# Supplementary material for: Transcription factor binding process is the primary driver of noise in gene expression
Source: PLoS Genet. 2022 Dec 12;18(12):e1010535. doi: 10.1371/journal.pgen.1010535 (PMC9779669; doi:10.1371/journal.pgen.1010535)
Supplement: S1 Source Data — Figure1.xlsx–Source data for Fig 1; Figure2.xlsx–Source data for Fig 2; Figure3.xlsx–Source data for Fig 3; Figure4.xlsx–Source data for Fig 4; Figure5.xlsx–Source data for Fig 5; Figure7.xlsx–Source data for Fig 7. (ZIP) [file pgen.1010535.s013.zip]

Archive with 6 entries (6 files):
- Source_data_final/Figure1.xlsx
- Source_data_final/Figure2.xlsx
- Source_data_final/Figure3.xlsx
- Source_data_final/Figure4.xlsx
- Source_data_final/Figure5.xlsx
- Source_data_final/Figure7.xlsx
