# Supplementary material for: Transcription factor binding process is the primary driver of noise in gene expression
Source: PLoS Genet. 2022 Dec 12;18(12):e1010535. doi: 10.1371/journal.pgen.1010535 (PMC9779669; doi:10.1371/journal.pgen.1010535)
Supplement: S1 Source Data — Figure1.xlsx–Source data for Fig 1; Figure2.xlsx–Source data for Fig 2; Figure3.xlsx–Source data for Fig 3; Figure4.xlsx–Source data for Fig 4; Figure5.xlsx–Source data for Fig 5; Figure7.xlsx–Source data for Fig 7. (ZIP) [file pgen.1010535.s013.zip › Source_data_final/Figure1.xlsx]

## Sheet: 1A
	Gene	loge(Mean_mRNA_Level)	Noise(CV)	MeanAdjNoise
	CCW12	5.92813	0.205	-0.066
	TDH3	5.8942	0.152	-0.11
	PDC1	5.8812	0.176	-0.082
	ENO2	5.83083	0.145	-0.1
	SPC97	5.6973	0.164	-0.052
	RPL41A	5.56821	0.136	-0.058
	TEF1	5.46717	0.134	-0.046
	TEF2	5.401	0.124	-0.049
	CDC19	5.39061	0.13	-0.042
	ADH1	5.27871	0.232	0.069
	YDR524C-B,YDR524C-A	5.12377	0.203	0.047
	RPL41B	5.08207	0.165	0.01
	AHP1	5.06433	0.236	0.081
	PGK1	4.98154	0.266	0.111
	RPS31	4.9356	0.132	-0.023
	TPI1	4.77555	0.275	0.116
	RPS5	4.66801	0.118	-0.046
	TDH2	4.66182	0.421	0.257
	RPS12	4.62321	0.129	-0.037
	RPL10	4.5948	0.17	0.002
	RPL28	4.58378	0.13	-0.039
	RPP2B	4.57767	0.131	-0.038
	RPL3	4.57251	0.191	0.022
	RPP0	4.52381	0.151	-0.022
	EFB1,SNR18	4.51907	0.157	-0.016
	RPS15	4.50364	0.131	-0.043
	GPM1	4.50154	0.228	0.054
	RPL38	4.45825	0.124	-0.054
	OAR1	4.42143	0.149	-0.032
	RPL15A	4.34199	0.252	0.064
	SSA2	4.3418	0.326	0.138
	RPS1B	4.34174	0.136	-0.052
	RPL32	4.34066	0.134	-0.054
	RPP2A	4.26975	0.143	-0.051
	YDR154C,CPR1	4.2675	0.201	0.006
	RPS2	4.25733	0.15	-0.046
	RPL36B	4.25543	0.141	-0.055
	CWP2	4.25372	0.737	0.541
	RPL39	4.25262	0.191	-0.005
	RPS13	4.24655	0.16	-0.037
	RPL43A	4.24233	0.143	-0.054
	SSB1	4.2268	0.189	-0.01
	HYP2,YEL033W	4.187	0.227	0.024
	RPL5	4.18629	0.163	-0.04
	YCR024C-B,PMP1	4.18243	0.573	0.37
	HSC82	4.17666	0.266	0.062
	RPS27B	4.17499	0.148	-0.056
	RPL8B	4.16158	0.165	-0.04
	RPL19B	4.14369	0.146	-0.061
	RPS23B	4.14062	0.139	-0.069
	RPL9A	4.1374	0.159	-0.049
	YBR190W,RPL21A,YBR191W-A	4.11565	0.139	-0.071
	RPL30	4.1071	0.15	-0.061
	ASC1,SNR24	4.10044	0.194	-0.018
	RPL14A	4.09574	0.162	-0.05
	RPS1A	4.0411	0.177	-0.042
	RPL7A	4.03219	0.151	-0.069
	RPL18A	4.02457	0.164	-0.056
	RPS10A	4.02321	0.163	-0.058
	RPL26B	4.01647	0.148	-0.073
	TSA1	4.01091	0.3	0.078
	RPL12B	4.0055	0.16	-0.063
	RPL16B	4.00047	0.168	-0.055
	FYV1,RPS11A	3.99958	0.175	-0.048
	RPL12A	3.99592	0.157	-0.067
	RPL25	3.99323	0.175	-0.049
	TEF4,SNR38	3.98285	0.195	-0.03
	RPS20	3.97569	0.291	0.065
	RPL27A	3.95705	0.152	-0.076
	RPL34B	3.95673	0.176	-0.052
	RPS7A	3.94839	0.152	-0.077
	RPS4B	3.94271	0.15	-0.08
	RPS23A	3.92727	0.159	-0.073
	RPL4A	3.91542	0.221	-0.012
	RPL23B	3.89932	0.186	-0.049
	RPL11A	3.88268	0.153	-0.084
	RPS18A	3.88156	0.163	-0.074
	RPS0B	3.87861	0.172	-0.066
	RPS9B	3.8731	0.159	-0.079
	RPL31A	3.86899	0.163	-0.076
	RPS28A	3.85399	0.185	-0.056
	RPL33A	3.84793	0.165	-0.076
	RPL21B	3.83859	0.178	-0.065
	RPS3	3.83235	0.242	-0.001
	ACT1	3.82004	0.183	-0.062
	RPP1B	3.81267	0.168	-0.078
	RPS21A	3.81231	0.173	-0.073
	STM1	3.79704	0.153	-0.095
	SSB2	3.77101	0.18	-0.071
	RPS22A	3.77085	0.167	-0.084
	RPS11B	3.75722	0.179	-0.074
	RHR2	3.74618	0.313	0.059
	RPL1B	3.71878	0.225	-0.033
	RPL16A	3.69389	0.175	-0.086
	RPL6A	3.68888	0.173	-0.088
	RPS19B	3.68855	0.186	-0.076
	RPS16A	3.67635	0.179	-0.084
	RPP1A	3.67278	0.191	-0.073
	RPL40A	3.64863	0.176	-0.091
	RPS16B	3.64746	0.164	-0.103
	TIP1	3.64297	0.731	0.464
	MFA2	3.64168	0.785	0.517
	SOD1	3.63228	0.386	0.117
	SNU13	3.62634	0.238	-0.032
	RPS17A	3.62629	0.19	-0.08
	RPS6A	3.62151	0.178	-0.092
	SAH1	3.60913	0.205	-0.067
	DBP2	3.54556	0.29	0.01
	GSP1	3.54434	0.183	-0.097
	RPL2B	3.53957	0.267	-0.014
	EGD2	3.5322	0.197	-0.085
	RPL35A	3.50906	0.221	-0.064
	RPL23A	3.50661	0.201	-0.084
	HHT2	3.49914	1.272	0.986
	ECM33	3.49781	0.463	0.176
	RPS18B	3.49699	0.196	-0.091
	NSR1	3.48225	0.249	-0.04
	RPL43B	3.47862	0.194	-0.095
	EGD1	3.4662	0.26	-0.031
	RPL34A	3.4611	0.202	-0.09
	RPL6B	3.4578	0.194	-0.098
	YPR036W-A	3.45306	0.644	0.351
	RPS10B	3.44461	0.24	-0.054
	RPS19A	3.42521	0.203	-0.094
	RPS0A	3.40575	0.209	-0.09
	SSE1	3.4016	0.262	-0.038
	BMH1	3.38371	0.254	-0.048
	ILV5	3.37156	0.392	0.088
	OLE1	3.36988	0.56	0.256
	RPS6B	3.35592	0.192	-0.114
	RPL27B	3.35162	0.243	-0.064
	RPS4A	3.32482	0.211	-0.099
	HSP150	3.32363	1.232	0.922
	HTB1	3.32302	1.114	0.803
	SIK1	3.31876	0.224	-0.087
	SUI1	3.29776	0.217	-0.097
	YEF3	3.29587	0.346	0.032
	SED1	3.29049	0.8	0.485
	ARF1	3.28511	0.244	-0.072
	SCW4	3.2734	0.462	0.145
	RPL17A	3.27139	0.223	-0.095
	PAB1	3.27006	0.286	-0.032
	CUP5	3.26664	0.24	-0.078
	RPL13A	3.26377	0.22	-0.099
	RPL22A	3.26266	0.204	-0.115
	HTA1	3.26251	1.308	0.989
	ACB1	3.2619	0.253	-0.066
	FBA1	3.24443	0.467	0.146
	PMP2	3.24134	0.29	-0.032
	RPL17B	3.2108	0.23	-0.096
	RPL36A	3.20935	0.243	-0.083
	HHT1	3.20729	1.285	0.958
	HXK2	3.20705	0.348	0.021
	RPL2A	3.19908	0.257	-0.071
	TIF2	3.19716	0.238	-0.09
	PMA1	3.19257	0.615	0.286
	ERG25	3.18059	0.364	0.034
	RPL11B	3.17634	0.258	-0.073
	RPS21B	3.16985	0.22	-0.112
	IPP1	3.14708	0.227	-0.108
	NOP10	3.12654	0.249	-0.089
	SSA1	3.11848	0.565	0.226
	CYS4	3.10973	0.306	-0.034
	HHF2	3.1058	1.531	1.19
	MRH1	3.09964	0.871	0.529
	SAM1	3.09657	0.407	0.065
	GAR1	3.09608	0.278	-0.064
	RPS7B	3.07574	0.271	-0.074
	MMF1	3.06498	0.343	-0.004
	CIS3	3.05249	0.724	0.375
	FPR1	3.04223	0.267	-0.083
	TIF11	3.03783	0.234	-0.117
	RPL26A	3.03177	0.237	-0.115
	FUN12	3.0312	0.248	-0.104
	PMP3	3.02825	0.346	-0.006
	ALD6	3.0196	0.843	0.49
	RPS24A	3.01661	0.261	-0.093
	RPS24B	3.01347	0.263	-0.091
	PHO88	3.00613	0.261	-0.094
	RPL20A	3.00529	0.253	-0.102
	YFL032W,HAC1	2.99107	0.274	-0.083
	RPL35B	2.98971	0.238	-0.12
	RPL31B	2.98669	0.276	-0.082
	TRX2	2.98497	0.467	0.109
	YDJ1	2.97843	0.307	-0.052
	UTH1	2.97553	0.588	0.228
	YNL190W	2.95938	0.334	-0.028
	SUI3	2.95886	0.258	-0.104
	MFA1	2.95465	1.167	0.804
	SBA1	2.95094	0.286	-0.077
	PSA1	2.94654	0.863	0.499
	FZF1	2.93964	0.379	0.014
	PHO84	2.91371	0.616	0.248
	NHP2	2.91023	0.273	-0.096
	GRS1,YBR121C-A	2.90389	0.262	-0.108
	SRL1,YOR248W	2.90164	0.822	0.452
	BGL2	2.89906	0.43	0.059
	HTA2	2.88948	1.417	1.045
	NHP6A,YPR053C	2.88815	0.322	-0.05
	GUA1	2.88296	0.251	-0.122
	RPL4B	2.87599	0.335	-0.039
	OYE2	2.87192	0.43	0.055
	PDI1,YCL041C	2.86784	0.303	-0.072
	MBF1	2.85819	0.415	0.038
	RPL42B	2.85814	0.323	-0.054
	NPL3,YDR433W	2.85336	0.271	-0.106
	PGI1	2.85221	0.367	-0.01
	HXT3	2.85048	0.492	0.114
	NTF2	2.84955	0.241	-0.137
	RPL33B	2.84659	0.3	-0.078
	GAS1	2.8459	0.523	0.145
	HOR7	2.84566	0.935	0.557
	TKL1	2.83861	0.284	-0.095
	HMO1	2.83603	0.301	-0.079
	VMA4	2.83204	0.258	-0.122
	RPL1A	2.82838	0.285	-0.096
	VTC1	2.82037	0.418	0.036
	GLY1,YEL045C	2.81983	0.424	0.042
	CYS3	2.81792	0.383	0.001
	EFT2	2.81726	0.466	0.083
	SGT2	2.80639	0.403	0.019
	CBF5	2.80518	0.269	-0.115
	MPC2	2.80518	0.275	-0.109
	TOS1	2.80409	0.334	-0.05
	ZUO1	2.79208	0.296	-0.09
	RNR4	2.77496	0.349	-0.04
	ZEO1	2.77221	0.561	0.172
	YOR309C,NOP58	2.7694	0.295	-0.095
	ERG11	2.76896	0.428	0.038
	YMR122W-A	2.76323	0.946	0.556
	HHF1	2.75544	1.459	1.067
	UBC4	2.74701	0.312	-0.081
	RPS17B	2.74406	0.284	-0.109
	NCE103	2.71529	0.581	0.183
	ERG3	2.71403	0.503	0.105
	FPR3	2.70972	0.274	-0.124
	RPS29A	2.70478	0.288	-0.111
	SSZ1	2.70464	0.279	-0.12
	SSC1	2.69631	0.366	-0.034
	GIS2	2.69483	0.288	-0.113
	ADK1	2.68873	0.297	-0.105
	YHB1	2.68369	0.755	0.353
	RPL14B	2.67732	0.271	-0.132
	RPL13B	2.67663	0.316	-0.087
	KRS1	2.6673	0.332	-0.073
	RPS25B	2.66549	0.276	-0.129
	TIF34	2.66549	0.301	-0.104
	RPS14A	2.65634	0.297	-0.109
	YRA1	2.65584	0.387	-0.019
	UTR2	2.6478	0.464	0.056
	TRR1	2.64319	0.423	0.015
	OLA1	2.63949	0.285	-0.124
	CDC33	2.61871	0.327	-0.085
	SES1,FYV1	2.61455	0.313	-0.1
	TAL1	2.61279	0.336	-0.077
	HOM2	2.61169	0.54	0.127
	SUB2	2.61066	0.327	-0.086
	SML1	2.61	0.652	0.239
	VMA2	2.60002	0.313	-0.102
	SBP1	2.59824	0.292	-0.123
	YRB1	2.58844	0.306	-0.111
	GUS1	2.58694	0.347	-0.07
	ARO4	2.58037	0.387	-0.031
	YJR120W,ATP2	2.57847	0.365	-0.053
	TMA7	2.57817	0.304	-0.114
	TIF3	2.57566	0.298	-0.12
	SIS1	2.56925	0.552	0.133
	ARC1	2.56441	0.27	-0.15
	CCW14	2.5594	0.43	0.009
	THS1	2.55513	0.344	-0.078
	NOP1	2.54999	0.537	0.115
	COF1	2.54718	0.323	-0.1
	NOP7	2.54459	0.354	-0.069
	HTB2	2.53544	1.389	0.964
	DED81	2.53131	0.293	-0.132
	ENO1	2.53036	1.176	0.751
	ADO1	2.52397	0.341	-0.085
	SEC53	2.51762	0.354	-0.073
	MIC17	2.516	0.371	-0.057
	FET3	2.51106	0.592	0.164
	ERG6	2.50062	0.348	-0.082
	TRX1	2.49996	0.346	-0.084
	HSP82	2.497	0.81	0.38
	ARB1	2.497	0.374	-0.056
	SSS1	2.49436	0.328	-0.103
	GCN4	2.49411	0.331	-0.1
	TIF5	2.48715	0.306	-0.126
	RLP7	2.47998	0.372	-0.061
	CAF20	2.47165	0.336	-0.098
	RPS30A	2.46886	0.324	-0.111
	RPL37A	2.46044	0.312	-0.124
	GLC7	2.45728	0.274	-0.163
	IMD4,SNR54	2.45393	0.357	-0.08
	TIF1	2.45385	0.301	-0.136
	RPL42A	2.45161	0.321	-0.116
	RPS29B	2.45092	0.342	-0.096
	TYS1	2.44643	0.286	-0.152
	PDA1	2.44174	0.266	-0.173
	NCE102	2.43133	0.769	0.328
	STE2	2.43027	0.636	0.195
	RPC40	2.41779	0.331	-0.112
	ERG2	2.41681	0.384	-0.059
	RPS8B	2.41609	0.312	-0.131
	DLD3	2.41395	0.523	0.08
	HOM6	2.41135	0.32	-0.124
	HRP1	2.41126	0.431	-0.013
	APT1	2.40767	0.326	-0.118
	POR1,tD(GUC)N	2.4055	0.589	0.144
	NIP7	2.40424	0.33	-0.115
	HIS1	2.40234	0.46	0.015
	SUP45	2.39617	0.325	-0.121
	RLP24	2.39562	0.383	-0.063
	RPL20B	2.39526	0.325	-0.121
	ILV6	2.39489	0.391	-0.055
	TIF6	2.39471	0.293	-0.153
	SHM2	2.39361	0.758	0.312
	RPS26B	2.39243	0.31	-0.137
	GSF2	2.38056	0.315	-0.134
	ERG10	2.36931	0.409	-0.041
	PET9	2.36781	0.402	-0.049
	STI1	2.36687	0.497	0.046
	ATP1	2.36453	0.429	-0.022
	BMH2	2.36283	0.313	-0.138
	PIL1	2.36133	0.598	0.146
	PEP4	2.35982	0.562	0.11
	URA1	2.35451	0.734	0.281
	YOR203W,DED1	2.34306	0.434	-0.02
	YPR169W-A,YPR170W-B,YPR170W-A	2.34248	0.38	-0.075
	HSP60	2.33978	0.436	-0.019
	RPS25A	2.33534	0.34	-0.116
	ARO2	2.33525	0.351	-0.105
	FPR4	2.32728	0.369	-0.088
	CMD1	2.3262	0.311	-0.146
	SUR4	2.31728	0.384	-0.075
	SMT3	2.31708	0.363	-0.096
	CDC48	2.31698	0.429	-0.03
	GCD11	2.31461	0.334	-0.125
	GND1	2.31323	0.478	0.019
	RTN1	2.31125	0.386	-0.073
	EFT1	2.30198	0.57	0.109
	CCT6	2.30018	0.369	-0.092
	PGA3	2.29556	0.418	-0.044
	SCS2	2.29365	0.361	-0.101
	PUB1	2.28747	0.323	-0.14
	CCT7	2.28442	0.306	-0.158
	PHO3	2.27244	0.993	0.527
	YOR121C,PFY1	2.26934	0.312	-0.154
	PPA1	2.26851	0.325	-0.141
	HSP10	2.25696	0.418	-0.05
	YNL010W	2.25539	0.327	-0.141
	SBH2	2.24538	0.366	-0.104
	KAR2	2.23954	0.45	-0.021
	ASN2	2.23826	0.357	-0.114
	DPS1	2.23783	0.349	-0.122
	RPS27A	2.22592	0.356	-0.117
	YBR085C-A	2.21168	0.637	0.161
	IMD3	2.20937	0.348	-0.128
	URA5	2.20893	0.368	-0.108
	RPC10	2.20066	0.402	-0.075
	HCR1	2.20055	0.363	-0.114
	VTC4	2.19756	0.509	0.031
	NUG1	2.19711	0.379	-0.099
	SSH1	2.195	0.367	-0.111
	ERG1	2.195	0.44	-0.038
	YOP1	2.19389	0.43	-0.048
	MRT4	2.19288	0.393	-0.086
	ILV3	2.18908	0.508	0.029
	FAS1	2.18515	0.418	-0.062
	CCT4	2.17951	0.36	-0.121
	PIR1	2.17179	2.957	2.475
	URA7,YBL039C-A	2.17179	0.389	-0.093
	ADH6	2.16768	0.41	-0.073
	SUI2	2.16745	0.361	-0.122
	ITR1	2.1639	0.434	-0.049
	EXG1	2.16332	0.927	0.444
	ADE13	2.16332	0.598	0.115
	TPM1	2.16183	0.354	-0.13
	TFP3	2.15744	0.416	-0.068
	FAA4	2.15327	0.47	-0.015
	RPL24A	2.15258	0.4	-0.085
	HAS1	2.15095	0.397	-0.089
	SVF1	2.14733	0.409	-0.077
	CCT3	2.14206	0.315	-0.172
	HNT1	2.13936	0.366	-0.121
	PRE9	2.13724	0.395	-0.093
	RPS28B	2.13677	0.438	-0.05
	GLN1	2.13334	0.672	0.184
	RHO1	2.12835	0.429	-0.06
	LIA1	2.12764	0.452	-0.037
	PRE7	2.12764	0.351	-0.138
	THR4	2.12418	0.379	-0.111
	RPL19A	2.11986	0.443	-0.048
	SCL1	2.11866	0.371	-0.12
	DYS1	2.11433	0.336	-0.156
	TCP1	2.10961	0.379	-0.113
	HPT1	2.10742	0.474	-0.019
	PRE2	2.10584	0.487	-0.006
	YPT1	2.10474	0.329	-0.164
	TUB2	2.10279	0.454	-0.04
	NCP1	2.10071	0.397	-0.097
	ERG20	2.09998	0.377	-0.117
	LHP1	2.09875	0.449	-0.045
	MRS11	2.09863	0.435	-0.059
	CBR1	2.09802	0.375	-0.119
	PDB1	2.09458	0.372	-0.123
	BFR1	2.09273	0.347	-0.148
	PUP2	2.09137	0.422	-0.073
	CCT2	2.08468	0.373	-0.124
	PAA1	2.08306	0.346	-0.151
	PUP3	2.08206	0.409	-0.088
	EBP2	2.08131	0.414	-0.083
	YDR341C	2.08082	0.395	-0.102
	PRE5	2.07631	0.359	-0.139
	BAT1	2.07242	0.614	0.115
	RPL29,YFR032C-B	2.07002	0.435	-0.064
	NMD3	2.06952	0.418	-0.081
	SIM1	2.06623	0.891	0.391
	CCT5	2.0661	0.333	-0.167
	SEC14	2.06522	0.383	-0.117
	PRE6	2.0642	0.412	-0.088
	KRE2	2.06077	0.337	-0.164
	RNR2	2.06064	0.521	0.02
	VMA7	2.05924	0.393	-0.108
	YHR020W	2.05822	0.405	-0.096
	RPL18B	2.05681	0.393	-0.108
	HMT1	2.054	0.465	-0.037
	GET3	2.05168	0.383	-0.119
	RPT5	2.04769	0.367	-0.136
	ACP1	2.04187	0.42	-0.084
	YPL225W	2.03966	0.386	-0.118
	ASN1	2.03823	0.657	0.153
	TIR1	2.03719	1.072	0.567
	PRT1	2.03248	0.403	-0.102
	RPA14,YDR157W	2.03183	0.459	-0.047
	ARO8	2.0313	0.434	-0.072
	LSP1	2.03117	0.573	0.067
	FRS1	2.03091	0.425	-0.081
	RPT1,YKL145W-A	2.02894	0.372	-0.134
	ERG9	2.02854	0.415	-0.091
	SPE3	2.02644	0.374	-0.133
	TIF35	2.01757	0.37	-0.138
	GVP36	2.01624	0.35	-0.158
	PRE4	2.01544	0.428	-0.08
	AAT2	2.0125	0.468	-0.041
	RPA34	2.01143	0.421	-0.088
	SFM1	2.01116	0.367	-0.142
	PRE1	2.01089	0.406	-0.103
	CCT8	2.00888	0.405	-0.105
	RRS1	2.00875	0.409	-0.101
	YKT6	2.00741	0.408	-0.102
	GDH1	2.00391	0.674	0.164
	RRP15	2.00256	0.47	-0.041
	NOG1	1.99972	0.466	-0.045
	SEC13	1.99388	0.394	-0.118
	SAM2	1.99034	0.812	0.299
	RPN8	1.98554	0.459	-0.055
	MAP1	1.98541	0.422	-0.092
	VMA5	1.98279	0.399	-0.115
	YDR133C,YDR134C	1.98266	1.024	0.51
	ADE12	1.98169	0.525	0.011
	RPN13	1.97699	0.4	-0.115
	YCK2,GIM3	1.97575	0.399	-0.116
	RPT6	1.9738	0.375	-0.141
	PHO86	1.9706	0.489	-0.027
	RRP5	1.97005	0.415	-0.101
	RPN5	1.96893	0.408	-0.109
	SEC61	1.96375	0.4	-0.117
	RNA1	1.96192	0.395	-0.123
	MIR1	1.96108	0.474	-0.044
	ERG13	1.96094	0.46	-0.058
	FCY1	1.95727	0.419	-0.1
	NOP15	1.95487	0.482	-0.037
	DSK2	1.95076	0.424	-0.096
	YML079W,CPR3	1.95061	0.367	-0.153
	RIB4	1.9462	0.77	0.249
	YBR016W	1.94548	0.493	-0.028
	RPB8	1.94477	0.414	-0.107
	TOM5	1.94262	0.425	-0.096
	YDL124W	1.94176	0.66	0.139
	DDR48,YMR173W-A	1.94162	0.742	0.221
	RPT2	1.94133	0.405	-0.116
	ARF2	1.93917	0.503	-0.019
	BRX1	1.93889	0.488	-0.034
	NOC2	1.93788	0.504	-0.018
	ZPR1	1.9373	0.599	0.077
	FUR1	1.93196	0.449	-0.074
	INA1	1.93036	0.603	0.08
	THR1	1.92644	0.4	-0.124
	YSY6	1.92571	0.455	-0.069
	APE3	1.92323	0.429	-0.096
	RPN2	1.92132	0.469	-0.056
	RPL24B	1.91927	0.46	-0.065
	YMR304C-A,SCW10	1.91913	0.917	0.392
	WRS1	1.91795	0.391	-0.135
	KRI1	1.9156	0.388	-0.138
	RPN11	1.91545	0.429	-0.097
	ACC1	1.91486	0.554	0.028
	PUF6	1.91132	0.5	-0.027
	DRS1	1.91073	0.454	-0.073
	HXT2	1.91013	0.967	0.44
	PRS1	1.90925	0.42	-0.107
	ELF1	1.90895	0.426	-0.101
	ERG4	1.90717	0.597	0.07
	LYS20	1.90643	0.637	0.109
	LAT1	1.90449	0.35	-0.178
	SPT6	1.90434	0.415	-0.113
	NOP6	1.90121	0.378	-0.151
	PGA2	1.90076	0.457	-0.072
	RPN3	1.89717	0.426	-0.103
	SBH1	1.89657	0.439	-0.09
	TOM6	1.88919	0.426	-0.105
	SAM4	1.88555	0.429	-0.102
	CGR1	1.88312	0.505	-0.027
	RPO26	1.87977	0.423	-0.109
	PCL5	1.8784	0.745	0.212
	RPB10	1.87794	0.483	-0.05
	BUD20	1.87395	0.457	-0.076
	CAM1	1.87257	0.457	-0.077
	RPN6	1.87165	0.436	-0.098
	VMA13	1.86995	0.429	-0.105
	TIM17	1.86934	0.359	-0.175
	SHR3	1.86563	0.407	-0.128
	ERB1	1.86144	0.489	-0.047
	DBP3	1.86144	0.454	-0.082
	FEN1	1.85817	0.433	-0.103
	ADE5%2C7	1.85817	0.523	-0.013
	CLG1	1.85191	0.741	0.204
	KRR1	1.85176	0.412	-0.125
	RPN12	1.85081	0.448	-0.09
	ARO3	1.84798	0.592	0.054
	CPR6	1.8434	0.64	0.101
	ERV14	1.84087	0.507	-0.032
	TMC1	1.83737	0.523	-0.017
	UTP23	1.83338	0.488	-0.053
	NSA2	1.83146	0.428	-0.113
	ESF1	1.83066	0.503	-0.038
	ARX1	1.8305	0.558	0.017
	NOP13	1.82889	0.423	-0.119
	GUK1	1.82729	0.415	-0.127
	YBL028C	1.82713	0.465	-0.077
	PUP1	1.8268	0.458	-0.084
	RPL9B	1.82148	0.494	-0.049
	RCF2	1.81986	0.534	-0.009
	FAS2	1.81629	0.531	-0.013
	HTD2	1.81254	0.415	-0.13
	VMA9	1.81074	0.45	-0.095
	VMA8	1.80894	0.415	-0.13
	ILV1	1.80878	0.44	-0.105
	VOA1	1.80319	0.388	-0.158
	RPN9	1.80138	0.457	-0.09
	ASP1	1.80105	0.404	-0.143
	SEC63	1.80088	0.814	0.267
	ERV46	1.80055	0.42	-0.127
	YLR366W,RPS22B	1.80039	0.554	0.007
	MAK16	1.79874	0.462	-0.085
	TMA22	1.79857	0.434	-0.113
	PRE3	1.78809	0.484	-0.065
	DPM1	1.78557	0.5	-0.05
	DUG1	1.78406	0.419	-0.131
	GNP1	1.77834	0.526	-0.025
	CHA1	1.77444	0.834	0.282
	YLR179C	1.77309	0.518	-0.034
	SIT1	1.769	0.8	0.247
	FSF1	1.76832	0.469	-0.084
	CDC42	1.76678	0.409	-0.144
	MLC1	1.76678	0.39	-0.163
	SUP35	1.76524	0.465	-0.089
	TMA29	1.76473	0.477	-0.077
	ADE4	1.7625	0.509	-0.045
	CBC2	1.76164	0.688	0.134
	TOM40	1.76147	0.432	-0.122
	NOP16	1.76147	0.495	-0.059
	SPT15	1.76078	0.458	-0.096
	PRE8	1.76061	0.422	-0.132
	BCP1	1.75838	0.517	-0.038
	SUR7	1.75786	0.827	0.272
	SUN4	1.75648	0.7	0.145
	PRO2	1.75596	0.413	-0.142
	HTS1	1.75406	0.417	-0.139
	BRE5	1.75024	0.413	-0.143
	SAS10	1.74816	0.49	-0.067
	APA1	1.74379	0.461	-0.097
	ILV2	1.74134	0.546	-0.012
	NOP4	1.73924	0.475	-0.083
	LEU1	1.73889	0.772	0.213
	RPC19	1.73871	0.505	-0.054
	PRO3	1.73713	0.444	-0.115
	MMR1	1.73519	0.684	0.125
	MGE1	1.73448	0.45	-0.109
	RPA49	1.72864	0.466	-0.094
	TUB1	1.72473	0.749	0.188
	RPB5	1.72455	0.455	-0.106
	ATP18	1.72366	0.533	-0.028
	PNC1	1.71937	0.713	0.151
	SEM1	1.71811	0.455	-0.108
	EMP24	1.71775	0.516	-0.047
	RPT3	1.71757	0.427	-0.136
	IDP1	1.71326	0.539	-0.024
	YNL208W	1.71254	0.769	0.205
	NOP53	1.70928	0.488	-0.076
	PRE10	1.70802	0.501	-0.063
	SRP54	1.70765	0.516	-0.049
	RRP8	1.70602	0.534	-0.031
	FCY2	1.70238	0.619	0.053
	YDL016C,TSC13	1.70165	0.463	-0.103
	ZRC1	1.6958	0.424	-0.143
	YET3	1.69562	0.544	-0.023
	PXR1	1.69506	0.492	-0.075
	TOM70	1.69231	0.466	-0.101
	FSH1	1.69175	0.476	-0.092
	ABP140	1.68936	0.537	-0.031
	YMR295C	1.68566	0.649	0.08
	MVD1	1.68306	0.57	0.001
	PTC3	1.68232	0.502	-0.067
	YHR007C-A,SOD2	1.68064	0.591	0.021
	ABF2	1.68008	0.546	-0.024
	PWP1	1.67654	0.453	-0.118
	PIS1	1.67072	0.497	-0.075
	ELO1	1.66865	0.729	0.157
	RPO21	1.66771	0.453	-0.119
	CIT2	1.66639	0.965	0.392
	RPG1	1.66601	0.475	-0.098
	YAR1	1.66412	0.473	-0.1
	RIM1	1.66355	0.46	-0.113
	NPT1	1.66184	0.544	-0.029
	NOP2	1.66165	0.496	-0.077
	PTH1	1.66051	0.497	-0.077
	ADH3	1.66032	0.572	-0.002
	VMA6	1.65994	0.412	-0.162
	RET2	1.65804	0.429	-0.145
	TOM7	1.65575	0.488	-0.087
	RPS26A,YGL188C-A	1.65479	0.584	0.009
	ATP4	1.65422	0.451	-0.124
	FYV12,SER1	1.65154	0.603	0.028
	RSP5	1.65077	0.463	-0.113
	NCL1	1.64808	0.484	-0.092
	RAD6	1.64789	0.548	-0.028
	CAF130	1.64616	0.476	-0.101
	PNO1	1.64326	0.466	-0.111
	SAR1	1.64307	0.458	-0.119
	RET3	1.64249	0.417	-0.16
	CKS1	1.64229	1.016	0.439
	RRB1	1.64113	0.462	-0.116
	KRE33	1.63958	0.509	-0.069
	RPS30B	1.63841	0.475	-0.103
	PRC1	1.63764	0.531	-0.047
	STT3	1.63725	0.398	-0.18
	FKS1,YLR342W-A	1.63666	0.704	0.126
	LSM5	1.63647	0.489	-0.089
	LOC1	1.63335	0.513	-0.066
	ALB1	1.63315	0.538	-0.041
	MDN1	1.63237	0.487	-0.092
	SHM1	1.63237	0.433	-0.146
	TPS1	1.6314	0.636	0.056
	TRP5	1.62531	0.46	-0.121
	DPH5	1.62452	0.439	-0.142
	YCR051W	1.62413	0.459	-0.122
	SQT1	1.62176	0.498	-0.083
	FMP46	1.62077	0.487	-0.095
	SRP1	1.61939	0.426	-0.156
	SEC62	1.61899	0.465	-0.117
	CLC1	1.6186	0.536	-0.046
	ACS2	1.6182	0.504	-0.078
	NOP12	1.6182	0.586	0.004
	IZH2	1.61582	0.649	0.066
	YJR085C	1.61243	0.492	-0.091
	TOM22	1.61203	0.496	-0.087
	PRS5	1.60924	0.462	-0.122
	QCR8	1.60804	0.524	-0.06
	PDR5	1.60382	1.024	0.439
	BDF2	1.6006	0.577	-0.009
	SEC4	1.59979	0.463	-0.123
	RPN7	1.59919	0.496	-0.09
	NPC2	1.59919	0.494	-0.092
	ERO1	1.59716	0.606	0.02
	DBP9	1.59656	0.531	-0.056
	VRG4	1.59595	0.571	-0.016
	ARP3	1.58944	0.454	-0.134
	YMR074C	1.58678	0.56	-0.029
	FTR1	1.58658	0.622	0.033
	SHP1	1.58494	0.508	-0.081
	LSM1	1.58309	0.463	-0.126
	SPB1	1.58083	0.613	0.023
	SEC66	1.57733	0.474	-0.116
	YLR257W	1.57588	0.567	-0.024
	CTR1	1.57402	0.92	0.329
	RAD23	1.56987	0.464	-0.128
	RPS14B	1.56799	0.56	-0.032
	GPX2	1.5659	0.906	0.313
	YGP1	1.56465	1.887	1.294
	UBC1	1.56235	0.454	-0.14
	VAS1	1.56235	0.543	-0.051
	ADE1	1.56088	0.709	0.115
	WBP1	1.55751	0.513	-0.082
	CIC1	1.55287	0.546	-0.049
	FMP52	1.55266	0.515	-0.081
	TIM23	1.55202	0.534	-0.062
	ERV25	1.54351	0.589	-0.008
	SPE1	1.5418	0.534	-0.064
	VTC3	1.53859	0.756	0.158
	CUZ1	1.53256	0.533	-0.067
	NAB2	1.53234	0.52	-0.08
	AAH1	1.53191	0.62	0.02
	RPS22B,SNR44	1.52736	0.529	-0.072
	TOM20	1.52432	0.488	-0.113
	ISU1	1.52301	0.775	0.173
	IRC22	1.52126	0.497	-0.105
	RPS8A,YBL071C-B	1.51864	0.522	-0.081
	SKP1	1.51842	0.527	-0.076
	TRM82	1.51469	0.521	-0.082
	PKR1	1.51227	0.475	-0.129
	IDI1	1.50984	0.481	-0.123
	PHB2	1.50984	0.528	-0.076
	GLN4	1.50741	0.567	-0.038
	FRS2	1.50741	0.503	-0.102
	RLI1	1.50718	0.479	-0.126
	RRP7	1.5043	0.475	-0.131
	YBR126W-A,YBR126W-B	1.50252	0.528	-0.078
	ATP17	1.50208	0.528	-0.078
	HEM1	1.49784	0.464	-0.143
	TMA19	1.49672	0.712	0.105
	YNR021W	1.49672	0.483	-0.124
	KTR1	1.49605	0.549	-0.058
	UBP6	1.4938	0.489	-0.119
	ENB1	1.49358	0.83	0.222
	LRP1	1.49335	0.491	-0.117
	ZRT1	1.49223	1.408	0.8
	KES1	1.492	0.504	-0.104
	ERG27	1.4875	0.558	-0.051
	RSA3	1.48704	0.51	-0.099
	GRX2	1.48319	0.686	0.076
	YPT7	1.48047	0.609	-0.002
	RPT4	1.48001	0.467	-0.144
	LEU9	1.48001	0.57	-0.041
	ATP5	1.4791	0.501	-0.11
	BAP2	1.47796	0.683	0.072
	YCL042W,GLK1	1.47728	0.993	0.382
	RDL1	1.47431	0.654	0.042
	SUB1	1.47362	0.648	0.036
	ECL1	1.47041	0.756	0.143
	MES1	1.46949	0.579	-0.034
	SAC6	1.46741	0.499	-0.115
	ARC15	1.46557	0.545	-0.069
	GPD1	1.46464	0.758	0.144
	PFK1	1.46326	0.676	0.062
	PHB1	1.45978	0.517	-0.098
	ATP15	1.45908	0.61	-0.005
	PRS3	1.45815	0.496	-0.12
	NOG2,SNR191	1.45605	0.699	0.083
	OST1	1.45535	0.511	-0.105
	VMA21	1.45489	0.527	-0.089
	ZWF1	1.45419	0.613	-0.003
	TRM1	1.45419	0.503	-0.113
	RPA43	1.45372	0.544	-0.072
	ARL1	1.45349	0.53	-0.087
	COX13	1.45278	0.493	-0.124
	MPP10	1.45161	0.569	-0.048
	RSC6	1.44974	0.537	-0.08
	FOL2	1.44903	0.552	-0.065
	YHM2	1.4488	0.614	-0.004
	MDM38	1.44598	0.503	-0.115
	RVB2	1.4448	0.525	-0.093
	EMG1	1.44433	0.504	-0.115
	YIP3	1.4422	0.65	0.031
	YKL033W-A	1.43865	0.546	-0.074
	YPR063C	1.43508	0.55	-0.071
	RPN10	1.43508	0.494	-0.127
	YGR054W	1.43151	0.536	-0.085
	LSM3	1.43103	0.483	-0.138
	YDR210W	1.42959	0.526	-0.096
	STE24	1.42887	0.54	-0.082
	RKI1	1.42887	0.54	-0.082
	RPB11	1.42335	0.514	-0.109
	LEU4	1.42311	0.753	0.13
	LUG1	1.42021	0.498	-0.126
	GDI1	1.41997	0.499	-0.125
	TIM50	1.419	0.5	-0.124
	IFA38	1.419	0.565	-0.059
	SDA1	1.41512	0.591	-0.034
	ECM1	1.41488	0.603	-0.022
	RBG1	1.4144	0.594	-0.031
	SEC28	1.4144	0.544	-0.081
	YTM1	1.40977	0.569	-0.057
	UMP1	1.40806	0.516	-0.11
	UTP9	1.40806	0.658	0.032
	TUB3	1.40438	0.601	-0.026
	URA3	1.40438	3.195	2.568
	OPI3	1.40364	0.786	0.159
	PRP43	1.40315	0.511	-0.117
	SNA2,RBA50	1.40266	0.577	-0.051
	RIB3	1.40168	0.545	-0.083
	GLR1	1.40094	0.561	-0.067
	RKM3	1.3997	1.28	0.652
	RRP17	1.39896	0.536	-0.092
	URA4	1.39699	0.774	0.145
	RPA190	1.39525	0.611	-0.018
	GLO1	1.39302	0.589	-0.041
	RRT14	1.38954	0.491	-0.14
	TRM112	1.38804	0.518	-0.113
	COQ5	1.38204	0.603	-0.029
	DUT1	1.38053	0.608	-0.025
	PRB1	1.38002	0.693	0.06
	NSA1	1.37952	0.517	-0.116
	ATP3	1.37927	0.544	-0.089
	CPR5	1.37751	0.547	-0.086
	SIS2,YKR073C	1.37397	0.526	-0.108
	ERP2	1.37346	0.546	-0.088
	MIA40	1.37245	0.574	-0.06
	SNQ2	1.37245	0.779	0.145
	BAT2	1.37093	0.87	0.235
	KSP1	1.36991	0.625	-0.01
	RVB1	1.36864	0.466	-0.169
	LSG1	1.36838	0.522	-0.113
	UBX2	1.36584	0.547	-0.089
	PRY1	1.36354	1.12	0.484
	OST3	1.36354	0.506	-0.13
	LSM6	1.36303	0.608	-0.029
	MSS116	1.36123	0.538	-0.099
	MDM35	1.35892	0.56	-0.078
	NDE2	1.35558	0.577	-0.061
	TRP2	1.35506	0.526	-0.112
	YLR363W-A	1.35351	0.533	-0.106
	PUS7	1.35351	0.541	-0.098
	AHC2	1.35325	0.617	-0.022
	MCK1	1.35248	0.524	-0.115
	LYP1	1.35067	0.544	-0.095
	MRI1	1.34989	0.511	-0.129
	VPS55	1.34807	0.654	0.014
	YJL171C	1.34547	0.628	-0.013
	CLN3	1.34521	0.741	0.1
	SFA1	1.34495	0.598	-0.043
	FRE1	1.3426	0.913	0.272
	SNC2	1.3426	0.597	-0.044
	YPQ1	1.3413	0.551	-0.091
	NDE1	1.34077	0.726	0.084
	YNL247W	1.33684	0.577	-0.066
	NRD1	1.33474	0.725	0.082
	GAS5	1.33395	0.587	-0.056
	COX9	1.33395	0.556	-0.087
	TFG1	1.33342	0.604	-0.039
	NPA3	1.33263	0.602	-0.042
	HNM1	1.33105	0.558	-0.086
	ETT1	1.32972	0.532	-0.112
	RRP1	1.32972	0.641	-0.003
	DIM1	1.3284	0.568	-0.077
	PMI40	1.32575	0.687	0.042
	TSR2	1.32522	0.678	0.033
	ZSP1	1.32256	0.604	-0.042
	GDT1	1.32202	0.597	-0.049
	YKL077W	1.32176	0.519	-0.127
	TIF4631	1.32176	0.68	0.034
	CDC34	1.32069	0.536	-0.11
	YJL133C-A	1.32042	1.007	0.361
	YOR302W,CPA1	1.31909	0.812	0.165
	FCF2	1.31882	0.601	-0.046
	YPD1	1.31882	0.505	-0.142
	UBI4	1.31802	0.944	0.297
	ARC40	1.31802	0.532	-0.115
	LYS9	1.31775	0.837	0.19
	RER1	1.31345	0.617	-0.031
	MRD1	1.31319	0.617	-0.031
	YER156C	1.31265	0.497	-0.151
	EMP70	1.31238	0.587	-0.061
	FES1	1.31238	0.735	0.087
	ATP16	1.31022	0.611	-0.038
	RPB4	1.30968	0.547	-0.102
	CKA2	1.30644	0.506	-0.144
	YDR161W	1.30644	0.527	-0.123
	GLO3	1.30644	0.562	-0.088
	SRV2	1.30454	0.522	-0.128
	DBP5	1.30019	0.52	-0.131
	LEU2	1.29937	2.343	1.692
	ALD5	1.29692	0.841	0.189
	TUP1	1.29582	1.249	0.597
	FCF1	1.29527	0.547	-0.105
	TUF1	1.29445	0.573	-0.079
	LCB1	1.2939	0.654	0.001
	YIL002W-A	1.29363	0.523	-0.13
	ARA1	1.29226	0.713	0.06
	TOA2	1.29198	0.568	-0.085
	IZH1	1.29198	0.713	0.06
	TAE2	1.29088	0.579	-0.074
	TSC3	1.28978	0.577	-0.077
	RPL7B,SNR59	1.28841	0.786	0.132
	MAK11,SPT23	1.28758	0.608	-0.046
	CRH1	1.28703	1.087	0.433
	PPT1	1.28675	0.555	-0.099
	TMA16	1.28592	0.601	-0.053
	NAB3	1.28232	0.584	-0.071
	RPC31	1.27592	0.583	-0.074
	PFK2	1.27257	0.69	0.032
	MNN10	1.27144	0.559	-0.099
	YCR016W	1.27088	0.557	-0.101
	MAK21	1.26807	0.575	-0.084
	FRA2	1.26554	0.52	-0.139
	SYH1	1.26526	0.565	-0.094
	RFS1	1.26328	0.739	0.079
	CHO1	1.26215	0.651	-0.009
	PRY3	1.26101	1.044	0.384
	KTR3,YBR206W	1.25761	0.527	-0.134
	HSP42	1.25761	0.816	0.155
	SEC23	1.25391	0.607	-0.055
	HEM12	1.25391	0.612	-0.05
	LPD1	1.25219	0.515	-0.147
	NSG1	1.25133	0.609	-0.054
	HTZ1	1.24847	0.873	0.21
	REI1	1.24703	0.73	0.066
	MTC1	1.24617	0.637	-0.027
	MRPS12	1.24617	0.598	-0.066
	RVS161	1.24588	0.587	-0.077
	VPS74	1.24531	0.565	-0.099
	PMT4	1.24502	0.647	-0.017
	YDR476C	1.24502	0.625	-0.039
	RMT2	1.24214	0.605	-0.06
	NAT5	1.2404	0.591	-0.074
	SUA7	1.23982	0.614	-0.051
	SAC1	1.23895	0.56	-0.106
	LCB2	1.23866	0.59	-0.076
	KRE1	1.23808	0.491	-0.175
	BIO2	1.23692	0.803	0.137
	CDC60	1.23634	0.557	-0.109
	GRX3	1.23373	0.557	-0.11
	ALA1	1.23285	0.571	-0.096
	TIM44	1.23198	0.545	-0.122
	RPA12	1.22935	0.618	-0.05
	SUR2	1.22935	0.686	0.018
	MNN2	1.22554	0.604	-0.065
	NFS1	1.22495	0.895	0.226
	RAS1,YOR102W	1.22466	0.588	-0.081
	SFT2	1.22289	0.825	0.155
	NOP14	1.22289	0.657	-0.013
	GIR2	1.22289	0.584	-0.086
	CAR1	1.22142	1.231	0.561
	SRP68	1.22112	0.526	-0.144
	TMA46	1.21876	0.628	-0.043
	ERG28	1.21669	0.704	0.033
	RVS167	1.21551	0.586	-0.085
	PAN6	1.21551	0.633	-0.038
	YKL044W,PHD1	1.21343	0.892	0.22
	PHO13	1.20836	0.618	-0.055
	VPS68	1.20806	0.532	-0.141
	TRM8	1.20806	0.616	-0.057
	BUR6	1.20777	0.705	0.032
	SSP120	1.20627	0.595	-0.079
	MCR1	1.20477	0.75	0.076
	ENP2	1.20477	0.643	-0.031
	ECM14	1.20477	0.61	-0.064
	TPA1	1.20207	0.566	-0.109
	SOP4	1.20087	0.627	-0.048
	ARD1	1.19876	0.608	-0.067
	MDH1	1.19695	0.677	0.001
	ADE2	1.19665	0.786	0.11
	SSF1	1.19604	0.607	-0.069
	TIM13	1.19574	0.609	-0.067
	ATP19	1.1918	0.65	-0.027
	OST5	1.19058	0.578	-0.1
	YPR059C,ARO7	1.18754	0.571	-0.107
	IMP3	1.18693	0.638	-0.04
	MCA1	1.18418	0.607	-0.072
	LSM7	1.18387	0.501	-0.178
	TAF12	1.18326	0.863	0.184
	YCP4	1.18295	0.63	-0.049
	OST4	1.17958	0.58	-0.1
	SOL3	1.17804	0.665	-0.016
	FYV7	1.17773	0.747	0.066
	CAN1	1.17712	0.607	-0.074
	YGR169C-A	1.17712	0.603	-0.078
	ADE17	1.17681	1.066	0.385
	STF2	1.17341	1.149	0.467
	KRE27	1.1731	0.59	-0.092
	TPM2	1.17279	0.566	-0.116
	STE4	1.17186	0.572	-0.11
	GCV3	1.17	0.714	0.031
	TAF14	1.16969	0.573	-0.11
	GBP2	1.16814	0.628	-0.055
	IRC7	1.16565	0.948	0.264
	BTN2	1.16534	1.242	0.558
	KRE9	1.16159	0.523	-0.162
	RPB2	1.16127	0.696	0.011
	YLR285C-A,CTS1	1.16065	2.546	1.861
	YDR056C	1.16065	0.536	-0.149
	PDR16	1.16033	0.871	0.186
	GGA2	1.16033	0.624	-0.061
	GCD1	1.16002	0.608	-0.077
	HEM2	1.15782	0.605	-0.081
	CCS1	1.1572	0.636	-0.05
	CRP1	1.15468	0.736	0.049
	GCN20,YFR009W-A	1.15152	0.605	-0.082
	RBG2	1.14994	0.598	-0.09
	CSG2	1.14899	0.589	-0.099
	CSM2	1.14899	0.621	-0.067
	RAS2,YNL097C-B	1.14581	0.725	0.036
	COX8	1.14454	0.602	-0.087
	PPH21	1.14327	0.649	-0.04
	YLR225C	1.14231	0.754	0.064
	BUD21	1.14231	0.641	-0.049
	BFR2	1.14167	0.62	-0.07
	RCK2	1.14071	0.626	-0.064
	MUP1	1.14007	0.83	0.14
	AML1	1.13943	0.65	-0.04
	UBC13	1.13687	0.685	-0.006
	HOC1	1.13591	0.633	-0.058
	IMP4	1.13494	0.681	-0.011
	UTP14	1.1343	0.629	-0.063
	DID2	1.13237	0.574	-0.118
	HCA4	1.1314	0.622	-0.07
	HRR25	1.13076	0.517	-0.176
	URM1	1.12914	0.658	-0.035
	CMS1	1.12688	0.669	-0.025
	GCD7	1.12623	0.662	-0.032
	GDA1	1.12265	0.651	-0.044
	YLR294C,ATP14	1.122	0.568	-0.127
	SCD6	1.12103	0.502	-0.193
	SOF1	1.12037	0.7	0.005
	PST2	1.11939	0.722	0.026
	CKB2	1.11874	0.587	-0.109
	TYE7	1.11645	0.92	0.224
	YML018C	1.1158	0.671	-0.025
	CKB1	1.11153	0.575	-0.123
	RSC8	1.1112	0.586	-0.112
	YSA1	1.11087	0.608	-0.09
	RPB3	1.11087	0.653	-0.045
	ERD2	1.10889	0.625	-0.073
	MAP2	1.1079	0.583	-0.116
	SPO12	1.10592	0.847	0.148
	GCD2	1.10559	0.562	-0.137
	NOB1	1.10526	0.582	-0.117
	NTH1	1.10493	0.872	0.173
	HCH1	1.10393	0.801	0.101
	GRE2	1.1036	1.408	0.708
	PMT1	1.10194	0.626	-0.074
	GLC8	1.10061	0.652	-0.048
	ROX3	1.10061	0.62	-0.08
	SEC17	1.10061	0.606	-0.094
	CDC12	1.09761	0.682	-0.019
	TMA23	1.09527	0.654	-0.048
	IDH2	1.09293	1.035	0.333
	VPS21	1.09125	0.612	-0.091
	HEM13	1.08991	0.874	0.171
	YAH1	1.08957	0.599	-0.104
	CHS5	1.08519	0.667	-0.037
	TFP1	1.08451	0.652	-0.053
	RHO3	1.08451	0.642	-0.063
	RNQ1	1.08418	0.56	-0.145
	SNP1	1.08214	0.598	-0.107
	BCY1	1.08011	0.647	-0.059
	CYB5	1.07977	0.682	-0.024
	EMI2	1.07977	1.088	0.382
	ISD11	1.07909	0.666	-0.04
	HXT1	1.07875	1.018	0.312
	OST2	1.07637	0.647	-0.06
	FRD1	1.07466	0.733	0.026
	UGP1	1.07158	0.963	0.255
	SPT4	1.07124	0.58	-0.128
	PHO8	1.07021	0.929	0.221
	UFD1	1.06987	0.642	-0.067
	MET6	1.06953	1.449	0.74
	PMT2	1.06918	0.573	-0.136
	AIM20	1.06884	0.889	0.18
	SMI1	1.0685	0.681	-0.028
	AUR1	1.06574	0.636	-0.074
	YDL121C	1.06574	0.598	-0.112
	YVH1	1.06506	0.647	-0.063
	RPL40B	1.06402	0.922	0.212
	TAT1	1.06299	0.715	0.005
	BAP3	1.06299	0.683	-0.027
	LIP1	1.05987	0.551	-0.16
	SSO2	1.05918	0.63	-0.081
	EMC3	1.05675	0.595	-0.117
	DPH2	1.05675	0.712	0
	URE2	1.05536	0.679	-0.033
	PAM16	1.05431	0.654	-0.059
	SLG1	1.05396	0.686	-0.027
	VAC8	1.05327	0.599	-0.114
	YNR061C	1.05292	0.66	-0.053
	ERV29	1.05257	0.782	0.069
	YBL036C	1.05187	0.614	-0.099
	LYS12	1.05152	0.681	-0.032
	ORM2	1.04942	0.638	-0.076
	YGR210C	1.04942	0.661	-0.053
	ESS1	1.04907	0.64	-0.074
	SNA3	1.04697	0.582	-0.133
	POB3	1.04697	0.656	-0.059
	YPT31	1.04591	0.571	-0.144
	BUD22	1.04486	0.656	-0.059
	TPD3	1.04098	0.604	-0.112
	JLP2	1.03992	0.577	-0.14
	NIP1	1.03851	0.645	-0.072
	SLU7,tR(ACG)D	1.03745	0.651	-0.066
	WTM1	1.03709	0.921	0.204
	YCR043C	1.03709	0.606	-0.111
	SNF4	1.03709	0.623	-0.094
	CNB1	1.03603	0.611	-0.107
	UTP6	1.03496	0.87	0.152
	ALE1	1.03425	0.69	-0.028
	UBC6	1.03354	0.549	-0.169
	MNP1	1.03176	0.605	-0.114
	RPC53	1.0314	0.671	-0.048
	EMC6	1.03069	0.628	-0.091
	ZRT3	1.02998	0.574	-0.145
	CMK2	1.02998	1.007	0.288
	PHO5	1.02998	3.508	2.789
	GCS1	1.02998	0.501	-0.218
	HMF1	1.02962	0.684	-0.035
	CDC11	1.0289	0.633	-0.087
	YER034W,EDC2	1.02819	0.603	-0.117
	ALO1	1.02712	0.665	-0.055
	GFD1	1.02532	0.709	-0.012
	ENP1	1.02461	0.594	-0.127
	LTV1	1.02389	0.715	-0.006
	TAH11	1.02353	0.702	-0.019
	VCX1	1.02353	0.661	-0.06
	ASK1	1.02317	0.762	0.041
	CKA1	1.02281	0.599	-0.122
	TIM11	1.02173	0.593	-0.128
	ADE3	1.02029	0.746	0.024
	DBP10	1.01885	0.622	-0.1
	WWM1	1.01885	0.664	-0.058
	UBC9	1.01849	0.627	-0.095
	SCT1	1.01668	0.636	-0.087
	MUQ1	1.01596	0.638	-0.085
	REX2	1.01559	0.62	-0.103
	ENV10	1.01487	0.606	-0.117
	BUG1	1.01487	0.581	-0.142
	END3	1.01451	0.645	-0.078
	KTR4	1.01233	0.691	-0.033
	PAM18	1.01196	0.592	-0.132
	ADE8	1.01051	0.655	-0.07
	CDS1	1.00978	0.612	-0.113
	MDJ1	1.00978	0.74	0.015
	SEE1	1.00869	0.668	-0.057
	ROT1	1.00832	0.644	-0.081
	CSL4	1.00723	0.649	-0.076
	YJL055W	1.00613	0.71	-0.016
	YPS1	1.00613	0.765	0.039
	TOA1	1.00394	0.624	-0.102
	ARC35	1.00357	0.63	-0.096
	PLP2	1.0032	0.633	-0.094
	NNT1	1.0021	0.826	0.099
	SEC65	1.00173	0.57	-0.157
	HOM3	1.00173	0.802	0.075
	MTD1	1.001	1.022	0.295
	HEK2	1.00063	0.776	0.049
	PHS1	0.998792	0.636	-0.092
	LSM2	0.995472	0.677	-0.052
	YDL158C,YDL157C	0.994362	0.715	-0.014
	YGR271C-A,YGR272C	0.994362	0.664	-0.065
	STH1	0.993622	0.579	-0.15
	PDX3	0.991769	0.592	-0.138
	ILS1	0.989913	0.656	-0.074
	YGL039W	0.989169	0.949	0.219
	YKE2	0.988797	0.605	-0.126
	HOG1	0.98619	0.641	-0.09
	RPB7	0.985817	0.594	-0.137
	REH1	0.98507	0.662	-0.07
	LYS21	0.98507	0.62	-0.112
	MRPL37	0.983949	0.717	-0.015
	UFO1	0.982827	0.561	-0.171
	NEW1	0.982078	0.667	-0.065
	RPN1	0.981329	0.651	-0.082
	PUT1	0.980954	1.387	0.654
	UTP15	0.979453	0.681	-0.052
	NSG2	0.979453	0.672	-0.061
	YLH47	0.978326	0.613	-0.12
	LEO1	0.97795	0.624	-0.11
	SIT4	0.976068	0.7	-0.034
	RPC11	0.975691	0.704	-0.03
	SRO9	0.975314	0.711	-0.023
	TVP18	0.973805	0.673	-0.062
	DEF1	0.971158	0.72	-0.015
	THO1	0.970779	0.707	-0.029
	RPN4	0.970021	0.745	0.009
	GET4	0.969263	0.656	-0.08
	EMC4	0.968504	0.738	0.002
	FYV5,YCL057C-A	0.968124	0.615	-0.121
	NOP9	0.967744	0.671	-0.065
	MNN9	0.966223	0.666	-0.071
	DIG1	0.962029	0.595	-0.143
	FMP37	0.961646	0.608	-0.13
	SFH5	0.961264	0.645	-0.093
	CDC3	0.960116	0.708	-0.031
	CLU1	0.959733	0.72	-0.019
	RBL2	0.959733	0.697	-0.042
	PYC1	0.959733	1.083	0.344
	PPQ1	0.9582	0.647	-0.092
	YNK1,YKL066W	0.956665	0.976	0.236
	VPS63,YPT6	0.956665	0.673	-0.067
	MRP51	0.95628	0.648	-0.092
	NUP49	0.95628	0.582	-0.158
	ICE2	0.95628	0.661	-0.079
	YAP1	0.955127	0.663	-0.077
	HSE1	0.955127	0.664	-0.076
	APM3	0.954742	0.986	0.246
	RRP45	0.953972	0.695	-0.045
	ECM15	0.95243	0.69	-0.051
	FET4	0.952044	0.983	0.242
	URA2	0.948564	0.704	-0.038
	HMRA1	0.948177	0.693	-0.049
	FRQ1	0.948177	0.656	-0.086
	YER088C-A,PTC2	0.947789	0.674	-0.068
	QRI5	0.946626	0.69	-0.052
	HST2	0.946626	0.64	-0.102
	PRD1	0.944684	0.634	-0.109
	TOP2	0.942738	0.778	0.034
	RPC37	0.942348	0.641	-0.103
	NOC4	0.941958	0.705	-0.039
	UBP10	0.941569	0.666	-0.078
	COR1	0.941569	0.724	-0.02
	MRPL33	0.941178	0.605	-0.139
	CWP1	0.940788	1.763	1.019
	RIB5	0.940007	0.634	-0.11
	MTR4	0.939617	0.623	-0.121
	ERG24	0.938052	0.708	-0.037
	DBP8	0.938052	0.807	0.062
	UTP7	0.937661	0.667	-0.078
	RPE1	0.936877	0.668	-0.077
	TPO1	0.936093	0.861	0.116
	IPT1	0.934916	0.779	0.033
	VPH1	0.934131	0.781	0.035
	ATO3	0.93177	0.747	0
	CDC37	0.93177	0.633	-0.114
	FUM1	0.931376	0.743	-0.004
	ERP1	0.929799	0.697	-0.05
	MEU1	0.92901	0.678	-0.069
	HHO1	0.928614	1.056	0.308
	PAT1	0.927824	0.679	-0.069
	ARI1	0.926241	0.68	-0.068
	AHA1	0.923465	0.921	0.172
	PUS1	0.921079	0.62	-0.13
	MCM1	0.920283	0.661	-0.089
	TRM11	0.919884	0.73	-0.02
	BUD23	0.919087	0.715	-0.035
	PIN3	0.918688	0.763	0.013
	RPC82	0.917889	0.633	-0.118
	YHR050W-A,COX6	0.91749	0.708	-0.043
	HIR3	0.91709	0.693	-0.058
	CNS1	0.916691	0.719	-0.032
	QCR7	0.916691	0.702	-0.049
	HSP104	0.914289	0.952	0.2
	LSC1	0.913487	0.634	-0.118
	MGR2	0.913086	0.701	-0.051
	ANP1	0.912283	0.759	0.007
	GET1	0.911479	0.645	-0.108
	SRP72	0.910675	0.61	-0.143
	UTP13	0.90987	0.674	-0.079
	PRS4	0.908662	0.64	-0.113
	ARP2	0.908259	0.724	-0.029
	CSR1	0.907452	0.781	0.027
	ELP3	0.905836	0.723	-0.031
	SNF7	0.903408	0.679	-0.076
	FMP31	0.902192	0.685	-0.07
	UTP5	0.902192	0.686	-0.069
	RBD2	0.90138	0.751	-0.004
	MXR1	0.899755	1.03	0.274
	RUB1	0.899348	0.612	-0.144
	PCM1	0.898127	0.757	0.001
	PBP4	0.896088	0.637	-0.12
	YMR099C	0.895271	0.607	-0.15
	NPL6	0.894454	0.657	-0.101
	SMX2	0.894454	0.71	-0.048
	CDC5,YMR001C-A	0.892408	0.852	0.094
	MRPL51	0.892408	0.667	-0.091
	NCB2	0.891178	0.712	-0.046
	PAC10	0.891178	0.676	-0.082
	TAN1	0.887068	0.766	0.006
	MDE1	0.886244	0.649	-0.111
	YPR114W	0.885006	0.773	0.013
	HIS3,YOR203W	0.881699	0.751	-0.01
	KEL3	0.881699	0.599	-0.162
	YNL134C	0.881285	1.238	0.477
	YLR222C-A,IFH1	0.880871	0.798	0.036
	SKI6	0.880456	0.719	-0.043
	YDR183C-A,ATC1	0.879627	0.757	-0.005
	YIR035C	0.879627	0.79	0.028
	MAK5	0.878797	0.656	-0.106
	SPL2	0.877966	1.326	0.564
	SEC72	0.876302	0.572	-0.191
	RPL37B	0.875052	0.787	0.024
	YCR045W-A	0.870875	1.292	0.528
	BMS1	0.869618	0.684	-0.081
	LSM4	0.865418	0.61	-0.156
	TED1	0.864576	0.628	-0.138
	ABP1	0.863733	0.737	-0.03
	GLT1	0.863312	0.763	-0.004
	SLT2	0.861201	0.954	0.187
	LDB7	0.860778	0.833	0.065
	DST1	0.860355	0.645	-0.123
	ATP20	0.859085	0.803	0.035
	RPF1	0.859085	0.685	-0.083
	GTS1	0.857814	0.725	-0.043
	SLC1	0.85739	0.712	-0.057
	YDL012C	0.856116	0.773	0.004
	ITR2	0.855691	0.685	-0.084
	LSB3	0.854841	0.69	-0.079
	GCD10	0.85399	0.657	-0.113
	DAD4	0.853138	0.747	-0.023
	YKL068W-A	0.852285	0.864	0.094
	KTR6	0.851859	0.746	-0.024
	UBC7	0.851432	0.732	-0.038
	YMR010W	0.851005	0.704	-0.066
	MDY2	0.851005	0.746	-0.024
	SMF3	0.84501	0.809	0.037
	CAP1	0.84458	0.673	-0.099
	YIR021W-A,SEC11	0.84372	0.717	-0.056
	ATG27	0.841998	0.723	-0.05
	NDC1	0.840705	0.761	-0.013
	UTP18	0.839842	0.695	-0.079
	NOC3	0.839842	0.755	-0.019
	IES6	0.839842	0.713	-0.061
	MRPS16	0.83941	0.715	-0.059
	PIN4	0.83941	0.722	-0.052
	SDH3	0.838978	0.764	-0.01
	TSR4	0.83768	0.72	-0.054
	LAP3	0.837248	0.687	-0.088
	RRP40	0.837248	0.703	-0.072
	TNA1	0.836815	0.689	-0.086
	IMH1	0.835948	0.726	-0.049
	ARP9	0.834647	0.718	-0.057
	SRP102	0.834213	0.66	-0.116
	PTH2	0.834213	0.672	-0.104
	PAR32	0.834213	0.7	-0.076
	SRG1,SER3	0.834213	1.091	0.315
	ECM16	0.833778	0.852	0.076
	NIT3	0.832474	0.727	-0.049
	MTR2	0.831168	0.738	-0.038
	EAF3	0.830733	0.656	-0.121
	FPR2	0.829425	0.705	-0.072
	RTC4	0.828115	0.696	-0.081
	OTU1	0.827241	0.753	-0.025
	NIF3	0.826804	0.671	-0.107
	SNL1	0.825052	0.721	-0.057
	MRPL36	0.824175	0.692	-0.087
	CAJ1	0.823737	0.697	-0.082
	OAC1	0.82242	0.994	0.215
	ESF2	0.82242	0.702	-0.077
	KAP123	0.82198	0.829	0.05
	ERG8	0.82154	0.792	0.013
	CRN1	0.820661	0.69	-0.09
	SRM1	0.818898	0.726	-0.054
	TOS6	0.818457	2.581	1.801
	GPD2	0.818457	0.893	0.113
	YMC2	0.818457	0.808	0.028
	YCR090C	0.818457	0.717	-0.063
	YIF1	0.817575	0.756	-0.025
	RDI1	0.817575	0.782	0.001
	COA3	0.815365	0.682	-0.099
	CCA1	0.815365	0.97	0.189
	PUS4	0.814922	0.65	-0.131
	KSH1	0.814479	0.719	-0.063
	HAM1	0.81315	0.73	-0.052
	TIM54	0.812706	0.681	-0.101
	CDC10	0.811819	0.689	-0.093
	CHZ1	0.811819	0.678	-0.104
	PPN1	0.811375	0.709	-0.074
	OPI1	0.811375	0.757	-0.026
	APD1	0.81093	0.699	-0.084
	GRX1	0.810486	0.818	0.035
	TMA20	0.809151	0.673	-0.11
	COX14	0.808706	0.72	-0.063
	RAI1	0.808706	0.72	-0.063
	RSN1	0.80826	0.761	-0.022
	YBL081W	0.80826	0.758	-0.025
	HIP1	0.80826	0.579	-0.204
	RRP3	0.806922	0.681	-0.103
	YLR202C,MSS51	0.805583	0.796	0.012
	SMB1	0.804689	0.872	0.087
	GOT1	0.804241	0.738	-0.047
	RHO5,YNL179C	0.80245	0.885	0.1
	IGO1	0.800655	0.688	-0.098
	RPL22B	0.800655	1.032	0.246
	RRP42	0.799307	0.802	0.016
	RFA3	0.797507	0.799	0.012
	MIM1	0.797507	0.802	0.015
	STP22	0.796606	0.682	-0.105
	TAF4	0.796155	0.708	-0.079
	SYO1	0.796155	0.708	-0.079
	ENV9	0.795252	0.748	-0.04
	POL5	0.794801	0.74	-0.048
	RRP9	0.794349	0.778	-0.01
	PGM1	0.793897	0.813	0.025
	SEC7	0.793897	0.757	-0.031
	YFH1	0.792993	0.708	-0.08
	HEM15	0.792087	0.706	-0.083
	RCL1	0.791634	0.748	-0.041
	MNN11	0.790274	0.83	0.041
	MRP8	0.78982	0.785	-0.004
	RSA4	0.789366	0.847	0.058
	RTF1	0.789366	0.653	-0.136
	IPI3	0.788912	0.813	0.024
	SER33	0.788912	0.7	-0.089
	FIS1	0.788003	0.688	-0.102
	BDF1	0.787093	0.676	-0.114
	ADE16	0.786638	0.728	-0.062
	SEC27	0.784814	0.719	-0.072
	PTK2	0.783902	0.713	-0.078
	PSD1	0.783902	0.754	-0.037
	NAF1	0.783445	0.714	-0.077
	LAG1	0.783445	0.788	-0.003
	POM33	0.781616	0.82	0.028
	UTP8	0.781616	0.81	0.018
	YOS1	0.7807	0.724	-0.068
	PAN5	0.7807	0.641	-0.151
	CCP1	0.777948	0.778	-0.015
	PHO89	0.777948	2.521	1.728
	MRPS18	0.775188	0.664	-0.13
	MRPS9	0.771958	0.663	-0.132
	TIR3	0.771034	0.901	0.106
	NAP1	0.770108	0.801	0.006
	SCS7	0.770108	0.974	0.179
	SSO1	0.770108	0.735	-0.06
	PAF1	0.767791	0.696	-0.1
	PHO4	0.766862	0.862	0.066
	NST1	0.765468	0.678	-0.119
	COX5A	0.765003	0.722	-0.075
	ERV2	0.765003	0.678	-0.119
	RSM19	0.763606	0.748	-0.049
	QCR2	0.76174	0.716	-0.082
	YIR036W-A,HYR1	0.761273	0.805	0.007
	SMX3	0.760338	0.792	-0.007
	MPT5,YGL177W	0.759871	1.059	0.26
	YGR025W,YGR026W	0.759871	0.682	-0.117
	RPB9	0.758935	0.692	-0.107
	ZRT2	0.757998	0.795	-0.004
	GYP6	0.754242	0.818	0.018
	ATX1	0.752359	0.699	-0.102
	YHR138C	0.750944	0.845	0.043
	RPA135	0.748109	0.722	-0.08
	MGM101	0.747162	0.771	-0.032
	ODC2	0.746214	0.85	0.047
	FET5	0.746214	0.816	0.013
	SHE10	0.746214	0.683	-0.12
	PBP1	0.745265	0.68	-0.123
	CIT1	0.74479	0.813	0.01
	DIP5	0.744315	1.2	0.396
	UTR4	0.743365	0.67	-0.134
	NUP57	0.740985	0.694	-0.111
	YDL086W	0.740508	0.771	-0.034
	GCD6	0.740031	0.788	-0.017
	MET22	0.738121	0.723	-0.083
	NPL4	0.736685	0.755	-0.051
	HRT1	0.736207	0.745	-0.061
	YML108W	0.734769	0.805	-0.002
	MAK3	0.734289	0.675	-0.132
	TPO3	0.733329	0.821	0.014
	PCC1	0.732849	0.67	-0.137
	LYS4	0.732849	0.702	-0.105
	NHP6B,YBR090C	0.732368	0.69	-0.117
	TFG2	0.732368	0.827	0.02
	ROK1	0.730443	0.692	-0.116
	GSH2	0.729961	0.725	-0.083
	SAT4	0.729961	0.827	0.019
	HSD1	0.726098	0.706	-0.104
	HGH1	0.726098	0.801	-0.009
	YLR224W	0.72513	0.67	-0.14
	GRX5	0.724646	0.745	-0.065
	DAK1	0.723676	0.705	-0.105
	RRP43	0.723676	0.711	-0.099
	SFG1	0.721735	1.114	0.303
	ARC18	0.720762	0.704	-0.107
	RBS1	0.720762	0.688	-0.123
	GAL3	0.720762	1.072	0.261
	TPK3,YKL165C-A	0.720276	0.768	-0.043
	FMP43	0.720276	1.248	0.437
	ERG26	0.719302	0.756	-0.056
	SHE3	0.718327	0.749	-0.063
	VTC2	0.71784	0.758	-0.054
	YNL217W	0.717352	0.883	0.071
	ERG29	0.716864	0.977	0.164
	SME1	0.715398	0.701	-0.112
	GIM4	0.714909	0.799	-0.014
	COX17	0.714419	0.815	0.002
	RRP46	0.71295	0.796	-0.018
	TRM9	0.711969	0.818	0.004
	EMC1	0.711478	0.805	-0.009
	CYC3	0.710987	0.89	0.076
	LSB5	0.710987	0.734	-0.08
	LCP5	0.710004	0.863	0.048
	AYR1	0.709513	0.777	-0.038
	BDH1	0.709021	0.898	0.083
	YGR269W,YTA7	0.708528	0.791	-0.024
	MIX23	0.707543	0.746	-0.07
	SNF1	0.707543	0.675	-0.141
	AFG3	0.707543	0.832	0.016
	COT1	0.706557	0.746	-0.07
	SFK1	0.70557	0.795	-0.021
	SVS1	0.705076	2.086	1.27
	SYN8	0.704087	0.664	-0.153
	SPN1	0.703592	0.794	-0.023
	SPT2	0.703592	0.732	-0.085
	EMP47	0.703098	0.73	-0.087
	AGE2	0.702602	0.716	-0.101
	HLJ1	0.700619	0.741	-0.077
	JIP5	0.700123	0.808	-0.01
	PPH22	0.700123	0.768	-0.05
	SEH1	0.699626	0.718	-0.1
	POL30	0.699129	1.755	0.937
	TRM2	0.697637	0.713	-0.106
	YPL162C	0.697637	1.743	0.924
	COX23,TOM71	0.697637	0.734	-0.085
	DHH1	0.695145	0.8	-0.02
	MRP10	0.694646	0.732	-0.088
	RSM18	0.691145	0.771	-0.05
	LSM12	0.690644	0.715	-0.106
	RFC3	0.690143	0.799	-0.022
	AGP1	0.690143	1.308	0.487
	CUR1	0.689641	0.986	0.165
	PTM1	0.689139	0.759	-0.063
	MGR1	0.689139	0.776	-0.046
	GET2	0.688135	0.738	-0.084
	DSE2	0.686123	3.417	2.594
	STP3	0.685115	0.78	-0.043
	RIX1	0.684611	0.851	0.028
	YLL020C,KNS1,COX19	0.684106	0.861	0.038
	MRPL49	0.682592	0.824	0
	NUP60	0.682086	0.754	-0.07
	TAE1	0.682086	0.779	-0.045
	YOR283W	0.681581	0.751	-0.073
	FMP29	0.679555	0.804	-0.021
	YGR283C	0.67651	0.821	-0.005
	TIM22	0.675492	0.861	0.035
	SPE2	0.674983	0.728	-0.098
	SMD3	0.673964	0.725	-0.102
	DIF1	0.672944	0.713	-0.114
	TIM9	0.672434	0.835	0.008
	DSS4	0.671413	0.755	-0.073
	CAB1	0.668342	0.772	-0.057
	YFR018C	0.668342	0.804	-0.025
	GSH1	0.66629	0.784	-0.045
	GPN3	0.665776	0.698	-0.131
	TIS11	0.665262	1.208	0.378
	LAP4	0.664748	0.88	0.05
	YGR017W	0.664233	0.988	0.158
	MAS2	0.662172	0.851	0.02
	SAM35	0.661657	0.733	-0.098
	MOB1	0.661657	0.836	0.005
	PRO1	0.66114	0.781	-0.05
	YGR035C	0.660624	1.118	0.287
	ARP5	0.660107	0.675	-0.156
	YNL058C	0.660107	1.108	0.277
	SMM1	0.65959	0.73	-0.102
	SED5	0.658038	0.837	0.005
	DJP1	0.65752	0.721	-0.111
	SMD1	0.657002	0.771	-0.061
	CPR2	0.653886	0.826	-0.007
	MNN5	0.652846	0.779	-0.055
	ERG7	0.652325	0.814	-0.02
	YPL199C	0.651804	0.759	-0.075
	SER2	0.651804	0.779	-0.055
	ADE6	0.650761	0.91	0.075
	RFC2	0.65024	0.845	0.01
	ISU2	0.65024	1.034	0.199
	GGC1	0.649718	0.886	0.051
	MRP1	0.648673	0.684	-0.151
	CDD1	0.647627	0.702	-0.134
	RRP12	0.647627	0.795	-0.041
	SCJ1	0.646056	0.789	-0.047
	YPR148C	0.646056	0.75	-0.086
	CPS1	0.645531	0.956	0.12
	ERG12	0.645007	0.784	-0.052
	ICT1	0.644482	0.984	0.147
	PLB2	0.643432	1.111	0.274
	TSR1	0.642906	0.795	-0.042
	HUB1	0.641854	0.775	-0.063
	SCP160	0.639746	0.791	-0.047
	GPN2	0.639746	0.791	-0.047
	TYW1	0.639219	0.921	0.083
	GPA1	0.638163	1.006	0.167
	SPT16	0.636577	0.778	-0.061
	MAG1	0.636048	0.944	0.104
	YLR287C	0.635518	0.753	-0.087
	NYV1	0.634458	0.733	-0.107
	TRP3	0.633928	0.813	-0.027
	YFR006W	0.632866	0.828	-0.013
	MIM2	0.631804	0.917	0.076
	MDH3	0.630207	0.751	-0.091
	MLF3	0.629675	0.737	-0.105
	IMG1	0.629142	0.785	-0.057
	SGF11	0.628075	0.786	-0.056
	VPS29	0.627541	0.775	-0.067
	LAA1	0.627007	0.768	-0.075
	CIA1	0.626473	0.952	0.109
	RIO2	0.625938	0.691	-0.152
	GRH1	0.622188	0.857	0.013
	HIS4	0.621114	1.19	0.345
	HTL1	0.619501	0.868	0.023
	FAP7	0.618962	0.784	-0.061
	CTH1	0.618962	0.869	0.024
	YDR262W	0.618424	0.74	-0.106
	PRP18	0.617885	0.74	-0.106
	DBP6	0.617345	0.739	-0.107
	YJR115W,YJR116W	0.616806	0.799	-0.047
	HST3	0.616266	1.07	0.224
	SRP14	0.616266	0.822	-0.024
	DDP1	0.614645	0.775	-0.072
	TGL4	0.613563	0.741	-0.106
	POL12	0.611395	0.81	-0.038
	UTP10	0.610852	0.761	-0.087
	SPE4	0.610309	0.688	-0.16
	PRX1	0.609222	1.158	0.309
	RSC2	0.607589	0.731	-0.118
	CHO2	0.607044	0.93	0.08
	PER33	0.605408	0.745	-0.105
	YDR391C	0.604862	1.266	0.416
	YNL024C	0.604316	0.876	0.026
	MOG1	0.603222	0.855	0.004
	CUE5	0.60158	0.748	-0.103
	YJR015W	0.601032	0.848	-0.004
	GCN1	0.600483	0.705	-0.147
	KEI1	0.599935	0.753	-0.099
	RRP4	0.599935	0.902	0.05
	YKR012C	0.597737	0.756	-0.097
	NOP8	0.597737	0.785	-0.068
	SPF1	0.597737	0.892	0.039
	PFK26	0.597187	1.407	0.554
	COX7	0.595534	0.705	-0.149
	ENT1	0.593879	0.81	-0.044
	AVT1	0.593327	0.814	-0.04
	WHI2	0.592774	0.716	-0.139
	FMP34,YHR199C-A	0.592774	0.751	-0.104
	TCB3	0.592221	0.981	0.126
	ERP4	0.592221	0.864	0.009
	AHC1	0.591114	0.816	-0.039
	SPB4	0.591114	0.89	0.035
	ELP4	0.590561	0.702	-0.153
	YFR020W	0.590561	0.928	0.073
	CDC1,YDR182W-A	0.589452	0.713	-0.143
	RTG2	0.589452	0.798	-0.058
	HIS5	0.588897	0.914	0.058
	TIM8	0.587787	0.748	-0.108
	RTC6	0.587231	0.789	-0.067
	SLX9	0.587231	0.804	-0.052
	YIP4	0.587231	0.759	-0.097
	ALG11	0.586675	0.731	-0.126
	LTP1	0.586675	0.857	0
	KEM1	0.586119	0.893	0.036
	ALT1	0.585562	0.908	0.051
	MIS1	0.585562	0.812	-0.045
	SVL3	0.585005	0.948	0.091
	DID4	0.584448	0.819	-0.038
	YBL059W	0.584448	0.948	0.091
	YMR194C-B,YMR194C-A	0.58389	1.396	0.538
	NOT5	0.58389	0.77	-0.088
	YGR130C	0.58389	0.839	-0.019
	DIP2	0.582774	0.945	0.087
	BER1	0.582774	0.864	0.006
	WTM2	0.581657	0.865	0.007
	GLE1	0.581657	0.789	-0.069
	HRB1	0.581098	0.743	-0.116
	VPS4	0.580538	0.819	-0.04
	HEM3	0.579978	0.754	-0.105
	NUM1	0.577736	0.809	-0.051
	TAF10	0.577175	0.821	-0.039
	UTP30	0.576051	0.939	0.079
	AFT1	0.575489	0.847	-0.014
	SPC24	0.574364	0.892	0.031
	APM4	0.5738	0.799	-0.062
	FTH1	0.5738	0.754	-0.107
	ALG6	0.573237	0.825	-0.036
	NSL1	0.572109	0.799	-0.063
	YIP5	0.572109	0.789	-0.073
	AIM45	0.570414	0.886	0.024
	YPS7	0.570414	0.832	-0.03
	SWR1	0.570414	0.935	0.073
	MRP4	0.570414	0.868	0.006
	TSC10	0.569283	0.748	-0.115
	ENT5	0.567584	0.772	-0.091
	UTP4	0.567584	0.909	0.046
	RRP14	0.565314	0.953	0.089
	YIP1	0.565314	0.756	-0.108
	SEC22	0.564177	0.773	-0.092
	RQC1	0.561899	0.819	-0.046
	YMR027W	0.561329	0.864	-0.002
	KGD2	0.559044	0.818	-0.049
	AMN1	0.558472	1.996	1.129
	YDL241W	0.558472	1.101	0.234
	CLB1	0.558472	1.239	0.372
	NGR1	0.5579	0.827	-0.04
	APQ12	0.5579	0.795	-0.072
	ERP6	0.556755	0.803	-0.064
	TFA1	0.556181	0.869	0.001
	NSP1	0.555608	0.818	-0.05
	YOR342C	0.555608	1.048	0.18
	ELP2	0.555608	0.799	-0.069
	MMT1	0.553885	0.825	-0.043
	SRB8	0.552735	0.799	-0.07
	TRP1	0.552159	0.931	0.062
	CAF40	0.551584	0.78	-0.089
	APT2	0.551584	0.685	-0.184
	NAT2	0.551007	0.77	-0.099
	SPA2	0.549854	0.957	0.087
	NAT1	0.549854	0.829	-0.041
	GCD14	0.549277	0.877	0.007
	AAT1	0.549277	0.864	-0.006
	SUT2	0.549277	0.969	0.099
	GPI16	0.549277	0.774	-0.096
	FMP51	0.548699	0.834	-0.036
	PDX1	0.546965	0.751	-0.12
	SKT5	0.546386	0.852	-0.019
	NMD4	0.544647	0.748	-0.124
	CPR8	0.543486	0.801	-0.071
	OXA1	0.543486	0.833	-0.039
	CUE1	0.540579	0.878	0.005
	EMC2	0.538246	0.832	-0.042
	VAN1	0.538246	0.709	-0.165
	HAA1	0.538246	0.856	-0.018
	MLP2	0.538246	0.723	-0.151
	RRN3	0.537078	0.802	-0.072
	ARG1	0.536493	2.004	1.129
	LEM3	0.535908	0.766	-0.109
	DOM34	0.535908	0.837	-0.038
	OST6	0.532391	0.854	-0.022
	YPK1	0.531804	0.824	-0.052
	DPH1	0.531804	0.875	-0.001
	BCD1	0.530628	0.842	-0.035
	CCC1	0.53004	0.76	-0.117
	CPT1	0.53004	0.816	-0.061
	FIT2	0.53004	1.567	0.69
	SMY1	0.528862	0.975	0.098
	TOP1	0.526502	0.848	-0.03
	MRPL31	0.525911	0.759	-0.12
	TUM1	0.524729	0.768	-0.111
	DPB4	0.524729	0.875	-0.004
	SPC1	0.524137	0.896	0.017
	MHR1	0.524137	0.945	0.066
	EHT1	0.522359	0.858	-0.022
	YMD8	0.521766	0.86	-0.02
	MRPL3	0.521766	0.845	-0.035
	RPS9A	0.521172	1.037	0.157
	DPL1	0.520578	0.764	-0.116
	GIM5	0.519984	1.017	0.136
	PET123	0.518198	0.914	0.033
	SHO1	0.517603	0.956	0.074
	RAD52	0.517006	0.781	-0.101
	NMT1	0.515813	0.715	-0.167
	PEP1	0.515813	0.609	-0.273
	YGL188C,COX4	0.515216	0.8	-0.082
	SDT1	0.514021	0.882	-0.001
	YOL014W	0.512824	1.01	0.127
	YFR016C	0.512824	0.832	-0.051
	RPC34	0.511625	0.798	-0.086
	GIC2	0.511026	1.068	0.184
	SSF2	0.510426	0.82	-0.064
	YIH1	0.509825	0.867	-0.017
	ERG5	0.508623	0.947	0.062
	ICY1	0.508623	1.229	0.344
	APS2	0.50742	0.798	-0.087
	PPX1	0.50742	0.689	-0.196
	TAF9	0.506818	0.77	-0.116
	YMR310C	0.505612	0.854	-0.032
	DAP1	0.505612	0.97	0.084
	NHX1	0.505612	0.75	-0.136
	GMH1	0.503197	0.808	-0.079
	CDC55	0.503197	0.799	-0.088
	UTP25	0.503197	0.848	-0.039
	RCN2	0.502592	1	0.113
	CBT1	0.499562	0.824	-0.064
	SDO1	0.498348	0.927	0.038
	APM1	0.498348	0.803	-0.086
	NMA1	0.49774	0.798	-0.091
	AIP1	0.497132	0.811	-0.078
	YKL111C,KTI12	0.495915	0.745	-0.145
	GLE2	0.495915	0.744	-0.146
	RNR1	0.495915	1.836	0.946
	ATF2	0.494696	0.98	0.09
	TRM5	0.494086	0.81	-0.08
	BMT5	0.493476	0.824	-0.067
	YMR315W	0.492865	0.947	0.056
	RSC58	0.492254	0.791	-0.1
	TRM7	0.491643	0.92	0.029
	MRPL9	0.491643	0.804	-0.087
	IGO2	0.491031	0.895	0.004
	IES3	0.490419	0.818	-0.074
	YOL036W	0.490419	0.867	-0.025
	SEC18	0.489806	0.8	-0.092
	POP2	0.489193	0.798	-0.094
	UBP1	0.489193	0.865	-0.027
	CTR2,YHR175W-A	0.489193	0.937	0.045
	UTP20	0.487966	0.822	-0.071
	GAL83	0.487966	0.892	-0.001
	CDC36	0.487352	0.714	-0.179
	ENT3	0.486738	0.758	-0.135
	IDH1	0.484276	1.37	0.476
	COP1	0.48366	0.789	-0.105
	YCK1	0.48366	0.888	-0.006
	RAD27	0.481809	0.959	0.064
	MRPL23	0.481809	0.764	-0.131
	YPR053C	0.481809	0.75	-0.145
	YML009C-A,MRPL39	0.480573	0.664	-0.231
	REX4	0.479954	0.908	0.012
	CLB2	0.478096	1.007	0.111
	TMA64	0.478096	0.852	-0.044
	GLO2	0.478096	0.818	-0.078
	QCR6	0.477476	1.008	0.111
	YGL006W-A,PMC1	0.476855	0.897	0
	SKI8	0.474991	0.802	-0.095
	QDR2	0.474369	0.956	0.058
	RAM2	0.473747	0.803	-0.095
	PUT2	0.473124	0.932	0.034
	YGR151C,RSR1	0.471253	1.1	0.201
	UPF3	0.471253	0.856	-0.043
	ALG5	0.470628	0.795	-0.104
	HST1,RTG1	0.470004	0.875	-0.024
	MSS4	0.470004	0.856	-0.043
	TRM44	0.469378	0.886	-0.014
	YLR198C,PBA1	0.4675	0.79	-0.11
	TCD2	0.466247	0.906	0.005
	RTS1,YOR015W	0.466247	0.781	-0.12
	YBL083C,ALG3	0.466247	0.802	-0.099
	VMA10	0.465619	0.824	-0.077
	NAS6	0.464991	0.905	0.004
	DOG2	0.463734	1.026	0.124
	YPT32	0.463105	0.887	-0.015
	VPS33	0.462475	0.866	-0.036
	ADH4	0.462475	0.803	-0.099
	NUP85	0.461215	0.732	-0.171
	TCB2	0.461215	0.813	-0.09
	BNI1	0.457425	0.991	0.087
	YNL108C	0.457425	0.899	-0.005
	YPR1	0.457425	0.761	-0.143
	YIL108W	0.456792	0.814	-0.09
	SOL2	0.45489	0.789	-0.116
	NUP2	0.454255	0.85	-0.055
	YMR178W	0.454255	0.785	-0.12
	EFM1	0.452349	0.851	-0.055
	PCT1	0.451712	0.798	-0.108
	PER1	0.451076	0.808	-0.099
	GPI8	0.450438	0.873	-0.034
	SVP26	0.450438	0.832	-0.075
	YMC1	0.449163	0.879	-0.028
	POP3	0.447247	0.945	0.037
	SAM3	0.446607	1.06	0.152
	COA6	0.444686	0.993	0.084
	ARE1	0.444045	0.982	0.073
	OCA1	0.442761	0.886	-0.024
	CDC14	0.442761	0.875	-0.035
	CIR1	0.442761	0.786	-0.124
	COX15	0.441476	0.914	0.004
	RSM27	0.441476	0.868	-0.042
	ARG80	0.440832	0.929	0.019
	GPA2	0.440832	0.87	-0.04
	UTP11	0.4389	0.858	-0.053
	PCK1	0.4389	1.777	0.866
	GAS3	0.4389	1.398	0.487
	EOS1	0.436964	0.88	-0.032
	PPH3	0.436318	0.833	-0.079
	YML101C-A,CUE4	0.435671	0.862	-0.05
	NAM7	0.435671	0.948	0.036
	MRP7	0.435024	0.814	-0.099
	ALG9	0.434376	0.842	-0.071
	TAF11	0.433729	1.377	0.464
	SMY2	0.433729	0.839	-0.074
	URA6,YKL023C-A	0.43308	0.878	-0.035
	TAT2	0.431782	0.82	-0.094
	EDC3	0.431133	0.788	-0.126
	DDI1	0.430483	0.871	-0.043
	SRB6	0.429832	0.804	-0.111
	YOL057W	0.429182	0.79	-0.125
	MRP2	0.429182	0.905	-0.01
	STS1	0.42853	0.898	-0.017
	URK1	0.427879	0.836	-0.08
	CDC31	0.427227	0.871	-0.045
	NHP10	0.427227	0.877	-0.039
	YPI1	0.427227	0.893	-0.023
	MYO2	0.426574	0.826	-0.09
	DFG5	0.425921	0.821	-0.095
	BSD2	0.425921	0.764	-0.152
	GRX7	0.425921	0.899	-0.017
	LCL2	0.425268	0.894	-0.023
	BUD32	0.423305	0.761	-0.156
	HUT1	0.42265	0.845	-0.073
	DLD2	0.42265	0.757	-0.161
	RIX7	0.420025	0.843	-0.076
	FOL1	0.420025	0.914	-0.005
	DYN2	0.419368	0.857	-0.062
	MRPL22	0.41871	0.782	-0.137
	SEC26	0.41871	0.916	-0.003
	BUD27	0.416735	0.915	-0.005
	MNI1	0.416735	0.792	-0.128
	SPT10	0.416075	0.912	-0.008
	BET5	0.416075	0.82	-0.1
	ARP7	0.416075	0.911	-0.009
	MIC26	0.416075	0.895	-0.025
	YOR020W-A	0.414755	1.011	0.09
	COX12	0.412772	0.916	-0.005
	RCM1	0.41211	0.837	-0.085
	SPS100	0.41211	1.909	0.987
	UBA2	0.410784	0.751	-0.171
	ORM1	0.410784	0.938	0.016
	SUA5,HUR1	0.410121	0.794	-0.128
	YHR127W	0.408793	0.866	-0.057
	VPS66	0.408128	0.894	-0.029
	YEH1	0.407463	0.937	0.014
	LSB1,YGR137W	0.407463	0.82	-0.103
	YDR115W	0.406798	0.85	-0.074
	GRX6	0.404798	0.819	-0.106
	NAR1	0.404131	0.907	-0.018
	RSC9	0.403463	0.975	0.05
	GFA1	0.402795	0.91	-0.015
	YLR146W-A	0.402126	0.878	-0.048
	ENT4	0.401457	1.012	0.086
	PSR1	0.401457	0.905	-0.021
	ISA1	0.399447	0.84	-0.087
	CST26	0.399447	0.81	-0.117
	TAF13	0.398105	0.838	-0.089
	CST6	0.398105	0.852	-0.075
	SWS2	0.396761	0.918	-0.01
	YJL127C-B	0.396088	0.983	0.055
	SNF11	0.396088	0.828	-0.1
	YGL082W	0.395415	0.844	-0.084
	DBF2	0.395415	1.023	0.095
	DCS1	0.393393	0.928	-0.001
	PAL1	0.393393	0.908	-0.021
	BRE1	0.392718	0.861	-0.068
	ROX1	0.392042	1.122	0.192
	DIA1	0.390013	1.446	0.516
	PMR1	0.390013	0.866	-0.064
	YPL245W	0.389336	0.84	-0.091
	SMD2	0.388658	0.844	-0.087
	YTA12	0.388658	0.924	-0.007
	CDC28	0.388658	1.102	0.171
	REE1	0.38798	1.182	0.251
	YBR139W	0.38798	1.056	0.125
	MRPL11	0.38798	1.062	0.131
	YOR131C	0.387301	0.799	-0.132
	FLR1	0.386622	1.561	0.629
	RTS3	0.386622	1.219	0.287
	SAP30	0.385262	0.844	-0.088
	YPL260W	0.385262	0.901	-0.031
	NRP1	0.385262	0.786	-0.146
	QRI1	0.383219	0.763	-0.17
	AIM6	0.381855	0.951	0.017
	PIB2	0.381172	0.825	-0.109
	IKI3	0.380489	0.925	-0.009
	MRN1	0.379805	0.768	-0.166
	DEP1	0.379121	0.854	-0.081
	LST8	0.379121	0.91	-0.025
	MRPL8	0.378436	0.765	-0.17
	YJU3	0.378436	0.912	-0.023
	KRE6	0.378436	0.994	0.059
	PCS60	0.378436	0.848	-0.087
	TFA2	0.377751	0.948	0.013
	ACO1	0.377751	1.153	0.218
	EAP1	0.37638	0.916	-0.02
	YLR194C	0.37638	2.447	1.511
	BLM10	0.37638	0.931	-0.005
	MTR3	0.37638	0.918	-0.018
	YLR118C	0.375693	0.795	-0.141
	NUS1	0.375693	0.905	-0.031
	CAP2	0.375693	0.826	-0.11
	MET7	0.370874	0.894	-0.044
	RCF1	0.370183	0.85	-0.088
	SAP4	0.369492	1.713	0.774
	DUS3	0.368801	0.911	-0.028
	VMA22	0.367417	0.794	-0.145
	NUC1	0.366724	0.886	-0.054
	RNT1	0.366724	0.9	-0.04
	MVP1	0.366031	0.904	-0.036
	YML053C	0.365337	0.905	-0.035
	OCA2	0.365337	0.924	-0.016
	BOS1	0.364643	0.807	-0.134
	MRPL38	0.363253	1.024	0.083
	MOD5	0.361861	0.983	0.041
	SGT1	0.35977	0.823	-0.12
	NAM9	0.359072	0.8	-0.143
	PRS2	0.358374	0.838	-0.105
	YBR056W-A	0.356275	1.148	0.204
	DOT5	0.356275	0.929	-0.015
	APS1	0.355574	0.895	-0.049
	SNA4	0.355574	0.868	-0.076
	MRP13	0.355574	0.891	-0.053
	SLY1	0.354873	0.961	0.016
	XDJ1	0.354172	0.872	-0.073
	EAF7	0.35347	0.867	-0.078
	ERV15	0.352767	0.786	-0.159
	PWP2	0.352767	0.905	-0.04
	MDH2	0.352064	1.218	0.272
	UBA1	0.351361	0.871	-0.075
	EFM2	0.350657	0.947	0.001
	CYT1	0.349952	0.999	0.052
	MED2	0.349952	0.834	-0.113
	QNS1	0.349952	0.812	-0.135
	IRS4	0.349247	0.907	-0.04
	TPO4	0.347836	1.296	0.349
	ADF1	0.347836	0.894	-0.053
	SEC31	0.34713	0.984	0.036
	POP5	0.346423	0.931	-0.017
	YBR230W-A	0.346423	1.631	0.683
	YBR242W	0.346423	0.878	-0.07
	DIC1	0.345715	1.384	0.436
	SYS1	0.344299	0.886	-0.063
	TRP4	0.344299	0.962	0.013
	SNC1	0.34359	0.957	0.008
	SGM1	0.34359	0.827	-0.122
	SPT5,YML009W-B	0.34359	0.996	0.047
	DAD1	0.34359	0.911	-0.038
	MRPL19,YNL184C	0.34288	0.802	-0.147
	PKP1	0.34288	0.815	-0.134
	PBS2	0.339325	0.967	0.016
	RCR1	0.338613	1.071	0.12
[truncated: 3,488 more rows]

## Sheet: 1B
	Gene	loge(Mean_Protein_Level)	Noise(CV)	DM_YPD
	ENO2	11.3639	11.995	0.257
	TDH3	11.0238	12.1	0.292
	PDC1	10.9115	11.45	-0.393
	FBA1	10.8311	11.15	-0.709
	PGK1	10.6652	11.35	-0.554
	TEF1	10.5926	10.075	-1.852
	SSA2	10.5251	14.655	2.715
	SSA1	10.3858	25.1	13.097
	TEF2	10.332	11.255	-0.748
	RNR1	10.2348	35.545	23.443
	YEF3	10.1781	16.315	4.256
	PSA1	10.0844	NA	NA
	ALD6	10.0724	13.59	1.491
	AHP1	10.007	15.535	3.409
	RPL9B	9.90721	12.205	0.039
	RPL8A	9.79548	12.7	0.5
	TDH2	9.63936	23.435	11.149
	CCW12	9.61986	16.87	4.567
	GPM1	9.49788	10.465	-1.887
	PGI1	9.44593	14.25	1.872
	CDC19	9.34018	16.27	3.835
	RNR2	9.33569	11.42	-1.041
	GND1	9.31326	17.395	4.94
	HXK2	9.27884	13.505	1.042
	RPL41A	9.26194	10.04	-2.441
	RPL22A	9.22197	9.395	-3.111
	RPP1B	9.12069	11.39	-1.157
	RHR2	9.1168	17.135	4.577
	MET6	9.10548	27.195	14.581
	EFT2	9.07841	14.545	1.956
	RPS26A	9.05047	10.34	-2.257
	RPS9B	9.04888	11.17	-1.43
	PFK2	9.03163	13.55	0.932
	RPL1B	9.00295	10.435	-2.192
	RPL29	9.00085	NA	NA
	PAB1	8.99634	10.595	-2.037
	RPP2B	8.99063	10.215	-2.428
	GLN1	8.96233	14.7	2.029
	TSA1	8.96117	12.585	-0.098
	RPS4A	8.93287	11.565	-1.116
	GLY1	8.92132	11.24	-1.447
	HHF2	8.91698	NA	NA
	SSB2	8.9093	11.525	-1.173
	CWP2	8.90246	15.605	2.887
	RNR4	8.86333	12.34	-0.413
	RPS1B	8.85266	11.815	-0.911
	RPL3	8.85002	12.875	0.154
	YKL071W	8.83025	12.295	-0.443
	STM1	8.81589	15.07	2.317
	PFK1	8.8062	12.925	0.153
	PMP1	8.80109	14.18	1.39
	RPP1A	8.79558	12.115	-0.657
	RPL26B	8.79255	9.635	-3.136
	RPS0B	8.78958	NA	NA
	TKL1	8.78936	13.805	1.019
	TIF2	8.786	10.75	-2.03
	HTB2	8.77338	11.19	-1.629
	REV1	8.77191	13.38	0.588
	PMA1	8.77013	17.805	5.051
	RPL41B	8.76616	12.215	-0.574
	RPL43A	8.76554	9.225	-3.578
	HSP82	8.76327	22.475	9.658
	RPL5	8.76163	13.405	0.627
	GAS1	8.73898	NA	NA
	RPS8A	8.7344	10.475	-2.341
	RPL8B	8.73053	12.58	-0.223
	YKL056C	8.72348	10.485	-2.335
	RPS25A	8.72119	13.345	0.504
	RPS8B	8.7011	10.365	-2.481
	RPS21B	8.70051	12.135	-0.721
	CPR1	8.70018	12.935	0.087
	RPS17A	8.6991	10.695	-2.15
	RPL10	8.67266	12.44	-0.417
	SAH1	8.6619	12.05	-0.829
	SSE1	8.66155	NA	NA
	RPL12B	8.65991	9.875	-2.996
	RPL24A	8.65076	11.875	-1.007
	RPL24B	8.63799	11.165	-1.725
	RPS4B	8.6135	11.14	-1.766
	RPS21A	8.59388	9.8	-3.148
	SEC61	8.58812	NA	NA
	RPS6A	8.57386	12.11	-0.829
	RPS9A	8.56073	17.3	4.337
	RPS26B	8.53444	13.255	0.284
	MBF1	8.53119	13.72	0.738
	PMP2	8.5308	10.935	-2.057
	EGD1	8.51959	11.445	-1.546
	RPS17B	8.51479	12.245	-0.736
	TFP1	8.51178	12.01	-1.011
	TEF4	8.50795	13.94	0.934
	RPL7A	8.50593	NA	NA
	YRA1	8.5033	NA	NA
	RPL35A	8.50086	11.62	-1.4
	SAM1	8.49984	12.12	-0.888
	FAS1	8.4977	14.655	1.639
	RPL26A	8.47146	11.29	-1.735
	TPI1	8.46968	12.38	-0.669
	EGD2	8.46168	12.15	-0.887
	RPS30B	8.4288	11.855	-1.197
	NSA2	8.42595	11.665	-1.414
	RPL11B	8.42222	11.675	-1.391
	CDC33	8.41549	11.555	-1.531
	SOD1	8.39954	16.585	3.486
	RPL9A	8.39265	10.245	-2.846
	GDH1	8.3905	21.885	8.749
	RPL14A	8.38936	9.46	-3.64
	RPL21A	8.38913	10.39	-2.709
	RPS27B	8.38069	10.915	-2.186
	ARF1	8.37459	8.43	-4.71
	NPL3	8.36602	12.14	-0.976
	YDJ1	8.34201	12.605	-0.561
	RPS25B	8.33735	16.77	3.653
	LEU1	8.32724	22.02	8.836
	RPL19B	8.32712	10.485	-2.656
	HTA2	8.31532	13.94	0.736
	RPL13A	8.31128	11.095	-2.073
	RPS27A	8.30783	12.905	-0.269
	STI1	8.29317	14.29	1.085
	RPL13B	8.29255	12.58	-0.597
	RPS7B	8.28299	12.195	-0.999
	BMH1	8.27944	10.645	-2.556
	KRI1	8.27601	14.8	1.585
	YLR413W	8.27359	21.415	8.204
	ZUO1	8.26976	11.71	-1.508
	ADK1	8.26114	10.705	-2.535
	URA1	8.24814	20.98	7.771
	THR4	8.24447	11.72	-1.507
	RPL2A	8.22631	11.27	-1.966
	ASN1	8.2239	13.995	0.724
	ADE17	8.21311	27.755	14.516
	RPS28A	8.20876	10.78	-2.485
	EFT1	8.19575	15.505	2.226
	RPS16A	8.18018	10.175	-3.089
	ALA1	8.17808	12.14	-1.156
	RPS30A	8.17287	12.405	-0.891
	RPL21B	8.16934	10.385	-2.92
	HXT3	8.1665	18.03	4.729
	ACS2	8.1665	14.63	1.31
	DEF1	8.16622	12.45	-0.876
	CDC60	8.16522	12.85	-0.474
	TIF1	8.16465	11.36	-1.943
	RPL37A	8.16095	10.665	-2.641
	ILS1	8.15751	13.02	-0.303
	RPL42B	8.14975	11.77	-1.578
	RPL27B	8.14743	12.38	-0.939
	HXT2	8.14642	24.615	11.326
	ERG1	8.13403	12.67	-0.686
	NCE102	8.13197	15.105	1.723
	HXT6	8.12696	22.175	8.832
	SED1	8.12534	23.43	10.152
	MRH1	8.12519	17.84	4.465
	RPL16A	8.12282	11.045	-2.312
	CYS4	8.10983	13.645	0.275
	RPL20B	8.10667	10.59	-2.777
	SRO9	8.08948	12.73	-0.65
	RPL20A	8.08933	11.805	-1.587
	RPL34A	8.08733	10.555	-2.833
	RPS19B	8.0807	12.97	-0.423
	MES1	8.07558	12.55	-0.846
	RPL4B	8.06825	13.8	0.405
	RPL33B	8.06259	12.73	-0.678
	NIP1	8.0607	12.535	-0.883
	RPL43B	8.05928	12.825	-0.611
	RPL6A	8.05579	11.11	-2.292
	NOP8	8.05261	43.705	30.172
	DBP2	8.04671	15.42	2.007
	PDR5	8.04527	14.21	0.731
	RPS10B	8.03025	11.115	-2.307
	ENO1	8.02224	36.42	22.915
	SUP45	8.01285	11.13	-2.378
	SCP160	8.01036	10.88	-2.6
	NSR1	8.00753	13.875	0.423
	RPL14B	8.00219	11.76	-1.73
	PRT1	7.96624	11.05	-2.461
	YBR025C	7.9452	12.855	-0.671
	RPL37B	7.94467	11.705	-1.822
	RPL35B	7.93398	11.05	-2.485
	SUR4	7.92606	10.525	-3.049
	RPG1	7.91096	12.735	-0.841
	RPL42A	7.90875	12.215	-1.348
	PHO88	7.90784	12.615	-0.996
	RPL40B	7.90784	12.225	-1.354
	ADE3	7.89804	14.385	0.771
	KAP123	7.89618	15.54	1.94
	RPS24A	7.89544	14.455	0.845
	GNP1	7.87683	11.915	-1.716
	SSZ1	7.87036	12.73	-0.907
	SUP35	7.86978	12.215	-1.413
	GRS1	7.86634	13.615	-0.043
	RPL31B	7.86615	12.955	-0.68
	RTN1	7.86307	14.735	1.104
	YER036C	7.85903	12.84	-0.806
	RPS29B	7.85496	10.9	-2.732
	ERG25	7.85496	13.555	-0.101
	RPL19A	7.84542	12.85	-0.782
	FUN12	7.83953	12.715	-0.93
	GUS1	7.83479	12.01	-1.661
	SML1	7.83043	17.075	3.394
	RPL6B	7.82764	12.635	-1.024
	RPL34B	7.82604	13.29	-0.345
	NEW1	7.81944	17.305	3.621
	ARC1	7.81823	12.015	-1.663
	VAS1	7.81803	NA	NA
	TRR1	7.81783	12.76	-0.923
	RPL17A	7.81642	13.545	-0.162
	TIF3	7.79688	12.635	-1.052
	RPS24B	7.79441	12.19	-1.506
	RPO41	7.79152	14.41	0.702
	RPS22B	7.78281	13.535	-0.198
	VPH1	7.7717	12.385	-1.364
	GIS2	7.76726	11.77	-1.976
	HSP104	7.7626	22.025	8.229
	ADO1	7.75833	13.14	-0.596
	YHB1	7.75319	32.485	18.707
	FAS2	7.75018	18.02	4.254
	RPL36A	7.74608	11.1	-2.655
	SES1	7.7437	13.845	0.083
	RPL17B	7.74327	11.74	-2.023
	ADE6	7.73718	18	4.212
	TIF5	7.73456	12.015	-1.761
	RPL18B	7.73149	16.08	2.296
	RPL36B	7.73127	12.23	-1.597
	BFR1	7.72268	12.34	-1.472
	TIF4631	7.72024	12.51	-1.285
	BAP2	7.70886	15.515	1.682
	BMH2	7.70459	11.81	-2.019
	ACB1	7.69984	14.3	0.459
	GPD1	7.69894	21.74	7.871
	MFA1	7.69508	27.62	13.68
	UBA1	7.68662	15.515	1.669
	SHM2	7.68317	14.105	0.222
	CUP5	7.67694	12.72	-1.141
	RPS23B	7.66973	13.58	-0.264
	ERG13	7.66082	13.93	0.05
	VMA4	7.65846	12.835	-1.082
	ASN2	7.65421	12.84	-1.053
	VRG4	7.65112	11.85	-2.063
	HIS4	7.64444	17.43	3.5
	FET3	7.64348	19.97	6.049
	ILV3	7.64036	17.425	3.491
	RPL38	7.62803	12.505	-1.416
	TRX2	7.61751	18.01	4.046
	HHF1	7.61431	65.3	51.343
	CDC48	7.61234	15.13	1.142
	SBA1	7.60937	12.71	-1.252
	MUP1	7.6039	18.71	4.739
	LYS1	7.6034	17.505	3.565
	GLC7	7.58299	11.69	-2.329
	ARO4	7.57327	17.31	3.33
	PIL1	7.55826	19.04	4.993
	ERD2	7.55538	NA	NA
	OST4	7.53956	11.975	-2.074
	TDH1	7.53343	36.265	22.17
	VMA2	7.53262	11.925	-2.144
	PUB1	7.53182	11.45	-2.597
	ERG6	7.53128	14.67	0.599
	SBP1	7.52429	12.465	-1.598
	CYS3	7.51643	13.225	-0.855
	VMA10	7.5148	12.905	-1.21
	CMD1	7.49276	NA	NA
	THS1	7.49276	12.1	-1.991
	FAA4	7.47591	17.745	3.621
	ERV25	7.46937	10.61	-3.574
	RPL22B	7.46394	19.6	5.466
	RPS23A	7.4553	15.06	0.957
	RPS19A	7.45472	13.675	-0.466
	LIA1	7.44804	13.9	-0.235
	RPL7B	7.44571	22.56	8.371
	TYS1	7.44132	10.855	-3.32
	DIP5	7.43809	17.835	3.656
	PUP1	7.43662	NA	NA
	SIS1	7.43485	14.365	0.15
	PRE8	7.43248	10.86	-3.345
	ARC35	7.431	NA	NA
	CLU1	7.42804	14.22	0.049
	OYE2	7.42744	21.01	6.786
	ADE5,7	7.42655	18.15	3.919
	PFY1	7.42506	12.085	-2.111
	PRE5	7.41878	10.85	-3.355
	HOR7	7.41608	32.705	18.36
	CHC1	7.41307	15.895	1.659
	VTC1	7.40914	17.43	3.196
	URA7	7.38987	13.735	-0.53
	HPT1	7.38709	13.44	-0.817
	SCL1	7.3762	NA	NA
	SEC14	7.37149	11.595	-2.683
	ERG11	7.36771	15.08	0.752
	URA2	7.36518	21.825	7.524
	ACC1	7.36106	15.445	1.147
	DPS1	7.34923	12.42	-1.877
	FCY2	7.34116	18.585	4.24
	NOP58	7.33368	13.76	-0.565
	PUP2	7.33171	12.975	-1.36
	SIK1	7.33041	NA	NA
	VMA13	7.3202	11.985	-2.399
	RPL11A	7.31887	16.795	2.477
	RRB1	7.31854	13.465	-0.865
	SSH1	7.31055	14.2	-0.177
	GLN4	7.3062	16.275	1.915
	RPS22A	7.30485	11.79	-2.659
	TAL1	7.29641	17.385	2.962
	PRE4	7.29234	NA	NA
	SEC26	7.29029	11.46	-2.97
	ATP1	7.28995	23.38	8.908
	ARC15	7.27586	11.77	-2.716
	SAC6	7.27101	16.105	1.63
	ATP15	7.27066	19.02	4.557
	FEN1	7.27031	12.555	-1.904
	KAP95	7.26927	13.78	-0.625
	VMA7	7.26368	12.075	-2.44
	CAR1	7.26298	24.135	9.607
	FPR1	7.26228	12.34	-2.12
	SEC27	7.24886	11.82	-2.684
	SEC21	7.23634	11.42	-3.072
	CAF20	7.23562	12.09	-2.385
	RPO21	7.22911	15.705	1.193
	SEC31	7.22657	17.22	2.724
	SAM2	7.22402	21.4	6.907
	ATP14	7.2008	19.91	5.364
	SUR7	7.19519	15.355	0.773
	FRS1	7.18614	16.225	1.631
	YOP1	7.17855	13.515	-1.114
	PHO86	7.17281	14.57	-0.045
	SUI2	7.17012	15.94	1.401
	RPL1A	7.16665	13.315	-1.268
	COP1	7.1624	11.375	-3.261
	TIF11	7.16201	12.355	-2.24
	ARC18	7.16007	NA	NA
	SPF1	7.15422	11.465	-3.174
	TPS1	7.15383	21.27	6.579
	RPB2	7.15109	15.985	1.377
	ATP4	7.15109	29.72	15.158
	GCN20	7.15031	13.46	-1.16
	RNA1	7.14677	13.815	-0.816
	PRE9	7.1452	13.55	-1.068
	RPO26	7.14362	22.615	8.023
	ERG10	7.13529	14.105	-0.564
	GAR1	7.1325	NA	NA
	RPL12A	7.1293	13.005	-1.651
	SVF1	7.12408	12.495	-2.197
	ADE12	7.11883	12.665	-2.015
	RLI1	7.10988	13.98	-0.732
	IPP1	7.10743	21.815	7.112
	RPT1	7.10702	12.695	-2.015
	ATP5	7.10661	25.515	10.879
	SSB1	7.10497	13.435	-1.265
	PRE10	7.10497	13.135	-1.558
	NHP2	7.09879	13.985	-0.724
	RPN11	7.09257	13.095	-1.615
	COX17	7.0859	12.585	-2.16
	DLD3	7.08045	20.105	5.337
	KES1	7.07242	12.015	-2.734
	CAM1	7.05919	14.75	-0.022
	SNA2	7.05186	14.955	0.156
	CBF5	7.04882	19.425	4.705
	PRE3	7.04795	40.365	25.777
	YMR122W-A	7.04316	16.125	1.321
	NOG1	7.0401	17.055	2.269
	ERG3	7.03703	14.77	-0.118
	IMD3	7.03571	15.975	1.169
	SMT3	7.03527	12.16	-2.673
	ARO8	7.03439	14.52	-0.32
	RPA190	7.03395	13.545	-1.28
	GCN1	7.02287	13.93	-0.884
	RPT6	7.02198	11.95	-2.896
	HTS1	7.02064	14.12	-0.724
	TRP5	7.01974	15.075	0.214
	EMP24	7.01751	12.07	-2.833
	UBC4	7.01076	13.555	-1.347
	YMR002W	7.00534	14.24	-0.652
	NOG2	6.99988	13.4	-1.475
	RPB10	6.99714	NA	NA
	RPN5	6.99347	12.78	-2.131
	ERV14	6.98841	12.455	-2.516
	YNL300W	6.98841	15.305	0.25
	ATP2	6.98564	34.175	19.155
	YGR106C	6.98333	14.51	-0.446
	OST1	6.98008	12.155	-2.823
	NHP6A	6.97961	12.885	-2.046
	ABP1	6.97073	16.895	1.919
	FAA1	6.97026	21.855	6.875
	APA1	6.96602	15.3	0.356
	TIF6	6.96555	14.31	-0.6
	SNA3	6.96508	15.91	0.931
	CPR6	6.9594	19.095	4.12
	ERP1	6.95559	12.49	-2.55
	RPT4	6.94457	12.75	-2.239
	YIP3	6.93877	12.57	-2.458
	RPN9	6.93537	14.18	-0.826
	ZPR1	6.93294	14.96	-0.048
	ERG5	6.92756	15.43	0.394
	ADE1	6.92067	19.56	4.493
	NAB2	6.91672	NA	NA
	PRE6	6.91672	12.375	-2.657
	CWP1	6.91374	37.875	22.726
	CHA1	6.91025	23.855	8.779
	KEM1	6.90625	15.63	0.59
	KRE1	6.89518	13.66	-1.467
	SEM1	6.89467	12.755	-2.324
	TAT1	6.8901	16.145	1.062
	VMA8	6.88551	12.11	-3.049
	MAP1	6.88551	15.17	0.072
	UGP1	6.88141	15.56	0.378
	RPN12	6.87316	13.665	-1.445
	TRX1	6.86901	15.38	0.244
	RPS18B	6.86485	NA	NA
	EDE1	6.86223	17.96	2.776
	RET2	6.86014	12.32	-2.851
	OAC1	6.85961	21.405	6.212
	GPD2	6.85961	15.465	0.345
	SLC1	6.85751	13.005	-2.183
	VMA5	6.85594	13.515	-1.669
	WRS1	6.8496	13.56	-1.576
	ATP3	6.84482	29.05	13.96
	LYS9	6.84215	20.67	5.429
	URA5	6.83787	12.35	-2.872
	RPN2	6.8368	15.285	0.066
	YNR021W	6.8368	13.565	-1.624
	MIR1	6.83141	19.55	4.303
	STE24	6.83087	14.72	-0.521
	RSE1	6.82763	18	2.73
	SPT16	6.82383	15.24	0.006
	RRP5	6.82383	18.455	3.258
	HCH1	6.81564	14.11	-1.144
	YOR283W	6.81564	13.73	-1.529
	SER1	6.81124	16.885	1.601
	RPL40A	6.81069	20.235	5.061
	BAP3	6.80959	14.9	-0.369
	DYS1	6.80517	14.07	-1.175
	VMA6	6.80351	12.355	-2.914
	ACP1	6.79291	21.79	6.561
	LYP1	6.78333	13.745	-1.558
	CTR1	6.78163	16.33	1.026
	DBP3	6.78049	16.63	1.355
	SRP40	6.77935	15.115	-0.143
	RAS2	6.77878	16.88	1.538
	EMP70	6.77822	14.06	-1.296
	APT1	6.77822	17.44	2.11
	ISU1	6.77079	17.12	1.759
	PRS3	6.76792	14.17	-1.125
	RPA12	6.76504	13.855	-1.483
	PYC1	6.76215	19.75	4.261
	PWP1	6.75984	14.635	-0.678
	RPL23A	6.75751	14.365	-0.918
	FTR1	6.75402	19.085	3.741
	CAR2	6.7511	35.765	20.346
	TSC13	6.75052	13.68	-1.736
	RPC10	6.74935	NA	NA
	SAM4	6.73993	15.735	0.419
	POR1	6.73459	31.33	15.868
	TIP1	6.7334	28.955	13.471
	MVD1	6.72563	14.425	-1.007
	PPA1	6.72383	13	-2.453
	HCR1	6.72323	13.705	-1.722
	LYS7	6.72082	14.97	-0.507
	YOR285W	6.71841	17.56	2.084
	KTI11	6.71599	13.875	-1.551
	NOP10	6.71599	15.635	0.203
	PDR16	6.71599	14.99	-0.449
	RBG2	6.71478	13.435	-1.981
	FES1	6.71417	14.715	-0.678
	RBG1	6.71356	14.055	-1.331
	CPA2	6.71113	25.135	9.583
	HOM2	6.71052	15.055	-0.384
	YEL001C	6.70991	17.445	1.938
	RPN8	6.70625	13.175	-2.322
	AHA1	6.70012	16.105	0.627
	STE2	6.70012	22.23	6.661
	SUR2	6.69827	15.995	0.388
	VPS21	6.69827	13.7	-1.771
	RPA135	6.69703	15.865	0.486
	PYC2	6.69394	17.68	2.204
	GUK1	6.6927	14.39	-1.13
	YBR090C	6.68085	16.745	1.192
	SAC1	6.67708	13.96	-1.58
	IMD4	6.66568	15.235	-0.305
	YMR295C	6.66441	17.79	2.134
	QCR7	6.66377	22.775	7.238
	RFA3	6.66122	NA	NA
	LYS20	6.65929	19.43	3.861
	YGR026W	6.65929	14.445	-1.144
	ERV29	6.65865	13.97	-1.704
	ERG24	6.65286	NA	NA
	TPD3	6.64963	13.135	-2.478
	IDI1	6.64834	14.165	-1.392
	SWP1	6.64379	13.87	-1.758
	SPL2	6.63857	21.17	5.666
	SPE3	6.63857	16.655	1.07
	AIP1	6.63398	15.705	0.085
	WBP1	6.63332	15.09	-0.538
	TIM17	6.632	77.265	61.049
	LPD1	6.63002	18.88	3.226
	SEC63	6.6234	13.64	-2.028
	ARX1	6.6174	15.41	-0.21
	PKR1	6.6154	13.705	-2.005
	GVP36	6.61271	15.135	-0.532
	YCR018C-A	6.61204	28.345	12.536
	RVS161	6.61137	15.285	-0.365
	GDI1	6.60462	14.235	-1.437
	PUF6	6.59987	14.9	-0.767
	BAT2	6.59987	30.79	15.04
	UTP8	6.5841	14.12	-1.637
	NCL1	6.58064	15.08	-0.636
	NAT1	6.57577	14.255	-1.478
	YJL097W	6.57368	16.17	0.38
	PAN1	6.57088	14.47	-1.285
	HEK2	6.57018	14.595	-1.194
	YJR014W	6.56948	13.155	-2.593
	NCP1	6.56738	14.245	-1.592
	ADE2	6.56103	17.475	1.658
	YLR257W	6.55891	19.64	3.859
	HIP1	6.5582	14.29	-1.491
	PMI40	6.55749	15.69	-0.181
	YJL200C	6.55465	24.135	8.338
	FPR3	6.55179	14.67	-1.123
	TPS2	6.54965	25.85	9.966
	EGT2	6.54894	15.855	-0.201
	SMI1	6.54607	13.995	-1.814
	YPR114W	6.54535	14.91	-0.916
	SEC28	6.54247	13.975	-1.893
	YNK1	6.54247	17.52	1.662
	YET3	6.54031	16.8	0.924
	ZRC1	6.53959	15.21	-0.645
	LYS21	6.53886	16.825	1.019
	SER2	6.53814	15.09	-0.685
	HOM3	6.53742	15.96	0.148
	RPC40	6.53669	16.935	1.146
	YML125C	6.52869	15.305	-0.618
	UTR2	6.52796	14.415	-1.464
	CRP1	6.52723	14.695	-1.197
	YPR004C	6.52576	15.275	-0.604
	NAP1	6.5243	13.68	-2.186
	LSM3	6.52356	13.405	-2.448
	LYS2	6.52209	20.78	4.941
	URA4	6.52136	22.16	6.34
	RPN6	6.51767	13.69	-2.152
	CDC12	6.51619	NA	NA
	ABP140	6.51619	15.465	-0.432
	YHM2	6.511	20.855	4.971
	ERP2	6.50951	18.03	2.057
	YBR159W	6.50653	14.005	-1.958
	YKL077W	6.50204	16.11	0.192
	YOL092W	6.50204	16.97	1.031
	HGH1	6.49903	16.065	0.176
	RPB11	6.49903	16.8	0.827
	YJL012C-A	6.49677	17.94	2.035
	YBL028C	6.493	15.255	-0.696
	NIP7	6.48768	NA	NA
	ARO2	6.48464	13.85	-2.073
	PGM2	6.48387	39.2	23.108
	CAN1	6.47928	13.815	-2.175
	RPN1	6.47928	14.57	-1.393
	YEL047C	6.47851	16.54	0.537
	CIC1	6.4762	16.225	0.354
	PDA1	6.47389	32.91	16.886
	VPS1	6.47312	17.115	1.075
	IDP1	6.47003	18.82	2.765
	GIM3	6.4677	14.875	-1.077
	GLT1	6.46459	18.885	2.591
	PMR1	6.46459	13.22	-2.753
	RBD2	6.46381	15.18	-0.873
	ISU2	6.45677	19.67	3.604
	ROT1	6.45441	14	-2.077
	PNC1	6.45284	26.675	10.58
	AAP1'	6.45284	27.695	11.731
	ZWF1	6.45205	17.65	1.644
	YPL260W	6.45126	15.46	-0.537
	ARO1	6.44889	17.865	1.841
	YLR262C-A	6.44651	14.665	-1.313
	NMD3	6.43615	15.77	-0.215
	SEC66	6.43535	14.125	-1.999
	ADE16	6.43535	14.875	-1.158
	SPE2	6.43455	15.52	-0.483
	DHH1	6.42891	13.67	-2.422
	YNL010W	6.42568	14.83	-1.297
	TPS3	6.42243	18.14	1.954
	PRO1	6.42081	15.49	-0.589
	NOP2	6.42081	17.215	1.178
	TPO3	6.41836	21.185	5.042
	PRO3	6.41755	15.285	-0.794
	CCW14	6.40523	14.15	-2.052
	DBP5	6.4044	14.11	-1.991
	YCP4	6.40275	19	2.834
	HNT1	6.40109	14.665	-1.559
	TCB3	6.40109	21.155	4.951
	RRP12	6.40026	16.395	0.339
	CLC1	6.39859	17.7	1.427
	HIS7	6.39693	15.53	-0.578
	SQT1	6.39192	14.89	-1.237
	GCV1	6.3894	22.29	6.072
	PRP43	6.3894	15.475	-0.654
	YDR170W-A	6.38604	29.895	13.748
	YBR085C-A	6.38519	20.61	4.339
	TRP2	6.38435	16.25	0.082
	SEC62	6.38351	14.325	-1.901
	MDH2	6.38266	27.18	10.712
	UBC9	6.37758	NA	NA
	YNR046W	6.37588	14.995	-1.136
	STT3	6.37332	13.555	-2.716
	LCB1	6.37332	14.235	-2.072
	SLA1	6.37161	19.465	3.233
	SPT5	6.37161	NA	NA
	RPB7	6.3699	NA	NA
	ABF2	6.36819	28.82	12.691
	TOM20	6.36733	21.785	5.45
	RPB3	6.36561	14.74	-1.454
	ELO1	6.36561	26.155	9.892
	HTZ1	6.36561	14.745	-1.524
	GPA1	6.36303	14.375	-2.006
	SEC72	6.36217	14.245	-2.099
	SSD1	6.35871	18.68	2.446
	MID2	6.35871	15.125	-1.155
	SCW4	6.35437	21.89	5.463
	WTM1	6.35437	24.07	7.735
	HMO1	6.3535	19.18	2.888
	RAD51	6.3535	21.595	5.24
	NSP1	6.3535	17.84	1.476
	NOP6	6.35263	14.555	-1.679
	BRX1	6.35176	14.485	-1.711
	GIR2	6.34914	14.985	-1.243
	SFB3	6.34651	13.845	-2.462
	NPT1	6.34124	14.68	-1.593
	YER048W-A	6.33948	16.745	0.425
	MTD1	6.33859	22.095	5.668
	NDC1	6.33771	15	-1.381
	ADH6	6.33505	22.235	5.834
	YLR179C	6.33417	17.17	0.813
	GCD2	6.33239	14.465	-1.81
	LEU4	6.3315	18.04	1.679
	TIM44	6.32794	18.035	1.743
	YNL190W	6.32794	14.97	-1.324
	NUG1	6.32615	17.675	1.451
	COX6	6.31897	22.325	5.882
	AAH1	6.31716	19.7	3.414
	SRM1	6.31355	15.315	-1.04
	YPT52	6.31264	15.225	-1.183
	IDH2	6.31083	29.55	13.032
	AGP1	6.30992	38.39	21.617
	ARO3	6.30628	16.52	0.13
	TVP18	6.30536	15.545	-0.933
	PDB1	6.3017	22.67	6.227
	TRP3	6.3017	15.955	-0.422
	SHR3	6.30079	14.45	-2.009
	SLA2	6.29803	15.12	-1.297
	CDC28	6.29527	14.755	-1.742
	ALO1	6.29342	21.375	4.921
	GGA2	6.29064	16.44	0.043
	HMT1	6.28972	15.195	-1.234
	PIR1	6.28786	42.39	26.443
	NFS1	6.28693	18.645	2.327
	BDH1	6.28507	26.25	9.758
	NRD1	6.28133	14.615	-1.875
	BRE5	6.28133	15.835	-0.615
	CDC10	6.27946	18.925	2.317
	SNQ2	6.27852	17.7	1.17
	FUI1	6.27664	22.225	5.418
	POB3	6.27476	16.46	-0.066
	ILV6	6.2691	21.845	5.377
	FPR4	6.26815	15.84	-0.626
	SOP4	6.2653	15.65	-0.952
	YCL045C	6.2634	15.015	-1.537
	YNL247W	6.25767	15.09	-1.438
	ARR4	6.25671	14.27	-2.191
	RVB1	6.25287	20.735	4.15
	NOP7	6.25287	16.31	-0.096
	RPS29A	6.25287	14.095	-2.448
	IKI3	6.2519	17.75	1.215
	LHP1	6.24804	16.65	0.115
	YKR043C	6.24028	16.99	0.435
	SPT4	6.2393	17.065	0.468
	TAT2	6.2393	15.785	-0.795
	VAC8	6.23832	16.56	-0.053
	DAK1	6.23735	24.55	7.973
	REB1	6.23539	16.435	-0.066
	GCD7	6.23441	15.15	-1.427
	UTP10	6.22851	18.685	2.135
	GRX1	6.22654	18.93	2.236
	GCV2	6.22456	22.96	6.298
	MDM20	6.22258	NA	NA
	HHO1	6.22258	16.31	-0.411
	FCY1	6.22258	14.21	-2.431
	PWP2	6.22059	15.565	-1.071
	NOB1	6.22059	NA	NA
	LAG1	6.2186	NA	NA
	GCD1	6.21561	15.45	-1.158
	GLO3	6.21361	13.71	-2.913
	THR1	6.21361	25.025	8.277
	RPC19	6.21361	17.01	0.379
	SRP68	6.21261	14.63	-1.915
	OLE1	6.2106	15.535	-1.227
	LEU9	6.2106	17.455	0.89
	SAM3	6.20859	20.955	4.224
	HNM1	6.20758	18.445	1.775
	YGR001C	6.20758	16.315	-0.27
	PRS5	6.20658	14.29	-2.341
	GCV3	6.20557	27.82	11.025
	ITR1	6.20355	20.075	3.228
	FSH1	6.20355	19.865	3.24
	RPB4	6.20152	NA	NA
	SXM1	6.19746	16.92	0.274
	CSE1	6.19236	NA	NA
	SPT6	6.19134	18.015	1.278
	YJL169W	6.19134	15.135	-1.535
	SGT2	6.19032	16.615	-0.125
	RPA34	6.18929	16.12	-0.529
	GCD6	6.18826	15.575	-1.066
	SER33	6.18415	17.39	0.645
	HOM6	6.18208	17.78	1.094
	RPS14B	6.18002	18.905	2.227
	TSL1	6.17794	36.41	19.405
	TSR2	6.17691	16.92	0.183
	VIP1	6.17587	16.565	-0.079
	BOP1	6.17587	17.745	0.815
	TIF4632	6.17379	15.765	-0.929
	RPB9	6.17379	14.64	-2.266
	ARO7	6.17066	15.86	-0.858
	ALD5	6.16752	24.71	7.831
	YMR291W	6.16121	20.155	3.371
	PTC3	6.15698	15.96	-0.832
	MDM39	6.15698	15.715	-1.158
	ALD4	6.15592	33.775	16.761
	RPL27A	6.15167	22.185	5.437
	GCS1	6.1506	14.825	-1.97
	NHP6B	6.14954	17.27	0.382
	YAR1	6.1474	15.595	-1.153
	YPT31	6.14633	14.49	-2.389
	HEM2	6.14633	17.22	0.405
	RAD6	6.14311	18.48	1.732
	SOD2	6.14204	24.265	7.219
	YDL124W	6.13988	28.585	11.612
	YML018C	6.13988	16.495	-0.352
	PSE1	6.13881	15.53	-1.282
	GPX2	6.13665	31.24	14.298
	CSG2	6.13556	16.67	-0.224
	CKA2	6.13556	15.21	-1.654
	YGR130C	6.13448	19.605	2.678
	MRT4	6.1334	14.77	-2.06
	LSM7	6.13014	15.055	-1.786
	SCS2	6.12687	16.525	-0.604
	MNP1	6.12578	18.745	1.784
	YLR064W	6.12578	16.955	0.096
	DRS1	6.1214	16.095	-0.817
	TFP3	6.11589	17.83	0.847
	SNL1	6.11479	16.52	-0.491
	YET1	6.11368	19.34	2.248
	REI1	6.11258	NA	NA
	RPA49	6.11258	16.49	-0.305
	RIB3	6.10702	17.745	0.824
	CGR1	6.10702	16.055	-0.786
	CDC37	6.10591	16.02	-0.88
	UBP3	6.10591	13.985	-2.871
	YJR088C	6.10479	15.365	-1.511
	MCK1	6.10256	14.09	-2.789
	TUF1	6.10256	NA	NA
	NOP12	6.10144	15.76	-1.119
	CDC39	6.09695	15.985	-1.016
	RVS167	6.09695	16.07	-0.878
	YLR414C	6.09695	18.985	2.027
	STF2	6.09357	29.395	12.266
	KRE27	6.09131	16.75	-0.22
	SEC65	6.08336	19.095	2.274
	YNL313C	6.08336	16.855	-0.106
	TCB1	6.08336	17.715	0.714
	NOP15	6.07764	15	-1.909
	YPR125W	6.07764	16.67	-0.322
	LSG1	6.07649	16.27	-0.747
	RIM1	6.07535	20.375	3.338
	YER007C-A	6.0742	17.2	0.205
	YJL122W	6.0742	17.37	0.275
	MYO2	6.07304	15.77	-1.188
	ERG4	6.07189	16.185	-0.798
	SSS1	6.06843	16.055	-0.994
	YRO2	6.06727	39.35	22.214
	GPI11	6.06611	15.85	-1.183
	YOL098C	6.06495	15.77	-1.235
	NPA3	6.06379	16.62	-0.381
	YOL111C	6.06262	15.295	-1.732
	MAK21	6.05678	18	0.999
	MSS116	6.05678	20.02	2.935
	UTP13	6.05444	15.58	-1.466
	RPS10A	6.05444	29.145	12.327
	HRR25	6.05326	15.115	-1.997
	UTP22	6.05209	17.33	0.241
	TOS1	6.04855	17.145	-0.179
	ENT5	6.04619	15.93	-1.165
	EMP47	6.04382	18.47	1.272
	YMR031C	6.04263	20.82	3.64
	ADE4	6.03069	16.71	-0.467
	RSC4	6.02948	15.02	-2.062
	RPS16B	6.02828	16.86	-0.259
	CKA1	6.02828	14.68	-2.419
	NDI1	6.02828	23.45	6.015
	TPO1	6.02587	28.075	10.898
	MSB2	6.02345	19.58	2.256
	FTH1	6.02102	20.24	2.986
	LSM1	6.01981	15.88	-1.192
	ERP4	6.01859	15.665	-1.655
	TSR1	6.01738	16.54	-0.542
	YDL121C	6.01494	16.42	-0.767
	ARL1	6.01127	16.515	-0.75
	ADE8	6.01127	17.25	0.077
	TPM2	6.01127	16.865	-0.386
	UTP5	6.01004	16.35	-0.89
	PDI1	6.00881	17.78	0.441
	FAA3	6.00881	24.805	7.659
	SOF1	6.00512	16.595	-0.554
	ESF1	6.00265	26.365	9.524
	YER053C-A	6.00141	33.49	16.117
	YPT6	6.00018	16.305	-0.986
	DCW1	5.99894	16.6	-0.687
	YMR027W	5.99894	17.115	-0.168
	ENP1	5.99645	16.995	-0.196
	MYO5	5.99521	18.725	1.492
	PAM16	5.99396	18	0.778
	HOG1	5.99271	16.935	-0.374
	RSC3	5.98519	NA	NA
	OXA1	5.98394	17.765	0.349
	CRM1	5.98268	26.615	9.536
	BDF1	5.98268	16.575	-0.623
	IMD2	5.98141	21.38	4.126
	PRD1	5.97889	16.715	-0.568
	MET3	5.97889	17.38	0.097
	SRP72	5.97889	15.015	-2.236
	YFR044C	5.97762	21.955	4.642
	ERG26	5.97508	20.83	3.506
	KGD1	5.97126	24.165	6.73
	PRY3	5.97126	35.055	17.49
	NOC2	5.97126	16.5	-0.817
	CRN1	5.96999	19.595	2.248
	KRE6	5.96358	NA	NA
	YPR1	5.95454	19.54	2.148
	SRP102	5.95454	15.38	-2.028
	MDH1	5.94803	31.265	13.737
	BCY1	5.94411	20.71	3.348
	LSB1	5.94017	16.825	-0.638
	YBR052C	5.93885	19.715	2.252
	SBH2	5.93489	15.955	-1.504
	YER067W	5.93092	47.43	29.504
	MET7	5.93092	18.055	0.596
	KRR1	5.92959	21.2	3.902
	DOM34	5.92959	16.395	-0.997
	SVL3	5.92959	17.435	-0.04
	KEL3	5.92959	16.685	-0.677
	SKP1	5.92693	16.1	-1.495
	NAM7	5.92693	17.835	0.396
	TUB1	5.92158	19.895	2.408
	MOT1	5.92158	18.215	0.85
	GLC8	5.92024	17.015	-0.484
	PBI2	5.92024	29.325	11.589
	RPO31	5.91755	18.71	1.251
	KRE33	5.91485	29.61	12.198
	RSC8	5.9108	18.94	1.664
	FUS3	5.90672	16.14	-1.307
	COX4	5.90672	30.675	13.084
	TCB2	5.90672	16.545	-0.967
	YGR207C	5.90263	18.58	1.031
	VID24	5.90127	20.12	2.521
	APE2	5.89853	20.52	2.816
	GLR1	5.89578	20.045	2.488
	MAM33	5.89302	20.965	3.287
	SLY1	5.88888	16.09	-1.601
	BFR2	5.88888	17.105	-0.435
	UBC13	5.8861	17.515	-0.119
	CAF40	5.88471	15	-2.512
	COX15	5.88332	19.54	1.884
	CDC11	5.88332	18.98	1.402
	YPL009C	5.88332	15.93	-1.657
	YHR087W	5.88193	42.815	24.702
	URA6	5.88193	18.605	0.954
	RDI1	5.88053	16.97	-0.646
	RPA43	5.88053	18.92	1.437
	YPL184C	5.87914	16.165	-1.539
	YFR024C	5.87493	16.93	-0.708
	CIT1	5.87493	23.48	5.807
	DCP2	5.87353	15.6	-2.038
	GLO2	5.87212	17.445	-0.25
	BCP1	5.87212	16.86	-0.705
	PIS1	5.87212	16.965	-0.799
	TRM82	5.87071	18.205	0.61
	DPH5	5.87071	17.83	0.265
	RTG1	5.87071	17.385	-0.249
	SEC18	5.8693	17.06	-0.662
	RER2	5.86788	16.15	-1.722
	MRPL13	5.86505	18.9	1.141
	RTS1	5.86505	14.97	-2.703
	NOP16	5.86079	16.5	-1.156
	NFU1	5.86079	18.93	1.257
	UTP9	5.85793	17.23	-0.323
	ERG27	5.85507	17.97	0.314
	YDR119W	5.85364	17.48	-0.274
	TPO4	5.84499	29.43	11.453
	SLG1	5.84209	16.07	-1.74
	NSG1	5.84064	18.355	0.453
	CAP2	5.84064	19.425	1.671
	LAC1	5.84064	20.16	2.158
	COX19	5.83919	16.035	-1.665
	FMP31	5.83919	18.64	0.936
	DFG5	5.83773	16.96	-0.879
	TNA1	5.83481	23.36	5.434
	IDH1	5.83481	24.19	6.239
	RSN1	5.82895	19.105	1.323
	RRP7	5.826	17.25	-0.441
	YCK2	5.82157	17.335	-0.606
	ARD1	5.81711	18.52	0.729
	SNA4	5.81413	18.585	0.835
	YPR143W	5.81413	17.375	-0.44
	AKR1	5.80814	17.5	-0.417
	LSB3	5.80814	17.445	-0.37
	RCL1	5.80814	17.265	-0.391
	PRO2	5.80814	NA	NA
	SRP14	5.80664	15.74	-2.084
	LCB2	5.80664	17.21	-0.777
	YCR043C	5.80513	16.6	-1.331
	CAP1	5.80513	18.92	1.028
	ELP2	5.80363	17.795	-0.015
	SPT15	5.80061	17.43	-0.491
	SHS1	5.79909	18.875	1.084
	RPN13	5.79909	16.94	-0.972
	MTR4	5.79758	24.065	6.495
	MAS2	5.79149	18.96	1.048
	YPT7	5.79149	18.615	0.648
	YBT1	5.78996	19.205	1.342
	NOP4	5.78996	19.135	1.339
	CTR9	5.78843	17.37	-0.45
	UBP10	5.7869	17.19	-0.712
	ABF1	5.78536	18.395	0.599
	FET5	5.78383	18.04	-0.089
	YKR018C	5.78383	16.575	-1.254
	NUP57	5.78229	16.825	-1.245
	NOT5	5.78229	16.4	-1.507
	AUR1	5.78074	17.435	-0.522
	YDR056C	5.7792	17.875	-0.071
	PPX1	5.7792	15.65	-2.257
	RIO2	5.7792	15.595	-2.273
	YLR363W-A	5.77765	17.805	-0.102
	NAN1	5.77765	18.05	0.192
	MSC7	5.7761	20.95	2.831
	SEC7	5.77455	17.63	-0.456
	ERV41	5.773	21.57	3.552
	PHO13	5.77144	22.335	4.423
	KEX1	5.77144	17.51	-0.555
	SPC2	5.76832	18.135	0.107
	IXR1	5.76676	17.7	-0.282
	YPK1	5.76519	17.82	-0.182
	SRV2	5.76519	19.795	1.772
	WHI3	5.76205	15.93	-2.027
	YPD1	5.7589	16.54	-1.546
	YJU3	5.75732	17.995	-0.038
	SUR1	5.75732	18.76	0.603
	GRH1	5.75574	16.865	-1.052
	SSF1	5.75098	18.605	0.669
	PPT1	5.74939	16.56	-1.442
	RUD3	5.7478	26.7	8.571
	NUP2	5.7462	17.135	-0.925
	CCR4	5.743	16.6	-1.433
	HAM1	5.743	19.78	1.64
	MAE1	5.743	22.23	4.222
	DBP6	5.743	17.925	-0.183
	YCK1	5.7414	18.605	0.306
	RPS28B	5.73979	17.24	-0.768
	ARC19	5.73172	19.285	0.998
	CBC2	5.72685	16.925	-1.237
	PEP1	5.72195	17.21	-1.003
	QCR6	5.72195	25.1	6.818
	ORM2	5.72195	20.465	2.088
	HEM13	5.71867	23.42	5.296
	CNB1	5.71867	16.92	-1.338
	RRP40	5.71538	19.045	0.722
	RPB8	5.71373	16.93	-1.189
	PAT1	5.71208	16.81	-1.298
	NCB2	5.71208	17.25	-0.907
	CHS7	5.71208	17.59	-0.83
	AMD1	5.70877	17.355	-0.813
	PCS60	5.70711	23.61	5.299
	GAS3	5.70711	17.83	-0.371
	HEM3	5.70211	18.37	0.219
	CBF1	5.70044	17.46	-0.691
	NUP84	5.69709	16.48	-1.897
	HTL1	5.69541	17.045	-1.162
	STO1	5.69541	18.77	0.58
	CUE5	5.69541	17.435	-0.727
	COR1	5.69373	21.115	2.708
	MRP8	5.69373	20.86	2.625
	POP5	5.68867	19.04	0.81
	MRP13	5.68867	18.975	0.768
	RPN10	5.68867	18.04	-0.167
	REX2	5.68698	20.295	2.16
	MDM38	5.68698	19.54	1.217
	UTP18	5.68528	18.095	-0.09
	OPT1	5.68528	25.35	6.93
	ERG12	5.68528	18.445	0.26
	SEC16	5.68188	19.575	1.407
	PAN6	5.67846	17.96	-0.264
	TRM5	5.67675	17.575	-0.748
	CSR1	5.67675	18.96	0.595
	NUP145	5.6716	16.755	-1.677
	YMD8	5.6716	18.555	0.028
	PST2	5.66816	20.635	2.147
	YJL010C	5.66816	17.84	-0.43
	MET22	5.66816	18.86	0.567
	SKI2	5.66122	21.185	2.671
	YPL146C	5.66122	18.125	-0.043
	RRP45	5.65774	19.595	1.623
	RTF1	5.65599	18.815	0.414
	PTK2	5.65599	17.685	-0.686
	YNL149C	5.65599	23.765	5.251
	YMR010W	5.65424	17.595	-0.8
	ARF3	5.65424	20.38	1.72
	YOR248W	5.65073	23.005	4.241
	LYS4	5.64897	22.51	4.402
	NUP49	5.64897	18.26	-0.254
	PAF1	5.64368	17.68	-0.721
	HIS5	5.64368	22.315	3.827
	NOC3	5.64368	16.94	-1.33
	BUD20	5.64368	18.15	-0.215
	RAX2	5.64368	19.535	0.909
	NOP13	5.64368	19.205	0.828
	TUB3	5.64191	19.35	0.997
	VTC2	5.64013	20.205	1.613
	CCA1	5.63835	20.605	2.234
	FOL2	5.63657	NA	NA
	NUP133	5.63657	NA	NA
	CDC34	5.63479	18.205	-0.148
	UTP6	5.63479	18.005	-0.33
	UTP21	5.63121	24.115	5.756
	YJL021C	5.62942	20.275	1.622
	GSY2	5.62942	35.585	16.589
	NOT3	5.62762	20.2	1.66
	PRS1	5.62582	17.665	-0.748
	KAP104	5.62402	19.53	0.801
	SIS2	5.62402	18.015	-0.518
	PLP2	5.62221	19.045	0.582
	PBP1	5.6204	16.605	-1.839
	SRP21	5.6204	16.645	-1.85
	DPL1	5.61859	17.45	-1.051
	UGA1	5.61859	30.615	11.836
	ELF1	5.61859	16.905	-1.609
	YOL007C	5.61859	21.73	3.144
	MDH3	5.61495	19.85	1.251
	COS6	5.61495	23.115	4.652
	GRE3	5.61495	23.16	4.487
	STE20	5.61313	17.825	-0.626
	CNS1	5.6113	18.735	0.189
	LSM2	5.60947	21.045	2.728
	SNF1	5.60764	17.44	-1.139
	END3	5.60764	19.02	0.434
	MRP7	5.6058	17.545	-1.028
	YNL143C	5.6058	18.97	0.417
	YOR051C	5.60396	18.53	0.029
	YLR022C	5.60027	17.145	-1.395
	GOT1	5.60027	19.445	0.652
	SDS23	5.59842	17.9	-0.544
	PAC10	5.59842	16.265	-2.288
	MAS6	5.59842	18.55	-0.029
	STE6	5.59657	19.625	1.072
	ALG5	5.59657	18.19	-0.639
	UTP20	5.59471	19.41	0.764
	RCK2	5.59099	17.55	-1.056
	YLR287C	5.59099	17.815	-0.731
	PRS4	5.58912	16.935	-1.553
	DJP1	5.58912	18.075	-0.769
	YDL193W	5.58537	17.705	-1.059
	NIC96	5.58537	17.425	-1.509
	LEM3	5.5835	19.64	0.766
	ERP3	5.58161	18.455	-0.449
	YIL090W	5.58161	17.18	-1.592
	MSS51	5.57973	19.545	0.939
	POP2	5.57595	19.3	0.654
	GEA2	5.57405	17.84	-0.739
	UBC1	5.57215	17.6	-1.304
	CYB5	5.57215	19.93	1.108
	HEM15	5.57215	23.735	4.793
	PUS1	5.57025	20.335	1.696
	NUP82	5.56834	18.485	-0.352
	NMD5	5.56834	18.95	0.297
	YBL036C	5.56643	19.225	0.652
	ILV1	5.56643	26.91	7.953
	VPS35	5.56452	17.16	-1.513
	COX7	5.56452	20.835	2.168
	RPS6B	5.56068	19.01	0.281
	GCN3	5.56068	17.405	-1.491
	RNQ1	5.55876	19.675	0.946
	UBA4	5.55876	19.105	0.209
	YKL027W	5.55683	18.955	0.254
	YDL085C-A	5.5549	18.15	-0.643
	CKB2	5.55296	17.65	-1.1
	MRS6	5.55296	19.095	0.115
	ARP7	5.55296	17.075	-1.654
	SNF4	5.54713	22.07	3.291
	YKE2	5.54713	20.635	1.56
	REH1	5.54518	21.015	2.229
	YTM1	5.54518	18.755	0.202
	CBP3	5.54518	19.53	0.534
	LTV1	5.54322	18.57	-0.138
	MOT2	5.5393	17.015	-1.665
	TUB4	5.5393	21.825	2.921
	URE2	5.5393	17.885	-0.908
	RIB1	5.53733	18.41	-0.456
	FKS1	5.53536	20.41	1.551
	COX5A	5.53536	21.65	2.739
	SKI3	5.53536	19.42	0.471
	HCA4	5.53339	17.84	-0.875
	BUR6	5.53141	17.955	-0.911
	USO1	5.52943	19.74	0.851
	PDR12	5.52943	26.94	7.816
	ELP3	5.52744	19.335	0.668
	MRPL10	5.52146	22.995	4.136
	YLL029W	5.51946	17.81	-1.071
	VCX1	5.51745	21.8	2.82
	NNT1	5.51745	22.565	3.864
	APL5	5.51745	18.965	0.136
	YDR352W	5.51544	22.41	3.66
	CDC73	5.51544	20.945	2.049
	TAF9	5.51544	17.645	-1.163
	TIM50	5.51343	18.685	-0.159
	PBP4	5.50939	18.125	-0.764
	PXR1	5.50939	21.495	2.695
	RTG2	5.5033	17.14	-1.786
	RRP1	5.50126	18.875	0.132
	NET1	5.50126	19.295	0.353
	FAP7	5.49922	17.405	-1.575
	YDR367W	5.49717	19.9	0.951
	GPH1	5.49717	44.75	25.02
	SRL1	5.49306	21.61	2.461
	HSC82	5.48894	19.515	0.512
	YJL123C	5.48687	18.905	-0.162
	PUT2	5.4848	23.05	3.876
	NUP159	5.48272	18.47	-0.613
	BNI5	5.48064	18.09	-1.203
	UBP1	5.47855	22.86	3.911
	RKI1	5.47855	20.805	1.714
	HOR2	5.47437	32.545	13.207
	CDC47	5.47017	23.285	4.726
	ESS1	5.47017	19.37	0.188
	DLD2	5.46806	22.61	3.527
	URB1	5.46806	19.15	0.261
	SLX9	5.46595	19.07	0.043
	RRP46	5.46383	20.545	1.429
	PET123	5.46383	NA	NA
	MIS1	5.46171	22.545	3.388
	RPS0A	5.46171	18.835	-0.406
	BCH1	5.46171	17.14	-1.879
	SHP1	5.45959	19.36	0.253
	VPS74	5.45746	18.635	-0.497
	ECM25	5.45746	18.15	-0.901
	TVP38	5.45746	19.38	0.256
	CSM3	5.45746	NA	NA
	RRP43	5.45532	NA	NA
	URM1	5.45532	20.39	1.216
	ATP7	5.45318	24.89	5.471
	YOR304C-A	5.45318	17.335	-2.093
	HSP78	5.45104	26.84	7.467
	YER128W	5.45104	19.945	0.686
	SMX2	5.44242	18.52	-0.531
	ECM16	5.44242	19.81	0.517
	NMD4	5.44025	18.555	-0.544
	CSL4	5.44025	18.63	-0.461
	DID2	5.43808	19.905	0.655
	MRP49	5.4359	20.08	0.751
	NUP188	5.4359	17.67	-1.554
	CBR1	5.43154	18.485	-0.861
	YOR302W	5.43154	23.225	3.852
	LSC2	5.42935	24.66	5.358
	RRP4	5.42935	17.82	-1.279
	POM34	5.42935	18.57	-0.923
	MRPL11	5.42715	21.13	1.792
	RSC9	5.42715	19.9	0.659
	MHR1	5.42274	20.235	1.078
	MRP1	5.42274	NA	NA
	PUF4	5.42274	18.235	-1.058
	DST1	5.42274	18.09	-1.075
	BAR1	5.42274	26.695	7.086
	APS3	5.42274	20.455	0.99
	YPL207W	5.42274	18.89	-0.43
	GPI8	5.41832	18.525	-0.903
	YEL007W	5.41832	19.945	0.669
	YJL055W	5.4161	20.095	0.775
	RSA3	5.4161	18.08	-1.144
	MMF1	5.41388	21.435	2.124
	MRPS17	5.41388	19.28	0.021
	YDR161W	5.40717	18.76	-0.331
	PBS2	5.40717	18.985	-0.274
	ALG9	5.40717	20.28	0.611
	MEH1	5.40493	18.53	-0.781
	RET1	5.40493	28.14	8.916
	EHD3	5.40268	20.85	1.357
	ARO9	5.40268	38.325	18.888
	APQ12	5.40268	22.8	3.436
	CDC2	5.40042	17.62	-1.762
	MAK11	5.40042	20.255	0.79
	EDC2	5.3959	20.475	1.074
	ERG8	5.3959	20.225	0.87
	RAP1	5.39363	19.52	0.209
	YDL173W	5.39135	21.3	2.015
	YER156C	5.39135	20.13	0.828
	INP53	5.39135	18.945	-0.348
	ATG27	5.38907	19.53	0.111
	MYO3	5.38679	21.71	2.159
	CYT1	5.38679	27.48	7.929
	YPL162C	5.38679	20.22	0.65
	TAF14	5.3799	23.585	3.956
	RIA1	5.37759	18.32	-1.155
	KEX2	5.37759	19.38	-0.161
	LEO1	5.37759	19.285	-0.061
	DDP1	5.37759	20.395	0.582
	LAT1	5.37528	23.185	3.918
	YCF1	5.37296	19.245	-0.23
	YFR011C	5.37296	19.325	-0.094
	RBL2	5.37296	21.085	1.293
	YGL157W	5.37064	21.815	2.504
	CDC54	5.37064	22.255	2.79
	DRS2	5.36831	19.07	-0.442
	YJL018W	5.36831	21.51	1.454
	SNC2	5.36831	21.58	1.84
	ATP17	5.36598	27.135	7.688
	YOR1	5.36598	19.345	-0.206
	DPH2	5.36598	20.05	0.585
	PHO91	5.36598	18.285	-1.314
	LYS12	5.36364	22.135	2.526
	YMR226C	5.36364	23.22	3.669
	DRE2	5.35894	19.63	0.229
	YNL158W	5.35894	18.065	-1.554
	MNN9	5.35894	19.36	-0.422
	NUP192	5.35659	20.005	0.285
	EFR3	5.35422	19.125	-0.636
	UTP4	5.35186	18.265	-1.09
	BEM2	5.35186	19.635	0.16
	YVH1	5.35186	19.185	-0.299
	PTC2	5.34949	19.58	0.143
	CHO2	5.34711	19.455	-0.511
	YDL099W	5.34472	18.76	-0.65
	CMK2	5.34472	23.12	3.56
	APL6	5.34233	19.43	-0.415
	MGE1	5.34233	20.075	0.345
	ISW1	5.33994	18.845	-0.824
	DBP8	5.33994	19.4	-0.065
	YGR271C-A	5.33754	18.295	-1.18
	SMF3	5.33754	20.895	1.286
	NUT2	5.33754	18.88	-0.809
	ADP1	5.33513	19.26	-0.3
	RMD9	5.33513	20.865	1.216
	NUP85	5.33513	19.445	-0.368
	CBP6	5.33272	19.61	-0.039
	YMR278W	5.33272	24.625	4.843
	COT1	5.33272	24.02	4.132
	YPT32	5.3303	19.97	0.06
	SEY1	5.3303	18.46	-1.249
	RER1	5.32788	22.415	2.438
	YDL110C	5.32545	25.45	5.594
	RPP1	5.32545	18.18	-1.361
	FMP29	5.32301	20.295	0.555
	ASF1	5.32301	25.595	5.663
	YIM1	5.32301	21.025	1.169
	YBR187W	5.32057	19.895	-0.267
	MCM6	5.32057	21.02	1.311
	VPS4	5.32057	20.915	1.005
	KRE2	5.31812	22.215	2.261
	PUF3	5.31812	18.13	-1.631
	PRX1	5.31567	25.51	5.43
	RIB4	5.31567	36.7	16.453
	QDR2	5.31321	25.58	5.569
	MNN11	5.31321	18.6	-1.538
	SHM1	5.31074	22.74	2.637
	MRPL32	5.31074	21.34	1.363
	PEX19	5.31074	19.14	-0.509
	RSM25	5.30827	20.625	0.812
	RPC37	5.30827	21.255	1.626
	SOL1	5.30827	19.145	-0.754
	NOC4	5.30827	22.12	2.645
	CHS3	5.30579	NA	NA
	YBR077C	5.30579	18.775	-1.017
	MDJ1	5.30579	27.38	7.671
	MTR3	5.30579	21.605	1.885
	YGR210C	5.30579	19.17	-0.539
	DDR48	5.30579	32.125	12.466
	QRI1	5.3033	19.395	-0.429
	PMU1	5.3033	25.015	5.614
	VID27	5.3033	18.865	-1.123
	ECM1	5.30081	21.72	1.698
	EAP1	5.30081	19.08	-0.509
	PSP2	5.30081	19.715	-0.12
	MRPL50	5.30081	19.48	-0.291
	YER030W	5.29832	18.91	-1
	DOT6	5.29832	21.385	1.624
	GUP1	5.29832	21.015	0.982
	CNA1	5.29832	19.895	0.05
	ENT1	5.29079	19.225	-0.62
	FMP18	5.29079	20.92	1.01
	YLR114C	5.28827	17.4	-2.361
	ATP18	5.28827	23.55	3.64
	DAP1	5.28827	22.515	2.447
	SMX3	5.28827	19.065	-0.813
	QCR2	5.28827	23.665	3.515
	CKB1	5.28574	20.21	0.365
	STH1	5.28574	22.42	1.969
	COS1	5.28574	21.26	1.204
	KAR2	5.2832	NA	NA
	MKT1	5.2832	21.83	1.931
	QCR9	5.28066	28.83	8.864
	RPC53	5.27811	20.955	1.194
	RSM23	5.27811	20.795	0.585
	NTH1	5.273	22.485	2.359
	ADH3	5.273	25.245	5.223
	VTS1	5.273	20.56	0.736
	RRP42	5.27043	20.04	0.162
	YGL101W	5.27043	19.37	-0.475
	SOL3	5.27043	25.535	5.826
	UTP14	5.27043	19.715	0.016
	POP3	5.27043	18.805	-1.529
	CTS1	5.26786	NA	NA
	SCT1	5.26528	19.85	-0.312
	ORT1	5.26528	19.165	-1.07
	UFD2	5.26269	18.575	-1.249
	SYP1	5.2601	22.355	2.229
	ASK1	5.2601	19.775	-0.092
	MRPL3	5.2601	23.32	3.631
	SCS7	5.2601	22	1.967
	YOR356W	5.2601	20.2	0.223
	RRP9	5.2601	20.08	0.298
	SMY2	5.2575	18.86	-1.018
	YLR407W	5.2575	19.18	-0.708
	RMD7	5.25227	19.525	-0.508
	HYR1	5.25227	24.535	4.213
	SUN4	5.25227	19.855	-0.236
	YPL137C	5.25227	21.065	0.806
	GPI17	5.24965	22.105	1.99
	YAP1802	5.24965	19.38	-0.7
	YHR162W	5.24965	20.7	0.34
	BRO1	5.24965	19.59	-0.466
	EHT1	5.24702	20.75	0.84
	STE18	5.24702	19.53	-0.391
	SKI6	5.24439	19.33	-0.624
	MCM1	5.24439	20.83	0.47
	YAH1	5.24439	22.695	2.718
	CMP2	5.24175	22.36	2.493
	YMR074C	5.24175	20.51	0.348
	BUD23	5.2391	21.625	1.885
	MRP4	5.2391	21.31	1.288
	TVP15	5.23644	22.33	2.156
	HMG1	5.23644	20.42	0.123
	YBR028C	5.23111	19.25	-0.818
	ZSP1	5.22843	23.72	3.709
	BUD31	5.22843	19.7	-0.403
	CUE4	5.22843	22.34	2.031
	YHR132W-A	5.22575	19.92	-0.148
	BUD14	5.22036	20.895	0.444
	RSM24	5.22036	NA	NA
	UFD1	5.22036	21.66	1.672
	RMT2	5.21765	21.9	1.832
	NUP157	5.21765	18.805	-1.263
	YTA12	5.21765	20.815	0.568
	MCA1	5.21765	22.2	2.05
	GRX5	5.21765	22.015	1.743
	SKT5	5.21494	21.04	0.603
	MRPL35	5.21221	20.115	0.024
	PRY1	5.21221	30.215	10.159
	HSP42	5.20949	28.5	7.956
	SET7	5.20949	19.695	-0.431
	TFA1	5.20949	20.61	0.412
	YKL088W	5.20949	20.485	0.188
	YMR244C-A	5.20675	22.89	2.426
	DUT1	5.20401	21.97	1.844
	YPL183W-A	5.20401	23.9	3.82
	TRL1	5.20126	20.375	0.078
	SEC10	5.20126	19.335	-1.063
	PST1	5.1985	26.09	6.308
	YER134C	5.1985	20.16	-0.137
	RIX1	5.1985	19.985	0.008
	YJL171C	5.1985	21.265	0.624
	PHO85	5.1985	19.995	-0.522
	MAK5	5.19573	19.155	-0.96
	YLL023C	5.19573	26.27	5.047
	DOS2	5.19296	21.32	1.146
	SAP155	5.19296	18.915	-1.283
	TOM71	5.19296	21.47	0.715
	MRPL8	5.19018	23.155	3.029
	PSR1	5.19018	20.79	0.064
	MRPL19	5.19018	19.59	-0.645
	YMR259C	5.18739	21.565	1.379
	FMP51	5.17897	20.445	-0.168
	MRPL28	5.17897	20.94	0.503
	CHD1	5.17897	20.88	0.39
	YML6	5.17897	NA	NA
	MRPL15	5.17332	20.745	0.559
	MRPL23	5.17332	NA	NA
	QCR8	5.17048	22.6	2.163
	KAE1	5.17048	18.69	-1.607
	BUD22	5.17048	NA	NA
	NUP1	5.17048	20.575	0.241
	YOR252W	5.17048	21.325	1.163
	NPL4	5.16764	19.79	-0.674
	YGR235C	5.16764	21.455	1.07
	YGL231C	5.16479	20.74	0.25
	MXR1	5.16192	22.565	1.839
	MCD4	5.16192	20.05	-0.272
	NUP60	5.15906	21.305	0.608
	MNN5	5.15906	19.585	-0.737
	PGM1	5.15906	21.715	1.102
	SDH2	5.15906	24.54	3.697
	SFH1	5.15906	19.845	-0.341
	PPZ1	5.15618	19.75	-0.648
	SKY1	5.15618	18.75	-1.448
	MSC6	5.15618	NA	NA
	ASM4	5.15329	22.545	1.862
	MUQ1	5.15329	NA	NA
	NAM8	5.15329	19.62	-0.817
	YLR327C	5.15329	27.485	6.941
	NMA1	5.15329	19.37	-1.081
	YPL030W	5.15329	20.65	0.277
	MRPL9	5.1504	23.025	2.601
	POL5	5.14749	20.25	-0.059
	FPS1	5.14749	20.495	-0.348
	DNF2	5.14458	20.165	-0.393
	EXG1	5.14458	21.55	1.177
	YOL057W	5.14458	19.115	-1.416
	MSN5	5.14166	20.785	0.045
	RFC3	5.14166	21.08	0.629
	GRE2	5.14166	32.835	12.277
	CPA1	5.14166	24.66	4.236
	MRPL24	5.1358	20.715	0.342
	DIS3	5.1358	18.765	-1.409
	TYR1	5.13285	22.225	1.556
	PRB1	5.13285	26.23	5.387
	TRM1	5.1299	20.875	0.29
	OSH6	5.1299	20.31	-0.167
	YMR148W	5.1299	21.08	0.439
	SHO1	5.12694	20.435	-0.438
	LIP5	5.12396	24.9	4.189
	AGP2	5.12098	24.425	3.099
	PAA1	5.12098	19.9	-0.741
	GPT2	5.12098	22.055	1.106
	ENT2	5.12098	19.895	-0.845
	MRPL36	5.11799	21.355	0.571
	FEN2	5.11799	21.775	0.856
	SCS3	5.11799	22.32	1.776
	SSP120	5.11799	20.165	-0.379
	YPL183C	5.11799	19.335	-1.089
	SIT4	5.115	21.905	1.361
	APD1	5.11199	25.465	4.681
	RPS18A	5.11199	20.17	-0.415
	PCT1	5.11199	20.13	-0.683
	RCR2	5.10897	20.765	0.068
	SKG6	5.10897	20.34	-0.488
	ENT4	5.10897	21.065	0.325
	SUB1	5.10897	20.385	-0.284
	WSC2	5.10897	23.25	2.407
	APM1	5.10897	19.825	-1.003
	SHE3	5.10595	19.03	-1.739
	VPS24	5.10595	22.74	1.775
	GPA2	5.10291	23.115	2.717
	SCH9	5.10291	21.44	0.627
	RSM7	5.10291	22.235	1.58
	ARF2	5.09987	23.125	1.968
	YFR016C	5.09987	20.88	0.022
	APL2	5.09987	17.97	-2.756
	YOR215C	5.09987	24.945	4.057
	YCR016W	5.09681	21.83	1.031
	CRH1	5.09681	23.55	2.992
	GWT1	5.09681	21.025	-0.148
	HBS1	5.09681	20.155	-0.6
	YOL124C	5.09681	21.81	1.239
	FMP52	5.09068	22.815	1.912
	YHL013C	5.09068	20.855	0.115
	APL1	5.0876	21.095	-0.179
	MRPL31	5.0876	22.785	2.045
	SNF7	5.0876	21.365	-0.194
	PDE2	5.0876	20.855	0.129
	YOR112W	5.08451	17.97	-2.574
	IMG1	5.0814	23.35	2.537
	NRP1	5.0814	20.645	0.018
	REG1	5.0814	19.9	-0.884
	NUP170	5.07829	NA	NA
	YDR090C	5.07829	22.205	1.465
	YER034W	5.07829	20.69	-0.036
	HEM12	5.07517	20.17	-0.556
	HEM1	5.07517	27.21	6.382
	DNF1	5.07517	20.42	-0.468
	SKI8	5.07517	21.64	0.827
	DBF2	5.07517	20.48	-0.469
	TPO2	5.07517	30.97	9.521
	CYC1	5.07517	28.71	7.206
	YMR134W	5.07517	22.225	1.426
	YDR210W	5.07204	22.95	2.031
	GAL83	5.07204	21.36	0.677
	FSH2	5.07204	21.46	0.705
	RUP1	5.07204	19.275	-1.524
	LSM4	5.0689	20.38	-0.433
	NPL6	5.0689	21.09	0.407
	NDE1	5.0689	25.11	3.643
	YNR054C	5.0689	26.62	5.894
	YIL091C	5.06575	18.715	-2.188
	NUP100	5.06575	22.775	1.602
	SKG1	5.06575	20.515	-0.481
	EMG1	5.06575	23.915	2.758
	ATO3	5.0626	24.145	3.361
	ERJ5	5.0626	23.475	2.647
	UTP15	5.0626	22.96	2.249
	SEC2	5.0626	20.325	-1.018
	RSR1	5.05943	19.89	-1.218
	YGL082W	5.05625	21.69	0.741
	SSA4	5.05306	50.095	28.769
	ERG7	5.05306	21.23	-0.202
	SEC12	5.05306	23.19	1.723
	RBK1	5.04986	20.945	0.011
	ECM39	5.04986	23.385	1.555
	BPL1	5.04665	20.405	-0.438
	YKL215C	5.04665	23.375	2.299
	YNL191W	5.04665	19.9	-1.096
	GPM3	5.04665	19.95	-0.834
	RAT1	5.04665	24.675	3.418
	JIP5	5.04665	27.165	6.216
	AKL1	5.04343	21.24	0.148
	DSK2	5.04019	20.115	-0.961
	MDG1	5.04019	25.64	3.85
	EDC3	5.03695	22.34	1.512
	CPR7	5.03695	23.355	2.406
	GIN4	5.0337	22.255	1.163
	SEC3	5.0337	21.35	0.041
	VPS13	5.0337	21.265	0.284
	YOL070C	5.0337	22.705	1.613
	IES4	5.0337	22.59	1.176
	ORM1	5.03044	21.445	0.353
	CPR8	5.03044	21.215	-0.076
	OCH1	5.02716	23.425	2.349
	YNL157W	5.02716	21.925	0.702
	BDF2	5.02388	20.99	0.071
	EDC1	5.02388	20.865	-0.069
	FMP12	5.02388	28	6.639
	GPI13	5.02388	19.635	-1.393
	KTR1	5.02388	19.845	-1.696
	AXL2	5.02059	22.72	1.048
	ANB1	5.02059	27.72	5.87
	STE4	5.01728	23.1	1.35
	PIN2	5.01064	21.67	0.578
	YPR118W	5.01064	23.72	2.547
	NSA1	5.0073	20.675	-0.599
	DBP7	5.0073	NA	NA
	MRPL4	5.0073	NA	NA
	FCP1	5.0073	18.29	-2.834
	YOL019W	5.0073	25.135	3.424
	GTS1	5.00395	19.825	-1.415
	SFH5	5.00395	21.835	0.727
	YLR051C	5.00395	20.91	-0.166
	ALG1	5.00058	24.625	3.418
	YHL039W	5.00058	23.1	1.992
	DCP1	5.00058	20.805	-0.521
	ARG4	4.99721	24.335	2.813
	TRS23	4.99383	21.705	0.052
	SIT1	4.99383	46.615	25
	BOI2	4.99383	20.59	-0.701
	LOC1	4.99383	20.845	-0.328
	SVS1	4.99383	27.345	5.614
	TSC3	4.99043	23.175	1.708
	MDN1	4.99043	23.39	0.572
	YOR175C	4.99043	23.575	1.864
	IST2	4.98703	22.6	1.427
	RSM26	4.98703	23.08	1.771
	YKL069W	4.98703	21.075	-0.303
	VHT1	4.98361	24.21	2.761
	NEO1	4.98361	20.865	-0.531
	FET4	4.98361	26.245	4.495
	BEM1	4.98018	22.135	0.895
	GLK1	4.98018	27.05	5.689
	MMS2	4.98018	21.465	0.087
	MCM2	4.97673	23.25	1.818
	DOP1	4.97673	20.05	-1.207
	NAT2	4.97673	21.14	-0.083
	HRB1	4.97673	20.02	-1.271
	SFB2	4.97673	21.145	-0.605
	IST1	4.97673	20.615	-0.592
	ATP19	4.97673	23.675	2.468
	YIH1	4.97328	23.865	2.556
	AGE2	4.97328	21.56	-0.171
	YLL012W	4.97328	23.65	2.128
	SSE2	4.96981	27.42	5.971
	ECM32	4.96981	21.31	-0.176
	MOB1	4.96634	21.58	0.407
	MRP51	4.96634	23.435	1.801
	FRQ1	4.96284	25.005	3.053
	ZRT2	4.96284	31.495	9.991
	RPC82	4.96284	NA	NA
	YBR070C	4.95934	NA	NA
	RMD8	4.95934	21.955	0.377
	KSP1	4.95934	20.475	-0.765
	YJR003C	4.95934	21.38	-0.016
	IMH1	4.95934	22.64	1.118
	FMP28	4.95934	19.82	-1.541
	PER1	4.95583	22.705	1.256
	PIN4	4.9523	22.32	0.628
	RFC4	4.9523	NA	NA
	HST2	4.9523	20.84	-0.434
	TMS1	4.94876	21.83	0.289
	YIL103W	4.94876	20.43	-0.844
	UBP15	4.94876	22.44	0.991
	SPC3	4.94521	25.485	2.771
	YOR004W	4.94521	NA	NA
	STF1	4.94164	25.21	3.021
	YVC1	4.94164	24.44	2.936
	LTP1	4.94164	21.95	0.353
	YDL063C	4.93806	21.45	0.193
	YGR203W	4.93806	22.055	0.551
	MED6	4.93806	22.875	1.353
	KTR6	4.93806	23.745	2.034
	TBF1	4.93806	21.55	-0.402
	RPA14	4.93447	23.86	1.649
	CYM1	4.93447	21.875	0.164
	TRS31	4.93447	22.26	0.39
	TIR1	4.93447	39.835	17.69
	YGR031W	4.93447	21.38	0.037
	MET18	4.93447	20.89	-0.632
	VPS55	4.93447	22.32	0.888
	BEM4	4.93447	23.605	1.115
	MCD1	4.93087	NA	NA
	SDS24	4.92725	23.17	1.827
	DAD2	4.92725	NA	NA
	COX14	4.92725	23.105	1.546
	SCD6	4.92725	21.445	0.049
	YIR003W	4.92362	21.485	-0.149
	NAB6	4.92362	19.96	-1.581
	YNL155W	4.92362	21.555	0.123
	BSD2	4.91998	21.56	0.074
	CAX4	4.91632	22.015	0.4
	VPS60	4.91265	24.035	2.165
	KEL1	4.91265	22.51	0.779
	GFD1	4.91265	21.63	-0.2
	YBL029C-A	4.90897	22.63	0.678
	NGR1	4.90897	21.63	0.071
	YHL029C	4.90897	20.135	-1.596
	SPC1	4.90897	21.655	-0.256
	YNL100W	4.90897	22.265	0.724
	SLT2	4.90527	21.505	-0.325
	YOR262W	4.90527	21.19	-0.463
	SEC8	4.90527	21.685	-0.046
	FIS1	4.90156	22.175	-0.059
	YJL207C	4.90156	21.91	0.276
	TOP2	4.90156	21.915	0.337
	YPR091C	4.90156	19.84	-2.03
	YGR269W	4.89784	24.13	2.029
	SLM1	4.89784	19.65	-2.16
	TRM8	4.8941	23.82	2.128
	ANP1	4.8941	21.05	-1.345
	SFK1	4.8941	25.51	3.495
	RHO2	4.8941	21.66	-0.485
	SRO7	4.8941	22.07	0.378
	APC11	4.89035	19.15	-2.503
	MLP1	4.89035	21.52	-0.37
	YEL014C	4.88658	23.045	0.766
	ERP5	4.88658	24.665	2.077
	MHP1	4.88658	23.765	1.44
	CCP1	4.88658	24.8	2.95
	VPS68	4.88658	24.7	2.85
	MNN10	4.8828	20.67	-2.121
	YDR307W	4.8828	22.285	0.374
	TSA2	4.87901	33.77	11.399
	TAF12	4.8752	25.355	3.814
	RPT3	4.8752	22.42	0.709
	YGR266W	4.8752	20.025	-1.667
	URB2	4.8752	21.375	-0.336
	YML007C-A	4.8752	22.825	0.955
	NUP53	4.8752	21.87	-0.501
	LAS21	4.87137	21.59	-1.023
	SRB4	4.86753	21.175	-0.715
	MRS4	4.86753	24.785	2.295
	GAA1	4.86753	NA	NA
	MAS1	4.86753	25.015	3.145
	YMR086W	4.86753	22.385	0.732
	YAR028W	4.86368	22.825	0.311
	MNN2	4.86368	22.83	0.039
	PPH21	4.86368	20.09	-1.8
	YHR003C	4.85981	22.54	0.588
	YIL127C	4.85981	22.635	0.577
	SHE2	4.85981	22.195	0.365
	SEC5	4.85593	23.09	0.648
	RBS1	4.85203	22.495	0.563
	DAD4	4.85203	22.59	0.124
	SAP185	4.85203	22.33	0.54
	SCW11	4.84812	22.51	-0.178
	MAM3	4.84812	22.69	0.052
	IML2	4.84419	23.49	1.453
	YLR455W	4.84419	20.14	-2.005
	UBP12	4.84024	21.435	-0.517
	SMC1	4.83628	20.97	-1.153
	MRPS35	4.83628	24.03	2.2
	YCR090C	4.83231	23.425	1.452
	COG3	4.83231	21.435	-1.304
	TAF6	4.83231	NA	NA
	PAP1	4.83231	22.335	0.124
	RSC58	4.83231	22.83	0.793
	YNR018W	4.83231	23.975	2.105
	WHI4	4.82831	22.535	0.324
	PRS2	4.82831	21.295	-1.393
	YSY6	4.82431	22.53	0.205
	PTI1	4.82431	20.325	-1.842
	LAP3	4.82431	24.215	1.89
	INH1	4.82028	30.785	8.46
	RBA50	4.82028	22.45	0.305
	YGR017W	4.82028	20.66	-1.441
	VPS17	4.82028	25.445	2.24
	FUM1	4.82028	36.19	14.023
	MRPL1	4.81624	24.35	2.227
	IVY1	4.81624	26.845	4.744
	AFG3	4.81624	22.125	-0.666
	PKC1	4.81218	22.365	0.04
	KAR4	4.81218	23.82	1.518
	VHS1	4.81218	22.46	0.042
	TFG1	4.81218	19.785	-2.449
	PFD1	4.81218	24.125	1.487
	PHO90	4.81218	21.605	-1.429
	SMM1	4.81218	24.515	2.304
	MPT5	4.80811	22.375	0.004
	RPD3	4.80811	27.805	5.549
	YER113C	4.80402	22.4	-0.776
	BZZ1	4.80402	20.305	-1.818
	PHO81	4.79991	27.02	4.649
	TOA2	4.79991	25.415	2.463
	VRP1	4.79991	24.865	2.375
	ALG11	4.79991	24.53	1.237
	YAR044W	4.79579	21.45	-0.852
	NHX1	4.79579	22.66	-0.516
	AYR1	4.79579	26.38	3.841
	SSO2	4.79579	21.51	-1.387
	YMR31	4.79165	27.1	3.866
	YGR250C	4.79165	21.585	-0.717
	MTR10	4.79165	NA	NA
	YME1	4.79165	22.555	-0.184
	SFT2	4.78749	26.435	2.801
	RIP1	4.78332	27.915	5.277
	GLE2	4.78332	24.125	1.254
	MPS2	4.78332	23.82	0.615
	YHR009C	4.78332	22.765	0.347
	YIL083C	4.78332	22.47	0.122
	OPI3	4.78332	32.87	8.828
	YMR099C	4.78332	33.195	10.404
	YNL123W	4.78332	NA	NA
	SDS22	4.77912	24.09	1.742
	SGD1	4.77912	20.87	-1.275
	ANT1	4.77912	24.41	1.431
	MEP3	4.77912	22.99	0.093
	YBL046W	4.77491	21.325	-1.238
	SWA2	4.77491	22.28	0.113
	CTR2	4.77491	23.64	1.174
	CDD1	4.77491	22.165	-0.277
	COG6	4.77491	24.235	1.745
	LSC1	4.77491	26.35	3.836
	MAK3	4.77491	22.69	0.027
	SUA7	4.77491	21.655	-0.983
	MBA1	4.77068	22.69	-0.128
	SLF1	4.77068	22.865	0.563
	YPR090W	4.77068	19.48	-2.776
	VMA21	4.76644	NA	NA
	YGR251W	4.76644	22.35	-0.213
	PMH1	4.76644	23.875	1.312
	YNL181W	4.76644	21.64	-0.549
	SLY41	4.76644	20.325	-2.493
	YLR194C	4.76217	27.015	4.804
	YLR225C	4.76217	24.875	2.136
	YFH1	4.75789	21.73	-0.641
	YDR034W-B	4.75789	23.78	0.801
	VAM7	4.75789	21.4	-1.923
	QCR10	4.75789	25.755	2.99
	YNL108C	4.75789	26.715	4.344
	ECM29	4.75359	23.185	0.572
	SET1	4.75359	22.785	0.147
	IMG2	4.74927	24.045	1.306
	NHP10	4.74927	21.57	-1.195
	YDR266C	4.74927	21.705	-1.06
	YDR412W	4.74927	21.525	-0.989
	INM1	4.74927	24.315	1.849
	PEP8	4.74927	23.495	0.231
	AGE1	4.74493	23.25	0.687
	SMB1	4.74493	21.24	-1.373
	GIM5	4.74493	20.91	-1.908
	CDC24	4.74057	20.91	-1.728
	RAI1	4.74057	23.855	1.141
	OSH2	4.7362	22.5	-0.793
	KAP122	4.7362	22.86	0.247
	IES3	4.7362	25.03	2.159
	YNL045W	4.7362	31.7	8.986
	MSH2	4.7362	22.985	0.006
	BRE1	4.7318	22.6	-0.297
	HIF1	4.7318	22.745	0.082
	MSC3	4.7318	20.68	-1.908
	YNR047W	4.7318	22.025	-0.588
	RGD1	4.72739	21.98	-0.891
	MRP20	4.72739	22.235	-0.428
	PRR1	4.72739	24.575	1.784
	CPR5	4.72295	26.315	3.849
	KIP3	4.72295	24.11	1.547
	SYG1	4.72295	23.81	0.72
	DSL1	4.72295	20.36	-2.511
	MYO4	4.7185	22.285	-0.48
	KCS1	4.7185	22.37	-0.501
	CDC55	4.7185	23.18	0.466
	BET1	4.7185	25.545	1.779
	CKI1	4.7185	23.065	0.427
	TRM7	4.71402	24.365	1.947
	DAD3	4.71402	NA	NA
	PMT1	4.71402	22.315	-1.223
	ATP11	4.71402	NA	NA
	YNR014W	4.71402	26.4	3.609
	YOR131C	4.71402	21.34	-1.504
	CDC53	4.70953	22.59	0.076
	AFG1	4.70953	25.365	2.246
	HXK1	4.70953	22.59	0.219
	RSM27	4.70953	26.885	3.988
	TIM54	4.70953	24.375	0.837
	CSE4	4.70953	NA	NA
	ISA1	4.70953	26.84	3.943
	APP2	4.70953	19.765	-2.949
	HIS6	4.70502	25.08	2.341
	RHO5	4.70502	24.325	0.691
	CDC36	4.70048	23.715	1.152
	NHA1	4.70048	23.97	1.152
	SPB4	4.69592	22.375	-0.496
	MAP2	4.69135	22.235	-0.855
	TSC10	4.69135	23.985	-0.057
	TRP4	4.69135	26.785	3.994
	SMC3	4.69135	23.17	0.023
	MRPL49	4.69135	28.055	5.103
	LAS17	4.69135	23.49	-0.112
	HOS2	4.68675	25.13	2.068
	SET5	4.68675	23.785	0.861
	PIN3	4.68675	23.6	0.481
	MRPL37	4.68213	28.715	5.596
	CDC40	4.68213	NA	NA
	PMD1	4.68213	24.56	1.084
	EXO70	4.68213	24.85	0.772
	PRP19	4.68213	23.245	0.04
	AQR1	4.68213	27.94	4.764
	FMP37	4.67749	22.775	-0.43
	RPC17	4.67749	21.17	-1.569
	HMG2	4.67749	25.725	2.187
	MRPL33	4.67749	23.875	0.368
	YDR476C	4.67283	27.62	4.113
	GAS5	4.67283	24.535	1.529
	SGF29	4.66814	23.7	0.776
	YCR051W	4.66814	23.865	0.775
	UBX5	4.66814	23.265	-0.058
	SOH1	4.66814	21.475	-1.759
	DAT1	4.66814	24.03	0.825
	VAN1	4.66814	22.505	-0.585
	YOR006C	4.66814	22.69	0.102
	ZTA1	4.66344	25.94	2.676
	SMD1	4.66344	20.835	-2.312
	RLR1	4.66344	23.225	0.02
	MNS1	4.65871	26.885	2.47
	MRPL20	4.65871	22.525	-0.454
	YER049W	4.65396	23.71	0.648
	IPI1	4.65396	22.22	-0.519
	YDR020C	4.64919	25.03	1.737
	RFC2	4.64919	22.955	-0.079
	PXL1	4.64919	19.755	-3.392
	SEC39	4.64919	20.885	-2.067
	YPL105C	4.64919	21.275	-2.048
	RRP8	4.64439	24.42	1.127
	NUT1	4.64439	22.58	-0.773
	DOA1	4.64439	20.44	-2.566
	UTP30	4.64439	21.47	-2.536
	YPL144W	4.64439	21.6	-1.462
	RPP2A	4.63957	25.07	1.203
	TAF10	4.63473	NA	NA
	JSN1	4.63473	24.965	1.331
	YKR074W	4.63473	23.24	0.035
	YMR009W	4.63473	23.68	0.59
	YNL056W	4.63473	22.335	-1.079
	MON2	4.63473	23.295	-0.028
	IES5	4.62986	23.475	0.152
	DEG1	4.62986	24.1	0.655
	SEC6	4.62986	22.29	-1.577
	HMS2	4.62986	26.075	2.242
	MRPL39	4.62986	24.745	1.683
	YMR171C	4.62986	NA	NA
	YMR253C	4.62986	27.805	4.658
	DFR1	4.62986	22.835	-0.548
	YDR063W	4.62497	22.445	-0.819
	AAT1	4.62497	24.56	1.207
	RIX7	4.62497	22.04	-1.107
	PUF2	4.62497	22.345	-1.1
	YBP1	4.62006	22.1	-1.223
	YBR241C	4.62006	24.72	0.024
	UBI4	4.62006	34.165	10.498
	AOS1	4.62006	22.615	-0.83
	SAC7	4.61512	21.145	-2.826
	EMI2	4.61512	34.995	10.258
	YCK3	4.61512	22.065	-2.589
	MDV1	4.61512	23.715	-0.661
	MDM35	4.61512	24.745	2.182
	NBP1	4.61512	NA	NA
	PEP5	4.61512	22.065	-1.473
	YNL058C	4.61512	31.015	8.501
	ARA1	4.61016	33.41	9.474
	SPT2	4.61016	22.505	-0.642
	YJL217W	4.61016	26.665	2.587
	HOC1	4.61016	23.255	-1.278
	JJJ3	4.61016	23.325	0.206
	BET3	4.61016	21.13	-2.346
	COG8	4.61016	22.395	-1.019
	SPP381	4.60517	24.36	0.627
	IES1	4.60517	21.1	-1.906
	DUO1	4.60517	NA	NA
	PRM5	4.60517	27.725	3.349
	VHS2	4.60517	21.56	-2.01
	YJR085C	4.60517	27.39	2.611
	MSL5	4.60517	22.84	-0.636
	RFC1	4.60517	21.045	-2.721
	GDH2	4.60016	26.305	2.438
	FMP16	4.60016	34.58	10.538
	BRR2	4.60016	NA	NA
	IKI1	4.60016	23.815	0.277
	CTK2	4.60016	NA	NA
	FMP15	4.60016	26.08	2.542
	AFG2	4.60016	21.315	-2.008
	PTA1	4.59512	19.975	-3.115
	YOR322C	4.59512	22.055	-1.579
	SFA1	4.59006	32.975	9.108
	SMY1	4.59006	25.85	2.374
	YML108W	4.59006	25.89	1.591
	YMR178W	4.59006	23.91	0.177
	RRP6	4.59006	20.315	-3.068
	SYC1	4.59006	21.645	-2.121
	POP6	4.58497	21.35	-2.35
	YLR108C	4.58497	25.205	2.029
	SEC22	4.58497	23.73	-0.646
	SST2	4.58497	25.59	1.89
	DFM1	4.57985	22.74	-0.83
	BUD27	4.57985	22.115	-1.423
	YGL220W	4.57985	28.455	3.759
	COG1	4.57985	24.905	0.969
	UPF3	4.57985	24.205	0.439
	RGD2	4.57471	21.79	-1.877
	CUE3	4.57471	22.8	-1.102
	RAD27	4.57471	25.88	2.081
	MFT1	4.57471	23.44	-0.13
	YML082W	4.57471	22.835	-0.458
	NST1	4.57471	NA	NA
	VPS75	4.57471	23.8	0.293
	HOL1	4.57471	25.015	0.482
	LGE1	4.57471	25.585	1.614
	HPA3	4.56954	25.2	0.335
	EPS1	4.56954	24.36	-0.254
	STB3	4.56435	NA	NA
	MIG1	4.56435	26.95	3.25
	BUD32	4.56435	25.025	1.732
	INO80	4.55913	25.505	1.355
	SEC15	4.55913	25.255	1.388
	COY1	4.55913	23.865	0.032
	RTT106	4.55913	26.27	2.537
	PUS7	4.55913	24.385	0.483
	SFT1	4.5486	24.06	-0.277
	UFD4	4.5486	23.09	-0.846
	DIC1	4.5486	28.335	3.204
	YKL206C	4.54329	25.77	2.004
	SWS2	4.54329	25.755	1.784
	YOL022C	4.54329	24.475	0.709
	RAS1	4.54329	23.22	-1.234
	NAT3	4.54329	30.69	6.197
	MSC2	4.53796	22.42	-2.317
	UTR4	4.53796	24.675	0.413
	PAN3	4.53796	23.91	-0.132
	AGA1	4.5326	47.775	22.313
	SPC25	4.52721	NA	NA
	RSC2	4.52721	23.25	-1.049
	RPL15B	4.52721	23.19	-0.852
	ARP5	4.52721	22.005	-1.931
	SRB6	4.52179	25.19	0.105
	YCR087C-A	4.52179	24.29	0.212
	YDR049W	4.52179	22.49	-1.446
	MRPL6	4.52179	24.805	-0.326
	VPS34	4.52179	24.195	-0.627
	MPD2	4.52179	24.3	0.364
	DAD1	4.51634	23.275	-0.803
	SSF2	4.51634	28.015	3.937
	CDC14	4.51634	24.8	0.346
	TPK3	4.51634	22.895	-2.328
	YMR315W	4.51634	29.73	5.157
	PIM1	4.51086	24.61	0.234
	GSY1	4.51086	29.22	4.312
	MNN1	4.50535	26.145	1.691
	YFR006W	4.50535	28.575	4.425
	ECM17	4.50535	29.745	4.614
	ARG1	4.50535	38.08	13.426
	MTW1	4.49981	NA	NA
	CTR86	4.49981	23.09	-1.286
	MEU1	4.49981	24.08	0.51
	MOT3	4.49981	22.545	-1.357
	YDL144C	4.49424	23.695	-0.959
	GTR2	4.49424	22.86	-1.111
	ATX1	4.49424	24.705	0.368
	COQ1	4.48864	27.74	3.364
	URH1	4.48864	23.335	-1.361
	COX8	4.48864	29.08	4.587
	PHO3	4.483	33.045	9.143
	MDL2	4.483	25.215	-0.765
	DUR1,2	4.47734	32.61	7.914
	APT2	4.47734	24.14	0.273
	OSH3	4.47734	23.385	-1.188
	RPE1	4.47734	26.36	2.136
	YMR269W	4.47734	23.825	-0.629
	YOR342C	4.47734	24.01	-0.898
[truncated: 529 more rows]

## Sheet: 1C
	Gene	mRNAnoise, mean-adjusted	Protein noise (DM_YPD)
	AAH1	0.02	3.414
	AAT1	-0.006	1.207
	ABC1	-0.081	-0.651
	ABD1	0.14	-1.752
	ABF1	0.032	0.599
	ABF2	-0.024	12.691
	ABP1	-0.03	1.919
	ABP140	-0.031	-0.432
	ABZ1	0.228	-3.415
	ACB1	-0.066	0.459
	ACC1	0.028	1.147
	ACF2	-0.096	NA
	ACF4	-0.187	-0.432
	ACH1	0.129	NA
	ACK1	-0.183	NA
	ACN9	-0.017	NA
	ACO2	0.204	8.338
	ACP1	-0.084	6.561
	ACS2	-0.078	1.31
	ADA2	-0.226	-2.563
	ADD37	0.009	-1.566
	ADD66	-0.13	2.004
	ADE1	0.115	4.493
	ADE12	0.011	-2.015
	ADE16	-0.062	-1.158
	ADE17	0.385	14.516
	ADE2	0.11	1.658
	ADE3	0.024	0.771
	ADE4	-0.045	-0.467
	ADE6	0.075	4.212
	ADE8	-0.07	0.077
	ADH2	0.565	NA
	ADH3	-0.002	5.223
	ADH6	-0.073	5.834
	ADI1	-0.023	0.59
	ADK1	-0.105	-2.535
	ADO1	-0.085	-0.596
	ADP1	-0.147	-0.3
	AFG1	-0.11	2.246
	AFG2	-0.076	-2.008
	AFG3	0.016	-0.666
	AGA1	0.885	22.313
	AGE1	-0.183	0.687
	AGE2	-0.101	-0.171
	AGP1	0.487	21.617
	AGP2	0.817	3.099
	AHA1	0.172	0.627
	AHC2	-0.022	NA
	AHP1	0.081	3.409
	AIM20	0.18	-1.007
	AIM21	0.084	-0.149
	AIM29	0.004	0.035
	AIM41	-0.023	4.057
	AIM45	0.024	-0.604
	AIM7	-0.027	-0.819
	AIP1	-0.078	0.085
	AKL1	-0.068	0.148
	AKR1	0.049	-0.417
	ALA1	-0.096	-1.156
	ALB1	-0.041	0.275
	ALD4	0.051	16.761
	ALD5	0.189	7.831
	ALD6	0.49	1.491
	ALE1	-0.028	1.864
	ALF1	-0.075	NA
	ALG11	-0.126	1.237
	ALG13	0.075	NA
	ALG14	0.236	NA
	ALG2	-0.08	-0.68
	ALG5	-0.104	-0.639
	ALG6	-0.036	NA
	ALG9	-0.071	0.611
	ALO1	-0.055	4.921
	ALR1	0.01	-2.412
	ALT2	-0.053	NA
	ALY2	-0.034	NA
	AMD1	-0.071	-0.813
	AME1	0.048	NA
	AML1	-0.04	-0.27
	ANB1	0.523	5.87
	ANP1	0.007	-1.345
	ANT1	-0.195	1.431
	AOS1	-0.099	-0.83
	APA1	-0.097	0.356
	APC11	-0.142	-2.503
	APD1	-0.084	4.681
	APE2	0.088	2.816
	APL1	-0.123	-0.179
	APL2	-0.057	-2.756
	APL3	-0.052	-2.408
	APL5	0.084	0.136
	APL6	-0.024	-0.415
	APM1	-0.086	-1.003
	APM3	0.246	-3.524
	APQ12	-0.072	3.436
	APS3	-0.042	0.99
	APT1	-0.118	2.11
	APT2	-0.184	0.273
	AQR1	0.184	4.764
	ARA1	0.06	9.474
	ARB1	-0.056	-0.806
	ARC1	-0.15	-1.663
	ARC15	-0.069	-2.716
	ARC18	-0.107	NA
	ARC19	-0.167	0.998
	ARC35	-0.096	NA
	ARC40	-0.115	NA
	ARD1	-0.067	0.729
	ARE2	0.111	1.602
	ARF1	-0.072	-4.71
	ARF2	-0.019	1.968
	ARF3	-0.109	1.72
	ARG1	1.129	13.426
	ARG3	0.464	NA
	ARG4	0.614	2.813
	ARG8	0.066	NA
	ARI1	-0.068	2.504
	ARL1	-0.087	-0.75
	ARO1	0.041	1.841
	ARO10	1.745	NA
	ARO2	-0.105	-2.073
	ARO3	0.054	0.13
	ARO4	-0.031	3.33
	ARO8	-0.072	-0.32
	ARO9	0.502	18.888
	ARP5	-0.156	-1.931
	ARP7	-0.009	-1.654
	ARX1	0.017	-0.21
	ASF1	0.48	5.663
	ASG1	-0.097	-0.691
	ASK1	0.041	-0.092
	ASK10	0.033	NA
	ASM4	0.018	1.862
	ASN1	0.153	0.724
	ASN2	-0.114	-1.053
	ATF2	0.09	1.803
	ATG18	-0.203	-1.919
	ATG20	-0.148	NA
	ATG27	-0.05	0.111
	ATG3	-0.121	NA
	ATM1	-0.138	NA
	ATO3	0	3.361
	ATP1	-0.022	8.908
	ATP11	-0.081	NA
	ATP15	-0.005	4.557
	ATP17	-0.078	7.688
	ATP18	-0.028	3.64
	ATP19	-0.027	2.468
	ATP3	-0.089	13.96
	ATP4	-0.124	15.158
	ATP5	-0.11	10.879
	ATP7	-0.063	5.471
	ATR1	0.198	NA
	ATX1	-0.102	0.368
	AUR1	-0.074	-0.522
	AVL9	-0.021	-2.361
	AVT3	0	NA
	AVT7	-0.036	1.819
	AYR1	-0.038	3.841
	BAP2	0.072	1.682
	BAP3	-0.027	-0.369
	BAR1	0.442	7.086
	BAT2	0.235	15.04
	BBP1	-0.103	NA
	BCH1	-0.037	-1.879
	BCP1	-0.038	-0.705
	BCS1	0.002	NA
	BCY1	-0.059	3.348
	BDF1	-0.114	-0.623
	BDF2	-0.009	0.071
	BDH1	0.083	9.758
	BDH2	1.239	NA
	BDP1	-0.069	NA
	BEM1	-0.074	0.895
	BEM2	0.14	0.16
	BEM3	-0.151	-2.371
	BEM4	-0.209	1.115
	BER1	0.006	1.571
	BET1	-0.187	1.779
	BET3	-0.426	-2.346
	BFR1	-0.148	-1.472
	BFR2	-0.07	-0.435
	BIG1	-0.089	NA
	BIL1	-0.083	-2.093
	BIM1	0.077	-1.532
	BLI1	-0.097	0.778
	BMH1	-0.048	-2.556
	BMH2	-0.138	-2.019
	BMT6	0.18	-1.764
	BNA1	0.198	NA
	BNA3	0.114	NA
	BNA5	0.009	NA
	BNA6	-0.129	NA
	BNI1	0.087	-2.623
	BNI4	-0.038	NA
	BNI5	0.024	-1.203
	BOI1	-0.083	-0.982
	BOI2	-0.124	-0.701
	BOR1	0.08	NA
	BPL1	0.106	-0.438
	BPT1	-0.031	NA
	BRE1	-0.068	-0.297
	BRE5	-0.143	-0.615
	BRO1	0.112	-0.466
	BRR2	0.022	NA
	BRR6	0.007	NA
	BRX1	-0.034	-1.711
	BSD2	-0.152	0.074
	BSP1	-0.067	3.787
	BTS1	-0.065	NA
	BTT1	0.03	NA
	BUD13	0.148	NA
	BUD14	-0.11	0.444
	BUD17	-0.159	-1.123
	BUD2	-0.029	NA
	BUD20	-0.076	-0.215
	BUD22	-0.059	NA
	BUD23	-0.035	1.885
	BUD27	-0.005	-1.423
	BUD31	0.029	-0.403
	BUD32	-0.156	1.732
	BUD4	0.058	0.744
	BUD6	-0.213	-1.755
	BUG1	-0.142	-0.65
	BUR2	-0.017	NA
	BUR6	0.032	-0.911
	BZZ1	-0.072	-1.818
	CAB1	-0.057	-3.151
	CAB2	0.064	0.122
	CAB3	-0.067	0.188
	CAB5	-0.131	4.188
	CAC2	-0.11	-1.44
	CAF120	-0.029	-2.313
	CAF16	-0.058	NA
	CAF20	-0.098	-2.385
	CAF40	-0.089	-2.512
	CAM1	-0.077	-0.022
	CAN1	-0.074	-2.175
	CAP1	-0.099	1.028
	CAP2	-0.11	1.671
	CAR1	0.561	9.607
	CAR2	0.145	20.346
	CAX4	-0.051	0.4
	CBC2	0.134	-1.237
	CBF1	-0.076	-0.691
	CBF5	-0.115	4.705
	CBP2	-0.033	NA
	CBP3	-0.009	0.534
	CBP6	-0.251	-0.039
	CBR1	-0.119	-0.861
	CCA1	0.189	2.234
	CCC2	-0.088	0.48
	CCL1	-0.139	NA
	CCP1	-0.015	2.95
	CCR4	-0.06	-1.433
	CCW12	-0.066	4.567
	CCW14	0.009	-2.052
	CDC10	-0.093	2.317
	CDC11	-0.087	1.402
	CDC12	-0.019	NA
	CDC123	-0.046	-3.241
	CDC14	-0.035	0.346
	CDC19	-0.042	3.835
	CDC20	0.192	NA
	CDC24	-0.076	-1.728
	CDC27	-0.04	NA
	CDC28	0.171	-1.742
	CDC33	-0.085	-1.531
	CDC34	-0.11	-0.148
	CDC36	-0.179	1.152
	CDC37	-0.114	-0.88
	CDC39	0.068	-1.016
	CDC40	0.029	NA
	CDC45	0.255	NA
	CDC47	0.109	4.726
	CDC48	-0.03	1.142
	CDC50	0.024	1.422
	CDC53	-0.426	0.076
	CDC54	0.044	2.79
	CDC55	-0.088	0.466
	CDC60	-0.109	-0.474
	CDC7	-0.136	NA
	CDC73	-0.019	2.049
	CDD1	-0.134	-0.277
	CEG1	-0.148	0.709
	CEM1	0.087	NA
	CET1	-0.001	2.623
	CEX1	-0.169	-2.574
	CFT1	-0.151	NA
	CFT2	0.081	NA
	CGR1	-0.027	-0.786
	CHA1	0.282	8.779
	CHC1	-0.205	1.659
	CHD1	-0.037	0.39
	CHO2	0.08	-0.511
	CHS3	0.055	NA
	CHS7	-0.115	-0.83
	CHZ1	-0.104	-1
	CIA2	0.012	1.314
	CIC1	-0.049	0.354
	CIN4	-0.133	NA
	CIR1	-0.124	1.031
	CIR2	-0.153	0.223
	CIT1	0.01	5.807
	CIT2	0.392	NA
	CKA1	-0.122	-2.419
	CKA2	-0.144	-1.654
	CKB1	-0.123	0.365
	CKB2	-0.109	-1.1
	CKI1	-0.129	0.427
	CKS1	0.439	NA
	CLA4	0.013	-1.652
	CLC1	-0.046	1.427
	CLU1	-0.019	0.049
	CMD1	-0.146	NA
	CMK2	0.288	3.56
	CMP2	0.002	2.493
	CNB1	-0.107	-1.338
	CNS1	-0.032	0.189
	COA3	-0.099	NA
	COA4	0.068	1.708
	COA6	0.084	2.426
	COG1	0.687	0.969
	COG2	-0.163	NA
	COG3	-0.157	-1.304
	COG5	0.009	-3.077
	COG6	0.022	1.745
	COG8	-0.057	-1.019
	COP1	-0.105	-3.261
	COQ1	-0.026	3.364
	COQ5	-0.029	NA
	COQ6	-0.05	NA
	COR1	-0.02	2.708
	COT1	-0.07	4.132
	COX14	-0.063	1.546
	COX15	0.004	1.884
	COX17	0.002	-2.16
	COX20	0.009	NA
	COX5A	-0.075	2.739
	COX7	-0.149	2.168
	COX8	-0.087	4.587
	COY1	-0.077	0.032
	CPA2	0.496	9.583
	CPD1	-0.066	NA
	CPR4	-0.121	NA
	CPR5	-0.086	3.849
	CPR6	0.101	4.12
	CPR7	-0.122	2.406
	CPR8	-0.071	-0.076
	CPT1	-0.061	NA
	CRH1	0.433	2.992
	CRM1	0.15	9.536
	CRN1	-0.09	2.248
	CRP1	0.049	-1.197
	CRZ1	-0.079	-1.569
	CSE1	-0.03	NA
	CSE4	-0.398	NA
	CSG2	-0.099	-0.224
	CSI2	0.979	3.144
	CSL4	-0.076	-0.461
	CSM3	-0.1	NA
	CSN9	0.144	NA
	CSR1	0.027	0.595
	CST6	-0.075	NA
	CTI6	-0.078	-0.635
	CTK1	0.041	NA
	CTK2	-0.011	NA
	CTK3	-0.113	2.981
	CTP1	-0.023	NA
	CTR1	0.329	1.026
	CTR86	-0.074	-1.286
	CTR9	-0.02	-0.45
	CUE3	-0.084	-1.102
	CUE5	-0.103	-0.727
	CUP5	-0.078	-1.141
	CUZ1	-0.067	0.123
	CWC21	0.03	-1.59
	CWC25	-0.093	-0.516
	CWH43	-0.06	0.919
	CWP1	1.019	22.726
	CWP2	0.541	2.887
	CYB5	-0.024	1.108
	CYC1	0.142	7.206
	CYC3	0.076	NA
	CYC7	0.807	NA
	CYC8	-0.101	NA
	CYM1	0.004	0.164
	CYR1	0.099	1.114
	CYS3	0.001	-0.855
	CYS4	-0.034	0.275
	CYT1	0.052	7.929
	DAD1	-0.038	-0.803
	DAD2	-0.304	NA
	DAD3	0.217	NA
	DAD4	-0.023	0.124
	DAK1	-0.105	7.973
	DAP1	0.084	2.447
	DAT1	-0.088	0.825
	DBF2	0.095	-0.469
	DBF20	0.075	NA
	DBP2	0.01	2.007
	DBP3	-0.082	1.355
	DBP5	-0.131	-1.991
	DBP6	-0.107	-0.183
	DBP7	-0.059	NA
	DBP8	0.062	-0.065
	DCP1	-0.721	-0.521
	DCP2	-0.059	-2.038
	DCS1	-0.001	2.565
	DCW1	-0.094	-0.687
	DDI1	-0.043	5.828
	DDP1	-0.072	0.582
	DEF1	-0.015	-0.876
	DEG1	0.03	0.655
	DET1	0.024	-0.759
	DFG5	-0.095	-0.879
	DFM1	-0.076	-0.83
	DFR1	-0.08	-0.548
	DHH1	-0.02	-2.422
	DIC1	0.436	3.204
	DID2	-0.118	0.655
	DID4	-0.038	3.187
	DIG1	-0.143	-2.727
	DIP5	0.396	3.656
	DIS3	0.027	-1.409
	DJP1	-0.111	-0.769
	DLD2	-0.161	3.527
	DLD3	0.08	5.337
	DLS1	-0.026	1.068
	DNF1	-0.018	-0.468
	DNF3	-0.24	NA
	DNM1	-0.058	NA
	DOA1	-0.093	-2.566
	DOG2	0.124	2.02
	DOM34	-0.038	-0.997
	DOP1	0.027	-1.207
	DOS2	-0.167	1.146
	DOT6	0.143	1.624
	DPB2	0.063	NA
	DPH1	-0.001	-0.844
	DPH2	0	0.585
	DPH5	-0.142	0.265
	DPH6	-0.091	-2.265
	DPL1	-0.116	-1.051
	DPM1	-0.05	NA
	DPS1	-0.122	-1.877
	DRE2	-0.037	0.229
	DRS1	-0.073	-0.817
	DSE4	1.763	-0.092
	DSK2	-0.096	-0.961
	DSL1	-0.19	-2.511
	DSN1	-0.038	NA
	DSS4	-0.073	-1.749
	DST1	-0.123	-1.075
	DUF1	0.017	NA
	DUG1	-0.131	4.642
	DUG3	-0.03	-1.096
	DUO1	0.077	NA
	DUS1	-0.123	-2.343
	DUS4	-0.194	-0.79
	DUT1	-0.025	1.844
	DYN2	-0.062	NA
	DYS1	-0.156	-1.175
	EAP1	-0.02	-0.509
	EAR1	-0.031	NA
	ECM1	-0.022	1.698
	ECM16	0.076	0.517
	ECM17	0.073	4.614
	ECM19	-0.061	NA
	ECM21	-0.026	NA
	ECM25	-0.107	-0.901
	ECM29	0.022	0.572
	ECM30	0.073	NA
	ECM32	-0.054	-0.176
	ECM40	0.109	NA
	EDC1	0.065	-0.069
	EDC3	-0.126	1.512
	EDE1	-0.045	2.776
	EFM1	-0.055	1.992
	EFR3	-0.188	-0.636
	EFT1	0.109	2.226
	EFT2	0.083	1.956
	EGD1	-0.031	-1.546
	EGD2	-0.085	-0.887
	EGT2	2.123	-0.201
	EHD3	0.037	1.357
	EHT1	-0.022	0.84
	EIS1	0.036	3.64
	ELF1	-0.101	-1.609
	ELO1	0.157	9.892
	ELP2	-0.069	-0.015
	ELP3	-0.031	0.668
	EMC1	-0.009	-1.537
	EMC2	-0.042	-1.511
	EMC4	0.002	0.25
	EMC6	-0.091	NA
	EMG1	-0.115	2.758
	EMI2	0.382	10.258
	EMI5	-0.061	NA
	EMP24	-0.047	-2.833
	EMP47	-0.087	1.272
	EMP70	-0.061	-1.296
	EMW1	0.021	-0.106
	END3	-0.078	0.434
	ENO1	0.751	22.915
	ENO2	-0.1	0.257
	ENP1	-0.127	-0.196
	ENT1	-0.044	-0.62
	ENT2	-0.071	-0.845
	ENT4	0.086	0.325
	ENT5	-0.091	-1.165
	ENV10	-0.117	-2.453
	EPO1	-0.007	NA
	EPS1	-0.032	-0.254
	EPT1	0.084	12.928
	ERD2	-0.073	NA
	ERG1	-0.038	-0.686
	ERG10	-0.041	-0.564
	ERG11	0.038	0.752
	ERG12	-0.052	0.26
	ERG13	-0.058	0.05
	ERG24	-0.037	NA
	ERG25	0.034	-0.101
	ERG26	-0.056	3.506
	ERG27	-0.051	0.314
	ERG28	0.033	-1.097
	ERG29	0.164	1.426
	ERG3	0.105	-0.118
	ERG4	0.07	-0.798
	ERG5	0.062	0.394
	ERG6	-0.082	0.599
	ERG7	-0.02	-0.202
	ERG8	0.013	0.87
	ERG9	-0.091	NA
	ERJ5	-0.135	2.647
	ERP1	-0.05	-2.55
	ERP2	-0.088	2.057
	ERP3	-0.119	-0.449
	ERP4	0.009	-1.655
	ERP5	0.055	2.077
	ERV14	-0.032	-2.516
	ERV25	-0.008	-3.574
	ERV29	0.069	-1.704
	ERV41	-0.191	3.552
	ESA1	-0.11	NA
	ESF1	-0.038	9.524
	ESF2	-0.077	5.894
	ESS1	-0.074	0.188
	ETT1	-0.112	0.029
	EXG1	0.444	1.177
	EXG2	0.071	0.366
	EXO70	-0.082	0.772
	EXO84	-0.24	-4.62
	FAA1	-0.022	6.875
	FAA3	0.339	7.659
	FAA4	-0.015	3.621
	FAL1	0.063	-1.58
	FAP7	-0.061	-1.575
	FAR8	-0.044	NA
	FAS1	-0.062	1.639
	FAS2	-0.013	4.254
	FBA1	0.146	-0.709
	FBP26	-0.193	NA
	FCF2	-0.046	-0.166
	FCP1	0.012	-2.834
	FCY1	-0.1	-2.431
	FCY2	0.053	4.24
	FDC1	-0.01	3.663
	FEN1	-0.103	-1.904
	FEN2	-0.126	0.856
	FES1	0.087	-0.678
	FET3	0.164	6.049
	FET4	0.242	4.495
	FET5	0.013	-0.089
	FIS1	-0.102	-0.059
	FLC2	0.021	NA
	FLC3	0.323	1.599
	FMC1	-0.049	NA
	FMP12	0.306	6.639
	FMP16	1.068	10.538
	FMP21	-0.11	NA
	FMP26	0.015	6.145
	FMP29	-0.021	0.555
	FMP31	-0.07	0.936
	FMP37	-0.13	-0.43
	FMP41	-0.091	0.059
	FMP43	0.437	NA
	FMP51	-0.036	-0.168
	FMP52	-0.081	1.912
	FOL2	-0.065	NA
	FOL3	-0.102	NA
	FPK1	-0.153	-0.588
	FPR1	-0.083	-2.12
	FPR2	-0.072	NA
	FPR3	-0.124	-1.123
	FPR4	-0.088	-0.626
	FPS1	0.218	-0.348
	FRA1	-0.093	-1.071
	FRA2	-0.139	3.759
	FRD1	0.026	0.537
	FRQ1	-0.086	3.053
	FRS1	-0.081	1.631
	FSF1	-0.084	NA
	FSH1	-0.092	3.24
	FSH2	-0.055	0.705
	FTH1	-0.107	2.986
	FTR1	0.033	3.741
	FUI1	-0.001	5.418
	FUM1	-0.004	14.023
	FUN12	-0.104	-0.93
	FYV4	-0.084	NA
	FYV7	0.066	-1.398
	FZO1	-0.169	-0.978
	GAA1	-0.031	NA
	GAD1	0.574	NA
	GAL11	-0.13	-2.263
	GAL83	-0.001	0.677
	GAP1	0.607	NA
	GAR1	-0.064	NA
	GAS1	0.145	NA
	GAS3	0.487	-0.371
	GAS5	-0.056	1.529
	GAT1	0.26	NA
	GBP2	-0.055	-0.748
	GCD1	-0.077	-1.158
	GCD10	-0.113	NA
	GCD14	0.007	-1.702
	GCD2	-0.137	-1.81
	GCD6	-0.017	-1.066
	GCD7	-0.032	-1.427
	GCN1	-0.147	-0.884
	GCN3	0.043	-1.491
	GCN5	-0.101	NA
	GCR1	0.192	NA
	GCS1	-0.218	-1.97
	GCV2	0.199	6.298
	GCV3	0.031	11.025
	GCY1	1.532	NA
	GDA1	-0.044	-3.305
	GDB1	-0.222	NA
	GDE1	-0.204	NA
	GDH1	0.164	8.749
	GDH2	-0.194	2.438
	GDI1	-0.125	-1.437
	GDT1	-0.049	-0.267
	GEA1	-0.108	-1.451
	GEA2	-0.031	-0.739
	GET4	-0.08	-2.12
	GFD1	-0.012	-0.2
	GGA1	-0.059	2.784
	GGA2	-0.061	0.043
	GIC1	0.18	NA
	GIC2	0.184	4.621
	GID8	-0.061	NA
	GIM4	-0.014	1.103
	GIM5	0.136	-1.908
	GIN4	0.441	1.163
	GIP3	-0.052	0.806
	GIR2	-0.086	-1.243
	GIS1	-0.232	NA
	GIS2	-0.113	-1.976
	GLC3	0.704	NA
	GLC7	-0.163	-2.329
	GLC8	-0.048	-0.484
	GLE1	-0.069	NA
	GLE2	-0.146	1.254
	GLN1	0.184	2.029
	GLN4	-0.038	1.915
	GLO2	-0.078	-0.25
	GLO3	-0.088	-2.913
	GLR1	-0.067	2.488
	GLT1	-0.004	2.591
	GND1	0.019	4.94
	GNP1	-0.025	-1.716
	GOR1	0.245	NA
	GOT1	-0.047	0.652
	GPA1	0.167	-2.006
	GPA2	-0.04	2.717
	GPB1	-0.029	NA
	GPD1	0.144	7.871
	GPD2	0.113	0.345
	GPI11	-0.089	-1.183
	GPI13	-0.065	-1.393
	GPI17	-0.166	1.99
	GPI2	-0.035	NA
	GPI8	-0.034	-0.903
	GPM1	0.054	-1.887
	GPM3	-0.01	-0.834
	GPN2	-0.047	-0.463
	GPT2	-0.088	1.106
	GPX2	0.313	14.298
	GRE2	0.708	12.277
	GRE3	0.052	4.487
	GRH1	0.013	-1.052
	GRX1	0.035	2.236
	GRX3	-0.11	-0.708
	GRX4	0.003	NA
	GRX5	-0.065	1.743
	GRX6	-0.106	NA
	GSF2	-0.134	-2.137
	GSG1	-0.273	NA
	GSH1	-0.045	NA
	GSP2	0.081	NA
	GSY1	0.105	4.312
	GSY2	0.802	16.589
	GTB1	-0.326	-3.907
	GTF1	-0.057	NA
	GTR1	-0.029	-2.78
	GTS1	-0.043	-1.415
	GTT3	0.29	NA
	GUK1	-0.127	-1.13
	GUP1	-0.009	0.982
	GUS1	-0.07	-1.661
	GUT2	0.01	NA
	GVP36	-0.158	-0.532
	GWT1	-0.114	-0.148
	GYP6	0.018	1.003
	GYP7	-0.058	NA
	HAA1	-0.018	-3.733
	HAM1	-0.052	1.64
	HAP3	-0.07	NA
	HBS1	-0.059	-0.6
	HCA4	-0.07	-0.875
	HCH1	0.101	-1.144
	HCM1	0.147	NA
	HCR1	-0.114	-1.722
	HDA1	-0.131	NA
	HEH2	-0.169	NA
	HEK2	0.049	-1.194
	HEL2	-0.11	-1.06
	HEM1	-0.143	6.382
	HEM12	-0.05	-0.556
	HEM13	0.171	5.296
	HEM14	-0.112	NA
	HEM15	-0.083	4.793
	HEM2	-0.081	0.405
	HEM3	-0.105	0.219
	HGH1	-0.009	0.176
	HHF1	1.067	51.343
	HHF2	1.19	NA
	HHO1	0.308	-0.411
	HHT2	0.986	NA
	HIF1	0.041	0.082
	HIP1	-0.204	-1.491
	HIS2	0.041	NA
	HIS4	0.345	3.5
	HIS5	0.058	3.827
	HIS7	-0.047	-0.578
	HLJ1	-0.077	3.82
	HLR1	0.261	NA
	HMG1	0.227	0.123
	HMG2	-0.019	2.187
	HMO1	-0.079	2.888
	HMT1	-0.037	-1.234
	HNM1	-0.086	1.775
	HNT1	-0.121	-1.559
	HOC1	-0.058	-1.278
	HOG1	-0.09	-0.374
	HOL1	0.021	0.482
	HOM2	0.127	-0.384
	HOM3	0.075	0.148
	HOM6	-0.124	1.094
	HOR2	0.348	13.207
	HOR7	0.557	18.36
	HOS2	-0.171	2.068
	HOS3	0.121	-4.85
	HPA3	-0.026	0.335
	HPR1	-0.184	NA
	HPT1	-0.019	-0.817
	HRB1	-0.116	-1.271
	HRR25	-0.176	-1.997
	HSC82	0.062	0.512
	HSD1	-0.104	NA
	HSE1	-0.076	-0.074
	HSH49	0.004	-1.491
	HSM3	-0.086	NA
	HSP104	0.2	8.229
	HSP12	-0.053	NA
	HSP26	0.427	NA
	HSP30	1.028	NA
	HSP31	0.102	NA
	HSP42	0.155	7.956
	HSP78	0.32	7.467
	HSP82	0.38	9.658
	HST2	-0.102	-0.434
	HTA2	1.045	0.736
	HTB1	0.803	NA
	HTB2	0.964	-1.629
	HTL1	0.023	-1.162
	HTS1	-0.139	-0.724
	HTZ1	0.21	-1.524
	HUA1	-0.055	NA
	HXK2	0.021	1.042
	HXT2	0.44	11.326
	HXT3	0.114	4.729
	HYM1	0.016	NA
	ICE2	-0.079	-1.592
	ICP55	-0.136	NA
	IDH1	0.476	6.239
	IDH2	0.333	13.032
	IDI1	-0.123	-1.392
	IDP1	-0.024	2.765
	IDS2	-0.127	NA
	IES1	-0.156	-1.906
	IES2	-0.056	NA
	IES3	-0.074	2.159
	IES4	-0.081	1.176
	IES5	-0.13	0.152
	IES6	-0.061	NA
	IFA38	-0.059	-1.958
	IFM1	0.071	NA
	IGD1	0.112	NA
	IGO1	-0.098	0.702
	IGO2	0.004	-0.148
	IKI1	-0.074	0.277
	IKI3	-0.009	1.215
	ILM1	0.047	NA
	ILS1	-0.074	-0.303
	ILV1	-0.105	7.953
	ILV2	-0.012	NA
	ILV3	0.029	3.491
	ILV6	-0.055	5.377
	IMD3	-0.128	1.169
	IMG1	-0.057	2.537
	IMG2	-0.102	1.306
	IMH1	-0.049	1.118
	IML2	0.149	1.453
	IMO32	0.04	0.037
	IMP2'	-0.066	NA
	INA1	0.08	8.204
	INH1	0.113	8.46
	INM1	-0.02	1.849
	INO1	1.622	NA
	INO4	-0.11	NA
	INO80	-0.068	1.355
	INP53	-0.103	-0.348
	IOC2	-0.066	-1.254
	IOC3	-0.093	-2.219
	IPI1	0.004	-0.519
	IPP1	-0.108	7.112
	IRA1	-0.119	NA
	IRA2	-0.029	0.691
	IRC22	-0.105	1.938
	IRC23	0.165	NA
	IRR1	0.03	-2.691
	ISA1	-0.087	3.943
	ISA2	0.001	NA
	ISD11	-0.04	0.425
	IST1	-0.077	-0.592
	IST2	0.054	1.427
	ISU1	0.173	1.759
	ISU2	0.199	3.604
	ISW1	-0.089	-0.824
	ISW2	-0.018	NA
	ITR1	-0.049	3.228
	ITR2	-0.084	NA
	IVY1	0.02	4.744
	IXR1	0.016	-0.282
	JAC1	-0.108	NA
	JIP5	-0.01	6.216
	JJJ3	-0.027	0.206
	JSN1	-0.139	1.331
	KAE1	-0.045	-1.607
	KAP104	-0.031	0.801
	KAP120	-0.092	0.794
	KAP122	-0.032	0.247
	KAP123	0.05	1.94
	KAP95	-0.102	-0.625
	KAR2	-0.021	NA
	KAR4	-0.098	1.518
	KCS1	0.025	-0.501
	KEI1	-0.099	0.951
	KEL1	-0.2	0.779
	KEL3	-0.162	-0.677
	KEM1	0.036	0.59
	KES1	-0.104	-2.734
	KEX1	-0.08	-0.555
	KEX2	-0.039	-0.161
	KGD1	0.113	6.73
	KGD2	-0.049	-0.557
	KIC1	-0.087	NA
	KIN1	-0.021	0.282
	KIN2	-0.185	NA
	KIN28	-0.159	NA
	KIN4	-0.1	-1.405
	KIP3	-0.038	1.547
	KRE1	-0.175	-1.467
	KRE2	-0.164	2.261
	KRE27	-0.092	-0.22
	KRE33	-0.069	12.198
	KRE6	0.059	NA
	KRI1	-0.138	1.585
	KRR1	-0.125	3.902
	KSP1	-0.01	-0.765
	KTI11	0.055	-1.551
	KTR1	-0.058	-1.696
	KTR4	-0.033	5.7
	KTR6	-0.024	2.034
	LAA1	-0.075	0.276
	LAC1	0.045	2.158
	LAG1	-0.003	NA
	LAP2	-0.106	8.986
	LAP3	-0.088	1.89
	LAP4	0.05	9.822
	LAS17	-0.105	-0.112
	LAS21	-0.185	-1.023
	LAT1	-0.178	3.918
	LCB1	0.001	-2.072
	LCB2	-0.076	-0.777
	LDB17	-0.077	NA
	LDB19	-0.143	-1.579
	LEM3	-0.109	0.766
	LEO1	-0.11	-0.061
	LEU1	0.213	8.836
	LEU4	0.13	1.679
	LEU9	-0.041	0.89
	LGE1	-0.046	1.614
	LHP1	-0.045	0.115
	LIA1	-0.037	-0.235
	LIP5	-0.206	4.189
	LNP1	-0.241	NA
	LOC1	-0.066	-0.328
	LOS1	-0.105	-2.095
	LOT5	-0.026	-0.19
	LPD1	-0.147	3.226
	LPP1	0.132	NA
	LSB3	-0.079	-0.37
	LSB5	-0.08	NA
	LSC1	-0.118	3.836
	LSC2	0.04	5.358
	LSG1	-0.113	-0.747
	LSM1	-0.126	-1.192
	LSM12	-0.106	NA
	LSM2	-0.052	2.728
	LSM3	-0.138	-2.448
	LSM4	-0.156	-0.433
	LSM7	-0.178	-1.786
	LSP1	0.067	NA
	LST8	-0.025	NA
	LTP1	0	0.353
	LTV1	-0.006	-0.138
	LYP1	-0.095	-1.558
	LYS1	0.057	3.565
	LYS12	-0.032	2.526
	LYS2	0.371	4.941
	LYS20	0.109	3.861
	LYS21	-0.112	1.019
	LYS4	-0.105	4.402
	LYS9	0.19	5.429
	MAE1	-0.029	4.222
	MAK21	-0.084	0.999
	MAK3	-0.132	0.027
	MAK5	-0.106	-0.96
	MAM3	-0.09	0.052
	MAM33	0.018	3.287
	MAP1	-0.092	0.072
	MAP2	-0.116	-0.855
	MAS1	0.027	3.145
	MAS2	0.02	1.048
	MBA1	-0.102	-0.128
	MBF1	0.038	0.738
	MCA1	-0.072	2.05
	MCD1	1.141	NA
	MCD4	-0.284	-0.272
	MCK1	-0.115	-2.789
	MCM1	-0.089	0.47
	MCM16	-0.016	NA
	MCM2	0.06	1.818
	MCM6	-0.015	1.311
	MCP2	0.056	NA
	MDG1	0.088	3.85
	MDH1	0.001	13.737
	MDH2	0.272	10.712
	MDH3	-0.091	1.251
	MDJ1	0.015	7.671
	MDL1	-0.089	NA
	MDL2	-0.025	-0.765
	MDM20	-0.068	NA
	MDM35	-0.078	2.182
	MDM38	-0.115	1.217
	MDN1	-0.092	0.572
	MDS3	-0.043	NA
	MDV1	-0.285	-0.661
	MDY2	-0.024	-1.732
	MED1	-0.135	0.287
	MED11	-0.103	NA
	MED2	-0.113	5.4
	MED6	-0.146	1.353
	MED8	-0.031	NA
	MEF1	-0.086	-2.012
	MEF2	0.139	NA
	MEH1	-0.082	-0.781
	MEP1	0.081	NA
	MEP2	0.528	NA
	MEP3	0.11	0.093
	MES1	-0.034	-0.846
	MET10	-0.054	NA
	MET18	0.092	-0.632
	MET22	-0.083	0.567
	MET3	0.27	0.097
	MET31	-0.062	NA
	MET4	-0.169	-0.867
	MET6	0.74	14.581
	MET7	-0.044	0.596
	MEU1	-0.069	0.51
	MFA1	0.804	13.68
	MFT1	0.059	-0.13
	MGE1	-0.109	0.345
	MHP1	-0.339	1.44
	MHR1	0.066	1.078
	MIC19	0.028	-0.094
	MIC26	-0.025	1.07
	MIC27	-0.016	0.724
	MID2	0.016	-1.155
	MIF2	-0.038	NA
	MIG1	-0.113	3.25
	MIG2	0.25	NA
	MIR1	-0.044	4.303
	MIS1	-0.045	3.388
	MIT1	-0.054	0.669
	MKS1	0.073	NA
	MKT1	0.059	1.931
	MLF3	-0.105	NA
	MLP1	-0.076	-0.37
	MLP2	-0.151	NA
	MMF1	-0.004	2.124
	MMP1	0.193	NA
	MMR1	0.125	-1.787
	MMS2	-0.128	0.087
	MMS21	-0.077	0.161
	MMT1	-0.043	NA
	MNE1	0.77	NA
	MNN1	0.164	1.691
	MNN10	-0.099	-2.121
	MNN11	0.041	-1.538
	MNN2	-0.065	0.039
	MNN5	-0.055	-0.737
	MNN9	-0.071	-0.422
	MNP1	-0.114	1.784
	MNR2	0.035	NA
	MNS1	0.032	2.47
	MOB1	0.005	0.407
	MOB2	-0.1	-0.722
	MOD5	0.041	NA
	MON2	0.001	-0.028
	MOT1	0.032	0.85
	MOT2	-0.113	-1.665
	MOT3	0.006	-1.357
	MPC2	-0.109	0.34
	MPD2	-0.072	0.364
	MPE1	0.028	-2.055
	MPP6	-0.046	NA
	MPS2	-0.176	0.615
	MRH1	0.529	4.465
	MRI1	-0.129	2.547
	MRL1	0.111	0.474
	MRN1	-0.166	-1.539
	MRP1	-0.151	NA
	MRP13	-0.053	0.768
	MRP20	-0.001	-0.428
	MRP4	0.006	1.288
	MRP49	0.02	0.751
	MRP51	-0.092	1.801
	MRP7	-0.099	-1.028
	MRP8	-0.004	2.625
	MRPL1	0.02	2.227
	MRPL10	-0.104	4.136
	MRPL11	0.131	1.792
	MRPL13	0.304	1.141
	MRPL15	-0.01	0.559
	MRPL16	-0.016	NA
	MRPL20	-0.23	-0.454
	MRPL22	-0.137	-0.857
	MRPL23	-0.131	NA
	MRPL24	-0.109	0.342
	MRPL25	-0.031	-0.075
	MRPL27	0.014	0.203
	MRPL28	-0.128	0.503
	MRPL3	-0.035	3.631
	MRPL31	-0.12	2.045
	MRPL32	0.004	1.363
	MRPL33	-0.139	0.368
	MRPL35	-0.09	0.024
	MRPL36	-0.087	0.571
	MRPL37	-0.015	5.596
	MRPL38	0.083	-0.621
	MRPL4	0.012	NA
	MRPL44	-0.051	NA
	MRPL49	0	5.103
	MRPL50	-0.087	-0.291
	MRPL51	-0.091	0.012
	MRPL6	-0.024	-0.326
	MRPL8	-0.17	3.029
	MRPL9	-0.087	2.601
	MRPS16	-0.059	NA
	MRPS17	0.007	0.021
	MRPS18	-0.13	NA
	MRPS35	-0.084	2.2
	MRPS5	-0.135	-0.29
	MRS4	0.318	2.295
	MRS6	-0.103	0.115
	MRT4	-0.086	-2.06
	MSB1	0.067	NA
	MSB2	-0.047	2.256
	MSB3	-0.154	NA
	MSC2	-0.184	-2.317
	MSC3	0.044	-1.908
	MSC6	-0.02	NA
	MSC7	-0.03	2.831
	MSH2	0.284	0.006
	MSK1	-0.083	NA
	MSL5	-0.03	-0.636
	MSN2	-0.012	-3.108
	MSN5	-0.108	0.045
	MSP1	-0.032	NA
	MSS116	-0.099	2.935
	MSS4	-0.043	NA
	MSW1	-0.231	NA
	MSY1	-0.312	NA
	MTC1	-0.027	-0.162
	MTD1	0.295	5.668
	MTQ2	-0.119	-2.977
	MTR10	0.172	NA
	MTR2	-0.038	NA
	MTR3	-0.018	1.885
	MTR4	-0.121	6.495
	MTW1	-0.1	NA
	MUP1	0.14	4.739
	MUQ1	-0.085	NA
	MVB12	-0.004	NA
	MVD1	0.001	-1.007
	MVP1	-0.036	-1.67
	MXR1	0.274	1.839
	MYO1	0.188	NA
	MYO2	-0.09	-1.188
	MYO3	0.239	2.159
	MYO4	-0.016	-0.48
	MYO5	-0.174	1.492
	NAB2	-0.08	NA
	NAM7	0.036	0.396
	NAM8	0.074	-0.817
	NAM9	-0.143	NA
	NAN1	-0.091	0.192
	NAP1	0.006	-2.186
	NAS6	0.004	NA
	NAT1	-0.041	-1.478
	NAT2	-0.099	-0.083
	NAT4	-0.152	NA
	NAT5	-0.074	-0.563
	NBA1	0.114	1.613
	NBP1	-0.081	NA
	NCB2	-0.046	-0.907
	NCE102	0.328	1.723
	NCE103	0.183	-0.947
	NCL1	-0.092	-0.636
	NCP1	-0.097	-1.592
	NCS2	-0.089	-0.919
	NDC1	-0.013	-1.381
	NDD1	0.139	NA
	NDE1	0.084	3.643
	NDI1	0.128	6.015
	NDL1	0.098	NA
	NEO1	-0.236	-0.531
	NET1	-0.003	0.353
	NEW1	-0.065	3.621
	NFS1	0.226	2.327
	NFU1	-0.013	1.257
	NGL2	-0.089	NA
	NGR1	-0.04	0.071
	NHA1	-0.065	1.152
	NHP10	-0.039	-1.195
	NHP2	-0.096	-0.724
	NHX1	-0.136	-0.516
	NIC96	-0.051	-1.509
	NIF3	-0.107	-0.292
	NIP1	-0.072	-0.883
	NIP7	-0.115	NA
	NIS1	1.545	0.657
	NIT3	-0.049	-1.824
	NMA1	-0.091	-1.081
	NMA111	-0.08	NA
	NMD2	-0.157	-2.265
	NMD3	-0.081	-0.215
	NMD4	-0.124	-0.544
	NMD5	-0.01	0.297
	NNF1	-0.123	-2.577
	NNT1	0.099	3.864
	NOB1	-0.117	NA
	NOC2	-0.018	-0.817
	NOC3	-0.019	-1.33
	NOC4	-0.039	2.645
	NOG1	-0.045	2.269
	NOP10	-0.089	0.203
	NOP12	0.004	-1.119
	NOP13	-0.119	0.828
	NOP15	-0.037	-1.909
	NOP16	-0.059	-1.156
	NOP19	-0.208	-0.213
	NOP2	-0.077	1.178
	NOP4	-0.083	1.339
	NOP53	-0.076	-0.043
	NOP6	-0.151	-1.679
	NOP7	-0.069	-0.096
	NOP8	-0.068	30.172
	NOP9	-0.065	-0.43
	NOT3	-0.079	1.66
	NOT5	-0.088	-1.507
	NPA3	-0.042	-0.381
	NPC2	-0.092	-0.463
	NPL4	-0.051	-0.674
	NPL6	-0.101	0.407
	NPR1	-0.096	0.327
	NPT1	-0.029	-1.593
	NPY1	-0.085	-3.308
	NRD1	0.082	-1.875
	NRP1	-0.146	0.018
	NSA1	-0.116	-0.599
	NSA2	-0.113	-1.414
	NSG1	-0.054	0.453
	NSG2	-0.061	1.798
	NSL1	-0.063	-1.303
	NSP1	-0.05	1.476
	NSR1	-0.04	0.423
	NST1	-0.119	NA
	NTC20	-0.35	NA
	NTE1	0.252	NA
	NTH1	0.173	2.359
	NUF2	0.01	NA
	NUG1	-0.099	1.451
	NUM1	-0.051	-1.438
	NUP1	-0.04	0.241
	NUP100	-0.072	1.602
	NUP133	0.099	NA
	NUP145	-0.075	-1.677
	NUP157	-0.047	-1.263
	NUP159	-0.012	-0.613
	NUP170	-0.108	NA
	NUP188	0.037	-1.554
	NUP192	-0.211	0.285
	NUP2	-0.055	-0.925
	NUP49	-0.158	-0.254
	NUP53	-0.163	-0.501
	NUP57	-0.111	-1.245
	NUP60	-0.07	0.608
	NUP82	-0.083	-0.352
	NUP84	-0.071	-1.897
	NUP85	-0.171	-0.368
	NUS1	-0.031	-1.059
	NUT1	-0.164	-0.773
	NUT2	-0.151	-0.809
	NVJ1	-0.019	NA
	NVJ2	-0.097	-2.03
	OAC1	0.215	6.212
	OCA2	-0.016	-1.079
	OCA4	-0.076	NA
	OCA5	-0.189	-1.596
	OCH1	-0.075	2.349
	2022-10-01	-0.117	NA
	OLA1	-0.124	-0.671
	OLE1	0.256	-1.227
	OM45	0.05	NA
	OPI1	-0.026	1.023
	OPI3	0.159	8.828
	OPT1	0.231	6.93
	OPY2	0.038	-1.407
	ORM1	0.016	0.353
	ORM2	-0.076	2.088
	ORT1	-0.063	-1.07
	OSH2	0.306	-0.793
	OSH6	0.014	-0.167
	OST1	-0.105	-2.823
	OST4	-0.1	-2.074
	OSW5	-0.064	0.439
	OTU2	-0.178	0.115
	OXA1	-0.039	0.349
	OXP1	-0.145	2.299
	OYE2	0.055	6.786
	PAA1	-0.151	-0.741
	PAB1	-0.032	-2.037
	PAC10	-0.082	-2.288
	PAF1	-0.1	-0.721
	PAL1	-0.021	NA
	PAM16	-0.059	0.778
	PAN1	-0.098	-1.285
	PAN3	-0.096	-0.132
	PAN5	-0.151	1.985
	PAN6	-0.038	-0.264
	PAP1	-0.185	0.124
	PAR32	-0.076	2.015
	PAT1	-0.069	-1.298
	PBI2	-0.062	11.589
	PBN1	-0.101	0.188
	PBP1	-0.123	-1.839
	PBP4	-0.12	-0.764
	PBS2	0.016	-0.274
	PBY1	0.015	NA
	PCL6	-0.231	-2.627
	PCM1	0.001	12.535
	PCS60	-0.087	5.299
	PCT1	-0.108	-0.683
	PDA1	-0.173	16.886
	PDB1	-0.123	6.227
	PDC1	-0.082	-0.393
	PDC5	0.948	18.853
	PDE2	-0.087	0.129
	PDP3	-0.063	-2.005
	PDR12	0.287	7.816
	PDR16	0.186	-0.449
	PDR17	-0.065	NA
	PDR5	0.439	0.731
	PEA2	-0.055	-1.902
	PEP1	-0.273	-1.003
	PEP3	0.099	1.754
	PEP5	-0.154	-1.473
	PEP8	0.17	0.231
	PER1	-0.099	1.256
	PER33	-0.105	0.096
	PET10	0.326	NA
	PET100	-0.111	NA
	PET123	0.033	NA
	PET127	-0.182	NA
	PET8	0.081	NA
	PEX1	-0.266	NA
	PEX11	-0.093	-1.912
	PEX14	-0.053	NA
	PEX19	0.063	-0.509
	PEX25	-0.172	1.563
	PEX29	-0.009	NA
	PEX3	-0.101	6.596
	PEX30	-0.049	0.058
	PEX5	0.006	NA
	PFA3	-0.148	NA
	PFD1	-0.047	1.487
	PFK1	0.062	0.153
	PFK2	0.032	0.932
	PFS2	-0.098	NA
	PGA1	-0.156	-1.554
	PGA2	-0.072	5.251
	PGA3	-0.044	-0.618
	PGI1	-0.01	1.872
	PGK1	0.111	-0.554
	PGM1	0.025	1.102
	PGM2	0.366	23.108
	PHB1	-0.098	NA
	PHB2	-0.076	NA
	PHO13	-0.055	4.423
	PHO23	-0.177	NA
	PHO3	0.527	9.143
	PHO8	0.221	NA
	PHO81	0.015	4.649
	PHO85	-0.056	-0.522
	PHO86	-0.027	-0.045
	PHO87	-0.168	NA
	PHO88	-0.094	-0.996
	PHO90	-0.135	-1.429
	PHO91	0.084	-1.314
	PHS1	-0.092	0.38
	PIB1	-0.117	NA
	PIC2	0.357	NA
	PIL1	0.146	4.993
	PIM1	0.13	0.234
	PIN3	0.013	0.481
	PIN4	-0.052	0.628
	PIR1	2.475	26.443
	PIS1	-0.075	-0.799
	PKC1	-0.091	0.04
	PKP1	-0.134	NA
	PKR1	-0.129	-2.005
	PLB3	-0.027	NA
	PLP2	-0.094	0.582
	PMA1	0.286	5.051
	PMD1	-0.186	1.084
	PMI40	0.042	-0.181
	PMP2	-0.032	-2.057
	PMR1	-0.064	-2.753
	PMT1	-0.074	-1.223
	PMT2	-0.136	-2.75
	PMT4	-0.017	NA
	PMT7	-0.029	0.374
	PMU1	-0.023	5.614
	PNC1	0.151	10.58
	PNS1	0.097	NA
	POB3	-0.059	-0.066
	POC4	0.033	-1.462
	POL1	0.281	NA
	POL12	-0.038	NA
	POL2	0.189	-2.186
	POL5	-0.048	-0.059
	POM33	0.028	5.047
	POM34	-0.14	-0.923
	POP2	-0.094	0.654
	POP3	0.037	-1.529
	POP5	-0.017	0.81
	POP6	-0.164	-2.35
	POP7	-0.13	NA
	PPA1	-0.141	-2.453
	PPG1	-0.075	NA
	PPH21	-0.04	-1.8
	PPH3	-0.079	NA
	PPM2	0.037	-3.024
	PPT1	-0.099	-1.442
	PPX1	-0.196	-2.257
	PPZ1	-0.115	-0.648
	PRB1	0.06	5.387
	PRD1	-0.109	-0.568
	PRE10	-0.063	-1.558
	PRE3	-0.065	25.777
	PRE4	-0.08	NA
	PRE5	-0.139	-3.355
	PRE6	-0.088	-2.657
	PRE8	-0.132	-3.345
	PRE9	-0.093	-1.068
	PRK1	-0.172	NA
	PRM15	-0.129	4.843
	PRM5	0.342	3.349
	PRO1	-0.05	-0.589
	PRO2	-0.142	NA
	PRO3	-0.115	-0.794
	PRP19	-0.026	0.04
	PRP3	-0.157	NA
	PRP39	0.008	NA
	PRP42	0.029	NA
	PRP43	-0.117	-0.654
	PRP45	-0.181	NA
	PRP5	0.164	-2.662
	PRS1	-0.107	-0.748
	PRS2	-0.105	-1.393
	PRS3	-0.12	-1.125
	PRS4	-0.113	-1.553
	PRS5	-0.122	-2.341
	PRT1	-0.102	-2.461
	PRX1	0.309	5.43
	PRY1	0.484	10.159
	PRY3	0.384	17.49
	PSA1	0.499	NA
	PSE1	-0.206	-1.282
	PSK1	-0.27	NA
	PSK2	0.167	NA
	PSP2	0.392	-0.12
	PSR1	-0.021	0.064
	PST1	2.867	6.308
	PST2	0.026	2.147
	PSY2	-0.064	-2.799
	PSY4	-0.128	-1.238
	PTA1	-0.031	-3.115
	PTC3	-0.067	-0.832
	PTI1	0.114	-1.842
	PTK2	-0.078	-0.686
	PTR2	0.353	NA
	PUB1	-0.14	-2.597
	PUF2	-0.031	-1.1
	PUF3	0.333	-1.631
	PUF4	-0.034	-1.058
	PUF6	-0.027	-0.767
	PUP1	-0.084	NA
	PUP2	-0.073	-1.36
	PUS1	-0.13	1.696
	PUS7	-0.098	0.483
	PUT2	0.034	3.876
	PWP1	-0.118	-0.678
	PWP2	-0.04	-1.071
	PXL1	-0.02	-3.392
	PXR1	-0.075	2.695
	PYC1	0.344	4.261
	PYC2	0.105	2.204
	PYK2	0.089	-0.6
	QCR10	0.046	2.99
	QCR2	-0.082	3.515
	QCR6	0.111	6.818
	QCR7	-0.049	7.238
	QCR8	-0.06	2.163
	QCR9	-0.045	8.864
	QDR2	0.058	5.569
	QDR3	0.03	NA
	QRI1	-0.17	-0.429
	RAD23	-0.128	0.659
	RAD27	0.064	2.081
	RAD51	0.288	5.24
	RAD52	-0.101	NA
	RAD6	-0.028	1.732
	RAI1	-0.063	1.141
	RAP1	-0.008	0.209
	RAT1	-0.125	3.418
	RAV1	-0.215	NA
	RAV2	0.11	NA
	RAX2	0.292	0.909
	RBD2	-0.004	-0.873
	RBG1	-0.031	-1.331
	RBG2	-0.09	-1.981
	RBK1	-0.039	0.011
	RBL2	-0.042	1.293
	RBS1	-0.123	0.563
	RCF1	-0.088	NA
	RCF2	-0.009	2.105
	RCK2	-0.064	-1.056
	RCL1	-0.041	-0.391
	RCN2	0.113	NA
	RCR1	0.12	NA
	RDH54	0.132	NA
	RDI1	0.001	-0.646
	RDL1	0.042	2.084
	REB1	0.095	-0.066
	REE1	0.251	2.587
	REF2	-0.101	-1.03
	REG1	-0.061	-0.884
	REH1	-0.07	2.229
	REI1	0.066	NA
	RER1	-0.031	2.438
	RER2	0.021	-1.722
	RET1	-0.007	8.916
	RET2	-0.145	-2.851
	RET3	-0.16	NA
	REV1	-0.075	0.588
	REX2	-0.103	2.16
	REX4	0.012	NA
	RFA1	0.231	NA
	RFA3	0.012	NA
	RFC1	-0.179	-2.721
	RFC2	0.01	-0.079
	RFC3	-0.022	0.629
	RFC4	-0.146	NA
	RFC5	-0.125	2.488
	RFS1	0.079	2.252
	RFU1	-0.117	-1.384
	RGA2	-0.078	NA
	RGC1	-0.07	NA
	RGD1	-0.132	-0.891
	RGD2	-0.091	-1.877
	RGI1	1.44	29.504
	RGR1	-0.136	NA
	RHB1	-0.035	-2.621
	RHO2	-0.104	-0.485
	RHR2	0.059	4.577
	RIA1	-0.164	-1.155
	RIB1	-0.023	-0.456
	RIB2	-0.054	NA
	RIB3	-0.083	0.824
	RIB4	0.249	16.453
	RIM1	-0.113	3.338
	RIM101	-0.116	NA
	RIM11	-0.036	NA
	RIO2	-0.152	-2.273
	RIP1	0.029	5.277
	RIX1	0.028	0.008
	RIX7	-0.076	-1.107
	RKI1	-0.082	1.714
	RKM1	-0.068	NA
	RLI1	-0.126	-0.732
	RMD8	-0.061	0.377
	RMD9	-0.311	1.216
	RMT2	-0.06	1.832
	RNA1	-0.123	-0.816
	RNA14	-0.114	-1.893
	RNQ1	-0.145	0.946
	RNR1	0.946	23.443
	RNR2	0.02	-1.041
	RNR4	-0.04	-0.413
	RNT1	-0.04	-0.421
	ROD1	0.022	-0.608
	ROT1	-0.081	-2.077
	ROX1	0.192	-1.312
	ROX3	-0.08	NA
	RPA12	-0.05	-1.483
	RPA135	-0.08	0.486
	RPA190	-0.018	-1.28
	RPA34	-0.088	-0.529
	RPA43	-0.072	1.437
	RPA49	-0.094	-0.305
	RPB10	-0.05	NA
	RPB11	-0.109	0.827
	RPB2	0.011	1.377
	RPB3	-0.045	-1.454
	RPB4	-0.102	NA
	RPB7	-0.137	NA
	RPB8	-0.107	-1.189
	RPB9	-0.107	-2.266
	RPC10	-0.075	NA
	RPC17	-0.06	-1.569
	RPC19	-0.054	0.379
	RPC37	-0.103	1.626
	RPC40	-0.112	1.146
	RPC53	-0.048	1.194
	RPC82	-0.118	NA
	RPD3	-0.085	5.549
	RPE1	-0.077	2.136
	RPG1	-0.098	-0.841
	RPL10	0.002	-0.417
	RPL11A	-0.084	2.477
	RPL11B	-0.073	-1.391
	RPL12A	-0.067	-1.651
	RPL12B	-0.063	-2.996
	RPL13A	-0.099	-2.073
	RPL13B	-0.087	-0.597
	RPL14A	-0.05	-3.64
	RPL14B	-0.132	-1.73
	RPL15B	-0.102	-0.852
	RPL16A	-0.086	-2.312
	RPL17A	-0.095	-0.162
	RPL17B	-0.096	-2.023
	RPL18B	-0.108	2.296
	RPL19A	-0.048	-0.782
	RPL19B	-0.061	-2.656
	RPL1A	-0.096	-1.268
	RPL1B	-0.033	-2.192
	RPL20A	-0.102	-1.587
	RPL20B	-0.121	-2.777
	RPL21B	-0.065	-2.92
	RPL22A	-0.115	-3.111
	RPL22B	0.246	5.466
	RPL23A	-0.084	-0.918
	RPL23B	-0.049	NA
	RPL24A	-0.085	-1.007
	RPL24B	-0.065	-1.725
	RPL26A	-0.115	-1.735
	RPL26B	-0.073	-3.136
	RPL27A	-0.076	5.437
	RPL27B	-0.064	-0.939
	RPL2A	-0.071	-1.966
	RPL3	0.022	0.154
	RPL31B	-0.082	-0.68
	RPL33B	-0.078	-0.678
	RPL34A	-0.09	-2.833
	RPL34B	-0.052	-0.345
	RPL35A	-0.064	-1.4
	RPL35B	-0.12	-2.485
	RPL36A	-0.083	-2.655
	RPL36B	-0.055	-1.597
	RPL37A	-0.124	-2.641
	RPL37B	0.024	-1.822
	RPL38	-0.054	-1.416
	RPL40A	-0.091	5.061
	RPL40B	0.212	-1.354
	RPL41A	-0.058	-2.441
	RPL41B	0.01	-0.574
	RPL42A	-0.116	-1.348
	RPL42B	-0.054	-1.578
	RPL43A	-0.054	-3.578
	RPL43B	-0.095	-0.611
	RPL4B	-0.039	0.405
	RPL5	-0.04	0.627
	RPL6A	-0.088	-2.292
	RPL6B	-0.098	-1.024
	RPL7A	-0.069	NA
	RPL8A	-0.016	0.5
	RPL8B	-0.04	-0.223
	RPL9A	-0.049	-2.846
	RPL9B	-0.049	0.039
	RPM2	-0.225	-1.517
	RPN1	-0.082	-1.393
	RPN10	-0.127	-0.167
	RPN11	-0.097	-1.615
	RPN12	-0.09	-1.445
	RPN13	-0.115	-0.972
	RPN14	-0.081	NA
	RPN2	-0.056	0.066
	RPN5	-0.109	-2.131
	RPN6	-0.098	-2.152
	RPN7	-0.09	-1.197
	RPN8	-0.055	-2.322
	RPN9	-0.09	-0.826
	RPO21	-0.119	1.193
	RPO26	-0.109	8.023
	RPO31	0.029	1.251
	RPO41	-0.074	0.702
	RPP1	-0.09	-1.361
	RPP1A	-0.073	-0.657
	RPP1B	-0.078	-1.157
	RPP2A	-0.051	1.203
	RPP2B	-0.038	-2.428
	RPS0A	-0.09	-0.406
	RPS0B	-0.066	NA
	RPS10A	-0.058	12.327
	RPS10B	-0.054	-2.307
	RPS14B	-0.032	2.227
	RPS16A	-0.084	-3.089
	RPS16B	-0.103	-0.259
	RPS17A	-0.08	-2.15
	RPS17B	-0.109	-0.736
	RPS18A	-0.074	-0.415
	RPS18B	-0.091	NA
	RPS19A	-0.094	-0.466
	RPS19B	-0.076	-0.423
	RPS1B	-0.052	-0.911
	RPS21A	-0.073	-3.148
	RPS21B	-0.112	-0.721
	RPS22A	-0.084	-2.659
	RPS23A	-0.073	0.957
	RPS23B	-0.069	-0.264
	RPS24A	-0.093	0.845
	RPS24B	-0.091	-1.506
	RPS25A	-0.116	0.504
	RPS25B	-0.129	3.653
	RPS26B	-0.137	0.284
	RPS27A	-0.117	-0.269
	RPS27B	-0.056	-2.186
	RPS28A	-0.056	-2.485
	RPS28B	-0.05	-0.768
	RPS29A	-0.111	-2.448
	RPS29B	-0.096	-2.732
	RPS30A	-0.111	-0.891
	RPS30B	-0.103	-1.197
	RPS4A	-0.099	-1.116
	RPS4B	-0.08	-1.766
	RPS6A	-0.092	-0.829
	RPS6B	-0.114	0.281
	RPS7B	-0.074	-0.999
	RPS8B	-0.131	-2.481
	RPS9A	0.157	4.337
	RPS9B	-0.079	-1.43
	RPT3	-0.136	0.709
	RPT4	-0.144	-2.239
	RPT6	-0.141	-2.896
	RRB1	-0.116	-0.865
	RRD1	-0.095	-1.18
	RRP1	-0.003	0.132
	RRP12	-0.041	0.339
	RRP15	-0.041	-0.44
	RRP17	-0.092	-0.989
	RRP4	0.05	-1.279
	RRP40	-0.072	0.722
	RRP42	0.016	0.162
	RRP43	-0.099	NA
	RRP45	-0.045	1.623
	RRP46	-0.018	1.429
	RRP5	-0.101	3.258
	RRP6	-0.04	-3.068
	RRP7	-0.131	-0.441
	RRP8	-0.031	1.127
	RRP9	-0.01	0.298
	RRT14	-0.14	0.577
	RRT8	-0.108	NA
	RSA3	-0.099	-1.144
	RSC2	-0.118	-1.049
	RSC3	-0.27	NA
	RSC4	-0.176	-2.062
	RSC58	-0.1	0.793
	RSC8	-0.112	1.664
	RSC9	0.05	0.659
	RSE1	-0.063	2.73
	RSM22	-0.088	-1.968
	RSM23	0.004	0.585
	RSM24	-0.059	NA
	RSM25	-0.068	0.812
	RSM26	-0.108	1.771
	RSM27	-0.042	3.988
	RSM7	-0.081	1.58
	RSN1	-0.022	1.323
	RTC3	1.531	24.702
	RTC5	-0.151	-0.877
	RTC6	-0.067	3.82
	RTF1	-0.136	0.414
	RTG2	-0.058	-1.786
	RTK1	-0.206	1.969
	RTN1	-0.073	1.104
	RTN2	0.748	NA
	RTR1	-0.015	NA
	RTR2	-0.179	NA
	RTS2	-0.157	NA
	RTS3	0.287	NA
	RTT10	-0.169	-1.089
	RTT102	0	-1.462
	RUD3	-0.144	8.571
	RUP1	0.105	-1.524
	RVB1	-0.169	4.15
	RVS161	-0.077	-0.365
	RVS167	-0.085	-0.878
	RXT2	-0.044	3.318
	RXT3	0.002	1.688
	SAC1	-0.106	-1.58
	SAC6	-0.115	1.63
	SAC7	0.09	-2.826
	SAH1	-0.067	-0.829
	SAM1	0.065	-0.888
	SAM2	0.299	6.907
	SAM3	0.152	4.224
	SAM35	-0.098	NA
	SAM4	-0.102	0.419
	SAP155	-0.064	-1.283
	SAP185	0.199	0.54
	SAP4	0.774	0.373
	SBA1	-0.077	-1.252
	SBE22	-0.143	NA
	SBH2	-0.104	-1.504
	SBP1	-0.123	-1.598
	SCD5	-0.062	NA
	SCD6	-0.193	0.049
	SCH9	-0.135	0.627
	SCJ1	-0.047	-1.281
	SCL1	-0.12	NA
	SCO1	-0.192	NA
	SCP1	-0.01	NA
	SCP160	-0.047	-2.6
	SCS2	-0.101	-0.604
	SCS3	-0.056	1.776
	SCS7	0.179	1.967
	SCT1	-0.087	-0.312
	SCW11	1.537	-0.178
	SCW4	0.145	5.463
	SCY1	0.26	NA
	SDH2	-0.132	3.697
	SDH4	-0.065	NA
	SDO1	0.038	-1.395
	SDS22	-0.137	1.742
	SDS23	-0.064	-0.544
	SDS24	0.081	1.827
	SDS3	-0.15	NA
	SEA4	0.012	-2.161
	SEC10	0.065	-1.063
	SEC13	-0.118	NA
	SEC14	-0.117	-2.683
	SEC15	-0.01	1.388
	SEC16	0.019	1.407
	SEC18	-0.092	-0.662
	SEC2	-0.056	-1.018
	SEC20	-0.105	NA
	SEC21	-0.071	-3.072
	SEC22	-0.092	-0.646
	SEC24	-0.071	NA
	SEC26	-0.003	-2.97
	SEC27	-0.072	-2.684
	SEC28	-0.081	-1.893
	SEC3	-0.185	0.041
	SEC31	0.036	2.724
	SEC39	-0.045	-2.067
	SEC5	-0.145	0.648
	SEC53	-0.073	NA
	SEC6	0.007	-1.577
	SEC61	-0.117	NA
	SEC62	-0.117	-1.901
	SEC63	0.267	-2.028
	SEC65	-0.157	2.274
	SEC66	-0.116	-1.999
	SEC7	-0.031	-0.456
	SEC72	-0.191	-2.099
	SEC8	-0.08	-0.046
	SED1	0.485	10.152
	SED4	-0.099	0.667
	SEG1	-0.018	0.732
	SEM1	-0.108	-2.324
	SEN1	-0.01	NA
	SEN54	-0.192	NA
	SER2	-0.055	-0.685
	SER33	-0.089	0.645
	SET1	-0.21	0.147
	SET2	-0.134	-4.488
	SET3	-0.085	NA
	SET5	-0.301	0.861
	SET7	-0.072	-0.431
	SEY1	-0.16	-1.249
	SFA1	-0.043	9.108
	SFB2	-0.052	-0.605
	SFB3	-0.067	-2.462
	SFH1	-0.086	-0.341
	SFH5	-0.093	0.727
	SFI1	0.265	-4.006
	SFK1	-0.021	3.495
	SFL1	0.12	NA
	SFT1	-0.004	-0.277
	SFT2	0.155	2.801
	SGD1	-0.024	-1.275
	SGF11	-0.056	-1.574
	SGF29	-0.14	0.776
	SGN1	-0.073	NA
	SGT1	-0.12	NA
	SGT2	0.019	-0.125
	SGV1	-0.125	-1.205
	SHB17	-0.039	0.435
	SHE2	0.029	0.365
	SHE3	-0.063	-1.739
	SHG1	-0.183	NA
	SHM1	-0.146	2.637
	SHM2	0.312	0.222
	SHO1	0.074	-0.438
	SHP1	-0.081	0.253
	SHQ1	-0.135	-1.787
	SHR3	-0.128	-2.009
	SHS1	-0.09	1.084
	SHY1	-0.07	NA
	SIK1	-0.087	NA
	SIL1	-0.114	NA
	SIN4	-0.185	NA
	SIP1	-0.047	NA
	SIP3	-0.221	NA
	SIP5	0	-0.515
	SIR2	-0.05	NA
	SIR4	0.193	-1.62
	SIS1	0.133	0.15
	SIT1	0.247	25
	SIT4	-0.034	1.361
	SIW14	-0.08	NA
	SKG1	0.45	-0.481
	SKG3	-0.047	-2.04
	SKG6	0.035	-0.488
	SKI2	0.022	2.671
	SKI3	-0.081	0.471
	SKI6	-0.043	-0.624
	SKI8	-0.095	0.827
	SKP1	-0.076	-1.495
	SKS1	0.13	-0.658
	SKT5	-0.019	0.603
	SKY1	-0.037	-1.448
	SLA1	-0.091	3.233
	SLA2	0.007	-1.297
	SLC1	-0.057	-2.183
	SLF1	-0.168	0.563
	SLG1	-0.027	-1.74
	SLM1	-0.128	-2.16
	SLT2	0.187	-0.325
	SLX9	-0.052	0.043
	SLY1	0.016	-1.601
	SLY41	0.438	-2.493
	SMB1	0.087	-1.373
	SMC1	-0.036	-1.153
	SMC3	-0.097	0.023
	SMC4	-0.078	-1.763
	SMD1	-0.061	-2.312
	SMF3	0.037	1.286
	SMI1	-0.028	-1.814
	SML1	0.239	3.394
	SMM1	-0.102	2.304
	SMT3	-0.096	-2.673
	SMX2	-0.048	-0.531
	SMX3	-0.007	-0.813
	SMY1	0.098	2.374
	SMY2	-0.074	-1.018
	SNA3	-0.133	0.931
	SNA4	-0.076	0.835
	SNC2	-0.044	1.84
	SNF1	-0.141	-1.139
	SNF12	-0.173	NA
	SNF2	-0.147	NA
	SNF4	-0.094	3.291
	SNF5	-0.242	NA
	SNF6	0.056	NA
	SNF7	-0.076	-0.194
	SNL1	-0.057	-0.491
	SNN1	-0.368	NA
	SNQ2	0.145	1.17
	SNT309	-0.123	NA
	SNU114	-0.279	1.169
	SNX4	-0.187	NA
	SNX41	-0.293	NA
	SOD1	0.117	3.486
	SOF1	0.005	-0.554
	SOH1	-0.071	-1.759
	SOK2	-0.025	-3.927
	SOL1	-0.112	-0.754
	SOL3	-0.016	5.826
	SOL4	0.411	NA
	SOP4	-0.048	-0.952
	SPB4	0.035	-0.496
	SPC1	0.017	-0.256
	SPC2	-0.108	0.107
	SPC24	0.031	-0.846
	SPC25	-0.075	NA
	SPC29	0.192	3.394
	SPC3	-0.083	2.771
	SPC34	-0.056	NA
	SPC42	0.22	NA
	SPC97	-0.052	NA
	SPE1	-0.064	NA
	SPE2	-0.098	-0.483
	SPE3	-0.133	1.07
	SPE4	-0.16	NA
	SPF1	0.039	-3.174
	SPI1	1.159	NA
	SPL2	0.564	5.666
	SPO14	-0.087	NA
	SPT14	0.107	NA
	SPT15	-0.096	-0.491
	SPT16	-0.061	0.006
	SPT2	-0.085	-0.642
	SPT4	-0.128	0.468
	SPT6	-0.113	1.278
	SPT7	-0.053	2.778
	SQS1	-0.118	-4.751
	SQT1	-0.083	-1.237
	SRB4	-0.098	-0.715
	SRB6	-0.111	0.105
	SRB7	0.045	NA
	SRM1	-0.054	-1.04
	SRO7	-0.067	0.378
	SRO9	-0.023	-0.65
	SRP102	-0.116	-2.028
	SRP14	-0.024	-2.084
	SRP21	0.15	-1.85
	SRP40	-0.178	-0.143
	SRP68	-0.144	-1.915
	SRP72	-0.143	-2.236
	SRV2	-0.128	1.772
	SRX1	1.992	NA
	SSA1	0.226	13.097
	SSA2	0.138	2.715
	SSA4	0.532	28.769
	SSB1	-0.01	-1.265
	SSB2	-0.071	-1.173
	SSD1	-0.003	2.446
	SSE1	-0.038	NA
	SSE2	-0.032	5.971
[truncated: 554 more rows]

## Sheet: 1D
		mRNA noise (CV)
	Gene	Noise_subsample 1	Noise_subsample 2
	SEO1	1.151	0.726
	ACS1	0.655	-0.287
	ACS1	0.149	NA
	AIM2	-0.08	-0.077
	GEM1	-0.262	-0.211
	SPC72	0.116	0.114
	AIM1	-0.108	0.111
	GCV3	0.133	-0.049
	PTA1	-0.03	-0.04
	CLN3	0.234	0.069
	CYC3	0.126	0.136
	RBG1	-0.152	0.027
	FUN19	0.157	-0.043
	PRP45	-0.307	-0.324
	GIP4	-0.276	0.153
	MYO4	0	0.141
	YAL026C-A,DRS2	0.152	0.113
	MAK16	-0.181	-0.208
	LTE1	0.096	-0.225
	PMT2	-0.167	-0.211
	FUN26	-0.246	-0.12
	CCR4	0.073	-0.051
	ATS1	-0.017	-0.128
	NTG1	-0.157	-0.27
	SYN8	-0.142	-0.197
	MDM10	-0.474	0.087
	ERP2	-0.04	-0.033
	SSA1	0.293	0.157
	TFC3	-0.397	-0.42
	ERP1	-0.024	0.028
	RFA1	0.29	0.124
	BUD14	0.07	-0.146
	KIN3	0.676	0.587
	CDC15	0.017	1.002
	GDH3	0.091	-0.035
	BDH2	2.146	1.024
	BDH1	0.14	0.187
	ECM1	-0.179	-0.187
	CNE1	0.182	0.428
	GPB2	0.447	0.656
	PEX22	0.071	-0.063
	FLC2	0.385	0.188
	OAF1	-0.295	-0.473
	YAL044W-A	-0.035	0.055
	ERV46	-0.098	-0.105
	CDC24	0.111	-0.035
	CDC19	0.004	-0.03
	YAL037W	-0.13	-0.492
	FUN12	-0.076	-0.061
	MTW1	-0.151	-0.24
	POP5	0.115	0.019
	SNC1	0.012	0.082
	FRT2	-0.329	0.332
	SAW1	-0.006	0.096
	YAL019W-A,FUN30	-0.082	-0.1
	PSK1	-0.109	-0.174
	TPD3	-0.134	-0.043
	DEP1	-0.136	-0.24
	CYS3	0.054	0.007
	SWC3	0.177	-0.028
	SPO7	-0.193	-0.429
	FUN14	0.037	-0.054
	EFB1,SNR18	-0.009	0.099
	VPS8	0.606	0.112
	NUP60	-0.07	-0.128
	SWD1	-0.153	-0.197
	SEN34	0.143	-0.065
	ADE1	0.086	0.208
	YAR019W-A	0.197	0.098
	YAR028W,YAR029W	0.143	0.656
	YAT1	0.266	0.201
	SWH1	-0.03	-0.408
	YJL216C,YJL215C	0.126	-0.051
	OPT1	-0.007	-0.219
	NUC1	-0.081	-0.166
	LAA1	-0.05	-0.067
	YJL206C	0.193	-0.255
	NCE101	-0.078	0.009
	RCY1	-0.221	-0.083
	ACO2	0.126	0.379
	MBB1	0.013	-0.059
	ELO1	0.125	0.129
	SOP4	0.03	-0.119
	RPS22A	-0.073	-0.056
	SWE1	-0.715	0.223
	ATG36	-0.258	-0.087
	ATP12	-0.13	-0.066
	ATG27	0.19	-0.029
	SWI3	0.16	-0.164
	RFA3	-0.007	0.187
	YJL171C	-0.074	0.191
	SET2	0.147	-0.084
	HAL5	0.027	0.052
	TPK1	0.041	0.101
	YJL163C	-0.198	0.238
	JJJ2	-0.259	-0.377
	YJL160C	NA	NA
	CIS3	0.415	0.42
	SSY5	0.027	0.062
	FBP26	-0.047	-0.24
	VPS35	-0.133	-0.224
	INO1	0.193	0.25
	INO1	0.463	0.263
	SNA3	0.001	-0.1
	SNR128	0.059	-0.058
	SNR190	NA	NA
	YJL147C	0.077	0.064
	IRC9,YAK1	0.002	0.572
	YUR1	0.526	0.331
	YUR1	0.391	-0.195
	TIF2	-0.124	-0.057
	GLG2	-0.232	-0.274
	RPS21B	-0.074	-0.067
	YJL133C-A	0.643	0.392
	AIM23	-0.06	-0.179
	URA2	-0.18	-0.068
	TRK1	-0.001	0.055
	PBS2	0.141	-0.053
	YJL127C-B	0.13	0.604
	SPT10	-0.052	-0.038
	GCD14	-0.081	-0.064
	LSM1	-0.206	-0.207
	MTC1	-0.022	-0.205
	RPE1	-0.161	-0.127
	YJL119C	-0.151	-0.254
	NCA3	-0.033	0.367
	GZF3	-0.078	-0.074
	UTP10	-0.091	-0.195
	PRM10,YJL107C	-0.321	-0.399
	SNR37	-0.25	-0.034
	GSM1	-0.426	0.066
	GSH1	-0.063	-0.03
	KHA1	-0.162	-0.08
	TOK1	-0.143	-0.297
	GWT1	0.041	-0.301
	DPB11	-0.154	0.083
	TRL1,YJL086C	-0.16	-0.226
	ALY2	0.051	0.159
	ARP4	-0.042	-0.178
	SCP160	-0.21	0.025
	PRY1	0.491	0.435
	PRY3	0.519	0.581
	SMC3	0.005	-0.124
	PSF2	-0.117	0.064
	YJL070C	0.161	-0.013
	UTP18	-0.091	-0.123
	YJL068C	0.269	-0.115
	MPM1	-0.043	-0.097
	DLS1	-0.067	0.008
	MRPL8	0.018	-0.074
	BIT61	0.271	0.754
	IKS1	-0.149	-0.119
	ZAP1	0.446	0.065
	UBX6	-0.183	-0.434
	YJL047C-A,SNR60	0.112	0.79
	RTT101	-0.282	-0.319
	GYP6	-0.06	0.049
	NUP192	-0.093	-0.313
	LOH1	0.023	-0.481
	TAD2	-0.122	0.019
	BET4	0.066	0.064
	VPS53	0.358	0.052
	APS3	0.199	0.483
	PET130	-0.013	-0.084
	BBC1	-0.223	0.254
	MAD3	0.154	0.156
	VTC4	-0.083	0.01
	RPC17	0.126	-0.256
	NOP9	-0.183	-0.031
	CCT8	-0.114	-0.064
	CTK2	0.132	-0.087
	SYS1	0.027	-0.133
	OST1	-0.186	-0.186
	YJR003C	-0.004	-0.085
	SAG1	0.132	0.12
	YJR005C-A	NA	NA
	TDH2	0.123	0.16
	SPC1	-0.038	-0.078
	YJR011C	0.092	-0.063
	YJR012C	-0.203	0.365
	ILV3	0.01	0.106
	ESS1	-0.049	-0.175
	TES1	-0.067	-0.306
	REC107	0.569	-0.31
	MDE1	-0.035	-0.093
	BNA1	0.191	0.151
	YJR030C	-0.126	-0.26
	GEA1	-0.142	0.243
	RAV1	-0.129	-0.265
	HUL4	-0.522	1.12
	URB2	-0.075	0.201
	POL32	0.063	-0.078
	VPS55	0.054	0.256
	SSC1	-0.002	-0.075
	ANB1	0.841	0.334
	UTR1	-0.026	-0.164
	YJR056C	-0.16	-0.094
	APS2	-0.135	-0.114
	NTA1	-0.105	0.243
	ARP3	-0.129	-0.132
	YAE1	-0.138	0.505
	HAM1	0.046	-0.042
	LIA1	-0.049	0.058
	NPA3	0.093	-0.192
	OPI3	0.1	0.071
	CDC11	-0.047	-0.061
	MIR1	-0.088	0.064
	FMP26	-0.147	0.117
	EAF6	-0.089	0.022
	ACF4	-0.168	-0.181
	YJR085C	-0.129	-0.265
	EMC2	-0.008	-0.016
	GRR1	-0.339	-0.03
	JSN1	-0.018	-0.247
	FIP1	-0.083	-0.182
	IME1	0.02	0.338
	YJR098C	-0.182	0.415
	AIM25	-0.295	-0.055
	VPS25	0.085	-0.08
	SOD1	0.175	0.19
	CPA2	0.04	0.235
	YJR111C	-0.008	0.15
	RSM7	-0.042	0.012
	ILM1	-0.249	-0.08
	JHD2	-0.156	0.203
	YJR124C	-0.261	-0.171
	ENT3	-0.161	-0.069
	VPS70	-0.279	-0.25
	RSF2	0.008	0.167
	EFM3	0.067	0.221
	STR2	-0.042	0.083
	SGM1	-0.018	-0.186
	MCM22	-0.001	-0.947
	TTI2	-0.275	-0.055
	ECM17	-0.089	-0.197
	HOM6	-0.124	-0.191
	HIR3	-0.005	-0.052
	PMT4	0.002	0.007
	RPS4A	-0.046	-0.067
	DAN4	NA	0.265
	YJL218W	0.786	-0.316
	REE1	0.382	0.386
	HXT8	-0.164	0.097
	YJL213W	0.007	0.118
	PEX2	0.1	-0.106
	CBP1	-0.017	0.267
	PRP21	-0.092	0.092
	ECM25	-0.171	-0.308
	PHO90	-0.133	-0.159
	UBP12	-0.089	0.026
	CDC6	0.179	0.067
	YJL193W	-0.164	-0.282
	RPS14B	-0.019	-0.026
	RPL39	-0.059	0.029
	MNN5	-0.009	-0.002
	GON7	-0.009	-0.132
	MNN11	0.15	0.048
	YJL181W	0.103	-0.308
	PFD1	0.076	-0.015
	RPL17B	-0.106	-0.076
	KRE9	-0.105	-0.205
	CPS1	0.165	0.122
	ERG20	-0.178	-0.195
	QCR8	-0.097	-0.11
	FMP33	0.658	NA
	HSP150	1.021	0.805
	YJL150W,YJL149W	0.406	-0.138
	RPA34	-0.147	-0.128
	IDS2	-0.16	-0.202
	SFH5	-0.089	-0.228
	YJL144W	0.34	0.027
	TIM17	-0.157	-0.193
	RPB4	-0.141	-0.059
	YJL135W,LCB3	0.155	-0.013
	MRS3	0.052	0.011
	YJL132W	0.072	0.512
	NIT2	0.192	-0.207
	ALB1	-0.006	-0.032
	YJL118W	-0.03	-0.012
	PHO86	-0.009	-0.083
	ASF1	0.895	0.796
	tD(GUC)J1	NA	NA
	MDV1	-0.26	-0.482
	CCT7	-0.123	-0.242
	IME2	0.011	0.324
	SET4	-0.609	NA
	PAM16	-0.001	0.046
	MEF2	0.456	0.382
	LSB6	-0.297	0.143
	CHS6	-0.14	-0.355
	SAP185	-0.103	0.11
	PHS1	-0.076	-0.14
	MRPL49	0.101	0.281
	BCK1	0.466	0.157
	SRS2	-0.214	0.017
	SIP4	-0.024	0.062
	ARG3	0.399	0.33
	EXO70	-0.133	-0.199
	TAX4	-0.196	-0.08
	IML2	-0.093	-0.02
	YJL077W-B,YJL077W-A	-0.041	-0.108
	NET1	0.117	0.109
	JEM1	-0.332	-0.401
	ARG2	-0.38	-0.419
	COA3	-0.195	-0.12
	LAS21	-0.094	-0.114
	NUP82	-0.081	-0.107
	BNA3	0.1	0.275
	YHC3	-0.445	0.201
	YJL055W	-0.02	0.063
	TIM54	-0.061	0.075
	PEP8	-0.089	-0.04
	TDH1	0.964	0.305
	IRC8	0.181	0.158
	MTR4	-0.087	-0.072
	YJL049W	0.023	0.287
	AIM22	-0.108	0.228
	YJL045W	0.54	-0.692
	YJL043W	-1.218	NA
	MHP1	-0.362	-0.328
	NSP1	-0.013	-0.07
	IRC18	0.53	-0.245
	SNX4	-0.234	-0.232
	KAR2	-0.055	0.004
	HCA4	-0.033	-0.083
	MAD2	0.028	-0.004
	RNR2	0.078	-0.096
	RRN7	-0.037	-0.212
	YJL022W	NA	NA
	MPS3,YJL016W	-0.135	-0.27
	CCT3	-0.169	-0.222
	YJLWtau4,YJLWdelta10	-0.105	-0.056
	CYR1	0.178	0.46
	COX16	-0.004	-0.11
	PRE3	-0.066	0.041
	AVT1	-0.086	0.034
	MPP10	0.017	-0.019
	APL1	-0.145	-0.417
	POL31	0.126	0.085
	SUI2	-0.099	-0.054
	MHO1	-0.167	-0.269
	MET3	0.219	0.2
	GPI14	-0.187	-0.237
	TMA22	-0.13	-0.17
	YJR015W	-0.172	0.138
	YJR018W,YJR020W	0.137	0.271
	LSM8	-0.169	-0.188
	CPR7	-0.097	-0.055
	PET191	-0.126	0.034
	RAD26	-0.328	-0.189
	YJR039W	0.349	0.32
	GEF1	0.201	0.104
	NUP85	-0.169	-0.142
	TAH11	-0.173	0.084
	CYC1	0.053	0.471
	ISY1	0.102	-0.091
	OSM1	0.02	-0.06
	RAD7	-0.056	0.445
	BFA1	0.478	0.102
	KCH1	0.285	0.043
	HIT1	-0.019	-0.145
	CDC8	-0.248	0.083
	PTK2	-0.145	-0.117
	CBF1	-0.126	-0.107
	YJR061W	-0.426	1.153
	RPA12	-0.014	-0.129
	CCT5	-0.12	-0.164
	TOR1	0.035	0.583
	RFC2	-0.048	0.015
	MOG1	-0.017	-0.04
	HOC1	-0.024	-0.126
	BNA2,YJR079W	-0.148	-0.309
	CSN12	-0.054	-0.239
	BIR1	-0.097	0.163
	BUD4	0.05	-0.097
	RPL43B	-0.078	-0.089
	SFC1	0.285	0.197
	YJR096W	0.027	0.043
	JJJ3	-0.168	0.267
	YUH1	-0.098	-0.03
	RSM26	-0.138	0.033
	URA8	0.072	0.027
	ADO1	-0.024	-0.079
	ECM27,YJR107W	-0.397	-0.407
	ABM1	-0.123	0.357
	YMR1	-0.351	-0.211
	NNF1	-0.155	-0.224
	YJR112W-A	-0.049	0.03
	YJR115W,YJR116W	0.139	0.095
	STE24	-0.199	-0.162
	YJR120W,ATP2	-0.033	-0.072
	CAF17	-0.949	-0.342
	RPS5	-0.044	0.023
	SNR3	1.176	NA
	MNS1	0.405	0.172
	NMD5	-0.058	-0.084
	XPT1	0.102	0.111
	TIM8	-0.26	-0.044
	IML1	-0.105	-0.094
	YJR141W	0.107	-0.017
	YJR142W	-0.042	0.02
	MGM101	-0.064	-0.15
	YJR146W,HMS2	0.165	0.192
	BAT2	0.306	0.489
	YJR149W	0.396	-0.268
	DAL5	0.163	0.004
	PGU1	1.829	1.093
	YKL222C	0.446	-0.079
	FRE2	0.001	1.005
	SRY1	-0.293	-0.203
	OXP1	-0.316	-0.324
	YRA2	0.378	-0.055
	DOA1	-0.179	-0.047
	TRP3	0.055	-0.014
	STE6	0.172	0.178
	ADD66	-0.076	-0.162
	TOR2	0.404	-0.071
	MNN4	-0.03	-0.235
	PTK1	-0.107	0.397
	PEX1	-0.331	-0.249
	YKT6	-0.105	-0.202
	MST1	-0.199	-0.191
	SDS22	-0.117	-0.128
	ACP1	-0.1	-0.053
	PXA2	0.231	0.132
	PXA2	1.503	1.005
	FAT3	NA	0.813
	FAT3	NA	0.813
	MTR2	-0.081	-0.152
	COY1	-0.211	0.04
	STE3	-0.028	0.2
	LST4	-0.108	0.216
	TPO5	0.031	-0.235
	YKL169C,KKQ8	-0.054	0.445
	MRP49	0.152	0.258
	TPK3,YKL165C-A	-0.1	-0.072
	YKL165C-A	-0.133	-0.026
	MCD4	-0.339	-0.349
	tE(UUC)K	NA	NA
	PIR1	2.488	2.083
	YKL162C-A	-0.558	0.536
	YKL162C	-0.219	0.115
	KDX1	-0.08	-0.922
	RCN1	0.058	-0.209
	RSM22	-0.338	0.197
	GPM1	0.097	0.124
	YKL151C	-0.162	-0.232
	DBR1	-0.034	-0.062
	SDH1	-0.104	-0.097
	RPC25	0.06	0.116
	HSK3	0.062	-0.007
	MRPL31	-0.052	-0.167
	APL2	-0.059	0.003
	2022-10-01	-0.169	0.331
	YKL133C	0.34	0.2
	RMA1	0.318	0.563
	SHE2	-0.003	0.115
	MYO3	-0.068	0.1
	PMU1	0.346	0.062
	SRP21	0.521	0.333
	VPH2	-0.417	-0.181
	PRR1,YKL115C	0.014	0.345
	YKL115C,APN1	-0.006	-0.162
	RAD27	-0.055	-0.144
	YKL111C,KTI12	-0.072	-0.257
	YKL106C-A	NA	-0.129
	SEG2	-0.623	-0.567
	GFA1	0.03	-0.04
	LAP4	0.15	0.15
	YKL100C	0.327	0.027
	UTP11	-0.062	-0.148
	BUD2	-0.067	-0.088
	YKL091C	1.201	-0.333
	CYT2	-0.07	0.495
	RRP14	-0.042	0.421
	PSY1,YKL075C	-0.126	-0.226
	MUD2	0.088	0.066
	YET1	-0.123	-0.103
	YKL063C	0.218	0.532
	FBA1	0.039	0.259
	MPE1	0.085	0.076
	NUP120	-0.267	-0.19
	TMA19	-0.084	0.13
	OAR1	-0.022	0.088
	DEF1	-0.034	-0.01
	MDM35	-0.03	-0.205
	ASK1	0.093	0.122
	YKL050C	-0.004	0.421
	CSE4	0.291	-0.479
	ELM1	0.15	-0.004
	DCW1	-0.014	0.063
	NFU1	-0.115	-0.104
	YKL036C	NA	0.387
	IXR1	0.103	0.005
	MAE1	-0.047	0.106
	GPX1	0.118	0.049
	PAN3	-0.062	0.119
	URA6,YKL023C-A	-0.105	0.102
	CDC16	0.068	-0.253
	CDC16,MAK11	-0.424	-0.369
	MAK11,SPT23	0.006	-0.02
	YKL018C-A	NA	0.377
	HCS1	0.769	0.265
	ATP7	-0.088	0.158
	URB1	0.002	-0.213
	ARC19	-0.051	0.084
	CCE1	0.949	0.612
	UFD4	-0.109	-0.043
	LAC1	-0.035	-0.243
	SFT1	0.607	0.059
	SNR87	-0.19	-0.264
	BYE1	-0.145	-0.085
	MRP17	-0.177	0.528
	MET14	0.165	0.799
	VPS1	-0.019	0.05
	ECM9	0.12	0.211
	YKR005C	-0.14	-0.3
	MRPL13	-0.432	0.06
	FOX2	-0.021	0.633
	FOX2	-0.22	0.209
	TOF2	-0.036	0.16
	YKR011C	-0.134	-0.278
	YKR012C	-0.125	-0.165
	YPT52	0.175	0.264
	YKR015C	NA	NA
	HEL1	-0.363	-0.542
	YKR018C	0.103	-0.118
	IRS4	-0.033	0.071
	NTR2	0.454	-0.255
	DBP7	-0.137	0.014
	GCN3	0.221	0.272
	SET3	0.391	-0.166
	SPO14	-0.096	-0.135
	OPI8,CAF4	0.503	-0.735
	SPC34	-0.117	0.028
	KAE1	0.111	0.148
	YKRCdelta11	0.069	0.057
	SHB17	-0.135	-0.103
	YKR045C	-0.07	0.253
	PET10	-0.005	0.364
	NAP1	-0.007	0.182
	FMP46	-0.122	-0.216
	MRS4	0.474	-0.056
	YSR3	-0.231	-0.453
	DYN1	-0.039	0.044
	SNR42	0.75	NA
	LAS1	-0.14	-0.218
	PAM17	-0.168	-0.603
	CCP1	-0.258	-0.009
	BET3	-0.184	1.093
	DRE2	0.113	-0.039
	SIS2,YKR073C	-0.1	0.01
	YKR075C	-0.119	0.016
	TRZ1	0.121	0.257
	RPF2	-0.195	-0.133
	DAD2	-0.289	-0.706
	HBS1	0.13	-0.045
	MRPL20	-0.191	-0.301
	OMA1	0.132	-0.125
	TVP38	-0.019	-0.004
	TGL4	-0.182	-0.048
	SRP40	-0.303	-0.082
	RPL40B	0.045	0.17
	UBP11	-0.384	-0.183
	SKG1	-0.118	0.18
	MCH2	0.887	NA
	COS9	-0.169	-0.172
	JEN1	0.023	0.341
	URA1	0.199	0.241
	SAC1	-0.017	-0.048
	SNR64	0.607	-0.082
	UBA1	-0.153	0.116
	CBT1	-0.02	-0.012
	EMC3	-0.041	-0.213
	LOS1	-0.174	-0.06
	EAP1	-0.221	-0.125
	MIA40	-0.082	0.071
	DPH2	0.007	0.132
	CNB1	-0.162	-0.115
	HYM1	-0.102	-0.051
	ASH1	1.954	1.481
	SPE1	-0.074	0.047
	LOT5	0.061	0.074
	FAS1	-0.055	-0.044
	PRS1	-0.091	-0.174
	RPL17A	-0.1	-0.017
	ZRT3	-0.092	-0.081
	SNU114	-0.104	-0.011
	EBP2	-0.099	-0.216
	NNK1	0.343	-0.898
	MRPL38	0.132	0.091
	PIR3	1.289	-0.245
	ELF1	0.026	-0.215
	APE2	0.069	0.104
	RPS27A	-0.036	-0.121
	SRP102	-0.193	-0.23
	MCR1	0.092	0.077
	AVT3	-0.154	0.134
	RPT1,YKL145W-A	-0.205	-0.133
	LTV1	0.097	0.104
	MRP8	-0.01	-0.11
	SDH3	0.006	0.147
	TGL1	-0.208	-0.042
	CTK1	-0.069	-0.112
	CMC1,YKL136W	0.119	0.198
	tK(CUU)K	-0.101	0.13
	PGM1	0.014	-0.054
	YPK1	-0.063	-0.066
	RRN3	-0.154	-0.249
	SSH4,YKL123W	-0.135	-0.092
	DGR2	1.446	NA
	OAC1	0.069	0.199
	SBA1	-0.086	-0.056
	ABF1	0.125	0.321
	HAP4	0.029	0.483
	SLD2	0.024	-0.042
	YKL107W	-0.335	NA
	AAT1	0.008	-0.039
	HSL1	0.003	-0.002
	MTC2	0.097	0.241
	CWP2	0.578	0.789
	CWP1	0.754	1.39
	YJU2	0.03	0.022
	YJU3	-0.134	0.013
	MBR1	-0.784	0.691
	CUE2	0.004	-0.179
	MIF2	-0.003	0.211
	CAB3	-0.21	-0.192
	SRX1	-0.153	1.137
	MDH1	-0.074	-0.088
	HOT13,YKL083W	0.151	0.212
	TEF4,SNR38	-0.026	-0.01
	VMA5	-0.133	-0.05
	SMY1	0.074	0.08
	DHR2	-0.14	0.169
	YKL077W	-0.15	-0.034
	LHS1	0.008	-0.005
	STB6	0.306	0.135
	YKL071W	-0.335	1.417
	YKL069W	0.567	0.229
	YKL068W-A	0.276	-0.253
	NUP100	0.009	-0.088
	YNK1,YKL066W	-0.081	0.268
	YKL066W,YKL065W-A	0.048	0.089
	MNR2	-0.16	0.386
	MSN4	-0.18	0.073
	BLI1	0.171	-0.056
	TOA2	-0.041	-0.126
	SFK1	-0.032	0.124
	ANR2	-0.082	0.107
	PRI2	0.229	-0.251
	YKL044W	NA	NA
	YKL044W,PHD1	0.117	0.236
	SPC42	0.307	0.098
	VPS24	-0.132	-0.085
	PTM1	0.017	-0.012
	SNR69	0.235	-0.245
	RGT1,YKL037W	-0.263	-0.062
	UGP1	0.371	0.143
	TUL1	-0.225	-0.111
	YKL033W-A	-0.064	0.047
	TTI1	-0.14	0.222
	YKL031W	NA	NA
	TFA1	0.069	-0.107
	TCD2	0.058	-0.058
	YKL023W	-0.235	0.291
	RAM2	-0.172	-0.058
	SWD2	-0.015	-0.154
	PUT3	-0.024	-0.32
	PRP40	-0.282	-0.098
	MRT4	0.001	-0.045
	CAP1	-0.122	-0.101
	RPL14A	-0.053	0.028
	AUR1	-0.131	-0.117
	DID4	-0.091	-0.019
	PAP1	-0.235	-0.177
	OSH6	-0.247	-0.05
	MEH1	0.001	0.236
	RSC4	-0.264	-0.318
	PRY2	0.104	0.531
	FMP13	-0.241	0.064
	VPS51	0.03	-0.088
	ALY1	-0.26	-0.424
	YKR023W	-0.021	-0.1
	RPC37	-0.05	-0.152
	BCH2	-0.074	0.011
	SAP190	0.109	0.049
	GMH1	0.009	-0.143
	DAL80	-0.472	-0.735
	DID2	-0.1	-0.017
	GAP1	0.284	0.663
	YKR041W	-0.278	1.161
	UTH1	0.198	0.182
	UIP5	-0.265	-0.091
	YKR047W	-0.122	0.037
	TRK2	-0.991	0.563
	YKR051W	-0.211	-0.24
	RHO4,TRM2	-0.034	-0.283
	TRM2	-0.059	0.082
	RPS21A	-0.058	-0.024
	GLG1	0.051	0.018
	TIF1	-0.152	-0.137
	UTP30	0.018	0.02
	KTR2	0.028	0.238
	TFA2	0.082	0.06
	OAF3	-0.19	-0.317
	GPT2	-0.07	-0.097
	MET1	-0.252	-0.001
	YKR070W	-0.183	-0.255
	AIM29	0.117	0.22
	YKR075W-A	0.246	0.219
	ECM4	0.55	0.193
	MSA2	0.549	0.119
	YKR078W	0.16	-0.195
	MTD1	0.212	0.451
	NUP133	-0.141	0.368
	PRP16	-0.34	-0.532
	PXL1	-0.279	-0.549
	SRL3	0.735	0.398
	PTR2	0.254	0.292
	MLP1	0.032	0.142
	PCC1	-0.055	-0.177
	ESL2	0.145	-0.27
	PCK1	0.171	0.504
	PCK1	-0.096	-0.024
	BAS1	0.034	-0.207
	SIR1	-0.19	-0.236
	FLO10	0.123	-0.078
	NFT1	-0.128	0.207
	NFT1,YKR104W	NA	-0.735
	AYT1	-0.671	-0.452
	MHT1	0.327	0.18
	GTT2,YLL059C	-0.18	0.531
	YLL059C	0.285	-0.179
	JLP1	1.829	NA
	YLL056C	-0.161	-0.231
	YLL054C	-0.164	-0.898
	YLL053C,AQY2	0.889	1.148
	FRE6	-0.163	0.012
	COF1	-0.112	-0.101
	YBT1	-0.032	0.241
	RPL8B	-0.037	0.013
	ATG10	-0.253	0.332
	SDH2	-0.218	-0.166
	VPS13	-0.383	-0.241
	UBI4	0.192	0.122
	ENT4	-0.002	-0.035
	PRP19	0.049	-0.092
	RIX7	-0.165	0.222
	YLL032C	-0.103	1.604
	GPI13	0.016	-0.004
	SSA2	0.156	0.161
	POM33	0.021	-0.175
	HIF1	0.052	-0.207
	YLL020C,KNS1,COX19	-0.051	-0.222
	DPS1	-0.066	-0.058
	PUF3	0.637	0.452
	PSR1	0.179	0.037
	COX17	0.063	0.043
	YLL007C	-0.089	0.163
	YLR001C	-0.193	-0.128
	NOC3	-0.128	-0.162
	CMS1	-0.057	0.024
	THI73	-0.553	-0.082
	SSK1	-0.301	-0.206
	PAM18	-0.07	-0.207
	TEN1	-0.31	-0.302
	PPR1	-0.537	-1.087
	PML1	-0.329	-0.25
	POM34	-0.089	-0.267
	YEH2	0.093	-0.335
	SDO1	0.26	0.119
	IZH3	-0.006	-0.164
	UBR2	-0.3	-0.32
	SED5	-0.112	0.089
	AAT2	0.019	-0.001
	ADE16	-0.088	0.044
	RPL15A	0.1	0.175
	SMF3	-0.09	0.162
	MLH2	-0.419	-0.533
	YLR036C	-0.16	-0.062
	COX12	-0.077	0.159
	RIC1	-0.3	-0.349
	AFB1	-0.212	0.094
	YLR042C	0.182	-0.015
	TRX1	-0.11	-0.087
	PDC1	-0.089	-0.318
	STU2	0.326	0.69
	YLR046C,FRE8	0.054	-0.045
	YLR049C	1.732	1.314
	YLR050C	0.369	0.381
	FCF2	-0.047	-0.081
	YLR053C	NA	NA
	OSW2	0.343	1.224
	SPT8	-0.234	-0.391
	SHM2	0.411	0.45
	REX2	-0.236	-0.132
	ENV10	-0.13	-0.257
	PET309	-0.298	-0.043
	MEF1	-0.205	0.09
	XYL2	-0.683	-0.011
	RGR1	-0.417	0.137
	RFU1	-0.142	0.106
	BUD20	-0.116	-0.082
	BOS1	-0.083	-0.134
	SRL2	-0.077	0.036
	EMP70	-0.13	-0.094
	RAX2	0.688	0.804
	ARP6	-0.39	0.222
	CSF1	0.301	-0.03
	ALT1	0.016	-0.089
	NYV1	-0.228	-0.326
	GIS3	-0.056	-0.075
	IOC2	-0.211	0.106
	HRT3	-0.351	-0.162
	CHA4	0.008	-0.171
	ICT1	0.43	-0.039
	YLR101C,APC9	-0.265	-0.216
	CDC45	0.109	0.737
	SEN2	-0.134	0.065
	SNR79	1.829	NA
	MDN1	-0.045	-0.174
	YLR108C	0.37	0.166
	CCW12	-0.033	-0.23
	AVL9	-0.172	0.079
	CLF1	0.018	-0.077
	YLR118C	-0.105	-0.24
	YPS1	0.028	0.03
	YPS3	0.469	-0.163
	YLR122C,YLR123C	0.456	-0.082
	YLR126C	-0.111	0.122
	APC2	-0.109	-0.26
	ZRT2	0.048	0.055
	ACE2,YLR132C	0.093	0.072
	TIS11	0.657	0.404
	SLS1	-0.257	0.495
	ACF2	-0.069	-0.175
	SPE4	-0.244	-0.278
	SMD3	-0.162	-0.031
	YLR149C	-0.057	0.018
	PCD1	0.47	0.479
	YLR152C	-0.002	0.261
	ACS2	-0.051	-0.015
	RNH203	0.157	-0.051
	MAS1	-0.059	0.109
	PUS5	-0.243	-0.23
	SEC10	0.208	-0.275
	UPS2	-0.136	-0.157
	APS1	-0.063	-0.003
	DPH5	-0.155	-0.122
	RFX1	0.069	-0.27
	TFS1	1.063	1.071
	YLR179C	-0.036	-0.038
	VTA1	-0.235	-0.217
	TOS4	-0.118	-0.126
	ATG26	0.895	0.043
	HCR1	-0.055	-0.165
	UPS1	-0.291	-0.108
	YLR194C	1.804	1.454
	NMT1	-0.111	-0.104
	YLR198C,PBA1	0.071	-0.159
	COQ9,YLR202C	-0.097	-0.172
	YLR202C,MSS51	0.091	-0.235
	HMX1	-0.334	1.312
	PNP1	-0.055	-0.049
	ATG38	-0.069	-0.144
	TUB4	-0.179	-0.129
	CRR1	-0.057	0.333
	CDC123	-0.125	-0.361
	CPR6	-0.117	0.08
	COA4	-0.287	0.027
	RSA3	-0.064	-0.179
	UTP13	-0.02	-0.106
	YLR222C-A,IFH1	0.005	-0.228
	YLR225C	0.199	0.16
	ADY4	-0.308	-0.467
	YLRCtau1,ECM22	-0.314	0.093
	CDC42	-0.125	-0.132
	BNA5	-0.155	0.128
	EST1	-0.088	-0.095
	LIP2	-0.246	-0.176
	ARV1	-0.042	0.058
	MAP1	-0.018	-0.056
	CDD1	-0.126	-0.221
	IRC20	-0.077	0.017
	NDL1	0.105	0.172
	HSP60	0.042	-0.014
	VPS63,YPT6	-0.088	-0.076
	TMA7	-0.113	-0.186
	NEJ1	-0.241	-0.16
	PDR8	-0.056	0.006
	YCS4	-0.342	-0.466
	PIG1	-0.046	-0.154
	DBP9	-0.041	-0.082
	YSH1	-0.127	-0.139
	YLR278C	0.189	-0.119
	YLR280C,YLR281C	0.599	-0.665
	ECI1	0.177	0.101
	YLR285C-A,CTS1	1.556	2.093
	YLR287C	-0.059	-0.114
	RPS30A	-0.094	-0.071
	MEC3	-0.006	-0.421
	YLR290C	-0.182	-0.154
	GCD7	-0.016	-0.067
	SEC72	-0.202	-0.179
	GSP1	-0.136	-0.107
	YLR294C,ATP14	0.017	-0.233
	YHC1	0	-0.24
	ACO1	0.179	0.074
	STT4	-0.118	0.104
	YLR307C-A	-0.23	-0.245
	IMH1	0.149	-0.104
	CDC25	-0.291	-0.057
	YLR311C	-0.215	0.234
	QNQ1	0.167	-0.074
	SPH1	-0.744	1.914
	CDC3	0.028	0.021
	TAD3	-0.073	0.076
	BUD6	-0.28	-0.374
	SFH1	-0.07	0.02
	CWC24	-0.262	-0.213
	RPL38	-0.054	0.026
	TMA10	1.211	1.034
	SNR55,SNR57	-0.617	-0.138
	RPS25B	-0.105	-0.117
	SGD1	-0.171	0.169
	VRP1	0.036	0.013
	YLR346C	-0.472	1.016
	KAP95	-0.249	-0.204
	DIC1	0.604	0.09
	NIT3	-0.113	-0.012
	TAL1	-0.129	-0.151
	ILV5	0.069	0.062
	DCR2	-0.568	-0.319
	YLR361C-A	-0.174	0.058
	NMD4	0.046	-0.096
	YLR364C-A	0.126	-0.196
	ARC18	-0.066	-0.032
	VID22	0.022	-0.251
	PSY3	-0.172	-0.186
	FBP1	-0.08	-0.245
	SEC61	-0.006	-0.051
	NAM2	1.123	-0.922
	IKI3	0.156	0.054
	IKI3,SWC7	0.38	0.149
	REH1	0.1	0.023
	STE23	0.16	0.196
	ART10	-0.158	-0.173
	COX8	-0.107	-0.098
	VPS33	-0.043	-0.014
	AFG2	0.07	0.103
	SKI2	0.024	0.421
	BDF1	-0.23	-0.131
	DUS3	0.055	0.009
	RPL31B	-0.08	-0.046
	BLS1	0.638	-0.266
	UTP21	-0.085	-0.052
	YLR414C,YLR415C	0.545	0.341
	CDC73	0.079	-0.326
	RPN13	-0.093	-0.154
	ATG17	-0.114	0.21
	ATG23	-0.101	-0.232
	CNA1,YLR434C	-0.198	-0.215
	ECM30	-0.179	-0.423
	DIF1	-0.152	-0.062
	LSM3	-0.126	-0.08
	SEC39	-0.151	0.226
	RPS1A	-0.021	0.023
	SIR3	0.386	0.076
	VMA6	-0.173	-0.083
	SST2	0.045	0.086
	RIF2	-0.842	0.121
	YLRCdelta27	0.054	-0.324
	NBP1	0.302	0.322
	MMP1	-0.135	-0.18
	YLL058W	0.304	0.039
	YCT1	-0.068	0.155
	LDB18	NA	0.2
	FPS1	-0.165	-0.107
	GRC3	0.239	-0.119
	IRC19	-0.383	-0.357
	FRA1	0.007	-0.344
	TPO1	0.083	0.006
	ISA1	-0.112	-0.009
	HSP104	0.254	0.193
	PAU17	-0.448	-0.542
	SPA2	0.16	0.167
	YLL017W,SDC25	0.637	-0.064
	BPT1	-0.179	0.044
	EMC6	0.04	0.027
	YEH1	-0.019	0.182
	SOF1	0.193	-0.069
	DRS1	0.043	-0.111
	MMM1	0.211	0.528
	ORC3	-0.216	0.027
	SFI1	-0.193	0.307
	RTT109	0.161	-0.031
	DNM1	-0.017	0.164
	SSL1	0.239	-0.011
	NSE1	-0.196	-0.099
	RLP24	0.062	0.048
	LOT6	0.206	0.197
	BRE2	-0.283	-0.153
	MEU1	-0.106	-0.214
	PSR2	-0.144	-0.284
	IRC25	-0.191	-0.182
	SNF7	0.002	-0.191
	SNR30	0.3	-0.261
	RAD5	0.032	-0.406
	RSC58	-0.175	-0.092
	YLR041W	-0.476	-0.36
	RPS0B	-0.061	-0.104
	IES3	-0.056	-0.025
	ERG3	0.02	0.049
	MNL2	-0.104	0.482
	FRS1	-0.025	-0.095
	RPL22A	-0.141	-0.058
	BMT6	0.208	-0.284
	PER33	-0.068	0.213
	SPC3	0.007	-0.097
	FYV7	0.36	0.179
	YLR072W	-0.046	-0.155
	RPL10	0.056	0.08
	FMP25	-0.353	-0.159
	SIC1	0.913	1.027
	EMP46	-1.218	1.651
	GAL2	0.312	0.003
	SMC4	-0.033	0.078
	GAA1	0.04	-0.272
	XDJ1	-0.012	-0.062
	GEP5	-0.078	-0.32
	SUL2	NA	-0.735
	SUL2	0.47	0.163
	KIN2	-0.144	0.032
	MIM2	0.062	0.257
	ERG27	0.088	-0.099
	LCL2	0.132	-0.158
	REX3	0.204	-0.082
	SNR6	2.502	0.24
	AHP1	0.068	0.089
	YLR111W,YLR112W	-0.098	0.392
	HOG1	-0.081	-0.176
	CFT2	-0.296	-0.445
	MSL5	-0.321	-0.115
	SRN2	0.149	-0.129
	YLR120W-A	0.178	0.472
	YLR124W,YLR125W	0.312	0.204
	DCN1	-0.489	-0.672
	DIP2	-0.123	-0.001
	CKI1	-0.239	-0.14
	PDC5	0.04	-0.128
	SLX4	0.724	0.522
	RKM5	-0.105	-0.21
	NHA1	-0.112	-0.196
	YLR140W,RRN5	0.452	0.552
	PUT1	0.185	0.596
	DPH6	0.17	0.195
	RMP1	-0.146	-0.26
	YLR146W-A	-0.148	-0.133
	PEP3	0.148	0.009
	STM1	-0.118	-0.031
	SHH4	0.124	0.08
	RPS31	0.016	0.017
	YLR173W	-0.526	-0.041
	IDP2	-0.117	0.387
	CBF5	-0.126	-0.123
	YLR177W	0.032	0.049
	SAM1	0.04	0.152
	SWI6	-0.078	-0.147
	RPL37A	-0.094	-0.1
	EMG1	-0.033	-0.196
	SKG3	0.066	0.096
	MDL1	-0.103	-0.173
	MMR1	0.055	0.041
	PEX13	0.009	0.216
	PWP1	-0.056	-0.218
	SIK1	-0.084	-0.062
	YKE2	-0.044	-0.164
	QRI5	-0.18	-0.118
	ENT2	-0.211	0.032
	HRD3	-0.207	-0.26
	SEC13	-0.12	-0.193
	CLB4	-0.007	-0.148
	FRE1	0.237	0.45
	MSC3	-0.096	-0.091
	CCC1	-0.222	-0.123
	YLR224W	-0.148	-0.085
	BUR2	0.024	-0.144
	TOP3	-0.1	-0.068
	THI7	0.034	0.251
	FAR10	0.041	-0.099
	VPS34	-0.021	-0.188
	YLR241W	-0.178	-0.192
	GPN3	-0.081	-0.181
	ERF2	0	0.129
	RCK2	-0.033	-0.006
	YEF3	-0.012	0.14
	SSP120	-0.134	-0.084
	SYM1,YLR252W	-0.377	0.083
	MCP2	0.543	-0.143
	YLR257W	-0.101	-0.014
	GSY2	0.677	0.538
	LCB5	-0.063	-0.356
	RED1	0.152	-0.133
	RPS28B	-0.096	-0.002
	BOP2	0.024	0.365
	SEC22	0.046	-0.133
	DCS1	-0.154	0.173
	YLR271W	-0.07	0.252
	CDC46	0.014	0
	SMD2	0.016	-0.069
	YLR279W,YLR283W	-0.256	-0.111
	NNT1	-0.123	0.031
	GUF1	-0.054	0.149
	YLR296W	-0.14	-0.045
	YLR297W	0.163	0.505
	ECM38	0.045	0.029
	EXG1	0.466	0.544
	MET17	0.75	NA
	UBC12	-0.069	0.039
	CDA1	-0.237	-0.832
	MRPL15	0.256	0.004
	NKP2,YLR317W	0.409	-0.21
	EST2	0.036	0.268
	MMS22	-0.528	-0.341
	PEX30	-0.047	-0.153
	YLR326W	-0.286	-0.08
	NMA1	-0.13	-0.206
	CHS5	0.029	-0.125
	MID2	-0.186	0.124
	NUP2	-0.068	-0.133
	RPP0	-0.024	0.077
	FKS1,YLR342W-A	0.07	0.139
	YLR342W-A,GAS2	0.04	-0.136
	RPL26A	-0.073	-0.082
	YLR345W	-0.262	-0.11
	YLR349W	0.118	-0.316
	ORM2	-0.139	-0.194
	YLR352W	-0.187	-0.063
	BUD8	-0.181	0.419
	ATG33	-0.242	-0.017
	RSC2	-0.212	-0.114
	ADE13	0.084	0.135
	VPS38	0.733	-0.149
	STE11	0.028	-0.18
	YLR363W-A	-0.042	-0.028
	GRX8	-0.122	0.699
	YLR366W,RPS22B	0.072	0.154
	RPS22B,SNR44	0.017	-0.14
	MDM30	0.073	0.022
	SSQ1	0.217	-0.086
	ROM2	0.005	0.05
	SUR4	-0.025	-0.101
	STP3	0.042	0.03
	CSR1	-0.123	-0.127
	CTF3	NA	0.027
	SMC6	0.122	-0.345
	VAC14	-0.213	-0.236
	RPS29A	-0.068	-0.124
	SNR34	-0.051	0.142
	ECM19	0.066	0.013
	CCW14	-0.062	-0.043
	ATP10,CST9	-0.041	-0.24
	YLR402W,SFP1	-0.245	0.187
	FLD1	0.167	0.167
	DUS4	-0.003	0.096
	YLR407W	-0.333	-0.152
	VIP1	0.051	-0.024
	BER1	0.009	-0.04
	INA1	0.194	0.026
	VPS36	0.113	0.197
	YLR419W	-0.191	-0.398
	URA4	0.066	0.061
	YLR422W	0.073	0.001
	SPP382	-0.148	-0.15
	TUS1	0.057	0.158
	TDA5	-0.011	-0.133
	MAG2	-0.1	0.062
	CRN1	0.086	-0.025
	SEN1	-0.137	0.018
	IMD3	-0.117	-0.137
	TSR2	0.03	-0.078
	CAR2	0.171	0.32
	MRPL4	0.006	0.169
	ECM7	-0.101	-0.219
	YLR446W	0.287	2.126
	RPL6B	-0.103	-0.087
	FPR4	-0.041	-0.042
	HMG2	-0.113	0.185
	LEU3	-0.119	-0.299
	FMP27	-0.401	-0.303
	PDP3	0	0.112
	YLR456W	-0.383	0.093
	GAB1	0.077	0.054
	ERO1	-0.006	-0.011
	COX14	-0.132	-0.063
	MSC1	-0.226	0.311
	ERG13	-0.061	-0.071
	PGA3	0.057	0.016
	TUB3	-0.023	-0.077
	PHO84	0.25	0.309
	NDI1	-0.066	0.164
	VAN1	0.014	0.009
	TAF8	-0.088	0.065
	COQ5	-0.031	0.116
	PML39	0.168	0.168
	SEC65	-0.03	-0.085
	MDM1	-0.255	-0.005
	NUP188	-0.095	-0.116
	SNR85	-0.472	0.165
	YML101C-A,CUE4	-0.239	-0.119
	ARG81	0.266	-0.682
	VPS9	-0.014	0.184
	RAD10	-0.214	-0.128
	PRE8	-0.091	-0.155
	RPM2	-0.164	-0.207
	YML089C	-0.341	-0.29
	AIM33	0.22	1.704
	ALO1	-0.088	-0.052
	TUB1	0.059	0.25
	ATP18	0.054	-0.097
	WAR1	-0.391	-0.406
	HMG1	-0.141	0.367
	FPR3	-0.114	-0.158
	RPL6A	-0.068	-0.086
	TCB3	0.051	0.363
	COG8	-0.036	0.024
	ERV41	-0.139	-0.075
	SMA2	-1.087	NA
	TEM1	-0.042	-0.059
	MFT1	0.173	0.518
	PIF1	-0.157	0.688
	NTE1	0.445	-0.025
	IMD4,SNR54	-0.111	-0.147
	CYB2	0.833	0.566
	YML053C	0.152	-0.231
	RSE1	0.218	-0.147
	RRN11	-0.256	-0.287
	VPS71	0.072	-0.052
	YMD8	0.011	-0.144
	YML037C	-0.136	-0.283
	AMD1	-0.03	-0.219
	RAD52	-0.177	-0.006
	RPS18B	-0.084	-0.104
	YML6	-0.134	0.075
	NSE5	-0.158	-0.006
	UNG1	-0.297	-0.262
	YML018C	-0.016	0.093
	PPZ1	-0.096	-0.206
	TAF11	0.068	0.361
	RAD33	0.235	-0.216
	YML009C-A,MRPL39	-0.215	-0.192
	ERG6	-0.087	0.04
	YML007C-A	-0.07	-0.174
	GIS4	0.029	-0.271
	GLO1	-0.103	-0.119
	CDC5,YMR001C-A	0.167	0.041
	PLB2	0.519	0.3
	PLB1	0.404	0.321
	SEC59,YMR013C-A	-0.268	0.046
	ERG5	0.204	0.23
	SOK2	-0.043	0.258
	MAC1	-0.255	-0.4
	MSS1	0.009	-0.231
	PEX12	-0.088	0.006
	FAR8	-0.142	-0.199
	EIS1	-0.145	0.14
	YMR034C	0.047	0.825
	MIH1	-0.286	-0.12
	MSN2	-0.059	-0.052
	CCS1	-0.033	-0.037
	SUB1	0.158	0.015
	ARA2	-0.259	-0.047
	NUP116	-0.228	-0.175
	ERB1	-0.147	-0.086
	YMR052C-A,STB2	NA	1.447
	BUB2	0.11	0.118
	AAC1	0.305	0.046
	SAM37	-0.33	-0.073
	ECM40	0.204	-0.291
	UBX4	-0.063	-0.071
	TVP18	-0.098	-0.062
	IRC21,YMR074C	-0.218	-0.136
	YMR074C	-0.088	0.083
	YMR075C-A,PDS5	0.262	0.364
	VPS20	0.042	-0.043
	CTF18	-0.171	-0.541
	NAM7	0.189	0.14
	ISF1	0.905	0.287
	VBA1	-0.082	-0.109
	YTA12	0.017	-0.052
	NPL6	-0.035	0.235
	AIP1	-0.045	-0.11
	SNO1	0.018	-0.41
	MTG1	0.234	-0.017
	ATP25	-0.393	-0.275
	YMR099C	-0.107	-0.199
	YMR102C	-0.286	-0.286
	YMR103C,YPK2	-0.336	-0.64
	PGM2	0.63	0.192
	YKU80	-0.726	0.293
	HFD1	-0.08	-0.227
	YMR111C	-0.269	-0.325
	MED11	0.004	-0.064
	YMR114C	-0.117	-0.23
	ASC1,SNR24	-0.005	-0.013
	SPC24	-0.054	0.047
	SHH3	NA	NA
	ADE17	0.476	0.374
	RPL15B	0.091	-0.027
	DLT1	-0.363	-0.123
	SAS2	-0.376	-0.579
	RRB1	0.001	-0.058
	JLP2	-0.116	-0.061
	GID8	-0.18	0.15
	PSO2	0.161	-0.489
	RPL13B	-0.104	-0.029
	NDE1	0.205	0.124
	TIF34	-0.113	-0.056
	IMP1	0.266	-0.125
	YMR153C-A,RIM13	-0.359	0.204
	TPP1	-0.19	-0.316
	FMP39	-0.341	-0.121
	ATG16	0.441	-0.253
	DNF3	-0.304	-0.092
	INP2	0.07	0.151
	MSS11	-0.186	-0.373
	PAH1	0.051	-0.043
	YMR166C	-0.119	-0.209
	CEP3	-0.349	-0.519
	ALD3	0.935	-0.518
	ALD2	-0.086	-0.076
	EAR1	0.018	-0.1
	PAI3	0.185	0.365
	CTL1	-0.218	-0.166
	YMR181C	0.032	-0.129
	RGM1	0.258	0.13
	SSO2	-0.072	0.01
	YMR187C	0.001	0.451
	MRPS17	0.107	0.067
	SGS1	-0.238	-0.287
	YMR194C-B,YMR194C-A	0.209	0.327
	VTI1	-0.091	-0.102
	RAD14	-0.041	0.007
	INP1	-0.386	-0.049
	PFK2	0.022	0.161
	HFA1	0.314	-0.107
	YMR209C	0.081	-0.069
	EFR3	-0.155	-0.191
	SKY1	-0.014	0.03
	TRS130	0.513	-0.463
	FMP42	-0.17	0.157
	FSH2	0.272	-0.148
	MRE11	-0.23	-0.222
	MRPL44	0.008	-0.175
	TMA29	-0.061	-0.15
	TAF7	0.159	-0.329
	RRP5	-0.121	-0.001
	RNA1	0.063	-0.144
	RNT1	-0.084	0.052
	CUS1	0.633	0.107
	RPL20A	-0.104	-0.095
	ZRC1	-0.103	-0.084
	COA6	0.068	0.005
	SNR86	0.251	0.226
	RKR1	0.058	0.023
	YMR252C,YMR253C	0.249	-0.037
	COX7	-0.163	0.016
	PET111	-0.04	-0.141
	ROY1	-0.108	-0.061
	TRM732	-0.203	0.06
	TIF11	-0.082	-0.152
	TPS3	-0.152	-0.043
	YMR265C	0.145	0.152
	PRP24	-0.031	0.549
	RRN9	-0.23	-0.148
	URA10	0.004	0.032
	SCS7	0.079	-0.154
	ZDS1	-0.374	-0.295
	RCE1	0.079	-0.418
	BUL1	0.327	-0.316
	CAT8	NA	NA
	AEP2	-0.241	-0.135
	RIT1	-0.371	-0.496
	NGL2	-0.128	0.003
	DSS1	-0.181	-0.315
	HAS1	-0.166	-0.185
	HER2	-0.231	-0.219
	YMR295C	0.065	0.045
	LCB1	0.028	0.081
	DYN3	0.174	-0.025
	ADE4	0.026	-0.024
	ATM1	-0.253	-0.133
	YME2	-0.302	0.173
	ADH2	-0.012	0.141
	YMR304C-A,SCW10	0.44	0.325
	PSE1	-0.093	-0.112
	NIP1	-0.2	-0.173
	YMR310C	0.171	0.111
	GLC8	-0.037	0.025
	TGL3	-0.194	-0.166
	YMR316C-B	0.561	0.007
	ADH6	-0.121	-0.031
	FET4	0.211	0.108
	YML131W	-0.205	0.515
	RSC9	-0.061	0.096
	GTR1	0.001	0.327
	YML119W	0.08	0.099
	NGL3	-0.122	-0.279
	NAB6,YML116W-A	-0.128	0.019
	ATR1	0.044	0.363
	DAT1	0.078	-0.218
	CTK3	-0.173	-0.076
	BUL2	0.168	-0.013
	ZDS2	-0.012	-0.153
	YML108W	-0.172	0.303
	URA5	-0.141	-0.139
	CAC2	0.089	-0.111
	YML100W-A	NA	NA
	TSL1	0.095	0.307
	TAF13	-0.094	-0.096
	YML096W	-0.425	-0.212
	GIM5	0.036	-0.169
	UTP14	0.022	-0.076
	UFO1	-0.047	-0.18
	YML082W	-0.028	-0.178
	TDA9	0.245	0.054
	DUS1	-0.261	-0.201
	YML079W,CPR3	-0.112	-0.103
	BET5	0.011	-0.059
	DAK1	-0.006	-0.134
	POB3	-0.063	0.15
	ITT1	-0.192	0.009
	ORC1	-0.261	-0.241
	RPS1B	-0.027	0.051
	OGG1	0.286	0.109
	SML1	0.272	0.278
	CMP2	-0.127	0.042
	SPC2	-0.266	-0.089
	SUR7	0.166	0.327
	GAL80	0.056	0.06
	AIM32	-0.039	-0.195
	GSF2	-0.116	-0.156
	PRP39	-0.208	-0.084
	CAT2	-0.772	0.091
	CAT2	0.613	NA
	CGI121	-0.185	-0.083
	SRC1	-0.041	0.086
	NDC1	-0.102	-0.1
	RCF1	-0.138	0.042
	USA1	-0.051	-0.541
	TSA1	0.066	0.153
	YOX1	1.64	1.649
	RPS17A	-0.079	-0.018
	APT1	-0.122	-0.12
	YML020W	-0.312	-0.254
	OST6	-0.088	-0.068
	PSP2	1.129	0.411
	TRM9	0.011	0.115
	UBX2	-0.104	-0.097
	ERV25	-0.095	-0.086
	SPT5,YML009W-B	-0.006	0.164
	YAP1	0.223	0.124
	TRM12	-0.132	-0.067
	YML003W,YML002W	-0.292	-0.39
	YPT7	-0.083	-0.051
	MIC17	-0.058	-0.009
	AIM34	0.138	0.449
	MVP1	0.099	0.198
	TAF4	-0.043	0.012
	ADI1	0.014	-0.072
	YMR010W	-0.124	-0.025
	HXT2	0.567	0.331
	CLU1	0.261	-0.312
	SNR78	0.769	NA
	SNR77	-0.16	0.001
	SNR76	-0.518	NA
	SNR75	NA	NA
	SNR73,YMR013W-A	0.044	-0.011
	SNR72	1.281	-0.399
	BUD22	-0.091	-0.238
	STB4	0.162	-0.194
	FMS1	0.234	-0.136
	UBC7	0.051	-0.008
	MRPL3	-0.15	-0.07
	CSI1	0.493	0.304
	YMR027W	-0.01	-0.116
	TAP42	-0.152	0.058
	RSF1	-0.264	0.298
	HOF1,YMR030W-A	0.739	0.043
	ARP9	0.05	-0.06
	IMP2	0.314	0.316
	YET2	0.044	-0.203
	ARG80	0.229	0.116
	MCM1	0.082	-0.209
	IOC4	-0.062	0.135
	CSM3	-0.022	-0.297
	FAR3	-0.22	-0.34
	STV1	0.091	-0.152
	FET3	0.114	0.145
	SEN15	-0.267	-0.165
	RNA14	-0.031	0.097
	RIM9,AEP1	-0.205	0.009
	KAR5	-0.066	-0.249
	SOV1	-0.134	0.109
	AVO2	0.059	-0.517
	NAT4	-0.091	-0.195
	MOT3	0.173	-0.088
	ABF2	-0.002	-0.08
	RCO1	-0.189	-0.022
	SEC14	-0.114	-0.162
	ADH3	-0.041	0.04
	YMR084W,YMR085W	-0.405	-0.898
	SEG1	-0.241	0.026
	YMR087W	0.354	-0.074
	YMR090W	0.141	0.328
	UTP15	0.087	-0.002
	CTF13,SNZ1	1.607	1.987
	MUB1	0.079	0.045
	SPG4	0.1	-0.514
	ILV2	0.023	0.042
	MYO5	-0.123	-0.283
	FOL3	-0.05	0.081
	FMP24	-0.033	0.228
	YMRWdelta16	0.379	0.056
	ASI1,YMR119W-A	-0.156	0.186
	YMR122W-A	0.582	0.483
	PKR1	-0.043	-0.166
	EPO1	0.127	0.023
	STO1	-0.175	0.157
	ECM16	0.128	0.178
	POM152	-0.173	-0.31
	YMR130W	-0.185	-0.098
	ERG29	-0.048	0.176
	GAT2	0.4	0.358
	CIN4	0.034	-0.236
	RIM11	-0.156	0.23
	SIP5	0.054	0.265
	RPS16A	-0.132	-0.072
	YMR144W	-0.1	-0.006
	YMR147W	-0.375	-0.278
	OSW5	0.003	-0.029
	SWP1	0.193	0.153
	YIM1	-0.063	0.086
	NUP53	-0.289	-0.2
	YMR155W	-0.344	-0.094
	MRPS8	0.176	0.021
	YMR160W	0.003	-0.197
	HLJ1	-0.126	-0.235
	MLH1	-0.097	-0.117
	HOT1	-0.103	-0.357
	DDR48,YMR173W-A	0.017	0.125
	SIP18	-0.286	-0.482
	ECM5	-0.043	-0.307
	MMT1	-0.203	-0.083
	YMR178W	-0.26	-0.006
	SPT21	0.749	0.91
	YMR182W-A	0.024	-0.063
	SNR83	-0.165	-0.132
	ADD37	0.012	0.018
	RTP1	0.159	-0.107
	HSC82	0.083	0.098
	GCV2	0.026	0.053
	SPG5	-0.011	0.205
	GYL1	-0.179	-0.15
	MRPL24	0.051	-0.029
	RPL36A	-0.071	-0.137
	SNR11	-0.098	-0.081
	ICY1	0.418	0.277
	YMR196W	-0.159	-0.23
	CIK1	-0.455	-0.484
	CLN1	0.387	0.212
	ROT1	-0.033	-0.02
	ERG2	-0.041	-0.089
	TOM40	-0.068	-0.138
	YMR206W	0.771	-0.081
	ERG12	-0.016	-0.164
	YMR210W	-0.17	-0.013
	DML1	0.571	0.072
	CEF1	-0.266	-0.247
	SCJ1	-0.18	-0.193
	GAS3	0.304	0.362
	GUA1	-0.138	-0.146
	ESC1	0.103	0.11
	ERG8	-0.097	-0.066
	UBP8	-0.249	0.278
	MTF1	-0.286	-0.337
	RPS10B	-0.005	-0.02
	PEP5	-0.081	0.012
	TRI1	-0.315	-0.264
	RNH1	-0.031	-0.18
	TAF9	-0.208	-0.259
	BCH1	-0.213	-0.051
	DFG5	-0.008	0.018
	YHM2	-0.014	0.066
	FAA4	0.086	0.013
	GAD1	-0.156	0.024
	GTO3	-0.237	0.465
	HOR7	0.435	0.42
	GFD1	-0.107	-0.241
	YMR262W	0.174	-0.203
	SAP30	-0.267	-0.328
	CUE1	-0.238	0.194
	RSN1	0.081	0.23
	PPA2	-0.24	-0.041
	TMA23	-0.046	-0.141
	DSK2	-0.148	-0.167
	FCP1	0.044	0.035
	PRM15	-0.091	-0.135
	GPI12	0.328	-0.198
	YKU70	0.032	-0.086
	MRPL33	-0.09	0.032
	HSH155	-0.268	-0.412
	ABZ2	0.068	-0.185
	TDA1	-0.212	-0.214
	GOT1	-0.019	-0.092
	JNM1	-0.05	-0.218
	PRC1	0.013	-0.186
	LIP1	-0.061	-0.118
	UBP15	0.126	0.085
	GAS1	0.107	0.106
	ELP6	-0.321	-0.251
	PRE5	-0.166	-0.148
	YMR315W	0.14	0.209
	DIA1	0.56	0.38
	YMR320W	-0.517	-0.173
	AAD14	0.315	0.104
	RPD3	0.066	-0.15
	PEX6,MDJ2	0.273	-0.065
	PFA3	-0.279	-0.396
	FIG4	0.285	-0.751
	KRE1	-0.126	-0.217
	PHA2	0.21	0.084
	ATP11	-0.045	0.004
	EMW1	0.262	0.029
	SKP2	0.176	-0.268
	ZIM17	-0.116	-0.212
	KRI1	-0.149	-0.094
	MCK1	-0.137	-0.264
	BXI1	0.094	-0.128
	RPS19B	-0.076	-0.027
	RPL18B	-0.106	-0.029
	MON2	-0.011	0.042
	RIM21	-0.112	-0.075
	MID1	-0.132	-0.302
	MRPL10	-0.187	-0.06
	WSC2	0.431	0.422
	ERG24	0.099	-0.073
	YNL276C	0.082	-0.14
	GOR1	0.405	-0.102
	SEC2	0.563	0.137
	BNI1	0.078	0.234
	ALP1	NA	NA
	IST1	-0.216	-0.128
	PDR17	0.212	0.095
	YIF1	-0.019	-0.25
	LTO1	-0.182	-0.152
	ATX1	0.06	-0.207
	DSL1	0.089	-0.312
	SIP3	-0.139	-0.094
	GIS2	-0.039	-0.091
	RTC4	0.039	-0.087
	MRPL17	-0.026	0.3
	NRD1	0.007	-0.007
	MPA43	-0.121	0.645
	RPA49	-0.134	-0.12
	CWC25	0.116	-0.069
	SUI1	-0.067	-0.061
	ZWF1	0.046	0.095
	NAR1	0.222	-0.087
	PDR16	0.068	-0.02
	ELA1	-0.041	0.029
	URE2	-0.128	-0.047
	JJJ1	0.085	-0.206
	CNM67	-0.102	-0.218
	SQS1	0.302	0.107
	SNR19	-0.272	-0.055
	POP1	-0.173	0.175
	ALG9	0.006	-0.035
	RRG9	0.027	-0.09
	YNL211C	0.125	0.043
	RTT106,YNL205C	-0.093	-0.119
	YNL205C,SPS18,YNL203C	0.144	0.812
	PSY2	-0.222	0.101
	YNL200C	0.06	-0.31
	GCR2,YNL198C	0.006	-0.048
	WHI3	0.008	-0.163
	YNL195C	-0.64	-0.656
	YNL194C	-0.458	0.223
	MRPL19,YNL184C	-0.063	-0.097
	NPR1	-0.05	-0.147
	IPI3	-0.029	0.239
	RHO5,YNL179C	0.057	0.215
	MRPL22	-0.124	-0.038
	TDA7	0.013	0.175
	NOP13	-0.112	-0.2
	MDG1	0.052	0.326
	PSD1	0.104	0.079
	FMP41	0.167	-0.131
	SKO1	-0.051	0.062
	BNI5	-0.058	-0.146
	IBD2	-0.129	-0.284
	RIA1	-0.24	-0.16
	ASI2	-0.113	0.385
	NSG2	-0.09	-0.008
	YCK2,GIM3	-0.124	-0.182
	RPC31	-0.084	-0.022
	PGA2	-0.135	-0.012
	ALF1	0.018	0.037
	YNL144C	-0.05	-0.201
	YNL143C	0.132	0.46
	YNL140C,RLR1	0.044	0.53
	NAM9	-0.367	-0.083
	FPR1	-0.108	-0.129
	YNL134C	0.099	0.207
	FYV6	-0.105	-0.315
	CPT1	-0.123	-0.102
	ESBP6	-0.121	-0.338
	YNL122C	0.044	-0.136
	TOM70	-0.095	-0.078
	DCP2	0.05	0.012
	YNL115C	-0.041	-0.283
	CYB5	0.053	-0.084
	NOP15	-0.21	0.059
	YNL108C	0.055	0.22
	INP52	0.071	-0.004
	LEU4	0.06	0.121
	OCA1	-0.022	0.144
	RAS2,YNL097C-B	0.014	-0.045
	PHO23	0.22	-0.008
	RPS7B	-0.112	-0.088
	YNL095C	-0.31	-0.089
	END3	-0.068	-0.158
	SWS2	0.156	-0.056
	EOS1	-0.122	0.22
	TPM1	-0.103	-0.197
	MLF3	-0.135	-0.166
	RPL16B	-0.077	-0.012
	FKH2	-0.041	-0.186
	YDJ1	-0.071	-0.137
	GCD10	-0.102	-0.219
	ARP5	-0.234	-0.037
	YNL058C	0.181	0.004
	POR1,tD(GUC)N	0.326	0.1
	YNL050C	-0.284	0.001
	SFB2	-0.021	-0.167
	SLM2	-0.195	-0.092
	YNL043C	-1.218	NA
	COG6	0.061	0.066
	IDH1	0.305	-0.158
	YNL035C	-0.086	-0.031
	HHT2	0.548	0.597
	KTR5	0.081	0.089
	SSN8	0.177	0.012
	KSH1	-0.111	-0.003
	YNL024C	0.193	0.268
	FAP1	-0.094	-0.093
	RCM1	0.149	-0.093
	ARK1	-0.325	-0.1
	YNL011C	-0.008	-0.28
	ASI3	0.069	0.123
	SIS1	0.335	-0.048
	MRP7	-0.073	-0.099
	PET8	0.068	0.179
	RLP7	-0.055	-0.059
	CIT1	-0.068	-0.053
	ATO2	0.06	1.23
	RPC34	-0.207	-0.308
	ATG3	-0.076	-0.085
	PRP2	-0.064	-0.312
	PHO91	-0.127	-0.24
	ACC1	0.053	0.048
	ATP23	-0.019	-0.205
	MRPL50	0.072	0.12
	YNR025C,SEC12	-0.148	-0.081
	YNR029C	0.039	-0.284
	SSK2	-0.131	-0.258
	HUB1	-0.164	0.043
	ARC35	-0.126	-0.064
	MRPS12	-0.06	0.102
	RSM19	-0.085	-0.208
	ZRG17	-0.129	0.184
	COQ2	-0.242	0.128
	MSO1	-0.111	0.066
	LYS9	0.16	0.185
	BRE5	-0.126	-0.105
	POP2	-0.125	-0.086
	NOG2,SNR191	0.258	0.084
	ESF2	-0.082	-0.033
	YNRCdelta9	0.92	0.813
	HOL1	-0.281	0.143
	BIO5,BIO4	-0.568	-0.319
	YNR061C	-0.077	-0.098
	YNR062C	0.285	-0.81
	YNR064C	0.135	-0.027
	YNR065C,YNR066C	-0.41	-0.851
	DSE4	1.367	1.31
	YNR068C,BSC5	0.247	1.12
	YNR071C	-0.019	-0.275
	YNR073C	-0.609	0.262
	AIF1	-0.131	-0.015
	EGT2	2.139	1.729
	LEM3	-0.238	-0.134
	VNX1	-0.404	-0.326
	YNL320W,YNL319W	-0.128	-0.225
	PFS2	-0.278	-0.279
	DAL82	0.02	0.23
	RFA2	0.56	0.469
	STB1	0.386	-0.095
	MRPS18	-0.148	-0.137
	YPT11,YNL303W	-0.251	-0.317
	TOS6	2.38	2.609
	TRF5	0.216	-0.018
	CLA4	-0.095	-0.045
	YNL295W	0.287	0.375
	MSB3	-0.025	-0.12
	PUS4	0.056	-0.061
	RFC3	0.133	0.02
	PCL1	2.025	2.587
	SNR40	-0.054	0.13
	CAF40	-0.044	0.069
	SEC21	-0.073	0.003
	CUS2	-0.031	0.682
	POP3	-0.073	0.142
	HCH1	0.211	0.028
	CAF120	0.654	0.234
	YNL277W-A	0.305	0.072
	MET2	0.233	-0.205
	BOR1	-0.201	0.342
	TOF1	0.382	0.205
	LYP1	-0.077	-0.169
	PIK1	0.118	0.03
	POL2	-0.096	0.206
	ORC5	-0.153	0.136
	FOL1	-0.064	0.123
	TEX1	-0.219	-0.283
	RAD50	-0.101	0.084
	YNL247W	-0.025	-0.082
	VPS75	-0.189	0.067
	SLA2	-0.37	0.252
	ATG2	0.062	-0.101
	LAP3	-0.077	-0.016
	KEX2	-0.268	-0.033
	YTP1	NA	-0.05
	SIN4	-0.175	-0.14
	YNL234W	0.191	0.276
	BNI4	-0.055	-0.26
	CSL4	-0.011	0.003
	ATG4	-0.369	-0.349
	SSU72	0.084	-0.265
	ADE12	0.09	-0.085
	MGS1	-0.087	-0.095
	YNL217W	0.327	-0.222
	RAP1	0.191	0.168
	IES2	-0.114	-0.101
	PEX17	0.334	-0.167
	VID27	0.075	0.191
	SSB2	-0.052	-0.017
	YNL208W	0.346	0.036
	RIO2	-0.098	-0.143
	SPS19	-0.778	0.369
	YNL193W	0.354	-0.029
	CHS1	1.1	0.345
	DUG3	0.003	-0.26
	YNL190W	-0.018	0.025
	SRP1	-0.099	-0.207
	KAR1	0.035	0.12
	SWT21	0.065	0.041
	UBP10	0.031	-0.096
	YNL181W	-0.058	-0.016
	RPS3	0.069	0.09
	APC1,YNL170W	-0.466	-0.416
	YNL165W	-0.164	0.056
	YNL162W-A	0.057	-0.35
	RPL42A	-0.134	-0.166
	CBK1	0.177	0.061
	YGP1	1.102	0.992
	PGA1	-0.094	-0.188
	IGO1	-0.072	-0.007
	CUZ1	-0.068	-0.12
	INN1	-0.285	-0.11
	LSM7	-0.19	-0.142
	YNL146W	0.01	0.325
	MFA2	0.461	0.541
	MEP2	0.787	-0.124
	AAH1	0.068	-0.072
	YSF3	0.252	-0.178
	SRV2	-0.024	-0.181
	EAF7	-0.016	-0.165
	KRE33	-0.148	-0.093
	TOM22	-0.115	-0.023
	NRK1	0.058	-0.302
	FAR11	0.033	-0.365
	SPC98	0.143	-0.226
	NAF1	-0.109	-0.119
	NMA111	-0.252	0.021
	NCS2	-0.102	-0.176
	MLS1	-0.027	0.045
	DMA2	-0.155	-0.138
	RPC19	-0.07	-0.151
	DBP2	0.032	0.103
	YAF9	0.022	-0.178
	MET4	-0.26	-0.315
	POL1	-0.096	-0.105
	AVT4	-0.184	0.241
	MIC27	0.009	0.106
	APP1	0.071	-0.229
	YPT53	0.202	0.18
	YNL092W	0.076	0.158
	NST1	-0.163	-0.046
	RHO2	-0.199	-0.116
	TOP2	0.142	0.114
	TCB2	-0.171	-0.179
	SNN1	-0.371	-0.207
	MKT1	0.307	0.001
	SAL1	-0.163	-0.068
	PMS1	-0.208	-0.162
	NIS1	1.265	1.104
	APJ1	0.981	0.112
	MKS1	0.05	0.01
	IMP4	0.065	-0.124
	MSK1	-0.139	0.125
	RNH201	0.023	0.044
	LAT1	-0.102	-0.113
	TOM7	-0.075	-0.186
	RPL9B	-0.181	-0.001
	SUN4	0.029	-0.018
	AQR1	0.033	-0.174
	MTQ1	-0.108	-0.2
	NOP2	-0.017	-0.056
	YNL057W	0.361	0.407
	OCA2	0.061	-0.104
	VAC7	-0.214	-0.419
	MSG5	-0.163	-0.249
	COX5A	-0.094	-0.103
	COG5	0.104	0.115
	ALG11	-0.087	-0.231
	YNL046W	0.977	1.073
	LAP2	-0.241	-0.232
	YIP3	-0.089	0.032
	BOP3	0.63	-0.076
	YNL040W	0.115	0.446
	BDP1	0.125	0.063
	GPI15	-0.252	-0.166
	NCE103	0.128	0.232
	SIW14	-0.022	0.134
	HHF2	0.616	0.984
	CRZ1	-0.155	-0.05
	SAM50	-0.078	-0.135
	NME1	0.513	-0.096
	SNR66	-0.542	-0.423
	HDA1	0.04	-0.263
	PUB1	-0.07	-0.119
	PBI2	0.116	-0.279
	HEF3	-0.196	-0.027
	SPO1	-0.213	-0.531
	YNL010W	-0.079	-0.176
	IDP3	-0.119	-0.081
	IDP3	-0.003	-0.23
	LST8	-0.048	0.002
	HRB1	0.001	-0.114
	DOM34	-0.115	-0.088
	SWM2	-0.083	0.087
	VPS27	-0.047	0.142
	LRO1	-0.059	0.182
	NRM1	0.29	0.114
	CSE2	-0.32	-0.084
	URK1	0.112	-0.064
	YNR014W	0.003	0.467
	SMM1	-0.094	-0.156
	TIM23	0.051	-0.114
	RCF2	-0.017	0.002
	ARE2	0.383	-0.065
	YNR021W	-0.082	0.012
	SNF12	-0.29	-0.342
	MPP6	-0.077	-0.024
	BUD17	0.021	-0.209
	CPR8	0.052	-0.004
	ALG12	0.059	-0.175
	PPG1	-0.041	-0.031
	ABZ1	0.311	-0.014
	SOL1	-0.201	0.102
	YNR034W-A	-0.265	0.032
	DBP6	-0.075	-0.282
	YNR040W	-0.164	-0.136
	MVD1	0.018	-0.011
	AGA1	0.132	-0.159
	PET494	-0.153	-0.524
	TRM112	-0.018	-0.035
	FPK1	0.197	-0.151
	YNR048W	-0.026	-0.139
	SNR49	0.177	0.254
	BIO3	0.099	-0.399
	MNT4	-0.388	0.055
	YNR063W	0.306	0.062
	PDR18	0.645	1.141
	COS10	0.169	0.127
	YOL159C-A	0.838	-0.081
[truncated: 3,502 more rows]

## Sheet: 1F
		Frac. variation explained	mRNA noise			Protein noise
			Average	Sd		Average	Sd
		TATAbox	0.02	0.002		0.039	0.004
		PromNucOcc	0.07	0.01		0.06	0.01
		TATAbox+PromNucOcc	0.08	0		0.09	0.01
		predicted R2	mRNA noise			Protein noise
			Average	Sd		Average	Sd
		TATAbox	0.019	0.009		0.034	0.021
		PromNucOcc	0.07	0.03		0.05	0.03
		TATAbox+PromNucOcc	0.07	0.02		0.07	0.03
