# Supplementary material for: Transcription factor binding process is the primary driver of noise in gene expression
Source: PLoS Genet. 2022 Dec 12;18(12):e1010535. doi: 10.1371/journal.pgen.1010535 (PMC9779669; doi:10.1371/journal.pgen.1010535)
Supplement: S1 Source Data — Figure1.xlsx–Source data for Fig 1; Figure2.xlsx–Source data for Fig 2; Figure3.xlsx–Source data for Fig 3; Figure4.xlsx–Source data for Fig 4; Figure5.xlsx–Source data for Fig 5; Figure7.xlsx–Source data for Fig 7. (ZIP) [file pgen.1010535.s013.zip › Source_data_final/Figure2.xlsx]

## Sheet: 2B
	Gene	STRE_elem	TATAbox	NumPromNucOcc	AvPromNucOcc	LenAvgPromNucOcc	NumGeneNucOcc	AvGeneNucOcc	N_PrNO50	N_PrNO100	N_PrNO150	N_PrNO200	N_PrNO300	N_PrNO400	N_PrNO500	N_PrNO600	N_PrNO700	N_PrNO800	N_PrNO900	N_PrNO1000	V_PrNO50	V_PrNO100	V_PrNO150	V_PrNO200	V_PrNO300	V_PrNO400	V_PrNO500	V_PrNO600	V_PrNO700	V_PrNO800	V_PrNO900	V_PrNO1000	whetherTF	Num_RegTF_YeastractYT	MedExp_TFYT	MedDM_SD_TFYT	MedPosDM_SD_TFYT	MedNegDM_SD_TFYT	PercNegDM_TFYT	PercPosDM_TFYT	minDM_TFYT	maxDM_TFYT	PosCorTF_YT	NegCorTF_YT	PosCorTF.NegCorTF_YT	PercPosCorTF_YT	PercNegCorTF_YT	Both_PosCorr_NegCorrTF_YT	NoisePosCorTF_YT
	HOS3	-4.85	0	0	71	0.52	0.04	290	0.84	8	0	1	3	1	1	11	13	11	5	10	7	0.89	0	0.29	0.76	0.5	0.35	0.18	0.24	0.31	0.74	0.79	0.94	0	27	160	0.751	1.505	-0.735	20	60	-0.735	4.885	11	0	12	42.31	0	1
	SQS1	-4.751	0	0	119	0.8	0.09	263	0.82	9	6	0	15	9	13	21	8	8	4	9	17	0.97	0.92	0	0.23	0.69	0.87	0.9	0.78	0.93	0.91	0.82	0.94	0	19	121.25	-0.093	NA	-0.735	25	0	-0.735	0.472	2	0	3	10.53	0	1
	ARF1	-4.71	0	0	108	0.67	0.07	51	0.85	1	0	7	3	12	17	7	16	12	12	8	13	0.95	0	0.17	0.08	0.23	0.81	0.67	0.88	0.71	0.77	0.83	0.78	0	21	120	1.043	1.4895	-1.937	14.29	57.14	-1.937	2.241	2	3	0.75	9.52	14.29	1
	EXO84	-4.62	0	0	67	0.78	0.05	249	0.84	0	6	5	4	7	8	5	0	7	8	2	15	0	0.84	0.28	0.17	0.91	0.65	0.97	0	0.94	0.94	0.8	0.87	0	14	111.55	-0.427	NA	-0.735	50	0	-0.735	0	2	0	3	14.29	0	1
	TOP1	-4.559	0	0	155	0.64	0.1	248	0.82	11	2	6	5	6	4	26	24	19	13	23	16	0.72	0.92	0.69	0.21	0.19	0.52	0.83	0.54	0.89	0.82	0.62	0.3	0	19	85.5	-0.093	0.839	-0.735	25	25	-0.735	0.839	2	0	3	10.53	0	1
	SET2	-4.488	0	1	136	0.72	0.1	246	0.85	8	14	2	3	12	14	16	6	16	15	17	13	0.79	0.92	0.65	0.18	0.83	0.45	0.28	0.88	0.81	0.79	0.89	0.81	0	21	89.75	-0.093	1.128	-0.7455	33.33	33.33	-0.756	1.505	4	2	1.67	19.05	9.52	1
	YKL063C	-4.162	0	0	174	0.43	0.07	61	0.85	6	4	7	3	25	20	24	11	23	12	8	31	0.7	0.85	0.88	0.62	0.29	0.26	0.43	0.76	0.6	0.31	0.26	0.29	0	22	166	-0.067	NA	-0.735	33.33	0	-0.735	0	5	0	6	22.73	0	1
	SFI1	-4.006	0	0	106	0.78	0.08	335	0.83	8	12	2	0	4	13	8	16	13	8	12	10	0.93	0.45	0.21	0	0.96	0.71	0.86	0.78	0.81	0.92	0.83	0.89	0	18	77.5	-0.067	1.474	-1.025	28.57	42.86	-1.315	2.241	8	0	9	44.44	0	1
	SOK2	-3.927	0	1	157	0.47	0.07	286	0.85	6	0	1	6	9	16	24	18	16	22	14	25	0.87	0	0.49	0.57	0.89	0.43	0.64	0.28	0.32	0.37	0.48	0.41	1	30	137.25	0.2035	1.128	-1.041	25	25	-1.347	1.505	6	0	7	20.69	0	1
	GTB1	-3.907	0	0	88	0.81	0.07	270	0.81	13	7	4	3	4	2	4	7	17	7	7	13	0.93	0.71	0.24	0.14	0.73	0.77	0.95	0.78	0.88	0.96	0.8	0.88	0	21	161.25	0.6115	1.474	-0.735	16.67	50	-0.735	1.505	0	0	1	0	0	1
	HAA1	-3.733	0	0	97	0.6	0.06	261	0.85	0	2	4	8	8	11	1	15	28	15	2	3	0	0.84	0.94	0.81	0.71	0.6	0.24	0.31	0.54	0.75	0.56	0.55	1	18	162.5	0.472	1.1125	-1.336	40	40	-1.937	1.474	7	1	4	41.18	5.88	1
	RPL14A	-3.64	0	0	121	0.47	0.06	20	0.76	4	4	10	15	29	8	9	4	9	6	10	13	0.78	0.29	0.19	0.32	0.28	0.15	0.38	0.61	0.79	0.78	0.79	0.85	0	39	133	0.1765	1.474	NA	0	25	-0.262	1.474	3	8	0.44	7.69	20.51	1
	RPL43A	-3.578	0	0	122	0.66	0.08	0	0	1	5	13	5	8	19	6	2	15	17	19	12	0.85	0.43	0.35	0.21	0.32	0.59	0.82	0.52	0.76	0.89	0.8	0.84	0	43	125	-0.1905	1.8575	-1.336	33.33	33.33	-1.937	2.241	3	3	1	7.14	7.14	1
	ERV25	-3.574	0	0	160	0.77	0.12	87	0.81	4	6	7	8	12	17	28	12	18	19	17	12	0.95	0.45	0.16	0.4	0.79	0.83	0.69	0.87	0.95	0.84	0.92	0.89	0	16	103.5	-0.119	1.128	-0.735	20	40	-0.735	1.505	2	0	3	12.5	0	1
	WHI5	-3.525	0	0	162	0.78	0.13	256	0.68	6	4	6	1	8	10	11	24	19	19	26	28	0.93	0.59	0.17	0.22	0.21	0.94	0.8	0.83	0.87	0.82	0.88	0.84	0	17	160	-0.119	1.505	-0.735	33.33	33.33	-0.735	1.505	2	1	1.5	12.5	6.25	1
	APM3	-3.524	0	0	135	0.86	0.11	124	0.81	4	3	4	3	15	12	1	13	17	32	21	10	0.93	0.53	0.13	0.69	0.92	0.68	1	0.97	0.84	0.95	0.91	0.91	0	31	114.5	-0.067	1.505	-0.735	14.29	14.29	-0.735	1.505	6	7	0.88	19.35	22.58	1
	ABZ1	-3.415	0	1	110	0.73	0.08	303	0.83	9	7	4	2	5	6	6	8	23	14	13	13	0.61	0.27	0.87	0.92	0.79	0.83	0.75	0.84	0.76	0.74	0.87	0.6	0	24	87	-0.3185	1.496	-0.735	50	33.33	-1.937	2.241	5	0	6	20.83	0	1
	PXL1	-3.392	0	0	91	0.63	0.06	307	0.85	7	7	2	3	12	1	12	7	9	10	8	13	0.51	0.9	0.98	0.71	0.21	0.68	0.35	0.92	0.56	0.83	0.82	0.78	0	16	163	-0.092	1.505	-0.735	25	25	-0.735	1.505	2	1	1.5	12.5	6.25	1
	PRE5	-3.355	0	0	87	0.73	0.06	120	0.85	2	5	4	2	3	9	15	9	20	7	5	6	0.95	0.4	0.19	0.21	0.19	0.72	0.92	0.9	0.71	0.83	0.83	0.88	0	56	109	-0.005	1.043	-0.89	30	30	-1.937	4.885	11	8	1.33	19.64	14.29	1
	PRE8	-3.345	0	1	79	0.62	0.05	98	0.83	4	6	9	7	0	4	8	9	6	4	14	8	0.9	0.22	0.2	0.22	0	0.55	0.9	0.54	0.85	0.84	0.81	0.79	0	18	103.5	-0.262	1.873	-0.6265	40	40	-0.735	2.241	8	1	4.5	44.44	5.56	1
	TYS1	-3.32	0	0	110	0.81	0.09	146	0.87	8	0	7	3	19	11	15	6	8	12	11	10	0.89	0	0.46	0.26	0.93	0.79	0.89	0.76	0.66	0.88	0.85	0.89	0	32	163	0.188	1.8765	-0.735	16.67	33.33	-0.735	2.248	3	7	0.5	9.38	21.88	1
	NPY1	-3.308	0	1	128	0.78	0.1	127	0.82	8	7	8	2	9	6	11	11	22	25	3	16	0.94	0.76	0.31	0.57	0.8	0.76	0.86	0.85	0.83	0.79	0.89	0.78	0	14	130.25	0.6555	1.54	-0.735	25	50	-0.735	2.241	3	2	1.33	21.43	14.29	1
	GDA1	-3.305	0	1	101	0.78	0.08	192	0.86	9	9	2	3	3	8	11	15	14	5	12	10	0.61	0.89	0.89	0.73	0.16	0.36	0.87	0.85	0.85	0.93	0.8	0.89	0	26	146.5	0.751	1.1565	-1.336	28.57	57.14	-1.937	1.505	3	1	2	11.54	3.85	1
	COP1	-3.261	0	0	158	0.76	0.12	442	0.86	0	4	0	3	17	23	12	15	25	17	20	22	0	0.96	0	0.86	0.84	0.34	0.92	0.89	0.83	0.67	0.9	0.77	0	28	153.25	0.316	1.474	-1.336	33.33	50	-1.937	1.505	9	3	2.5	32.14	10.71	1
	CDC123	-3.241	0	1	139	0.77	0.11	130	0.78	9	6	7	8	12	13	31	4	9	18	12	10	0.89	0.34	0.22	0.47	0.89	0.76	0.84	0.86	0.83	0.81	0.95	0.78	0	9	57.1	-0.119	NA	NA	0	0	-0.119	0	3	0	4	33.33	0	1
	SPF1	-3.174	0	0	134	0.7	0.09	408	0.85	4	8	14	9	6	2	11	15	6	15	19	25	0.84	0.5	0.26	0.29	0.89	0.59	0.92	0.72	0.87	0.79	0.74	0.88	0	19	127.25	0.36	1.172	-0.735	25	50	-0.735	1.505	8	2	3	42.11	10.53	1
	CAB1	-3.151	0	0	148	0.72	0.11	118	0.79	14	0	7	8	18	19	8	17	24	9	11	13	0.88	0	0.27	0.24	0.63	0.57	0.69	0.84	0.86	0.8	0.92	0.83	0	21	96.5	-0.119	0.751	-0.735	33.33	33.33	-0.735	0.751	5	0	6	25	0	1
	RPS21A	-3.148	0	0	109	0.73	0.08	1	1	4	4	6	4	3	12	19	12	16	10	5	14	0.71	0.22	0.33	0.02	0.43	0.95	0.67	0.89	0.82	0.85	0.75	0.86	0	49	103.5	0.751	1.505	-0.7455	22.22	55.56	-0.756	2.248	4	3	1.25	8.33	6.25	1
	RPL26B	-3.136	0	1	114	0.6	0.07	0	0	10	10	6	6	12	7	2	14	9	10	10	18	0.91	0.58	0.27	0.24	0.45	0.27	0.63	0.5	0.45	0.8	0.71	0.9	0	36	160	0.472	1.505	-0.735	14.29	42.86	-0.735	2.241	2	3	0.75	5.56	8.33	1
	PTA1	-3.115	0	0	190	0.78	0.15	402	0.85	13	6	7	5	20	28	17	16	29	19	22	8	0.91	0.14	0.36	0.29	0.89	0.69	0.9	0.83	0.83	0.96	0.8	0.83	0	28	160	0.472	1.873	-0.735	20	40	-0.735	2.241	5	2	2	17.86	7.14	1
	RPL22A	-3.111	0	1	91	0.77	0.07	1	0.89	3	2	4	3	1	1	13	16	16	15	6	11	0.76	0.25	0.17	0.36	0.28	0.58	0.69	0.92	0.86	0.85	0.88	0.87	0	45	162.5	-0.065	1.8575	-0.7455	22.22	22.22	-0.756	2.241	4	3	1.25	8.89	6.67	1
	MSN2	-3.108	0	0	153	0.58	0.09	251	0.85	5	6	5	5	12	14	5	9	23	26	28	15	0.68	0.97	0.84	0.71	0.85	0.67	0.96	0.17	0.36	0.49	0.49	0.75	1	54	95.5	-0.3185	0.795	-0.735	50	33.33	-1.937	0.839	27	0	28	51.92	0	1
	RPS16A	-3.089	0	0	148	0.48	0.07	0	0	4	4	14	13	16	8	21	23	2	16	11	16	0.76	0.38	0.26	0.24	0.25	0.62	0.33	0.29	0.54	0.89	0.86	0.83	0	14	162.5	0.472	1.8575	-0.735	20	40	-0.735	2.241	2	0	3	14.29	0	1
	COG5	-3.077	0	0	103	0.84	0.09	91	0.82	1	0	2	1	0	10	6	20	12	18	18	15	0.91	0	0.39	0.95	0	0.9	0.8	0.87	0.83	0.92	0.81	0.78	0	29	133.25	0.488	1.8575	-1.336	25	50	-1.937	2.248	5	0	6	17.24	0	1
	SEC21	-3.072	0	0	135	0.75	0.1	285	0.87	12	9	6	6	11	12	1	8	17	21	14	18	0.91	0.62	0.96	0.97	0.2	0.37	0.88	0.75	0.91	0.77	0.86	0.9	0	30	77.5	-0.067	2.241	-0.6265	28.57	42.86	-0.735	4.885	4	0	5	13.33	0	1
	RRP6	-3.068	0	0	68	0.73	0.05	241	0.84	9	3	1	0	2	0	10	5	4	14	8	12	0.82	0.17	0.96	0	0.32	0	0.84	0.83	0.33	0.7	0.75	0.85	0	23	160	0.495	1.873	-0.735	20	40	-0.735	2.241	1	2	0.67	4.35	8.7	1
	SUR4	-3.049	0	0	0	0	0	0	0	0	0	0	0	0	0	0	0	0	0	0	0	0	0	0	0	0	0	0	0	0	0	0	0	0	0	0	0	0	0	0	0	0	0	0	0	0	0	0	0
	VMA8	-3.049	0	0	135	0.73	0.1	81	0.84	4	6	6	4	9	24	11	14	19	9	15	14	0.94	0.41	0.13	0.31	0.57	0.79	0.9	0.66	0.88	0.74	0.84	0.82	0	35	100	-0.093	0.897	-0.735	16.67	33.33	-0.735	1.043	5	5	1	14.29	14.29	1
	PPM2	-3.024	0	1	125	0.77	0.1	236	0.81	7	2	1	2	15	12	20	15	11	10	8	22	0.77	0.3	0.34	0.9	0.86	0.9	0.78	0.89	0.8	0.72	0.97	0.51	0	31	160	1.474	1.505	-0.735	14.29	71.43	-0.735	2.248	2	0	3	6.45	0	1
	RPL12B	-2.996	0	0	136	0.55	0.07	57	0.82	8	0	11	13	24	12	5	16	16	11	9	11	0.69	0	0.24	0.26	0.34	0.76	0.57	0.28	0.93	0.77	0.76	0.71	0	30	160	1.474	1.505	-0.735	20	60	-0.735	2.241	2	2	1	6.67	6.67	1
	MTQ2	-2.977	0	0	94	0.7	0.07	84	0.78	4	7	6	2	10	0	10	6	7	10	21	11	0.95	0.22	0.21	0.38	0.92	0	0.79	0.84	0.69	0.91	0.63	0.84	0	17	129.5	1.1125	1.1125	NA	0	100	0	1.474	2	0	3	11.76	0	1
	SEC26	-2.97	0	0	121	0.71	0.09	361	0.86	2	8	7	6	13	12	10	16	9	11	10	17	1	0.32	0.19	0.21	0.85	0.7	0.88	0.72	0.94	0.75	0.68	0.9	0	21	146.5	-0.262	1.505	-1.336	40	20	-1.937	1.505	3	0	4	14.29	0	1
	SWI1	-2.955	0	0	161	0.59	0.09	385	0.86	0	1	4	8	6	14	13	18	25	16	34	22	0	0.64	0.87	0.73	0.67	0.63	0.29	0.25	0.43	0.34	0.91	0.79	0	139	95.5	0.2905	1.043	-0.735	27.78	38.89	-1.408	4.885	37	0	38	27.21	0	1
	YSH1	-2.952	0	0	94	0.67	0.06	220	0.85	6	2	5	6	16	1	1	13	15	8	6	15	0.51	0.99	0.92	0.35	0.17	0.95	0.96	0.81	0.78	0.88	0.82	0.82	0	18	77.5	-0.119	2.241	-0.735	33.33	33.33	-0.735	2.241	3	0	4	16.67	0	1
	APP2	-2.949	0	0	0	0	0	0	0	0	0	0	0	0	0	0	0	0	0	0	0	0	0	0	0	0	0	0	0	0	0	0	0	0	0	0	0	0	0	0	0	0	0	0	0	0	0	0	0
	PSP1	-2.943	0	0	158	0.6	0.09	265	0.86	7	3	3	7	9	21	25	16	10	18	27	12	0.92	0.76	0.79	0.89	0.4	0.21	0.21	0.86	0.63	0.9	0.6	0.89	0	15	160	1.505	1.8765	NA	0	66.67	-0.119	2.248	3	1	2	20	6.67	1
	VID22	-2.928	0	0	213	0.74	0.16	313	0.84	15	2	15	17	13	20	34	33	17	17	23	7	0.95	0.17	0.33	0.22	0.46	0.92	0.8	0.83	0.89	0.79	0.9	0.88	0	17	108.55	-0.3185	1.505	-0.6265	50	25	-0.735	1.505	1	0	2	5.88	0	1
	RPL21B	-2.92	0	0	135	0.64	0.09	1	0.82	2	5	2	15	10	15	16	12	27	10	12	9	0.65	0.34	0.32	0.33	0.33	0.49	0.72	0.72	0.8	0.82	0.81	0.76	0	26	133	0.606	1.8575	-0.735	25	50	-0.735	2.241	2	0	3	7.69	0	1
	VMA6	-2.914	0	0	145	0.46	0.07	99	0.85	16	5	7	10	11	3	2	13	33	28	12	5	0.92	0.66	0.33	0.31	0.69	0.92	0.79	0.31	0.32	0.28	0.36	0.87	0	26	160	-0.119	1.4895	-0.582	20	40	-0.582	1.505	4	1	2.5	15.38	3.85	1
	GLO3	-2.913	0	1	125	0.77	0.1	169	0.86	9	7	6	10	3	14	4	15	28	13	8	8	0.95	0.42	0.12	0.45	0.94	0.77	0.94	0.82	0.95	0.83	0.77	0.78	0	12	160	-0.119	1.505	-0.735	33.33	33.33	-0.735	1.505	4	2	1.67	33.33	16.67	1
	RPT6	-2.896	0	0	146	0.71	0.1	127	0.83	7	8	6	2	13	23	15	15	16	18	11	12	0.84	0.26	0.17	0.56	0.91	0.76	0.81	0.84	0.85	0.85	0.71	0.28	0	15	160	-0.262	1.4895	-0.6265	40	40	-0.735	1.505	4	1	2.5	26.67	6.67	1
	VPS54	-2.882	0	0	125	0.78	0.1	301	0.85	4	8	6	2	13	10	11	14	18	8	11	20	0.76	0.95	0.87	0.11	0.36	0.94	0.63	0.92	0.79	0.79	0.89	0.86	0	18	96.5	-0.119	1.4995	-1.025	40	40	-1.315	2.248	4	0	5	22.22	0	1
	PDS5	-2.877	0	0	103	0.57	0.06	368	0.82	7	2	4	12	14	5	6	25	7	6	6	9	0.93	0.96	0.32	0.23	0.28	0.96	0.58	0.5	0.6	0.86	0.5	0.97	0	19	118.75	-0.066	1.873	-0.735	16.67	33.33	-0.735	2.241	2	7	0.38	10.53	36.84	1
	URA5	-2.872	0	0	100	0.77	0.08	94	0.85	2	8	3	1	2	7	7	8	13	14	21	14	0.68	0.92	0.81	0.53	0.95	0.18	0.47	0.95	0.81	0.83	0.91	0.75	0	23	103.5	-0.119	1.873	-0.735	20	40	-0.735	2.241	2	1	1.5	8.7	4.35	1
	UBP3	-2.871	0	0	178	0.81	0.14	327	0.85	7	2	3	3	16	20	14	25	20	19	22	27	0.98	0.96	0.38	0.18	0.69	0.72	0.89	0.82	0.9	0.82	0.89	0.81	0	19	131.75	-0.093	1.505	-0.735	16.67	16.67	-0.735	1.505	5	0	6	26.32	0	1
	YAP1	-2.867	0	1	133	0.5	0.07	245	0.82	4	6	6	8	21	9	25	14	20	9	3	8	0.72	0.79	0.94	0.86	0.28	0.48	0.29	0.27	0.55	0.59	0.91	0.71	1	34	164.25	0.302	1.861	-0.735	16.67	33.33	-0.735	2.248	12	0	13	37.5	0	1
	RET2	-2.851	0	0	147	0.69	0.1	239	0.85	4	7	15	3	7	22	20	9	14	31	3	12	0.73	0.41	0.23	0.24	0.9	0.81	0.9	0.24	0.56	0.89	0.93	0.79	0	27	125	-0.1905	1.8575	-0.735	37.5	25	-1.937	2.241	6	3	1.75	22.22	11.11	1
	RPL9A	-2.846	0	0	119	0.7	0.08	62	0.85	6	0	19	5	5	6	3	15	16	14	13	17	0.79	0	0.45	0.23	0.3	0.32	0.75	0.72	0.93	0.79	0.86	0.92	0	26	103.5	1.474	1.505	NA	0	60	-0.262	2.241	0	2	0.33	0	7.69	1
	FCP1	-2.834	0	0	186	0.84	0.15	306	0.81	15	4	3	5	9	29	14	30	20	29	15	13	0.95	0.97	0.57	0.27	0.82	0.81	0.89	0.82	0.91	0.9	0.85	0.76	0	24	76.5	-0.119	NA	-0.735	33.33	0	-0.735	0	6	6	1	25	25	1
	EMP24	-2.833	0	0	186	0.78	0.14	85	0.85	10	4	13	4	14	22	20	23	23	16	25	12	0.89	0.27	0.21	0.27	0.5	0.94	0.81	0.85	0.91	0.91	0.85	0.93	0	16	133	0.606	1.8575	-0.735	25	50	-0.735	2.241	3	2	1.33	18.75	12.5	1
	RPL34A	-2.833	0	0	117	0.55	0.06	34	0.85	2	4	4	8	9	7	13	25	25	0	6	14	0.88	0.68	0.9	0.81	0.86	0.84	0.71	0.28	0.28	0	0.22	0.81	0	31	160	0.495	1.505	-0.735	14.29	42.86	-0.735	2.241	2	1	1.5	6.45	3.23	1
	SAC7	-2.826	0	0	115	0.64	0.07	241	0.85	1	8	7	3	6	13	14	13	15	14	4	17	0.92	0.79	0.91	0.86	0.8	0.7	0.92	0.51	0.3	0.23	0.96	0.75	0	13	111.55	-0.427	NA	-0.735	50	0	-0.735	0	0	0	1	0	0	1
	OST1	-2.823	0	0	129	0.68	0.09	171	0.83	12	9	6	12	13	13	12	5	6	13	16	12	0.92	0.41	0.25	0.37	0.96	0.38	0.54	0.96	0.93	0.69	0.97	0.74	0	18	146.5	-0.119	1.8765	-1.336	28.57	28.57	-1.937	2.248	6	4	1.4	33.33	22.22	1
	PSY2	-2.799	0	0	105	0.77	0.08	245	0.85	2	2	2	7	18	4	5	12	14	18	12	9	0.85	0.91	0.37	0.64	0.8	0.35	0.37	0.84	0.88	0.76	0.95	0.82	0	19	57.1	-0.119	NA	NA	0	0	-0.119	0	0	0	1	0	0	1
	MCK1	-2.789	0	0	124	0.74	0.09	144	0.87	3	4	12	13	15	16	15	5	17	7	9	8	0.6	0.98	0.94	0.43	0.61	0.96	0.47	0.94	0.81	0.92	0.56	0.89	0	35	94.5	0.109	0.839	-0.735	14.29	42.86	-0.735	1.505	12	0	13	34.29	0	1
	GTR1	-2.78	0	0	153	0.5	0.08	103	0.79	8	0	4	6	5	1	10	27	27	30	19	16	0.94	0	0.1	0.21	0.21	0.42	0.42	0.67	0.31	0.48	0.53	0.7	0	30	77.5	-0.067	2.241	-1.4135	28.57	42.86	-1.937	4.885	10	0	11	33.33	0	1
	RPL20B	-2.777	0	0	110	0.52	0.06	48	0.82	4	4	0	0	14	4	8	14	24	21	11	6	0.84	0.84	0	0	0.89	0.73	0.59	0.23	0.34	0.4	0.49	0.8	0	28	162.5	-0.262	1.474	-0.735	33.33	33.33	-0.735	1.474	2	1	1.5	7.14	3.57	1
	YPR090W	-2.776	0	0	0	0	0	0	0	0	0	0	0	0	0	0	0	0	0	0	0	0	0	0	0	0	0	0	0	0	0	0	0	0	5	111.55	-0.427	NA	-0.735	50	0	-0.735	0	0	0	0	0	0	0
	STU2	-2.762	0	0	102	0.73	0.07	347	0.85	0	4	2	6	6	11	14	10	7	13	16	13	0	0.78	0.28	0.13	0.46	0.74	0.81	0.64	0.83	0.81	0.92	0.8	0	24	160	-0.065	1.128	-0.735	20	40	-0.735	1.505	4	1	2.5	16.67	4.17	1
	APL2	-2.756	0	1	129	0.76	0.1	244	0.84	6	6	7	4	9	9	14	20	15	18	8	13	0.7	0.98	0.78	0.32	0.57	0.93	0.52	0.93	0.58	0.83	0.86	0.82	0	14	153.25	-0.1905	1.4895	-1.336	33.33	33.33	-1.937	1.505	4	0	5	28.57	0	1
	VPS5	-2.756	0	0	133	0.76	0.1	242	0.84	10	6	2	7	12	22	9	16	14	9	7	19	0.97	0.77	0.19	0.12	0.79	0.74	0.77	0.75	0.86	0.63	0.8	0.9	0	17	160	-0.067	1.505	-1.336	40	20	-1.937	1.505	4	0	5	23.53	0	1
	PMR1	-2.753	0	0	170	0.71	0.12	304	0.84	10	6	3	2	7	14	18	38	15	17	25	15	0.96	0.93	0.67	0.94	0.91	0.92	0.41	0.29	0.86	0.79	0.94	0.93	0	21	96.5	-0.119	0.751	-0.6265	40	20	-0.735	0.751	3	0	4	14.29	0	1
	PMT2	-2.75	0	0	193	0.77	0.15	308	0.84	12	5	6	6	17	18	23	25	22	22	10	27	0.87	0.96	0.37	0.1	0.33	0.86	0.75	0.94	0.79	0.88	0.88	0.84	0	26	146.5	0.751	1.4895	-1.336	28.57	57.14	-1.937	2.241	0	2	0.33	0	7.69	1
	KES1	-2.734	0	0	130	0.57	0.07	136	0.87	2	2	4	3	10	15	25	16	15	13	17	8	0.61	0.94	0.92	0.63	0.87	0.3	0.49	0.33	0.19	0.86	0.74	0.93	0	31	162.5	-0.067	1.861	-1.041	28.57	28.57	-1.347	2.248	7	1	4	22.58	3.23	1
	RPS29B	-2.732	0	0	101	0.75	0.07	18	0.85	4	3	5	7	15	7	7	16	8	4	13	12	0.85	0.93	0.8	0.79	0.88	0.92	0.78	0.42	0.38	0.74	0.82	0.93	0	48	138.5	0.188	1.861	-0.7455	25	25	-0.756	2.248	3	5	0.67	6.25	10.42	1
	DIG1	-2.727	0	0	186	0.62	0.11	275	0.84	4	8	8	12	32	17	13	9	20	19	20	24	0.89	0.19	0.26	0.45	0.47	0.35	0.48	0.85	0.77	0.86	0.84	0.82	1	48	94.5	0.109	1.474	-1.0515	36.36	45.45	-1.937	2.241	12	0	13	25.53	0	1
	RFC1	-2.721	0	0	94	0.74	0.07	292	0.81	3	9	9	8	4	8	15	6	9	6	10	7	0.96	0.87	0.4	0.13	0.86	0.66	0.96	0.7	0.91	0.78	0.8	0.87	0	23	166	-0.119	NA	-0.735	33.33	0	-0.735	0.472	2	0	3	8.7	0	1
	ARC15	-2.716	0	0	152	0.79	0.12	68	0.87	14	5	3	2	24	28	27	10	9	13	8	9	0.9	0.26	0.26	0.24	0.87	0.74	0.91	0.76	0.74	0.87	0.74	0.75	0	24	137.25	0.1885	1.505	-0.735	25	25	-0.735	1.505	5	0	6	20.83	0	1
	STT3	-2.716	0	0	208	0.79	0.16	321	0.84	16	15	6	16	12	21	20	26	19	23	15	19	0.97	0.77	0.19	0.29	0.7	0.9	0.89	0.8	0.95	0.82	0.81	0.88	0	20	153.25	-0.4985	1.505	-1.336	50	25	-1.937	1.505	5	3	1.5	25	15	1
	RPL21A	-2.709	0	0	0	0	0	0	0	0	0	0	0	0	0	0	0	0	0	0	0	0	0	0	0	0	0	0	0	0	0	0	0	0	32	162.5	-0.065	2.241	-0.735	14.29	42.86	-0.735	2.248	2	0	3	6.25	0	1
	RTS1	-2.703	0	1	143	0.79	0.11	226	0.86	11	2	0	7	11	11	11	15	23	16	24	12	0.9	0.96	0	0.93	0.8	0.26	0.63	0.84	0.91	0.75	0.84	0.94	0	21	67.3	1.061	2.241	NA	0	50	-0.119	2.241	6	1	3.5	28.57	4.76	1
	YDR262W	-2.692	0	1	63	0.59	0.04	98	0.84	3	8	4	11	28	5	4	0	0	0	0	0	0.73	0.22	0.36	0.32	0.75	0.78	0.87	0	0	0	0	0	0	19	164.25	0.3695	1.474	-0.735	50	50	-0.735	1.474	6	0	7	31.58	0	1
	IRR1	-2.691	0	0	138	0.76	0.1	412	0.82	11	2	16	6	22	18	13	14	3	15	15	3	0.96	0.48	0.37	0.5	0.95	0.72	0.89	0.59	0.62	0.92	0.8	0.97	0	22	131.75	0.6215	1.873	-0.735	25	50	-0.735	2.241	4	4	1	18.18	18.18	1
	SEC27	-2.684	0	1	80	0.64	0.05	0	0	7	4	5	15	2	6	2	11	5	13	8	2	0.93	0.37	0.15	0.22	0.97	0.54	0.9	0.81	0.95	0.79	0.79	0.86	0	21	125	-0.1905	1.474	-0.735	37.5	37.5	-1.937	1.505	2	1	1.5	9.52	4.76	1
	SEC14	-2.683	0	0	116	0.75	0.09	0	0	10	2	5	9	3	11	19	16	8	12	18	3	0.89	0.64	0.16	0.49	0.98	0.62	0.91	0.67	0.78	0.74	0.89	0.95	0	28	96.5	1.505	1.873	NA	0	80	-0.119	4.885	1	3	0.5	3.57	10.71	1
	SMT3	-2.673	0	0	178	0.34	0.06	32	0.83	7	5	3	16	17	17	35	22	22	10	7	17	0.89	0.83	0.14	0.28	0.29	0.22	0.25	0.3	0.17	0.23	0.35	0.77	0	26	77.5	-0.735	2.241	-1.347	60	20	-1.937	2.241	0	0	1	0	0	1
	PRP5	-2.662	0	0	110	0.81	0.09	296	0.84	6	4	3	0	10	13	11	10	19	11	10	13	0.9	0.78	0.22	0	0.86	0.81	0.95	0.74	0.73	0.81	0.81	0.89	0	14	166	-0.067	NA	-0.735	33.33	0	-0.735	0.472	4	0	5	28.57	0	1
	RPS22A	-2.659	0	0	122	0.47	0.06	50	0.84	0	3	1	13	4	29	35	7	4	0	13	13	0	0.38	0.19	0.33	0.97	0.33	0.29	0.32	0.88	0	0.84	0.85	0	40	162.5	0.472	1.474	-0.735	14.29	42.86	-0.735	2.241	2	5	0.5	5	12.5	1
	PRE6	-2.657	0	1	121	0.74	0.09	109	0.86	6	4	10	4	12	5	4	0	10	20	27	19	0.88	0.42	0.21	0.34	0.88	0.48	0.82	0	0.81	0.87	0.86	0.73	0	40	100	-0.093	1.4895	-0.89	30	40	-1.937	2.241	11	6	1.71	27.5	15	1
	RPL19B	-2.656	0	0	120	0.49	0.06	0	0	2	7	6	11	22	8	14	6	19	10	8	7	0.56	0.31	0.22	0.3	0.27	0.27	0.2	0.94	0.78	0.91	0.71	0.66	0	37	160	-0.119	1.505	-1.336	28.57	42.86	-1.937	2.248	2	3	0.75	5.41	8.11	1
	RPL36A	-2.655	0	1	74	0.71	0.05	0	0	4	0	5	6	13	9	7	6	9	3	8	4	0.91	0	0.27	0.51	0.68	0.71	0.83	0.74	0.82	0.95	0.68	0.93	0	51	103.5	-0.119	1.474	-0.756	33.33	33.33	-1.937	2.241	5	13	0.43	9.8	25.49	1
	RPL37A	-2.641	0	0	125	0.51	0.06	0	0	2	2	6	9	25	8	15	11	11	11	13	12	0.66	0.23	0.2	0.28	0.35	0.18	0.18	0.68	0.67	0.95	0.73	0.87	0	43	103.5	-0.262	1.4895	-0.756	42.86	28.57	-1.315	1.505	3	5	0.67	7.14	11.9	1
	PCL6	-2.627	0	1	128	0.74	0.09	145	0.84	8	2	8	6	15	10	5	8	9	18	29	10	0.86	0.91	0.96	0.92	0.25	0.62	0.82	0.92	0.84	0.8	0.93	0.31	0	15	166	-0.735	NA	-0.735	100	0	-0.735	0	6	0	7	40	0	1
	BNI1	-2.623	0	0	134	0.73	0.1	702	0.86	3	7	2	6	14	10	13	3	21	17	17	21	0.97	0.91	0.42	0.79	0.84	0.15	0.28	0.85	0.9	0.68	0.92	0.81	0	19	160	0.839	1.505	-0.735	20	60	-0.735	4.885	3	0	4	15.79	0	1
	RHB1	-2.621	0	0	62	0.7	0.04	82	0.77	11	4	5	4	8	10	8	8	2	0	1	1	0.72	0.38	0.91	0.95	0.5	0.69	0.66	0.84	0.76	0	0.71	0.82	0	12	225.25	-0.9725	NA	-0.9725	100	0	-1.21	0	3	2	1.33	25	16.67	1
	SCP160	-2.6	0	0	130	0.72	0.09	428	0.86	2	2	3	6	12	19	4	7	19	11	25	20	0.95	0.66	0.74	0.94	0.52	0.19	0.67	0.79	0.88	0.8	0.86	0.85	0	28	146.5	-0.119	1.505	-1.336	28.57	42.86	-1.937	2.241	5	6	0.86	17.86	21.43	1
	PUB1	-2.597	0	0	106	0.61	0.06	194	0.86	3	3	2	4	13	3	22	22	6	13	7	8	0.81	0.69	0.47	0.14	0.17	0.88	0.54	0.68	0.57	0.84	0.69	0.93	0	37	94.5	-0.735	0.839	-1.025	66.67	33.33	-1.315	0.839	2	0	3	5.41	0	1
	TMA22	-2.593	0	0	94	0.79	0.07	89	0.85	4	0	3	1	9	15	13	14	11	10	11	3	0.95	0	0.2	0.13	0.83	0.79	0.94	0.69	0.91	0.87	0.68	0.91	0	19	77.5	-0.067	1.873	-0.6265	28.57	28.57	-0.735	2.241	1	1	1	5.26	5.26	1
	YCK3	-2.589	0	0	108	0.75	0.08	181	0.84	3	9	3	5	8	15	13	8	7	12	10	15	0.94	0.67	0.95	0.96	0.53	0.26	0.95	0.62	0.99	0.9	0.85	0.88	0	25	141.25	0.6115	1.043	-0.735	16.67	50	-0.735	1.474	6	0	7	24	0	1
	NNF1	-2.577	0	1	99	0.76	0.07	127	0.83	4	0	6	3	5	5	18	4	17	15	12	10	0.63	0	0.19	0.45	0.92	0.6	0.93	0.79	0.72	0.9	0.71	0.88	0	39	93	-0.119	1.505	-1.0715	40	20	-1.408	1.505	6	0	7	15.38	0	1
	CEX1	-2.574	0	0	104	0.74	0.08	228	0.84	3	4	2	11	16	12	10	5	9	7	19	6	0.97	0.87	0.22	0.29	0.77	0.81	0.93	0.8	0.78	0.88	0.83	0.55	0	17	160	-0.119	1.4895	-0.735	20	40	-0.735	1.505	5	0	6	29.41	0	1
	DOA1	-2.566	0	1	121	0.75	0.09	266	0.84	2	5	4	13	18	5	17	13	15	16	9	4	0.99	0.36	0.08	0.29	0.85	0.8	0.9	0.77	0.81	0.89	0.91	0.88	0	17	160	-0.119	1.505	-0.6585	40	20	-0.735	1.505	5	1	3	29.41	5.88	1
	ADA2	-2.563	0	1	98	0.58	0.06	214	0.83	7	2	3	3	14	19	1	13	14	6	12	4	0.96	0.34	0.24	0.13	0.24	0.2	0.65	0.82	0.85	0.74	0.82	0.92	0	26	89.75	-0.093	0.751	-0.7455	33.33	16.67	-0.756	0.751	7	0	8	26.92	0	1
	BMH1	-2.556	0	0	166	0.42	0.07	133	0.82	8	2	8	10	18	25	4	24	12	13	28	14	0.49	0.32	0.19	0.32	0.23	0.26	0.28	0.59	0.47	0.33	0.48	0.78	0	19	103.5	0.839	1.505	-0.735	11.11	55.56	-0.735	2.248	1	1	1	5.26	5.26	1
	YPR172W	-2.555	0	0	130	0.8	0.1	72	0.78	6	4	8	2	10	6	17	28	8	11	16	14	0.92	0.38	0.38	0.8	0.88	0.91	0.84	0.78	0.77	0.86	0.86	0.86	0	22	121.75	1.061	2.2445	-0.735	25	50	-0.735	2.248	4	8	0.56	18.18	36.36	1
	ERP1	-2.55	0	0	111	0.73	0.08	85	0.81	1	2	8	4	9	13	16	11	22	13	1	11	0.99	0.33	0.12	0.34	0.94	0.71	0.87	0.84	0.68	0.93	0.84	0.75	0	11	121.25	-0.401	NA	-0.735	50	0	-0.735	0	1	2	0.67	9.09	18.18	1
	TIP41	-2.541	0	0	0	0	0	0	0	0	0	0	0	0	0	0	0	0	0	0	0	0	0	0	0	0	0	0	0	0	0	0	0	0	36	162.5	1.474	1.8575	-0.735	20	80	-0.735	4.885	3	4	0.8	8.33	11.11	1
	UTP30	-2.536	0	1	38	0.7	0.03	78	0.77	6	2	2	4	4	9	5	2	3	1	0	0	0.89	0.25	0.07	0.63	0.72	0.73	0.9	0.69	0.68	0.96	0	0	0	20	77	-0.093	2.241	-0.735	25	25	-0.735	2.241	1	5	0.33	5	25	1
	ADK1	-2.535	0	1	130	0.66	0.08	76	0.85	6	4	8	11	22	8	4	13	15	14	15	10	0.93	0.7	0.19	0.31	0.36	0.8	0.77	0.85	0.82	0.74	0.9	0.73	0	26	161.25	0.4835	1.474	-1.336	25	37.5	-1.937	1.505	3	5	0.67	11.54	19.23	1
	ERV14	-2.516	0	0	55	0.61	0.03	34	0.81	3	2	4	1	21	6	6	3	1	3	2	3	0.84	0.65	0.28	0.08	0.58	0.45	0.85	0.71	0.61	0.7	0.91	0.53	0	21	121.5	0.316	1.505	-1.336	33.33	50	-1.937	2.241	6	1	3.5	28.57	4.76	1
	CAF40	-2.512	0	0	119	0.65	0.08	175	0.86	8	7	5	7	15	11	11	11	14	15	7	8	0.72	0.97	0.88	0.51	0.34	0.86	0.84	0.6	0.48	0.68	0.65	0.65	0	23	146.5	-0.119	1.8575	-1.336	40	40	-1.937	2.241	8	0	9	34.78	0	1
	DSL1	-2.511	0	0	102	0.77	0.08	223	0.84	7	2	8	2	9	9	14	11	14	12	4	10	0.93	0.36	0.44	0.14	0.87	0.62	0.88	0.73	0.91	0.77	0.83	0.85	0	16	98.25	-0.1905	NA	-0.735	25	0	-0.735	0.109	1	0	2	6.25	0	1
	YPK9	-2.507	0	1	108	0.62	0.07	519	0.83	6	0	3	0	6	4	4	13	25	9	17	21	0.68	0	0.86	0	0.42	0.94	0.65	0.77	0.28	0.27	0.82	0.87	0	24	96.5	-0.119	1.496	-0.9725	40	40	-1.21	2.241	5	0	6	20.83	0	1
	APC11	-2.503	0	1	113	0.75	0.08	71	0.83	6	6	13	9	7	18	3	3	6	10	18	14	0.56	0.34	0.42	0.77	0.91	0.81	0.92	0.95	0.89	0.73	0.85	0.9	0	16	160	1.505	2.241	-0.735	20	60	-0.735	2.248	0	1	0.5	0	6.25	1
	SLY41	-2.493	0	1	94	0.67	0.06	168	0.86	8	2	4	0	13	10	6	8	10	5	15	13	0.62	0.59	0.93	0	0.15	0.49	0.98	0.66	0.7	0.91	0.77	0.88	0	26	77.5	-0.119	2.241	-0.7455	40	20	-0.756	2.241	0	0	1	0	0	1
	RPL35B	-2.485	0	0	109	0.66	0.07	0	0	2	0	6	2	23	16	2	10	15	16	6	11	0.71	0	0.22	0.75	0.46	0.42	0.83	0.86	0.84	0.83	0.86	0.79	0	40	93.25	-0.1905	2.241	-0.7455	33.33	16.67	-0.756	2.241	2	3	0.75	5	7.5	1
	RPS28A	-2.485	0	0	91	0.76	0.07	27	0.87	10	0	5	11	3	1	8	20	4	19	3	7	0.77	0	0.43	0.49	0.53	0.98	0.91	0.75	0.89	0.85	0.97	0.94	0	20	140.25	-0.4985	NA	-0.9725	50	0	-1.21	0.496	1	2	0.67	5	10	1
	RPS8B	-2.481	0	0	138	0.56	0.08	41	0.85	0	8	4	11	13	9	14	21	24	6	17	11	0	0.91	0.72	0.84	0.83	0.89	0.25	0.31	0.3	0.38	0.61	0.82	0	23	133	-0.1905	1.474	-0.735	25	25	-0.735	1.474	2	2	1	8.7	8.7	1
	TPD3	-2.478	0	1	72	0.74	0.05	230	0.85	6	10	2	8	5	0	2	2	12	7	13	5	0.96	0.85	0.36	0.25	0.74	0	0.89	0.95	0.72	0.73	0.87	0.79	0	18	118.75	0.693	1.873	-0.735	25	50	-0.735	2.241	5	0	6	27.78	0	1
	YEL043W	-2.478	0	0	188	0.67	0.12	353	0.86	10	0	6	4	21	20	31	22	25	14	20	15	0.87	0	0.32	0.37	0.9	0.74	0.87	0.67	0.84	0.5	0.33	0.23	0	16	162.5	0.472	1.4895	-0.735	20	40	-0.735	1.505	5	0	6	31.25	0	1
	SFB3	-2.462	0	0	135	0.68	0.09	352	0.86	6	6	5	8	22	13	24	11	4	4	24	8	0.96	0.92	0.35	0.1	0.36	0.95	0.69	0.97	0.29	0.84	0.75	0.9	0	19	153.25	-0.427	1.505	-1.336	50	25	-1.937	1.505	3	0	4	15.79	0	1
	PRT1	-2.461	0	0	148	0.84	0.12	234	0.83	2	2	1	9	13	22	12	17	12	20	21	17	0.16	0.5	0.76	0.97	0.87	0.78	0.73	0.86	0.9	0.89	0.83	0.91	0	34	118.75	0.693	1.873	-0.735	25	50	-0.735	2.241	2	8	0.33	5.88	23.53	1
	YIP3	-2.458	0	1	117	0.74	0.09	4	0.86	6	6	6	14	10	14	16	12	5	16	8	4	0.99	0.66	0.15	0.41	0.72	0.75	0.86	0.79	0.86	0.86	0.88	0.83	0	39	114.5	0.496	1.505	-0.89	27.27	45.45	-1.937	2.248	6	7	0.88	15.38	17.95	1
	ENV10	-2.453	0	0	80	0.72	0.06	68	0.8	7	4	8	6	15	10	6	3	7	6	4	4	0.9	0.29	0.21	0.34	0.96	0.76	0.91	0.85	0.74	0.91	0.78	0.72	0	0	0	0	0	0	0	0	0	0	0	0	0	0	0	0
	PPA1	-2.453	0	0	0	0	0	0	0	0	0	0	0	0	0	0	0	0	0	0	0	0	0	0	0	0	0	0	0	0	0	0	0	0	0	0	0	0	0	0	0	0	0	0	0	0	0	0	0
	TFG1	-2.449	0	0	120	0.84	0.1	240	0.85	9	3	7	0	18	9	13	10	10	20	11	10	0.88	0.26	0.46	0	0.94	0.84	0.87	0.83	0.9	0.94	0.79	0.8	0	18	119.5	-0.401	1.474	-1.025	50	25	-1.315	1.474	3	0	4	16.67	0	1
	LSM3	-2.448	0	0	161	0.76	0.12	47	0.81	3	4	8	10	15	15	10	24	18	17	16	21	0.98	0.57	0.33	0.45	0.65	0.77	0.93	0.82	0.88	0.81	0.78	0.88	0	42	114.5	-0.067	1.8575	-1.149	44.44	22.22	-1.937	2.241	2	7	0.38	4.88	17.07	1
	RPS29A	-2.448	0	1	141	0.65	0.09	22	0.82	10	2	9	13	18	11	10	15	22	8	14	9	0.82	0.81	0.74	0.92	0.82	0.91	0.7	0.59	0.3	0.23	0.43	0.92	0	42	131.75	0.1765	1.505	-0.7455	25	37.5	-0.756	2.241	3	4	0.8	7.14	9.52	1
	RPL41A	-2.441	0	0	100	0.68	0.07	4	0.87	8	4	5	5	11	8	7	17	8	10	12	5	0.73	0.33	0.22	0.24	0.45	0.55	0.89	0.79	0.83	0.89	0.81	0.92	0	41	83	-0.735	NA	-0.756	60	0	-1.315	0	4	5	0.83	9.76	12.2	1
	VMA7	-2.44	0	0	188	0.74	0.14	31	0.78	7	6	9	11	17	12	19	26	31	10	19	21	0.97	0.6	0.22	0.21	0.41	0.93	0.73	0.8	0.91	0.78	0.82	0.91	0	32	120.5	0.6555	1.505	-1.937	16.67	50	-1.937	2.241	1	0	2	3.12	0	1
	FCY1	-2.431	0	0	141	0.76	0.11	51	0.8	6	7	6	5	13	11	13	8	12	20	17	23	0.76	0.19	0.26	0.39	0.9	0.84	0.9	0.69	0.84	0.92	0.7	0.85	0	30	166	-0.735	NA	-0.735	100	0	-0.735	0	3	3	1	10	10	1
	RPP2B	-2.428	0	0	89	0.6	0.05	68	0.85	0	8	2	2	15	15	1	8	5	10	14	9	0	0.79	0.25	0.19	0.29	0.53	0.65	0.42	0.78	0.72	0.93	0.62	0	27	131.75	0.316	1.474	-0.735	16.67	50	-0.735	1.505	1	6	0.29	3.7	22.22	1
	SSL2	-2.423	0	0	140	0.8	0.11	311	0.86	8	0	4	11	8	27	19	12	21	11	8	11	0.96	0	0.16	0.24	0.71	0.85	0.97	0.84	0.85	0.89	0.86	0.84	0	22	140	0.7695	1.4895	-0.8125	25	50	-0.89	2.248	7	0	8	31.82	0	1
	DHH1	-2.422	0	0	101	0.72	0.07	185	0.87	2	4	1	2	2	7	12	13	14	18	10	16	0.85	0.94	0.94	0.75	0.46	0.33	0.35	0.95	0.73	0.79	0.9	0.71	0	20	77.5	-0.119	2.241	-0.735	33.33	33.33	-0.735	2.241	3	4	0.8	15	20	1
	CKA1	-2.419	0	1	107	0.72	0.08	91	0.82	2	2	4	10	18	17	5	9	4	8	13	15	0.46	0.99	0.78	0.31	0.28	0.98	0.84	0.94	0.87	0.58	0.92	0.94	0	19	77.5	-0.067	1.505	-0.8125	28.57	42.86	-0.89	2.241	4	0	5	21.05	0	1
	ALR1	-2.412	0	1	109	0.66	0.07	342	0.84	9	0	0	4	10	18	10	13	9	13	14	9	0.87	0	0	0.66	0.79	0.24	0.61	0.88	0.75	0.54	0.83	0.71	0	18	162.5	0.496	1.505	-0.735	14.29	42.86	-0.735	2.248	6	1	3.5	33.33	5.56	1
	APL3	-2.408	0	0	114	0.75	0.08	385	0.84	9	6	4	8	11	8	4	11	9	21	15	8	0.94	0.93	0.29	0.28	0.5	0.8	0.82	0.86	0.79	0.84	0.89	0.71	0	14	57.1	-0.518	NA	-0.6265	66.67	0	-0.735	0	1	0	2	7.14	0	1
	VMA13	-2.399	0	1	111	0.75	0.08	239	0.75	10	3	1	8	17	1	5	11	17	16	14	8	0.93	0.67	0.2	0.51	0.4	0.74	0.8	0.82	0.85	0.83	0.86	0.86	0	20	153.25	1.128	1.505	-1.937	25	75	-1.937	2.248	2	0	3	10	0	1
	YPT31	-2.389	0	0	127	0.8	0.1	90	0.82	14	4	13	7	12	15	18	7	10	8	8	11	0.96	0.39	0.73	0.18	0.86	0.76	0.96	0.7	0.89	0.9	0.76	0.93	0	21	103.5	-0.119	2.241	-1.937	20	20	-1.937	2.241	3	0	4	14.29	0	1
	CAF20	-2.385	0	0	138	0.73	0.1	60	0.81	4	10	7	8	11	10	15	5	23	14	19	12	0.88	0.28	0.17	0.19	0.91	0.71	0.94	0.5	0.83	0.97	0.79	0.91	0	34	160	0.495	1.474	-0.735	14.29	42.86	-0.735	1.505	2	5	0.5	5.88	14.71	1
	SUP45	-2.378	0	0	98	0.69	0.07	138	0.84	4	6	5	4	15	2	10	8	17	12	13	2	0.92	0.56	0.2	0.15	0.39	0.96	0.88	0.97	0.8	0.68	0.87	0.9	0	23	131.75	0.693	2.241	-0.735	16.67	50	-0.735	2.248	4	3	1.25	17.39	13.04	1
	BEM3	-2.371	0	0	141	0.71	0.1	305	0.85	5	8	7	4	11	18	12	20	20	14	11	11	0.93	0.89	0.47	0.92	0.69	0.22	0.63	0.69	0.93	0.77	0.87	0.9	0	16	128.25	0.316	1.128	-0.735	25	50	-0.735	1.505	5	0	6	31.25	0	1
	UBA2	-2.369	0	0	132	0.76	0.1	218	0.86	9	8	4	16	14	8	5	11	19	5	17	16	0.9	0.28	0.17	0.87	0.64	0.78	0.82	0.94	0.75	0.95	0.83	0.76	0	14	77.5	-0.119	1.873	-0.6265	40	40	-0.735	2.241	5	1	3	35.71	7.14	1
	USE1	-2.366	0	1	106	0.72	0.08	60	0.81	6	2	3	9	9	12	14	3	10	9	9	20	0.98	0.33	0.42	0.71	0.71	0.83	0.76	0.77	0.22	0.58	0.89	0.88	0	30	114.5	-0.119	1.505	-0.735	42.86	14.29	-0.89	1.505	6	3	1.75	20	10	1
	AVL9	-2.361	0	0	122	0.56	0.07	243	0.84	7	4	12	6	25	4	11	4	20	9	15	5	0.93	0.93	0.46	0.27	0.28	0.93	0.89	0.89	0.2	0.93	0.67	0.91	0	18	67.3	1.061	2.241	NA	0	50	-0.119	2.241	4	2	1.67	22.22	11.11	1
	POP6	-2.35	0	0	154	0.74	0.11	25	0.81	1	5	10	4	13	15	12	18	13	11	24	28	0.94	0.28	0.32	0.28	0.87	0.81	0.87	0.64	0.7	0.89	0.78	0.9	0	32	121.5	0.316	2.241	-1.336	33.33	50	-1.937	2.248	11	4	2.4	34.38	12.5	1
	BET3	-2.346	0	1	106	0.63	0.07	56	0.76	4	6	4	7	17	9	12	12	7	14	9	5	0.92	0.38	0.25	0.37	0.87	0.18	0.31	0.58	0.77	0.93	0.8	0.92	0	16	109.8	-0.3185	1.474	-0.6265	50	25	-0.735	1.474	1	0	2	6.25	0	1
	DUS1	-2.343	0	0	106	0.8	0.08	189	0.83	9	9	6	5	6	18	6	6	3	6	18	14	0.93	0.94	0.71	0.19	0.46	0.81	0.83	0.8	0.9	0.68	0.89	0.87	0	20	160	0.472	1.873	-0.735	20	40	-0.735	2.241	2	0	3	10	0	1
	PRS5	-2.341	0	0	90	0.74	0.07	227	0.85	9	8	6	0	6	14	17	10	10	4	2	4	0.93	0.26	0.26	0	0.93	0.72	0.94	0.68	0.74	0.97	0.78	0.88	0	18	146.5	-0.262	1.505	-1.336	40	20	-1.937	1.505	2	0	3	11.11	0	1
	RPS8A	-2.341	0	0	114	0.54	0.06	48	0.84	4	6	7	4	2	10	19	25	2	11	16	8	0.77	0.7	0.91	0.82	0.95	0.56	0.25	0.32	0.28	0.23	0.89	0.87	0	22	161.25	0.6775	1.505	-0.735	16.67	50	-0.735	2.248	2	0	3	9.09	0	1
	TMA19	-2.335	0	0	111	0.73	0.08	64	0.82	5	1	0	0	12	10	20	9	14	15	10	15	0.83	0.54	0	0	0.21	0.33	0.91	0.76	0.78	0.87	0.9	0.82	0	24	133	-0.1905	1.474	-0.735	25	25	-0.735	1.474	1	1	1	4.17	4.17	1
	GLC7	-2.329	1	0	68	0.7	0.05	12	0.92	2	4	1	9	11	10	10	7	8	4	0	2	0.97	0.65	0.1	0.2	0.62	0.79	0.88	0.85	0.95	0.56	0	0.8	0	18	96.5	-0.119	1.496	-1.336	40	40	-1.937	2.241	6	0	7	33.33	0	1
	TPK3	-2.328	0	0	131	0.66	0.09	135	0.8	9	3	9	6	13	13	10	16	18	19	8	7	0.74	0.6	0.95	0.86	0.22	0.37	0.84	0.51	0.78	0.75	0.79	0.77	0	20	143	0.0115	1.043	-0.735	16.67	16.67	-0.735	1.043	1	5	0.33	5	25	1
	SEM1	-2.324	0	0	77	0.64	0.05	31	0.85	8	6	9	6	1	19	1	3	4	5	11	4	0.89	0.28	0.39	0.4	0.15	0.75	0.21	0.93	0.59	0.66	0.77	0.77	0	27	77.5	-0.067	1.496	-0.735	20	40	-0.735	2.241	5	0	6	18.52	0	1
	RPN8	-2.322	0	0	94	0.75	0.07	91	0.83	4	8	10	6	10	5	17	14	9	0	6	5	0.93	0.97	0.61	0.18	0.48	0.95	0.73	0.9	0.96	0	0.84	0.73	0	28	146.5	-0.067	1.8575	-1.336	28.57	28.57	-1.937	2.241	6	0	7	21.43	0	1
	MSC2	-2.317	0	0	144	0.79	0.11	283	0.84	10	2	10	5	20	7	14	13	14	12	10	27	0.89	0.13	0.24	0.76	0.93	0.85	0.77	0.92	0.73	0.84	0.94	0.8	0	22	118.75	0.1765	1.873	-0.8125	33.33	33.33	-0.89	2.241	6	0	7	27.27	0	1
	CAF120	-2.313	0	0	156	0.72	0.11	435	0.82	11	7	1	5	21	15	21	13	22	12	8	20	0.74	0.62	0.92	0.78	0.24	0.54	0.85	0.94	0.81	0.86	0.73	0.91	0	20	120	0.6775	1.8575	-0.735	25	50	-0.735	2.241	3	0	4	15	0	1
	RPL16A	-2.312	0	0	148	0.53	0.08	78	0.82	2	2	5	5	18	11	14	26	29	10	14	12	0.82	0.61	0.85	0.96	0.72	0.66	0.35	0.3	0.31	0.43	0.76	0.75	0	41	160	0.472	1.505	-0.735	14.29	42.86	-0.735	2.241	2	6	0.43	4.88	14.63	1
	SMD1	-2.312	0	1	84	0.77	0.06	57	0.85	3	0	0	0	12	14	10	8	4	9	12	12	0.81	0	0	0	0.93	0.62	0.71	0.68	0.75	0.88	0.69	0.9	0	18	164.25	0.188	1.861	-0.735	16.67	33.33	-0.735	2.248	5	0	6	27.78	0	1
	RPS10B	-2.307	0	0	101	0.73	0.07	1	0.97	6	2	5	11	10	10	6	16	7	11	9	8	0.86	0.12	0.24	0.56	0.35	0.97	0.82	0.82	0.92	0.86	0.72	0.9	0	46	133	-0.092	1.8575	-0.7455	25	25	-0.756	2.241	2	1	1.5	4.35	2.17	1
	RPL6A	-2.292	0	0	109	0.58	0.06	65	0.84	5	5	8	4	8	8	9	8	27	12	7	8	0.62	0.82	0.83	0.78	0.86	0.73	0.86	0.18	0.31	0.37	0.53	0.92	0	38	162.5	0.495	1.873	-0.735	11.11	44.44	-0.735	2.248	2	1	1.5	5.41	2.7	1
	PAC10	-2.288	0	0	182	0.68	0.12	116	0.84	7	2	6	9	19	21	19	17	23	27	14	18	0.89	0.42	0.15	0.35	0.23	0.37	0.89	0.7	0.86	0.88	0.84	0.88	0	29	96.5	0.751	1.474	-1.336	22.22	55.56	-1.937	2.241	1	9	0.2	3.45	31.03	1
	RIO2	-2.273	0	1	133	0.81	0.11	146	0.82	0	2	2	6	9	15	15	19	21	20	14	10	0	0.98	0.94	0.24	0.24	0.93	0.79	0.91	0.89	0.92	0.79	0.88	0	14	77.5	-0.119	2.241	-0.735	33.33	33.33	-0.735	2.241	1	4	0.4	7.14	28.57	1
	RPB9	-2.266	0	0	136	0.78	0.11	41	0.83	8	7	2	4	18	14	8	23	20	14	7	11	0.96	0.22	0.2	0.21	0.91	0.74	0.8	0.83	0.8	0.85	0.88	0.78	0	29	160	0.839	1.172	-0.735	33.33	66.67	-0.735	1.505	2	0	3	6.9	0	1
	DPH6	-2.265	0	0	106	0.71	0.07	188	0.82	4	6	10	12	2	11	16	7	0	16	8	14	0.86	0.21	0.53	0.64	0.92	0.95	0.58	0.88	0	0.78	0.86	0.71	0	13	77.5	-0.119	2.241	-0.735	33.33	33.33	-0.735	2.241	0	0	1	0	0	1
	NMD2	-2.265	0	0	98	0.7	0.07	308	0.85	6	5	4	2	9	3	9	15	10	17	11	7	0.78	0.87	0.97	0.9	0.22	0.73	0.67	0.58	0.71	0.78	0.88	0.75	0	16	160	-0.067	1.505	-1.336	40	20	-1.937	1.505	4	3	1.25	25	18.75	1
	GAL11	-2.263	0	0	160	0.63	0.1	453	0.86	12	7	6	2	17	10	13	20	26	10	22	15	0.73	0.31	0.95	0.94	0.23	0.28	0.9	0.69	0.89	0.38	0.56	0.7	0	26	130.25	0.6555	0.842	-0.735	16.67	50	-0.735	2.241	5	0	6	19.23	0	1
	YDL012C	-2.26	0	1	165	0.66	0.11	45	0.89	10	9	6	6	17	18	13	15	17	25	17	12	0.63	0.94	0.86	0.25	0.4	0.89	0.87	0.87	0.9	0.32	0.32	0.95	0	29	137.25	1.0005	2.241	-0.735	16.67	50	-0.735	2.248	3	3	1	10.71	10.71	1
	PPX1	-2.257	0	0	81	0.71	0.06	138	0.8	7	2	6	4	6	5	6	9	4	6	13	13	0.71	0.09	0.31	0.83	0.81	0.82	0.81	0.89	0.58	0.68	0.74	0.73	0	20	160	0.472	1.4895	-1.937	20	40	-1.937	1.505	6	0	7	30	0	1
	RPS26A	-2.257	0	0	101	0.5	0.05	44	0.86	8	4	4	7	4	2	7	18	26	7	4	10	0.86	0.74	0.62	0.91	0.87	0.85	0.33	0.24	0.24	0.41	0.92	0.69	0	39	138.5	-0.092	1.474	-0.983	25	12.5	-1.21	1.474	0	4	0.2	0	10.53	1
	TIF11	-2.24	0	1	117	0.75	0.09	25	0.84	3	4	6	5	9	7	8	15	17	16	10	17	0.91	0.26	0.22	0.49	0.86	0.64	0.92	0.67	0.88	0.79	0.85	0.86	0	40	79.75	-0.7455	NA	-1.0355	66.67	0	-1.937	0	1	2	0.67	2.5	5	1
	RPT4	-2.239	0	0	134	0.8	0.11	139	0.84	9	2	6	4	17	18	21	13	8	15	4	17	0.75	0.18	0.22	0.32	0.86	0.76	0.95	0.83	0.85	0.94	0.8	0.85	0	19	161.25	0.7035	1.505	-0.6265	33.33	50	-0.735	2.248	6	2	2.33	31.58	10.53	1
	SRP72	-2.236	0	0	102	0.71	0.07	188	0.86	4	8	5	9	8	15	14	10	7	11	6	5	0.96	0.22	0.18	0.18	0.91	0.72	0.93	0.72	0.9	0.96	0.88	0.83	0	23	118.75	0.2025	1.873	-0.735	16.67	33.33	-0.735	2.241	6	2	2.33	26.09	8.7	1
	IOC3	-2.219	0	0	101	0.65	0.07	261	0.83	4	4	2	10	11	6	11	17	11	8	4	13	0.99	0.95	0.2	0.26	0.91	0.69	0.82	0.27	0.87	0.71	0.93	0.63	0	13	163	-0.401	1.505	-0.9725	50	25	-1.21	1.505	1	3	0.5	7.69	23.08	1
	SVF1	-2.197	0	0	137	0.71	0.1	141	0.85	5	1	3	12	13	12	13	22	18	11	13	14	0.54	0.81	0.91	0.77	0.19	0.2	0.88	0.75	0.88	0.85	0.8	0.94	0	38	125	-0.1905	1.1125	-1.336	33.33	33.33	-1.937	1.474	4	8	0.56	10.53	21.05	1
	RPL1B	-2.192	0	0	108	0.65	0.07	27	0.78	5	2	9	5	13	12	4	4	12	14	9	19	0.89	0.85	0.47	0.28	0.59	0.57	0.75	0.8	0.41	0.73	0.71	0.87	0	29	161.25	0.2035	1.505	-0.735	12.5	37.5	-0.735	2.241	2	2	1	6.9	6.9	1
	ARR4	-2.191	0	0	0	0	0	0	0	0	0	0	0	0	0	0	0	0	0	0	0	0	0	0	0	0	0	0	0	0	0	0	0	0	0	0	0	0	0	0	0	0	0	0	0	0	0	0	0
	UTP25	-2.188	0	0	139	0.71	0.1	215	0.85	7	7	8	12	7	25	14	15	2	12	15	15	0.91	0.17	0.2	0.22	0.94	0.77	0.95	0.78	0.97	0.79	0.75	0.86	0	29	160	0.751	1.505	-0.735	11.11	55.56	-0.735	2.248	6	0	7	20.69	0	1
	NAP1	-2.186	0	0	198	0.79	0.15	236	0.84	8	7	6	4	11	25	28	22	18	16	31	22	0.87	0.27	0.16	0.9	0.98	0.78	0.83	0.84	0.64	0.85	0.77	0.96	0	33	160	-0.067	1.505	-0.735	20	20	-0.735	1.505	2	3	0.75	6.06	9.09	1
	POL2	-2.186	0	0	141	0.79	0.11	662	0.82	2	3	4	4	10	18	26	23	17	14	9	11	0.77	0.39	0.17	0.24	0.96	0.76	0.92	0.82	0.72	0.91	0.86	0.78	0	14	111.55	-0.427	NA	-0.735	50	0	-0.735	0	2	1	1.5	14.29	7.14	1
	RPS27B	-2.186	0	0	102	0.51	0.05	24	0.89	6	0	4	11	3	12	3	3	12	17	24	7	0.65	0	0.88	0.76	0.92	0.81	0.73	0.78	0.44	0.31	0.26	0.37	0	46	94.5	-0.119	1.8575	-0.756	33.33	44.44	-1.315	2.248	3	7	0.5	6.52	15.22	1
	SLC1	-2.183	0	0	99	0.72	0.07	112	0.84	3	0	2	10	11	6	6	16	12	18	7	8	0.9	0	0.06	0.22	0.46	0.9	0.8	0.75	0.91	0.86	0.85	0.87	0	22	162.5	0.472	1.4895	-0.735	20	40	-0.735	1.505	8	3	2.25	36.36	13.64	1
	CAN1	-2.175	0	1	97	0.67	0.06	224	0.86	3	5	1	4	13	10	4	13	10	9	11	14	0.8	0.55	0.97	0.88	0.43	0.19	0.61	0.9	0.77	0.9	0.46	0.95	0	16	162.5	0.751	1.474	-0.735	20	60	-0.735	2.241	5	0	6	31.25	0	1
	SEA4	-2.161	0	0	106	0.73	0.08	361	0.82	8	9	6	6	10	5	2	10	16	7	11	16	0.63	0.28	0.39	0.78	0.73	0.72	0.8	0.9	0.8	0.81	0.8	0.86	0	12	111.55	-0.427	NA	-0.735	50	0	-0.735	0	2	0	3	16.67	0	1
	COX17	-2.16	0	1	91	0.77	0.07	29	0.84	0	4	3	2	8	2	12	17	9	10	3	21	0	0.18	0.15	0.21	0.8	0.71	0.83	0.78	0.91	0.82	0.84	0.91	0	54	117.25	0.4835	1.043	-0.9725	14.29	35.71	-1.21	2.248	3	3	1	5.56	5.56	1
	SLM1	-2.16	0	0	113	0.72	0.08	241	0.87	2	4	4	7	17	15	13	11	13	8	10	9	0.54	0.93	0.9	0.51	0.26	0.86	0.71	0.93	0.75	0.92	0.84	0.83	0	27	156.25	-0.427	NA	-1.336	50	0	-1.937	0.472	8	2	3	29.63	7.41	1
	RPN6	-2.152	0	1	188	0.71	0.13	204	0.84	8	9	6	4	25	21	26	20	18	15	20	16	0.9	0.31	0.17	0.19	0.23	0.9	0.75	0.95	0.83	0.75	0.91	0.81	0	16	103.5	-0.262	NA	-0.6265	40	0	-0.735	0.495	4	0	5	25	0	1
	RPS17A	-2.15	0	0	152	0.6	0.09	0	0	5	7	15	22	17	7	9	11	11	17	18	13	0.64	0.32	0.23	0.34	0.32	0.64	0.69	0.83	0.84	0.79	0.94	0.72	0	35	161.25	-0.092	1.4895	-0.735	16.67	33.33	-0.735	1.505	2	3	0.75	5.71	8.57	1
	SMP2	-2.146	0	0	0	0	0	0	0	0	0	0	0	0	0	0	0	0	0	0	0	0	0	0	0	0	0	0	0	0	0	0	0	0	0	0	0	0	0	0	0	0	0	0	0	0	0	0	0
	VMA2	-2.144	0	0	96	0.7	0.07	190	0.83	4	0	1	8	16	13	10	7	2	14	16	5	0.84	0	0.25	0.24	0.49	0.8	0.76	0.76	0.81	0.81	0.81	0.86	0	24	77.5	-0.067	2.241	-1.315	14.29	42.86	-1.315	2.248	3	0	4	12.5	0	1
	GSF2	-2.137	0	1	169	0.73	0.12	157	0.87	13	7	4	19	14	25	20	24	12	11	11	9	0.91	0.28	0.23	0.29	0.61	0.73	0.95	0.81	0.92	0.87	0.82	0.9	0	14	103.5	-0.119	NA	-0.735	20	0	-0.735	0.472	4	0	5	28.57	0	1
	RPN5	-2.131	0	0	105	0.77	0.08	127	0.82	6	0	6	11	4	13	10	10	8	10	15	12	0.93	0	0.21	0.49	0.54	0.96	0.73	0.79	0.92	0.77	0.92	0.82	0	14	111.5	-0.093	1.474	-1.937	25	25	-1.937	1.474	5	0	6	35.71	0	1
	TFB1	-2.125	0	0	112	0.66	0.07	208	0.85	0	2	12	2	6	21	13	5	11	9	20	11	0	0.17	0.3	0.49	0.95	0.26	0.77	0.92	0.92	0.72	0.88	0.86	0	16	160	-0.067	1.8765	-0.735	20	40	-0.735	2.248	1	0	2	6.25	0	1
	MNN10	-2.121	0	1	95	0.78	0.07	124	0.84	1	1	2	3	8	15	7	8	18	12	11	9	0.81	0.81	0.52	0.17	0.46	0.92	0.76	0.85	0.86	0.8	0.82	0.82	0	16	131.25	0.316	1.4995	-0.735	25	50	-0.735	2.248	7	0	8	43.75	0	1
	SYC1	-2.121	0	0	128	0.76	0.1	78	0.8	13	5	5	1	8	10	11	16	12	15	17	15	0.78	0.23	0.15	0.11	0.99	0.73	0.91	0.77	0.76	0.9	0.73	0.89	0	14	94.5	0.839	0.839	NA	0	100	0	0.839	6	2	2.33	42.86	14.29	1
	FPR1	-2.12	0	0	143	0.72	0.1	38	0.74	5	9	11	7	13	7	16	16	12	20	14	13	0.49	0.15	0.18	0.31	0.86	0.83	0.92	0.73	0.76	0.93	0.86	0.87	0	27	134.75	-0.1645	0.842	-0.735	25	25	-0.735	0.842	3	1	2	11.11	3.7	1
	GET4	-2.12	0	0	94	0.78	0.07	98	0.83	3	3	7	4	9	10	10	15	10	6	8	9	0.98	0.5	0.13	0.89	0.93	0.8	0.83	0.86	0.78	0.88	0.78	0.81	0	15	166	-0.119	NA	-0.735	33.33	0	-0.735	0.472	2	1	1.5	13.33	6.67	1
	PFY1	-2.111	0	1	78	0.74	0.06	63	0.84	3	0	13	6	7	12	2	7	7	9	9	3	0.94	0	0.63	0.91	0.9	0.23	0.83	0.92	0.78	0.84	0.93	0.9	0	17	121.75	0.1765	2.241	-0.735	25	25	-0.735	2.241	4	0	5	23.53	0	1
	SEC72	-2.099	0	0	106	0.76	0.08	82	0.8	11	2	10	5	1	5	14	12	10	10	15	11	0.89	0.37	0.34	0.35	0.92	0.76	0.9	0.84	0.84	0.87	0.77	0.79	0	44	117.25	0.6235	0.941	-1.336	25	50	-1.937	2.248	8	5	1.5	18.18	11.36	1
	LOS1	-2.095	0	0	143	0.77	0.11	267	0.83	9	2	5	4	13	11	24	16	19	10	17	13	0.84	0.07	0.12	0.18	0.97	0.68	0.88	0.81	0.75	0.86	0.81	0.76	0	21	77.5	-0.119	2.241	-0.735	20	20	-0.735	2.241	5	4	1.2	23.81	19.05	1
	BIL1	-2.093	0	0	121	0.73	0.09	23	0.87	8	9	5	8	13	16	15	15	6	3	11	12	0.74	0.27	0.19	0.39	0.91	0.74	0.86	0.86	0.82	0.96	0.81	0.79	0	19	85.5	-0.093	0.839	-0.735	25	25	-0.735	0.839	3	3	1	15.79	15.79	1
	SRP14	-2.084	0	0	107	0.78	0.08	37	0.75	4	6	3	6	14	8	8	9	15	11	6	17	0.9	0.22	0.42	0.43	0.96	0.64	0.85	0.79	0.81	0.91	0.9	0.86	0	19	96.5	-0.067	1.505	-1.336	28.57	42.86	-1.937	2.241	4	0	5	21.05	0	1
	ROT1	-2.077	0	1	100	0.7	0.07	94	0.84	6	6	4	8	11	3	8	17	8	13	9	7	0.56	0.97	0.69	0.19	0.2	0.81	0.74	0.89	0.78	0.82	0.9	0.83	0	25	466.5	4.885	4.885	NA	0	100	0	4.885	5	0	6	20	0	1
	OST4	-2.074	0	0	124	0.81	0.1	8	0.96	6	8	2	0	11	5	36	14	13	9	16	4	0.82	0.13	0.21	0	0.95	0.96	0.88	0.8	0.82	0.88	0.89	0.8	0	22	118.75	0.693	1.873	-0.735	25	50	-0.735	2.241	0	0	1	0	0	1
	ARO2	-2.073	0	0	134	0.7	0.09	163	0.8	10	7	9	13	11	20	8	9	9	10	10	18	0.92	0.81	0.25	0.29	0.81	0.86	0.79	0.43	0.75	0.78	0.82	0.8	0	31	163	1.128	1.505	-0.735	25	75	-0.735	2.248	2	5	0.5	6.45	16.13	1
	RPL13A	-2.073	0	0	122	0.58	0.07	0	0	10	10	2	4	4	10	23	13	14	12	8	12	0.84	0.44	0.14	0.19	0.13	0.28	0.35	0.4	0.88	0.88	0.83	0.87	0	32	131.75	0.6775	1.505	-0.735	16.67	50	-0.735	2.241	4	3	1.25	12.5	9.38	1
	LCB1	-2.072	0	1	102	0.58	0.06	294	0.83	2	11	4	1	10	7	8	6	13	16	15	9	0.65	0.95	0.85	0.09	0.2	0.33	0.35	0.61	0.89	0.83	0.39	0.32	0	27	160	0.495	1.474	-1.336	28.57	42.86	-1.937	1.505	2	0	3	7.41	0	1
	SEC39	-2.067	0	0	69	0.76	0.05	233	0.83	3	0	4	2	5	5	2	12	5	15	10	6	0.96	0	0.35	0.64	0.57	0.71	0.81	0.79	0.84	0.85	0.79	0.81	0	14	57.1	-0.518	NA	-0.735	60	0	-1.315	0	0	3	0.25	0	21.43	1
	VRG4	-2.063	0	1	146	0.66	0.1	125	0.84	7	7	10	3	22	9	16	11	11	18	14	18	0.92	0.39	0.18	0.16	0.29	0.38	0.81	0.92	0.82	0.89	0.8	0.9	0	49	146.5	0.495	1.474	-1.315	27.27	45.45	-1.937	2.248	9	0	10	18.37	0	1
	RSC4	-2.062	0	1	149	0.69	0.1	196	0.87	2	8	6	2	8	20	14	8	28	19	21	13	0.84	0.3	0.18	0.17	0.95	0.82	0.89	0.96	0.72	0.94	0.28	0.74	0	18	146.5	-0.262	1.505	-1.336	40	20	-1.937	1.505	3	0	4	16.67	0	1
	MRT4	-2.06	0	0	101	0.68	0.07	70	0.85	6	10	5	5	8	7	7	11	9	10	15	8	0.86	0.46	0.17	0.2	0.65	0.67	0.87	0.62	0.9	0.82	0.74	0.89	0	43	100	0.316	1.505	-1.937	16.67	50	-1.937	2.241	5	5	1	11.63	11.63	1
	PMP2	-2.057	0	0	171	0.43	0.07	13	0.8	1	1	0	1	15	37	37	21	14	15	17	12	0.7	0.57	0	0.16	0.25	0.34	0.26	0.3	0.33	0.94	0.69	0.78	0	34	146.5	-0.065	1.474	-1.336	28.57	42.86	-1.937	2.241	1	1	1	2.94	2.94	1
	MPE1	-2.055	0	1	86	0.68	0.06	181	0.8	10	4	2	5	9	1	2	12	10	10	9	12	0.98	0.67	0.12	0.3	0.91	0.08	0.97	0.54	0.37	0.93	0.6	0.72	0	18	76.5	-0.119	1.505	-0.6265	40	20	-0.735	1.505	3	0	4	16.67	0	1
	YLR050C	-2.055	0	1	105	0.77	0.08	67	0.82	14	8	4	2	6	13	10	15	10	8	5	10	0.88	0.71	0.44	0.51	0.82	0.74	0.78	0.96	0.75	0.86	0.94	0.41	0	0	0	0	0	0	0	0	0	0	0	0	0	0	0	0
	CCW14	-2.052	0	0	125	0.61	0.08	107	0.84	11	2	7	2	6	10	21	14	9	10	18	15	0.92	0.38	0.1	0.82	0.31	0.91	0.66	0.92	0.31	0.62	0.67	0.31	0	36	121.5	-0.093	1.8765	-0.756	37.5	25	-1.347	2.248	3	9	0.4	8.57	25.71	1
	SYH1	-2.048	0	0	120	0.73	0.09	321	0.86	12	11	6	3	8	14	11	10	15	8	10	12	0.84	0.24	0.34	0.71	0.93	0.62	0.89	0.77	0.76	0.88	0.73	0.93	0	18	160	-0.067	1.4895	-0.735	20	40	-0.735	1.505	3	0	4	16.67	0	1
	NHP6A	-2.046	0	0	0	0	0	0	0	0	0	0	0	0	0	0	0	0	0	0	0	0	0	0	0	0	0	0	0	0	0	0	0	0	31	146.5	-0.119	1.505	-1.336	28.57	42.86	-1.937	2.241	10	0	11	32.26	0	1
	SKG3	-2.04	0	0	140	0.76	0.11	358	0.86	6	7	12	10	10	16	13	21	15	10	6	14	0.95	0.46	0.75	0.97	0.64	0.43	0.79	0.8	0.79	0.84	0.68	0.96	0	16	NA	NA	NA	NA	NA	NA	NA	NA	0	0	1	0	0	1
	DCP2	-2.038	0	0	103	0.59	0.06	313	0.87	7	2	2	8	8	27	6	19	8	6	6	4	0.95	0.64	0.18	0.4	0.27	0.23	0.96	0.75	0.93	0.69	0.9	0.96	0	26	119.5	-0.093	1.474	-0.735	25	25	-0.735	1.474	5	0	6	19.23	0	1
	PAB1	-2.037	0	0	121	0.73	0.09	233	0.86	2	3	7	0	8	9	7	2	25	22	22	14	0.69	0.58	0.86	0	0.2	0.32	0.7	0.89	0.84	0.71	0.9	0.8	0	20	131.75	1.1565	1.4895	-0.735	16.67	66.67	-0.735	2.241	1	0	2	5	0	1
	NVJ2	-2.03	0	0	85	0.71	0.06	246	0.84	12	2	3	1	5	1	6	14	14	4	11	12	0.8	0.11	0.39	0.84	0.78	0.8	0.74	0.81	0.86	0.82	0.89	0.28	0	16	111.55	-0.427	NA	-0.735	50	0	-0.735	0	5	0	6	31.25	0	1
	TIF2	-2.03	0	1	112	0.75	0.08	40	0.81	3	3	2	11	8	19	13	8	13	9	10	13	0.87	0.56	0.1	0.16	0.49	0.92	0.77	0.76	0.93	0.82	0.82	0.95	0	17	161.25	-0.092	1.4895	-0.735	16.67	33.33	-0.735	1.505	5	0	6	29.41	0	1
	SEC63	-2.028	0	0	107	0.68	0.07	177	0.84	11	5	11	7	10	11	8	10	11	8	5	10	0.88	0.24	0.18	0.18	0.79	0.81	0.94	0.65	0.95	0.66	0.86	0.75	0	30	103.5	-0.262	2.241	-0.735	33.33	33.33	-0.735	2.241	6	7	0.88	20	23.33	1
	SRP102	-2.028	0	0	95	0.82	0.08	87	0.84	10	1	0	3	12	9	15	8	7	7	17	6	0.97	0.96	0	0.16	0.75	0.68	0.94	0.76	0.95	0.98	0.74	0.94	0	17	103.5	-0.119	1.505	NA	0	33.33	-0.262	1.505	8	0	9	47.06	0	1
	WHI3	-2.027	0	0	124	0.69	0.08	217	0.89	10	5	2	3	11	17	13	11	10	16	12	14	0.77	0.69	0.97	0.91	0.81	0.62	0.18	0.49	0.73	0.83	0.78	0.9	0	31	103.5	-0.735	0.839	-1.347	60	20	-1.937	0.839	10	2	3.67	33.33	6.67	1
	RPL17B	-2.023	0	0	123	0.52	0.06	45	0.85	6	4	1	2	9	20	14	17	15	9	16	10	0.66	0.73	0.52	0.42	0.27	0.31	0.24	0.32	0.68	0.81	0.83	0.78	0	35	162.5	0.472	1.505	-0.735	11.11	33.33	-0.735	2.241	2	4	0.6	5.71	11.43	1
	BMH2	-2.019	0	0	80	0.68	0.05	112	0.85	2	4	5	1	6	22	12	8	7	3	6	4	0.81	0.67	0.56	0.47	0.8	0.44	0.75	0.88	0.84	0.92	0.78	0.64	0	40	87	0.316	1.043	-1.025	33.33	50	-1.315	2.241	18	0	19	45	0	1
	ADE12	-2.015	0	1	137	0.65	0.09	127	0.79	5	12	2	0	8	16	8	13	18	8	21	26	0.77	0.49	0.57	0	0.45	0.62	0.29	0.27	0.67	0.69	0.93	0.84	0	35	153.25	0.1765	1.505	-0.756	37.5	37.5	-1.937	2.241	5	3	1.5	14.29	8.57	1
	RPT1	-2.015	0	1	153	0.74	0.11	196	0.85	6	2	9	7	8	16	17	20	13	16	26	13	0.91	0.92	0.25	0.17	0.67	0.69	0.88	0.76	0.84	0.78	0.82	0.9	0	21	103.5	0.472	1.873	NA	0	40	-0.262	2.241	7	4	1.6	33.33	19.05	1
	MEF1	-2.012	0	0	148	0.79	0.12	270	0.85	6	5	1	2	20	16	10	25	15	27	12	9	0.63	0.18	0.28	0.97	0.83	0.76	0.73	0.93	0.72	0.84	0.84	0.74	0	29	111.55	-0.427	NA	-0.735	50	0	-0.735	0	1	0	2	3.45	0	1
	VHS2	-2.01	0	1	130	0.72	0.09	182	0.85	13	6	4	11	17	16	4	12	16	13	4	14	0.97	0.79	0.21	0.29	0.75	0.69	0.51	0.89	0.81	0.8	0.45	0.79	0	14	94.75	-0.005	0.751	-0.735	25	25	-0.735	0.751	5	0	6	35.71	0	1
	SHR3	-2.009	0	1	104	0.77	0.08	74	0.81	8	4	4	1	10	9	5	8	11	15	17	12	0.93	0.6	0.12	0.87	0.83	0.27	0.97	0.72	0.98	0.82	0.95	0.7	0	14	96	0.1885	1.8575	-0.6265	33.33	33.33	-0.735	2.241	2	1	1.5	14.29	7.14	1
	AFG2	-2.008	0	1	87	0.78	0.07	364	0.84	5	3	5	3	10	14	10	7	7	7	8	8	0.94	0.28	0.22	0.45	0.9	0.76	0.91	0.78	0.92	0.84	0.74	0.89	0	19	160	-0.119	1.505	-0.735	33.33	33.33	-0.735	1.505	5	2	2	26.32	10.53	1
	GPA1	-2.006	0	0	101	0.52	0.05	195	0.82	0	4	2	4	4	28	12	2	11	15	8	11	0	0.72	0.48	0.2	0.17	0.27	0.29	0.39	0.8	0.66	0.91	0.85	0	29	96.5	0.472	1.505	-0.735	14.29	42.86	-0.735	2.241	4	7	0.62	13.79	24.14	1
	PDP3	-2.005	0	0	87	0.77	0.07	96	0.86	5	6	4	2	8	3	10	6	11	19	6	7	0.94	0.66	0.67	0.96	0.8	0.21	0.61	0.63	0.84	0.83	0.91	0.92	0	25	121.75	-0.1315	2.241	-1.0715	50	25	-1.408	2.241	3	0	4	12	0	1
	PKR1	-2.005	0	0	128	0.64	0.08	47	0.88	9	2	10	2	11	14	8	13	6	20	16	17	0.91	0.37	0.22	0.27	0.72	0.63	0.95	0.75	0.72	0.43	0.88	0.57	0	28	146.5	-0.262	1.505	-1.336	40	20	-1.937	1.505	3	6	0.57	10.71	21.43	1
	SEC66	-1.999	0	0	129	0.74	0.09	52	0.85	9	1	7	9	6	14	16	17	14	7	17	12	0.82	0.25	0.18	0.21	0.81	0.7	0.96	0.68	0.78	0.88	0.85	0.92	0	34	99	-0.1905	1.172	-0.7455	33.33	33.33	-0.756	1.505	6	7	0.88	17.65	20.59	1
	HRR25	-1.997	0	1	115	0.64	0.07	170	0.86	0	6	2	6	10	18	14	12	4	18	13	12	0	0.53	0.93	0.84	0.21	0.62	0.81	0.22	0.94	0.7	0.79	0.82	0	22	125	-0.1905	1.474	-1.336	33.33	16.67	-1.937	1.474	10	0	11	45.45	0	1
	DBP5	-1.991	0	1	102	0.76	0.08	162	0.86	4	1	14	2	2	6	8	10	16	18	7	14	0.81	0.21	0.24	0.61	0.36	0.65	0.84	0.84	0.88	0.91	0.9	0.9	0	24	76.5	-0.119	NA	-0.735	33.33	0	-0.735	0	3	3	1	12.5	12.5	1
	THS1	-1.991	0	1	122	0.75	0.09	232	0.87	10	4	7	6	10	10	15	12	13	10	14	11	0.92	0.22	0.14	0.37	0.91	0.6	0.64	0.81	0.96	0.89	0.96	0.81	0	23	153.25	-0.1905	1.4895	-1.336	33.33	33.33	-1.937	1.505	2	3	0.75	8.7	13.04	1
	RBG2	-1.981	0	1	118	0.76	0.09	105	0.83	9	4	7	6	12	19	8	13	8	17	4	11	0.95	0.44	0.13	0.17	0.85	0.78	0.97	0.76	0.77	0.88	0.88	0.93	0	27	121.5	0.342	1.873	-1.336	25	50	-1.937	2.248	3	6	0.57	11.11	22.22	1
	GIS2	-1.976	0	0	141	0.76	0.11	53	0.84	4	6	6	6	20	19	22	8	24	10	8	8	0.89	0.51	0.18	0.53	0.65	0.83	0.87	0.71	0.85	0.91	0.81	0.89	0	38	114.5	0.751	1.505	-1.937	11.11	55.56	-1.937	2.248	0	5	0.17	0	13.16	1
	GCS1	-1.97	0	0	131	0.71	0.09	167	0.86	10	6	15	10	15	13	13	6	14	10	12	7	0.94	0.34	0.25	0.21	0.91	0.77	0.92	0.7	0.78	0.87	0.8	0.9	0	20	160	1.474	1.505	-0.735	20	60	-0.735	2.241	5	1	3	25	5	1
	RSM22	-1.968	0	0	109	0.82	0.09	191	0.83	5	5	1	1	12	14	21	13	4	10	14	9	0.8	0.31	0.11	0.96	0.94	0.79	0.85	0.93	0.91	0.81	0.87	0.75	0	17	96.5	-0.067	1.128	-0.6265	40	40	-0.735	1.505	3	4	0.8	17.65	23.53	1
	RPL2A	-1.966	0	0	174	0.57	0.1	111	0.83	2	2	8	5	18	18	28	23	5	7	22	36	0.68	0.78	0.76	0.76	0.46	0.36	0.3	0.36	0.45	0.31	0.9	0.85	0	28	160	-0.119	1.4895	-0.735	20	40	-0.735	1.505	2	3	0.75	7.14	10.71	1
	YGL140C	-1.965	0	0	111	0.75	0.08	482	0.86	7	5	4	4	6	11	22	12	6	14	13	7	0.79	0.43	0.93	0.95	0.32	0.3	0.91	0.72	0.89	0.94	0.78	0.77	0	11	160	-0.119	1.505	-0.735	33.33	33.33	-0.735	1.505	2	0	3	18.18	0	1
	YAP3	-1.961	0	0	85	0.67	0.06	79	0.87	11	6	8	9	16	10	3	12	7	3	0	0	0.65	0.98	0.83	0.29	0.53	0.9	0.88	0.53	0.91	0.78	0	0	1	18	76.5	-0.119	2.241	-1.626	40	20	-1.937	2.241	0	0	1	0	0	1
	IFA38	-1.958	0	1	107	0.68	0.07	109	0.84	10	7	11	4	4	5	0	13	13	6	14	20	0.95	0.23	0.17	0.25	0.79	0.66	0	0.69	0.8	0.83	0.81	0.83	0	23	146.5	-0.262	2.248	-1.336	40	20	-1.937	2.248	6	2	2.33	26.09	8.7	1
	TIF1	-1.943	0	0	110	0.75	0.08	36	0.79	5	5	3	5	7	6	7	22	10	4	17	19	0.89	0.56	0.26	0.34	0.34	0.91	0.87	0.79	0.75	0.65	0.9	0.85	0	24	146.5	0.495	1.4895	-1.336	22.22	44.44	-1.937	2.241	1	2	0.67	4.17	8.33	1
	ARP5	-1.931	0	1	107	0.73	0.08	226	0.82	6	5	7	10	12	12	12	7	9	8	8	11	0.95	0.41	0.4	0.38	0.92	0.69	0.84	0.71	0.69	0.82	0.88	0.87	0	17	160	-0.067	1.8765	-0.735	20	40	-0.735	2.248	3	2	1.33	17.65	11.76	1
	VAM7	-1.923	0	0	109	0.79	0.09	153	0.85	3	3	3	2	19	10	12	8	14	13	11	11	0.61	0.15	0.14	0.7	0.86	0.96	0.67	0.94	0.84	0.84	0.91	0.71	0	21	120	1.043	1.505	-0.735	20	60	-0.735	2.241	4	1	2.5	19.05	4.76	1
	ATG18	-1.919	0	0	130	0.76	0.1	219	0.8	3	8	7	7	11	14	11	12	23	16	16	2	0.96	0.94	0.33	0.31	0.74	0.78	0.82	0.73	0.85	0.78	0.81	0.91	0	20	162.5	0.472	0.842	-1.336	22.22	33.33	-1.937	1.474	6	0	7	30	0	1
	SRP68	-1.915	0	0	124	0.74	0.09	205	0.84	7	2	8	6	14	13	11	15	9	11	18	10	0.9	0.85	0.41	0.23	0.61	0.72	0.8	0.82	0.96	0.83	0.84	0.75	0	29	105.5	0.1885	1.496	-1.336	33.33	33.33	-1.937	2.241	8	3	2.25	27.59	10.34	1
	PEX11	-1.912	0	1	115	0.65	0.07	115	0.85	0	2	16	4	6	14	15	16	20	4	1	17	0	0.68	0.21	0.25	0.86	0.61	0.83	0.75	0.74	0.62	0.78	0.77	0	24	162.5	0.842	1.158	-0.735	20	80	-0.735	2.241	8	2	3	33.33	8.33	1
	NOP15	-1.909	0	0	79	0.6	0.05	58	0.83	2	1	8	7	20	8	2	11	3	6	8	3	0.98	0.36	0.21	0.21	0.35	0.93	0.86	0.77	0.68	0.79	0.94	0.89	0	37	89.75	0.342	1.505	-1.315	30	50	-1.937	2.248	6	10	0.64	16.22	27.03	1
	GIM5	-1.908	0	0	91	0.76	0.07	0	0	6	2	7	1	15	16	6	4	10	7	10	7	0.72	0.08	0.76	0.96	0.69	0.9	0.69	0.88	0.73	0.7	0.86	0.72	0	42	120	0.472	0.941	-1.336	28.57	28.57	-1.937	1.043	1	2	0.67	2.38	4.76	1
	MSC3	-1.908	0	0	115	0.73	0.08	370	0.85	0	7	2	3	5	14	15	24	10	15	13	7	0	0.93	0.92	0.67	0.15	0.72	0.83	0.9	0.79	0.59	0.46	0.88	0	18	83	-0.119	1.54	-0.7455	40	40	-0.756	2.241	7	3	2	38.89	16.67	1
	IES1	-1.906	0	0	98	0.67	0.07	278	0.81	7	5	11	4	8	8	7	10	7	12	15	4	0.96	0.42	0.21	0.22	0.53	0.79	0.95	0.49	0.98	0.68	0.87	0.91	0	22	146.5	-0.067	1.8575	-1.336	22.22	22.22	-1.937	2.241	3	0	4	13.64	0	1
	FEN1	-1.904	0	1	0	0	0	0	0	0	0	0	0	0	0	0	0	0	0	0	0	0	0	0	0	0	0	0	0	0	0	0	0	0	0	0	0	0	0	0	0	0	0	0	0	0	0	0	0
	PEA2	-1.902	0	0	132	0.62	0.08	175	0.8	10	1	10	6	7	11	12	25	13	12	6	19	0.96	0.83	0.32	0.18	0.88	0.77	0.77	0.4	0.33	0.68	0.74	0.87	0	17	160	-0.067	1.505	-0.735	20	20	-0.735	1.505	2	0	3	11.76	0	1
	SEC62	-1.901	0	0	117	0.73	0.08	123	0.85	14	6	9	9	5	11	8	8	14	13	14	6	0.83	0.26	0.23	0.18	0.84	0.93	0.96	0.78	0.91	0.83	0.8	0.93	0	18	163	0.105	1.505	-0.735	25	25	-0.735	1.505	4	0	5	22.22	0	1
	NUP84	-1.897	0	0	122	0.73	0.09	235	0.87	5	8	6	8	4	21	13	10	10	7	16	14	0.95	0.5	0.25	0.32	0.86	0.7	0.88	0.65	0.9	0.84	0.81	0.88	0	10	163	0.1765	1.505	-0.735	25	25	-0.735	1.505	1	0	2	10	0	1
	RNA14	-1.893	0	0	101	0.77	0.08	200	0.84	6	4	4	4	10	10	6	9	6	12	17	13	0.79	0.11	0.52	0.17	0.93	0.78	0.9	0.77	0.79	0.87	0.77	0.9	0	17	160	-0.119	1.505	-0.735	33.33	33.33	-0.735	1.505	5	0	6	29.41	0	1
	SEC28	-1.893	0	0	133	0.64	0.08	120	0.84	4	7	0	8	11	14	26	10	18	4	17	14	0.34	0.16	0	0.9	0.87	0.82	0.48	0.24	0.59	0.79	0.9	0.73	0	32	128.25	0.316	1.128	-0.735	25	50	-0.735	1.505	4	1	2.5	12.5	3.12	1
	GPM1	-1.887	0	0	131	0.64	0.08	98	0.82	2	0	0	8	12	17	0	29	23	14	13	13	0.79	0	0	0.38	0.24	0.35	0	0.68	0.73	0.85	0.79	0.83	0	30	114.5	0.472	1.474	-0.735	11.11	33.33	-0.735	1.505	1	0	2	3.33	0	1
	BCH1	-1.879	0	0	137	0.77	0.1	283	0.83	2	7	2	7	16	8	26	19	19	11	10	10	0.93	0.95	0.18	0.33	0.67	0.82	0.94	0.88	0.79	0.96	0.41	0.63	0	28	119.5	-0.2925	1.474	-0.6265	50	25	-0.735	1.474	0	0	1	0	0	1
	DPS1	-1.877	0	0	123	0.74	0.09	198	0.87	5	6	5	7	5	12	18	14	15	10	13	13	0.87	0.44	0.16	0.32	0.81	0.84	0.87	0.53	0.93	0.67	0.84	0.91	0	41	163	0.214	1.8765	-0.735	16.67	33.33	-0.735	2.248	2	2	1	5	5	1
	RGD2	-1.877	0	0	97	0.83	0.08	236	0.85	10	2	2	1	6	17	7	11	12	9	8	12	0.88	0.18	0.94	0.24	0.92	0.85	0.91	0.86	0.81	0.9	0.78	0.82	0	19	160	0.472	1.873	-0.735	20	40	-0.735	2.241	3	3	1	15.79	15.79	1
	NRD1	-1.875	0	1	138	0.69	0.09	246	0.81	9	2	1	4	17	13	20	11	19	11	13	18	0.81	0.86	0.9	0.85	0.68	0.42	0.29	0.73	0.88	0.91	0.84	0.72	0	32	95.5	0.316	0.795	-0.735	25	50	-0.735	0.839	6	7	0.88	18.75	21.88	1
	VAC14	-1.874	0	0	158	0.71	0.11	336	0.85	10	8	12	6	24	17	19	6	19	11	16	10	0.88	0.22	0.21	0.68	0.95	0.82	0.84	0.98	0.32	0.73	0.84	0.95	0	12	111.55	-0.427	NA	-0.735	50	0	-0.735	0	1	0	2	8.33	0	1
	TEF1	-1.852	0	0	120	0.64	0.08	61	0.84	6	0	4	2	14	7	9	13	13	16	16	20	0.62	0	0.19	0.15	0.16	0.37	0.38	0.7	0.84	0.88	0.76	0.85	0	14	103.5	-0.262	2.241	-0.735	33.33	33.33	-0.735	2.241	1	0	2	7.14	0	1
	SRP21	-1.85	0	0	115	0.68	0.08	61	0.75	8	7	10	8	16	7	9	7	4	8	18	13	0.74	0.25	0.26	0.51	0.95	0.84	0.84	0.9	0.59	0.92	0.38	0.92	0	34	120.5	-0.066	1.474	-1.336	25	37.5	-1.937	2.241	2	1	1.5	5.88	2.94	1
	PTI1	-1.842	0	1	121	0.73	0.09	155	0.81	6	4	9	11	13	12	10	11	6	10	9	20	0.46	0.98	0.95	0.63	0.25	0.59	0.9	0.76	0.83	0.85	0.85	0.84	0	18	153.25	-0.427	1.505	-1.336	50	25	-1.937	1.505	4	7	0.62	22.22	38.89	1
	PBP1	-1.839	0	1	111	0.67	0.07	267	0.86	2	2	6	4	16	17	14	7	14	10	8	11	0.93	0.47	0.51	0.93	0.7	0.2	0.67	0.73	0.93	0.74	0.9	0.73	0	15	162.5	0.472	1.4895	-0.735	20	40	-0.735	1.505	1	0	2	6.67	0	1
	NIT3	-1.824	0	0	116	0.74	0.08	128	0.82	12	2	13	13	12	15	11	2	12	15	6	3	0.9	0.37	0.58	0.89	0.77	0.86	0.33	0.67	0.68	0.88	0.65	0.91	0	27	96.5	-0.119	1.4995	-0.8125	40	40	-0.89	2.248	2	0	3	7.41	0	1
	RPL37B	-1.822	0	1	90	0.65	0.06	32	0.83	2	5	2	8	6	5	8	8	12	14	12	8	0.73	0.94	0.81	0.78	0.88	0.85	0.38	0.42	0.17	0.79	0.69	0.95	0	39	133	-0.092	0.839	-0.9725	25	37.5	-1.21	1.474	2	5	0.5	5.13	12.82	1
	BZZ1	-1.818	0	1	123	0.81	0.1	208	0.84	7	4	3	4	6	13	17	14	15	10	24	6	0.94	0.73	0.19	0.22	0.8	0.78	0.9	0.82	0.83	0.85	0.85	0.86	0	14	77.5	-0.067	1.873	-0.735	20	40	-0.735	2.241	4	0	5	28.57	0	1
	SMI1	-1.814	0	0	124	0.56	0.07	177	0.86	10	5	9	5	16	7	14	10	16	15	8	9	0.88	0.6	0.31	0.69	0.8	0.42	0.18	0.25	0.63	0.69	0.85	0.44	0	15	86.5	-0.066	0.751	NA	0	25	-0.119	0.751	2	1	1.5	13.33	6.67	1
	GCD2	-1.81	0	1	123	0.8	0.1	264	0.85	14	9	2	4	2	13	13	19	6	16	15	10	0.96	0.54	0.06	0.22	0.64	0.66	0.93	0.84	0.9	0.92	0.82	0.88	0	16	77	-0.093	2.241	-0.735	25	25	-0.735	2.241	4	3	1.25	25	18.75	1
	PPH21	-1.8	0	0	84	0.71	0.06	129	0.86	3	2	1	0	8	10	15	6	15	10	4	10	0.75	0.7	0.88	0	0.82	0.76	0.9	0.56	0.4	0.68	0.73	0.86	0	30	160	-0.065	1.172	-0.735	20	40	-0.735	1.505	13	0	14	43.33	0	1
	MMR1	-1.787	0	0	103	0.7	0.07	193	0.86	1	1	6	6	12	6	13	10	0	10	21	17	0.87	0.77	0.73	0.83	0.81	0.68	0.49	0.28	0	0.68	0.73	0.91	0	29	54.7	-0.518	NA	-0.518	100	0	-0.518	0	9	2	3.33	31.03	6.9	1
	SHQ1	-1.787	0	0	89	0.81	0.07	161	0.83	1	1	5	3	10	13	5	7	12	9	13	10	0.95	0.43	0.2	0.89	0.96	0.82	0.89	0.91	0.76	0.88	0.84	0.83	0	13	121.25	-0.093	2.248	-0.735	25	25	-0.735	2.248	4	1	2.5	30.77	7.69	1
	LSM7	-1.786	0	0	202	0.46	0.09	0	0	6	5	11	10	9	11	4	17	33	40	26	30	0.96	0.49	0.22	0.25	0.42	0.87	0.8	0.74	0.58	0.34	0.36	0.26	0	37	80.25	-0.093	2.241	-0.7455	33.33	16.67	-0.756	2.241	2	0	3	5.41	0	1
	RTG2	-1.786	0	0	120	0.71	0.08	202	0.84	7	0	9	13	4	10	17	14	11	7	13	15	0.98	0	0.19	0.22	0.17	0.97	0.82	0.75	0.91	0.82	0.8	0.85	1	15	76.5	-0.119	NA	-0.735	33.33	0	-0.735	0	2	1	1.5	13.33	6.67	1
	VPS21	-1.771	0	1	116	0.7	0.08	84	0.82	6	10	4	8	8	11	17	13	9	8	13	9	0.85	0.45	0.12	0.19	0.56	0.91	0.79	0.77	0.87	0.72	0.86	0.82	0	21	111.5	-0.427	NA	-1.336	50	0	-1.937	0	6	1	3.5	28.57	4.76	1
	RPS4B	-1.766	0	0	132	0.46	0.06	91	0.82	6	4	0	3	4	9	16	25	13	19	11	22	0.78	0.7	0	0.93	0.8	0.58	0.27	0.27	0.28	0.41	0.75	0.52	0	29	131.75	0.9845	1.505	NA	0	50	-0.262	2.241	3	1	2	10.34	3.45	1
	BMT6	-1.764	0	0	82	0.79	0.06	127	0.81	5	1	0	1	8	4	20	8	8	5	11	11	0.45	0.32	0	0.81	0.76	0.85	0.82	0.82	0.87	0.77	0.73	0.91	0	22	96.5	-0.119	1.496	-0.756	42.86	28.57	-1.937	2.241	6	2	2.33	27.27	9.09	1
	SMC4	-1.763	0	0	96	0.78	0.07	442	0.84	7	3	4	4	12	14	5	12	4	18	7	6	0.96	0.66	0.12	0.22	0.8	0.74	0.99	0.88	0.96	0.86	0.69	0.85	0	20	161.25	0.6775	1.4895	-0.735	25	50	-0.735	1.505	5	3	1.5	25	15	1
	CDC2	-1.762	0	0	0	0	0	0	0	0	0	0	0	0	0	0	0	0	0	0	0	0	0	0	0	0	0	0	0	0	0	0	0	0	0	0	0	0	0	0	0	0	0	0	0	0	0	0	0
	TIF5	-1.761	0	0	131	0.73	0.09	148	0.85	3	1	5	7	8	8	18	16	18	20	17	10	0.89	0.94	0.45	0.14	0.26	0.93	0.74	0.91	0.73	0.85	0.84	0.75	0	31	127.25	0.387	1.505	-0.735	16.67	50	-0.735	2.241	5	8	0.67	16.13	25.81	1
	SOH1	-1.759	0	0	219	0.64	0.14	61	0.84	10	6	9	9	20	18	22	20	22	32	26	25	0.84	0.27	0.17	0.54	0.91	0.79	0.84	0.76	0.34	0.4	0.77	0.68	0	19	127.25	0.36	1.172	-0.735	25	50	-0.735	1.505	2	0	3	10.53	0	1
	SWP1	-1.758	0	0	147	0.67	0.1	112	0.79	14	8	2	9	21	20	19	9	10	12	13	10	0.93	0.85	0.38	0.26	0.38	0.8	0.49	0.88	0.82	0.83	0.94	0.39	0	18	133	-0.1905	1.474	-0.735	25	25	-0.735	1.474	6	0	7	33.33	0	1
	BUD6	-1.755	0	0	117	0.73	0.08	276	0.84	9	2	13	7	6	13	12	17	9	12	8	9	0.96	0.36	0.22	0.33	0.96	0.65	0.91	0.79	0.88	0.86	0.73	0.91	0	22	77.5	0.472	3.563	NA	0	40	-0.119	4.885	1	0	2	4.55	0	1
	ABD1	-1.752	0	0	90	0.79	0.07	156	0.81	6	2	2	1	12	4	11	12	7	9	15	9	0.92	0.57	0.2	0.26	0.87	0.73	0.91	0.62	0.93	0.89	0.68	0.89	0	12	111.55	-0.427	NA	-0.735	50	0	-0.735	0	1	0	2	8.33	0	1
	DSS4	-1.749	0	0	108	0.66	0.07	43	0.84	5	2	7	10	14	25	6	6	6	6	9	12	0.91	0.1	0.51	0.85	0.69	0.25	0.97	0.61	0.93	0.88	0.96	0.79	0	27	156.25	0.1765	1.4995	-1.336	33.33	33.33	-1.937	2.248	9	0	10	33.33	0	1
	SSM4	-1.748	0	0	76	0.68	0.05	493	0.84	2	2	7	4	20	3	4	2	6	12	8	6	0.99	0.37	0.19	0.24	0.64	0.96	0.86	0.57	0.93	0.81	0.73	0.84	0	18	108.55	-0.3185	1.505	-0.6265	50	25	-0.735	1.505	7	2	2.67	38.89	11.11	1
	CDC28	-1.742	0	0	92	0.78	0.07	114	0.81	9	6	0	2	11	5	10	16	10	10	7	6	0.81	0.92	0	0.16	0.33	0.9	0.89	0.92	0.84	0.8	0.89	0.74	0	19	166	0.472	2.248	-0.735	20	20	-0.735	2.248	0	5	0.17	0	26.32	1
	SLG1	-1.74	0	0	118	0.69	0.08	174	0.84	6	2	5	3	14	16	15	15	9	7	15	11	0.94	0.93	0.69	0.94	0.56	0.18	0.69	0.83	0.87	0.85	0.8	0.74	0	24	93	-0.119	NA	-0.735	33.33	0	-0.735	0.109	10	3	2.75	41.67	12.5	1
	SHE3	-1.739	0	0	128	0.71	0.09	128	0.86	13	8	10	11	8	12	14	13	9	12	9	9	0.95	0.71	0.18	0.16	0.64	0.74	0.96	0.86	0.84	0.72	0.71	0.98	0	19	163	0.2025	1.8765	-0.735	16.67	33.33	-0.735	2.248	2	1	1.5	10.53	5.26	1
	TSC13	-1.736	0	0	123	0.82	0.1	73	0.82	4	4	5	0	2	10	11	28	25	11	11	12	0.87	0.51	0.54	0	0.37	0.85	0.93	0.8	0.91	0.8	0.81	0.86	0	25	90.5	-0.1645	1.873	-1.025	33.33	33.33	-1.315	2.241	3	0	4	12	0	1
	RPL26A	-1.735	0	0	127	0.49	0.06	0	0	7	3	13	12	2	19	13	19	22	13	1	3	0.75	0.32	0.27	0.27	0.22	0.51	0.8	0.38	0.61	0.47	0.75	0.55	0	38	162.5	-0.065	1.4895	-0.735	14.29	28.57	-0.735	1.505	3	2	1.33	7.89	5.26	1
	MDY2	-1.732	0	0	244	0.35	0.08	110	0.84	7	2	13	6	6	22	24	42	33	30	26	33	0.91	0.55	0.29	0.23	0.66	0.43	0.32	0.35	0.3	0.34	0.32	0.3	0	46	103.5	-0.119	1.8765	-1.0355	36.36	18.18	-1.347	2.248	10	4	2.2	22.22	8.89	1
	RPL14B	-1.73	0	0	110	0.77	0.08	23	0.8	7	4	6	1	5	11	12	24	9	13	7	11	0.8	0.26	0.16	0.31	0.4	0.92	0.79	0.9	0.78	0.86	0.84	0.83	0	47	161.25	0.1765	1.4895	-0.735	16.67	33.33	-0.735	1.505	4	10	0.45	8.51	21.28	1
	CDC24	-1.728	0	1	150	0.82	0.12	297	0.84	11	6	5	8	6	15	12	15	26	14	6	26	0.96	0.8	0.31	0.37	0.97	0.86	0.86	0.83	0.9	0.84	0.93	0.83	0	22	163	1.128	1.505	-0.735	25	75	-0.735	2.248	5	0	6	22.73	0	1
	RPL24B	-1.725	0	1	139	0.58	0.08	59	0.85	2	0	7	9	18	20	8	16	31	5	10	13	0.85	0	0.65	0.8	0.82	0.86	0.65	0.3	0.35	0.36	0.6	0.55	0	52	130.5	-0.1645	1.474	-1.21	41.67	25	-1.937	1.505	3	4	0.8	5.77	7.69	1
	HCR1	-1.722	0	0	105	0.8	0.08	109	0.83	0	3	6	6	3	19	15	17	4	17	4	11	0	0.8	0.29	0.3	0.37	0.85	0.96	0.88	0.61	0.87	0.9	0.97	0	30	128.25	0.342	1.505	-0.735	16.67	50	-0.735	2.248	8	8	1	26.67	26.67	1
	RER2	-1.722	0	0	115	0.75	0.09	124	0.85	6	4	11	0	19	11	16	4	6	6	21	11	0.76	0.08	0.21	0	0.96	0.69	0.89	0.78	0.73	0.9	0.83	0.79	0	17	131.75	-0.093	1.8765	-0.735	16.67	33.33	-0.735	2.248	2	0	3	11.76	0	1
	GNP1	-1.716	0	1	176	0.33	0.06	242	0.84	9	1	4	4	14	25	29	28	16	24	9	13	0.75	0.47	0.38	0.2	0.18	0.21	0.31	0.23	0.24	0.29	0.53	0.8	0	19	114.5	0.751	1.505	NA	0	60	-0.109	2.241	5	0	6	26.32	0	1
	BRX1	-1.711	0	0	144	0.75	0.11	93	0.85	4	8	6	9	28	12	11	25	12	14	10	5	0.89	0.59	0.19	0.36	0.63	0.96	0.85	0.78	0.93	0.84	0.92	0.94	0	38	160	0.472	1.873	-0.735	11.11	44.44	-0.735	4.885	4	3	1.25	10.53	7.89	1
	ERV29	-1.704	0	0	144	0.8	0.11	100	0.82	4	4	2	3	14	18	18	30	18	12	9	12	0.81	0.44	0.26	0.17	0.6	0.79	0.93	0.84	0.95	0.93	0.87	0.72	0	30	103.5	-0.119	1.128	-1.336	28.57	28.57	-1.937	1.505	5	6	0.86	16.67	20	1
	GCD14	-1.702	0	1	118	0.72	0.08	134	0.84	7	2	13	1	5	2	9	11	19	14	15	20	0.86	0.18	0.16	0.46	0.88	0.53	0.77	0.94	0.72	0.91	0.75	0.77	0	6	77.5	2.241	2.241	NA	0	100	0	2.241	1	0	2	16.67	0	1
	KTR1	-1.696	0	1	139	0.57	0.08	138	0.82	3	6	7	5	17	21	14	16	9	12	14	15	0.8	0.72	0.64	0.41	0.27	0.22	0.39	0.61	0.83	0.89	0.73	0.92	0	16	111.55	-0.427	NA	-0.735	50	0	-0.735	0	2	0	3	12.5	0	1
	VPS53	-1.69	0	1	168	0.56	0.09	288	0.85	3	8	2	4	13	5	21	12	30	29	33	8	0.93	0.67	0.24	0.62	0.71	0.88	0.85	0.88	0.35	0.37	0.39	0.82	0	13	111.55	-0.427	NA	-0.735	50	0	-0.735	0	1	0	2	7.69	0	1
	NOP6	-1.679	0	0	101	0.75	0.07	87	0.85	3	3	6	4	7	4	18	14	15	7	10	10	0.96	0.14	0.34	0.7	0.91	0.12	0.87	0.73	0.91	0.79	0.74	0.83	0	19	96.5	-0.067	1.496	-1.336	28.57	28.57	-1.937	2.241	0	1	0.5	0	5.26	1
	NUP145	-1.677	0	0	98	0.72	0.07	461	0.86	7	2	3	10	8	4	14	9	10	8	13	10	0.95	0.89	0.17	0.32	0.49	0.95	0.67	0.89	0.85	0.73	0.85	0.82	0	14	77.5	-0.119	2.241	-0.735	33.33	33.33	-0.735	2.241	4	0	5	30.77	0	1
	MVP1	-1.67	0	0	110	0.74	0.08	157	0.84	7	3	3	12	4	5	10	7	9	18	15	17	0.91	0.51	0.15	0.22	0.59	0.76	0.95	0.83	0.83	0.92	0.78	0.76	0	19	160	-0.067	1.505	-0.735	20	20	-0.735	1.505	2	4	0.6	10.53	21.05	1
	VMA5	-1.669	0	0	91	0.69	0.06	150	0.82	3	6	8	0	16	6	7	3	7	16	10	9	0.65	0.97	0.51	0	0.21	0.76	0.79	0.72	0.83	0.83	0.81	0.86	0	17	118.25	-0.093	1.505	-0.735	25	25	-0.735	1.505	3	0	4	18.75	0	1
	YGR266W	-1.667	0	0	132	0.6	0.08	234	0.82	10	0	11	7	4	5	9	24	19	10	18	15	0.96	0	0.24	0.22	0.51	0.97	0.96	0.48	0.25	0.63	0.76	0.92	0	14	66.8	-0.093	NA	NA	0	0	-0.119	0	0	0	1	0	0	1
	COX19	-1.665	0	0	132	0.67	0.09	58	0.87	2	2	7	8	19	30	9	20	11	16	3	5	0.81	0.33	0.12	0.24	0.69	0.84	0.92	0.55	0.87	0.61	0.77	0.78	0	24	146.5	-1.408	NA	-1.408	100	0	-1.937	0	7	3	2	29.17	12.5	1
	MOT2	-1.665	0	0	123	0.67	0.08	194	0.85	2	6	4	6	17	16	4	12	16	20	12	8	0.87	0.87	0.37	0.14	0.2	0.68	0.82	0.89	0.76	0.85	0.81	0.74	1	14	57.1	-0.518	NA	-0.6265	66.67	0	-0.735	0	5	0	6	35.71	0	1
	ARC1	-1.663	0	1	130	0.76	0.1	156	0.82	4	8	6	4	2	15	11	19	15	21	14	11	0.78	0.53	0.23	0.29	0.88	0.8	0.89	0.87	0.86	0.84	0.92	0.53	0	34	137.25	0.6235	1.873	-0.735	12.5	50	-0.735	2.248	4	8	0.56	11.76	23.53	1
	GUS1	-1.661	0	0	103	0.74	0.08	224	0.85	6	4	6	0	12	10	3	9	20	13	4	16	0.68	0.14	0.11	0	0.93	0.79	0.57	0.9	0.77	0.85	0.91	0.73	0	27	103.5	-0.119	1.873	-0.735	20	40	-0.735	2.241	1	3	0.5	3.7	11.11	1
	TAE2	-1.657	0	0	113	0.71	0.08	331	0.84	13	7	9	4	9	8	6	13	11	12	5	16	0.74	0.17	0.24	0.25	0.88	0.65	0.85	0.92	0.78	0.86	0.84	0.82	0	0	0	0	0	0	0	0	0	0	0	0	0	0	0	0
	ERP4	-1.655	0	1	130	0.69	0.09	52	0.75	11	9	5	2	20	13	21	10	7	12	11	9	0.69	0.95	0.41	0.19	0.51	0.77	0.67	0.69	0.86	0.67	0.89	0.73	0	18	160	-0.119	1.505	-0.735	20	20	-0.735	1.505	0	0	1	0	0	1
	ARP7	-1.654	0	0	130	0.69	0.09	253	0.87	9	3	10	0	14	6	21	19	15	12	10	11	0.91	0.23	0.17	0	0.93	0.38	0.51	0.8	0.74	0.73	0.9	0.86	0	12	90	-0.1645	NA	NA	0	0	-0.262	0	5	0	6	41.67	0	1
	CKA2	-1.654	0	1	136	0.71	0.1	103	0.84	2	1	4	4	27	13	11	15	21	9	17	12	0.81	0.97	0.99	0.6	0.19	0.82	0.8	0.96	0.78	0.92	0.91	0.66	0	17	121.5	0.316	0.839	-1.336	33.33	50	-1.937	1.505	6	1	3.5	35.29	5.88	1
	CLA4	-1.652	0	0	132	0.7	0.09	289	0.84	4	4	10	14	11	18	6	8	9	10	20	18	0.81	0.59	0.81	0.89	0.34	0.24	0.74	0.75	0.95	0.81	0.85	0.79	0	26	160	-0.119	1.505	-0.7455	40	20	-0.756	1.505	4	4	1	15.38	15.38	1
	RPL12A	-1.651	0	0	116	0.54	0.06	60	0.84	4	4	0	6	28	25	11	6	7	2	5	18	0.87	0.25	0	0.21	0.34	0.54	0.59	0.36	0.95	0.46	0.91	0.72	0	29	160	1.474	1.505	-0.735	20	60	-0.735	2.241	3	1	2	10.34	3.45	1
	SYS1	-1.639	0	1	99	0.69	0.07	60	0.82	4	1	10	6	15	8	11	14	10	10	6	4	0.89	0.25	0.29	0.67	0.72	0.51	0.8	0.71	0.73	0.89	0.69	0.82	0	19	103.5	-0.067	1.873	-0.735	20	40	-0.735	2.241	5	0	6	26.32	0	1
	UTP8	-1.637	0	0	115	0.76	0.09	193	0.81	10	0	6	4	10	5	9	13	20	15	17	6	0.94	0	0.19	0.47	0.63	0.87	0.84	0.77	0.87	0.81	0.7	0.79	0	22	114.5	0.496	1.505	-1.336	28.57	42.86	-1.937	2.241	1	2	0.67	4.55	9.09	1
	COX23	-1.633	0	0	163	0.78	0.13	85	0.84	12	6	4	8	16	9	15	38	9	22	20	4	0.41	0.29	0.87	0.97	0.73	0.96	0.68	0.88	0.77	0.82	0.86	0.81	0	24	96.5	-0.119	0.751	-0.6265	40	20	-0.735	0.751	1	1	1	4.17	4.17	1
	PUF3	-1.631	0	0	123	0.58	0.07	312	0.86	8	7	5	4	4	3	24	25	7	2	18	16	0.91	0.92	0.73	0.95	0.66	0.28	0.38	0.27	0.17	0.98	0.79	0.83	0	21	153.8	0.1765	NA	NA	0	0	-0.119	0.472	3	4	0.8	14.29	19.05	1
	HTB2	-1.629	0	1	116	0.51	0.06	51	0.82	2	2	1	4	21	22	16	11	1	13	14	9	0.74	0.42	0.54	0.7	0.29	0.26	0.22	0.67	0.69	0.86	0.79	0.83	0	37	103.5	-0.119	1.1125	-0.735	20	40	-0.735	1.474	7	0	8	19.44	0	1
	COS8	-1.625	0	1	122	0.72	0.09	137	0.82	8	15	14	10	19	18	7	8	14	3	6	0	0.39	0.29	0.36	0.88	0.9	0.92	0.86	0.86	0.94	0.78	0.78	0	0	44	114.5	0.472	1.043	-0.7455	18.18	27.27	-0.756	1.474	18	4	3.8	40.91	9.09	1
	YNR021W	-1.624	0	0	126	0.71	0.09	120	0.85	3	3	8	5	12	17	12	19	16	9	12	10	0.9	0.23	0.23	0.4	0.83	0.61	0.94	0.61	0.92	0.76	0.7	0.95	0	22	131.75	0.693	2.241	-0.735	16.67	50	-0.735	2.248	5	1	3	22.73	4.55	1
	SIR4	-1.62	0	1	114	0.75	0.08	439	0.83	9	4	8	6	15	3	16	15	12	6	4	16	0.58	0.98	0.85	0.3	0.38	0.87	0.84	0.88	0.87	0.83	0.87	0.85	0	15	111.55	-0.427	NA	-0.735	50	0	-0.735	0	3	0	4	20	0	1
	RPN11	-1.615	0	0	125	0.7	0.09	131	0.8	6	4	11	9	10	21	8	4	14	19	11	8	0.89	0.13	0.21	0.34	0.93	0.73	0.91	0.86	0.73	0.82	0.72	0.85	0	31	146.5	-0.067	1.4895	-0.735	33.33	44.44	-1.937	4.885	4	0	5	12.9	0	1
	ELF1	-1.609	0	1	89	0.7	0.06	58	0.83	4	2	4	7	4	9	7	6	10	8	13	15	0.9	0.1	0.15	0.16	0.63	0.8	0.9	0.69	0.66	0.84	0.89	0.8	0	36	160	-0.119	1.8765	-0.7455	40	40	-0.756	2.248	12	7	1.62	33.33	19.44	1
	KAE1	-1.607	0	0	109	0.61	0.07	191	0.85	11	10	5	10	18	4	4	6	5	17	15	4	0.76	0.22	0.72	0.57	0.73	0.32	0.7	0.82	0.75	0.86	0.3	0.42	0	18	80.3	-0.39	NA	-0.6265	50	0	-0.735	0	3	0	4	16.67	0	1
	SLY1	-1.601	0	1	123	0.8	0.1	213	0.82	6	4	7	2	1	8	16	18	14	21	14	12	0.96	0.34	0.21	0.19	0.97	0.83	0.93	0.82	0.88	0.91	0.83	0.82	0	13	103.5	-0.262	NA	-0.735	33.33	0	-0.735	0	1	1	1	7.69	7.69	1
	SBP1	-1.598	0	0	138	0.7	0.1	95	0.84	4	4	5	7	16	10	8	22	13	23	17	9	0.63	0.97	0.74	0.2	0.56	0.93	0.62	0.74	0.59	0.73	0.81	0.82	0	34	100	-0.066	1.505	-0.8125	20	30	-0.89	2.241	1	0	2	2.94	0	1
	RPL36B	-1.597	0	0	147	0.61	0.09	36	0.83	5	10	11	3	7	14	27	16	14	13	9	18	0.72	0.84	0.91	0.7	0.81	0.45	0.32	0.42	0.37	0.91	0.7	0.82	0	41	130.5	0.2145	1.474	-1.336	25	37.5	-1.937	2.248	2	4	0.6	4.88	9.76	1
	OCA5	-1.596	0	0	182	0.53	0.1	257	0.85	15	4	4	6	14	29	24	16	13	15	27	15	0.86	0.27	0.18	0.61	0.24	0.3	0.33	0.26	0.6	0.73	0.84	0.81	0	17	161.25	0.6775	1.4895	-0.735	25	50	-0.735	1.505	5	0	6	29.41	0	1
	NPT1	-1.593	0	0	83	0.68	0.06	139	0.83	7	4	9	3	16	14	8	3	5	5	7	2	0.62	0.92	0.83	0.28	0.36	0.9	0.46	0.74	0.87	0.94	0.77	0.92	0	30	109	0.4955	1.505	-0.735	12.5	37.5	-0.735	2.241	6	7	0.88	20	23.33	1
	ICE2	-1.592	0	0	135	0.71	0.09	160	0.84	13	14	4	1	20	14	5	16	9	13	14	12	0.65	0.9	0.94	0.9	0.21	0.54	0.74	0.91	0.72	0.93	0.79	0.83	0	25	160	-0.067	1.505	-0.735	20	20	-0.735	1.505	7	1	4	28	4	1
	NCP1	-1.592	0	1	226	0.66	0.15	340	0.83	17	7	12	16	22	21	25	23	17	18	23	25	0.94	0.61	0.29	0.19	0.45	0.68	0.79	0.63	0.61	0.89	0.79	0.77	0	24	166	-0.119	NA	-0.735	33.33	0	-0.735	0.472	2	5	0.5	8.33	20.83	1
	CWC21	-1.59	0	0	137	0.78	0.11	105	0.67	13	3	8	5	9	14	9	24	18	6	8	20	0.82	0.71	0.28	0.21	0.56	0.91	0.87	0.79	0.9	0.77	0.82	0.93	0	20	94.5	-0.067	0.839	-0.735	20	20	-0.735	0.839	5	0	6	25	0	1
	RPL20A	-1.587	0	0	116	0.58	0.07	56	0.86	2	1	4	2	17	7	15	9	25	22	4	8	0.93	0.8	0.93	0.77	0.86	0.64	0.88	0.4	0.33	0.36	0.33	0.68	0	35	131.75	0.6775	1.505	-0.735	16.67	50	-0.735	2.241	2	3	0.75	5.71	8.57	1
	NAB6	-1.581	0	1	139	0.75	0.1	419	0.86	5	12	4	4	14	8	14	20	17	16	9	16	0.73	0.91	0.89	0.44	0.26	0.71	0.77	0.82	0.82	0.85	0.85	0.8	0	24	114.5	0.496	1.505	-0.735	14.29	42.86	-0.735	2.241	3	0	4	12.5	0	1
	FAL1	-1.58	0	1	126	0.7	0.09	118	0.82	4	1	6	9	13	13	11	8	17	7	12	25	0.87	1	0.29	0.18	0.66	0.8	0.79	0.75	0.85	0.92	0.89	0.62	0	13	77.5	-0.067	1.8575	-1.937	20	40	-1.937	2.241	4	1	2.5	30.77	7.69	1
	SAC1	-1.58	0	1	113	0.73	0.08	263	0.86	6	0	3	15	16	9	9	11	6	11	13	14	0.83	0	0.88	0.92	0.33	0.24	0.93	0.76	0.73	0.93	0.75	0.92	0	28	96	1.0005	1.873	NA	0	50	-0.119	2.241	3	8	0.44	10.71	28.57	1
	LDB19	-1.579	0	0	134	0.73	0.1	317	0.86	3	8	10	4	19	12	6	12	17	16	14	13	0.94	0.67	0.6	0.96	0.55	0.38	0.89	0.74	0.91	0.8	0.84	0.86	0	19	130.25	0.052	0.839	-0.735	50	50	-0.735	0.839	8	0	9	42.11	0	1
	RPL42B	-1.578	0	0	104	0.51	0.05	28	0.83	6	1	3	0	3	10	5	5	30	17	10	14	0.82	0.88	0.89	0	0.87	0.79	0.72	0.17	0.3	0.38	0.73	0.49	0	46	146.5	-0.262	1.4895	-1.0355	44.44	22.22	-1.937	1.505	2	3	0.75	4.35	6.52	1
	SEC6	-1.577	0	0	152	0.77	0.12	249	0.81	6	8	8	6	15	19	17	14	16	10	11	22	0.97	0.51	0.23	0.31	0.89	0.68	0.9	0.79	0.86	0.86	0.82	0.91	0	10	166	0.472	1.043	-0.735	33.33	33.33	-0.735	1.043	3	0	4	30	0	1
	WRS1	-1.576	0	1	111	0.77	0.08	160	0.84	8	2	6	7	7	14	8	6	12	16	20	5	0.82	0.11	0.27	0.9	0.83	0.74	0.71	0.89	0.78	0.76	0.87	0.84	0	35	103.5	-0.067	1.873	-0.735	14.29	28.57	-0.735	2.241	4	9	0.5	11.43	25.71	1
	FAP7	-1.575	0	1	86	0.73	0.06	91	0.83	4	1	7	6	9	11	16	5	8	4	7	8	0.9	0.25	0.2	0.33	0.98	0.57	0.84	0.88	0.84	0.9	0.77	0.81	0	13	86.5	0.342	0.751	NA	0	50	-0.067	0.751	1	1	1	7.69	7.69	1
	SGF11	-1.574	0	0	135	0.81	0.11	33	0.88	9	9	5	4	9	13	22	12	5	8	28	11	0.84	0.94	0.54	0.17	0.45	0.92	0.78	0.85	0.88	0.89	0.9	0.83	0	16	166	0.472	2.241	-0.735	33.33	33.33	-0.735	2.241	3	0	4	18.75	0	1
	CRZ1	-1.569	0	0	164	0.73	0.12	217	0.83	4	10	6	2	21	13	25	17	13	15	23	15	0.75	0.93	0.71	0.22	0.75	0.72	0.87	0.64	0.27	0.75	0.74	0.94	1	22	94.5	-0.067	0.839	-0.735	20	20	-0.735	0.839	8	1	4.5	38.1	4.76	1
	RPC17	-1.569	0	0	116	0.7	0.08	57	0.85	4	4	6	4	19	9	6	6	12	16	12	18	0.92	0.33	0.17	0.62	0.58	0.45	0.81	0.88	0.73	0.84	0.77	0.87	0	13	108.55	0.693	1.505	NA	0	50	-0.119	1.505	1	0	2	7.69	0	1
	TRP1	-1.568	0	1	176	0.65	0.11	95	0.81	12	6	10	7	12	34	9	10	25	17	5	29	0.71	0.28	0.43	0.9	0.69	0.3	0.36	0.89	0.88	0.76	0.92	0.83	0	15	83	-0.735	NA	-0.7455	66.67	0	-0.756	0	5	0	6	33.33	0	1
	ADD37	-1.566	0	0	180	0.71	0.13	80	0.8	16	10	13	15	13	16	18	8	13	14	22	22	0.82	0.46	0.27	0.28	0.36	0.94	0.79	0.85	0.95	0.79	0.92	0.78	0	35	96.5	-0.119	0.751	-0.6265	40	20	-0.735	0.751	3	2	1.33	8.57	5.71	1
	HNT1	-1.559	0	0	147	0.6	0.09	59	0.81	12	5	9	10	14	21	10	27	13	6	4	16	0.89	0.64	0.94	0.89	0.43	0.49	0.57	0.4	0.25	0.7	0.73	0.85	0	24	156.25	-0.3185	1.4995	-0.9725	50	25	-1.937	2.248	9	1	5	37.5	4.17	1
	LYP1	-1.558	0	0	137	0.52	0.07	257	0.86	8	6	5	11	19	12	17	15	17	15	10	2	0.8	0.47	0.29	0.19	0.41	0.88	0.43	0.37	0.32	0.95	0.57	0.79	0	27	163	-0.3135	1.505	-0.735	50	16.67	-1.937	1.505	2	1	1.5	7.41	3.7	1
	PRE10	-1.558	0	0	130	0.64	0.08	143	0.84	12	5	10	10	8	4	10	10	12	22	12	15	0.94	0.61	0.23	0.33	0.9	0.86	0.35	0.19	0.93	0.78	0.71	0.7	0	21	103.5	-0.262	NA	-0.735	33.33	0	-0.735	0	7	0	8	33.33	0	1
	YIL161W	-1.558	0	1	70	0.78	0.05	67	0.83	2	1	2	6	2	9	4	7	6	4	13	14	0.44	0.14	0.18	0.53	0.94	0.92	0.76	0.85	0.86	0.89	0.81	0.84	0	16	111.5	-0.427	NA	-1.336	50	0	-1.937	0	2	1	1.5	12.5	6.25	1
	NUP188	-1.554	0	1	162	0.72	0.12	421	0.84	4	2	1	10	23	16	28	2	22	19	12	23	0.92	0.16	0.25	0.34	0.88	0.73	0.86	0.27	0.23	0.95	0.74	0.92	0	13	80.25	-0.427	2.241	-0.7455	50	25	-0.756	2.241	7	0	8	53.85	0	1
	PGA1	-1.554	0	1	132	0.8	0.1	69	0.72	11	4	4	4	18	17	14	23	9	10	2	16	0.93	0.62	0.2	0.29	0.88	0.68	0.9	0.89	0.67	0.9	0.78	0.86	0	17	154.5	-0.427	1.474	-1.336	50	25	-1.937	1.474	8	0	9	47.06	0	1
	PRS4	-1.553	0	0	129	0.75	0.1	124	0.86	8	4	7	15	10	5	12	18	12	18	10	10	0.93	0.38	0.21	0.43	0.86	0.83	0.86	0.8	0.79	0.91	0.8	0.81	0	17	160	1.505	1.873	-0.735	33.33	66.67	-0.735	2.241	0	3	0.25	0	17.65	1
	KTI11	-1.551	0	0	124	0.55	0.07	42	0.89	6	8	3	0	12	30	10	6	4	13	15	17	0.79	0.26	0.14	0	0.33	0.3	0.3	0.86	0.82	0.81	0.85	0.77	0	6	54.7	-0.518	NA	-0.518	100	0	-0.518	0	2	0	3	40	0	1
	EGD1	-1.546	0	0	118	0.65	0.08	82	0.85	6	3	10	3	12	12	18	5	13	12	9	15	0.94	0.72	0.2	0.65	0.31	0.89	0.46	0.54	0.88	0.76	0.71	0.84	0	29	161.25	0.1765	1.4895	-0.735	16.67	33.33	-0.735	1.505	1	5	0.33	3.45	17.24	1
	YPD1	-1.546	0	0	97	0.72	0.07	50	0.79	4	2	6	0	15	13	13	7	4	12	8	13	0.72	0.95	0.91	0	0.16	0.85	0.77	0.95	0.77	0.75	0.87	0.81	0	18	96.5	-0.735	0.751	-0.89	60	20	-1.21	0.751	3	0	4	16.67	0	1
	FMP28	-1.541	0	0	0	0	0	0	0	0	0	0	0	0	0	0	0	0	0	0	0	0	0	0	0	0	0	0	0	0	0	0	0	0	0	0	0	0	0	0	0	0	0	0	0	0	0	0	0
	MRN1	-1.539	0	0	65	0.73	0.05	239	0.85	1	2	2	1	3	7	1	9	9	10	16	4	0.91	0.69	0.74	0.68	0.92	0.72	0.9	0.67	0.9	0.22	0.92	0.86	0	26	146.5	-0.735	NA	-1.347	60	0	-1.937	0.472	5	7	0.75	19.23	26.92	1
	MNN11	-1.538	0	1	156	0.77	0.12	164	0.84	10	7	2	2	13	25	30	12	12	6	15	22	0.97	0.86	0.18	0.79	0.87	0.82	0.95	0.68	0.94	0.44	0.87	0.29	0	20	161.25	0.1765	1.505	-1.336	25	37.5	-1.937	2.248	4	1	2.5	20	5	1
	TIP20	-1.538	0	1	154	0.71	0.11	206	0.83	4	1	1	2	21	12	8	8	23	30	29	15	0.97	0.85	0.38	0.5	0.28	0.43	0.81	0.72	0.85	0.82	0.76	0.93	0	15	166	-0.119	NA	-0.735	33.33	0	-0.735	0.472	4	0	5	26.67	0	1
	EMC1	-1.537	0	1	126	0.74	0.09	247	0.82	1	1	7	12	12	16	15	4	9	21	11	17	0.96	0.11	0.33	0.32	0.96	0.72	0.9	0.6	0.86	0.82	0.79	0.8	0	15	118.25	-0.093	1.505	-0.735	25	25	-0.735	1.505	3	0	4	20	0	1
	YJL169W	-1.535	0	1	151	0.75	0.11	33	0.81	9	2	7	8	10	17	14	10	15	26	25	8	0.92	0.68	0.39	0.26	0.7	0.7	0.94	0.8	0.83	0.84	0.73	0.89	0	10	77.5	-0.119	2.241	-1.937	33.33	33.33	-1.937	2.241	1	2	0.67	10	20	1
	BIM1	-1.532	0	0	122	0.71	0.09	121	0.84	11	5	10	11	5	10	8	16	5	14	10	17	0.85	0.18	0.2	0.59	0.88	0.86	0.61	0.84	0.69	0.85	0.7	0.84	0	19	79.75	-0.427	NA	-0.7455	50	0	-0.756	0	3	0	4	15.79	0	1
	CDC33	-1.531	0	0	129	0.77	0.1	70	0.82	4	1	1	7	6	17	0	23	18	18	15	19	0.84	0.88	0.35	0.1	0.1	0.95	0	0.89	0.84	0.77	0.9	0.76	0	30	109	0.484	1.474	-0.735	12.5	37.5	-0.735	2.241	3	4	0.8	10	13.33	1
	POP3	-1.529	0	0	137	0.6	0.08	125	0.83	6	7	7	5	21	23	10	10	13	17	11	7	0.97	0.26	0.28	0.57	0.81	0.3	0.24	0.74	0.65	0.84	0.6	0.86	0	20	162.5	0.472	1.8575	-0.735	20	40	-0.735	2.241	6	0	7	30	0	1
	YOR283W	-1.529	0	0	112	0.75	0.08	62	0.81	7	8	2	3	11	13	19	11	4	12	15	7	0.96	0.92	0.21	0.15	0.45	0.86	0.71	0.73	0.98	0.72	0.86	0.86	0	29	160	0.472	1.873	-0.735	20	40	-0.735	2.241	0	0	1	0	0	1
	HTZ1	-1.524	0	0	196	0.54	0.1	60	0.87	12	5	4	11	28	14	22	27	22	17	20	14	0.88	0.94	0.34	0.24	0.46	0.84	0.32	0.39	0.85	0.79	0.37	0.28	0	28	146.5	-0.262	1.474	-1.336	40	20	-1.937	1.474	9	0	10	32.14	0	1
	RUP1	-1.524	0	0	165	0.7	0.11	364	0.81	3	4	2	22	22	14	7	6	10	34	23	18	0.96	0.79	0.12	0.27	0.21	0.96	0.68	0.96	0.89	0.86	0.9	0.84	0	16	87	0.316	1.496	-0.735	25	50	-0.735	2.241	6	1	3.5	37.5	6.25	1
	RPM2	-1.517	0	0	168	0.59	0.1	294	0.85	3	4	0	4	11	10	22	32	18	24	21	19	0.87	0.69	0	0.81	0.67	0.68	0.29	0.25	0.74	0.74	0.97	0.57	0	31	128.25	0.2025	1.128	-0.735	16.67	33.33	-0.735	1.505	13	3	3.5	41.94	9.68	1
	VPS35	-1.513	0	1	91	0.76	0.07	310	0.85	10	2	1	2	8	3	12	10	10	14	6	13	0.94	0.79	0.35	0.27	0.27	0.68	0.79	0.76	0.92	0.76	0.88	0.85	0	19	103.5	-0.262	1.505	-0.6265	40	20	-0.735	1.505	3	0	4	15.79	0	1
	EMC2	-1.511	0	0	103	0.77	0.08	106	0.83	5	1	9	4	9	10	10	8	10	12	12	13	0.9	0.09	0.31	0.3	0.9	0.78	0.89	0.78	0.79	0.82	0.82	0.93	0	9	77.5	2.241	3.563	NA	0	66.67	-0.119	4.885	1	0	2	11.11	0	1
	NIC96	-1.509	0	0	80	0.68	0.05	280	0.84	4	3	6	8	7	6	4	11	5	13	8	5	0.92	0.21	0.14	0.38	0.86	0.87	0.9	0.92	0.62	0.8	0.69	0.49	0	16	161.25	0.1765	1.4895	-1.336	33.33	33.33	-1.937	1.505	3	0	4	18.75	0	1
	ZUO1	-1.508	0	1	103	0.64	0.07	195	0.86	6	4	8	3	0	4	13	9	8	16	18	14	0.54	0.19	0.08	0.23	0	0.18	0.37	0.76	0.82	0.86	0.89	0.85	0	44	125	-0.093	1.505	-0.756	30	30	-1.937	2.241	4	13	0.36	9.09	29.55	1
	NOT5	-1.507	0	0	73	0.67	0.05	180	0.83	5	7	1	5	9	8	14	11	3	4	0	6	0.87	0.96	0.48	0.09	0.41	0.95	0.66	0.66	0.89	0.63	0	0.66	0	18	96.5	-0.067	0.751	-0.735	20	20	-0.735	0.751	4	0	5	22.22	0	1
	THR4	-1.507	0	0	146	0.77	0.11	174	0.83	8	2	4	7	11	19	15	13	9	14	25	19	0.91	0.33	0.12	0.39	0.46	0.86	0.82	0.83	0.9	0.79	0.9	0.77	0	31	103.5	1.474	1.505	NA	0	60	-0.262	2.241	4	6	0.71	12.9	19.35	1
	RPS24B	-1.506	0	0	135	0.53	0.07	51	0.84	9	2	1	7	10	14	18	10	25	18	10	11	0.85	0.6	0.89	0.8	0.8	0.77	0.77	0.43	0.25	0.25	0.17	0.57	0	35	133	0.2035	1.474	-0.735	12.5	37.5	-0.735	2.241	2	4	0.6	5.71	11.43	1
	SBH2	-1.504	0	0	199	0.71	0.14	40	0.83	12	1	2	8	17	18	22	15	26	19	36	23	0.95	0.68	0.19	0.17	0.71	0.73	0.4	0.83	0.7	0.83	0.74	0.93	0	30	83	-0.735	NA	-0.7455	66.67	0	-0.756	0	4	2	1.67	13.33	6.67	1
	YOR131C	-1.504	0	0	117	0.77	0.09	76	0.81	8	10	4	8	10	8	15	11	8	12	10	13	0.94	0.71	0.09	0.24	0.87	0.81	0.97	0.74	0.85	0.79	0.74	0.91	0	15	111.55	-0.427	NA	-0.735	50	0	-0.735	0	3	0	4	21.43	0	1
	SKP1	-1.495	0	0	150	0.81	0.12	106	0.78	8	7	6	5	17	31	19	6	11	14	6	20	0.95	0.67	0.21	0.48	0.86	0.81	0.91	0.96	0.88	0.93	0.64	0.83	0	16	87	0.316	1.496	-0.735	25	50	-0.735	2.241	1	0	2	6.25	0	1
	GCN3	-1.491	0	0	80	0.73	0.06	122	0.84	6	2	0	1	14	6	14	5	5	7	6	14	0.93	0.74	0	0.08	0.6	0.71	0.86	0.41	0.9	0.55	0.93	0.78	0	18	100	0.316	1.505	-0.735	16.67	50	-0.735	2.241	5	4	1.2	27.78	22.22	1
	HIP1	-1.491	0	0	87	0.55	0.05	235	0.86	2	2	5	7	18	12	9	7	8	4	7	6	0.91	0.47	0.79	0.85	0.38	0.2	0.71	0.76	0.72	0.86	0.31	0.46	0	19	160	0.472	1.873	-0.735	20	40	-0.735	2.241	2	4	0.6	10.53	21.05	1
	HSH49	-1.491	0	0	123	0.49	0.06	67	0.82	10	8	5	6	10	11	9	16	7	17	18	6	0.79	0.18	0.2	0.29	0.26	0.71	0.76	0.64	0.35	0.42	0.47	0.57	0	15	86	0.36	1.505	-1.0715	33.33	50	-1.408	2.241	3	0	4	20	0	1
	RPA12	-1.483	0	0	84	0.73	0.06	51	0.88	4	4	3	1	8	16	9	6	10	10	8	5	0.91	0.3	0.41	0.5	0.24	0.86	0.82	0.98	0.66	0.85	0.91	0.71	0	31	120	-0.119	1.6455	-0.735	20	40	-0.735	2.248	2	8	0.33	6.45	25.81	1
	NAT1	-1.478	0	0	97	0.67	0.06	333	0.84	5	0	8	11	11	13	1	17	10	5	12	4	0.94	0	0.2	0.27	0.76	0.56	0.94	0.81	0.93	0.64	0.78	0.86	0	35	118.25	-0.093	1.505	-0.735	25	25	-0.735	1.505	4	5	0.83	11.43	14.29	1
	NOG2	-1.475	0	1	93	0.87	0.08	58	0.87	4	2	3	2	12	7	7	4	13	11	12	16	0.84	0.92	0.85	0.77	0.87	0.8	0.87	0.95	0.84	0.93	0.92	0.82	0	35	96.5	-0.119	1.474	-0.6585	36.36	27.27	-1.315	2.241	2	6	0.43	5.71	17.14	1
	PEP5	-1.473	0	1	89	0.75	0.07	270	0.84	7	2	1	9	4	7	2	8	18	8	13	10	0.95	0.66	0.59	0.26	0.5	0.74	0.92	0.77	0.89	0.73	0.8	0.87	0	15	76.5	-0.119	NA	-0.735	33.33	0	-0.735	0	1	0	2	6.67	0	1
	BFR1	-1.472	0	0	153	0.71	0.11	144	0.86	5	1	1	6	22	16	17	19	22	14	13	17	0.86	0.45	0.8	0.76	0.34	0.26	0.95	0.7	0.9	0.87	0.77	0.93	0	40	77.5	-0.119	2.241	-0.735	20	20	-0.735	2.241	7	13	0.57	17.5	32.5	1
	KRE1	-1.467	0	1	155	0.78	0.12	147	0.86	8	4	6	8	5	10	16	11	21	26	19	21	0.76	0.16	0.2	0.58	0.91	0.79	0.94	0.6	0.94	0.78	0.83	0.88	0	40	103.5	-0.119	1.8765	-1.0355	28.57	28.57	-1.315	2.248	12	3	3.25	30	7.5	1
	UTP13	-1.466	0	1	123	0.72	0.09	271	0.86	6	10	7	5	10	5	10	17	21	7	12	13	0.9	0.22	0.46	0.3	0.94	0.59	0.88	0.73	0.76	0.73	0.83	0.86	0	35	108.25	0.6115	1.274	-0.735	12.5	50	-0.735	2.241	0	11	0.08	0	31.43	1
	UTR2	-1.464	0	1	141	0.64	0.09	158	0.85	8	0	6	6	11	14	19	17	17	13	17	13	0.63	0	0.51	0.18	0.19	0.4	0.63	0.7	0.82	0.79	0.82	0.84	0	46	96.5	-0.067	1.505	-0.735	27.27	27.27	-1.347	2.241	6	9	0.7	13.33	20	1
	POC4	-1.462	0	0	118	0.54	0.06	65	0.81	9	0	7	12	19	25	12	8	7	5	10	4	0.83	0	0.15	0.22	0.34	0.46	0.55	0.82	0.89	0.66	0.92	0.76	0	32	154.5	0.008	1.1125	-1.336	50	50	-1.937	1.474	1	1	1	3.12	3.12	1
	RTT102	-1.462	0	0	139	0.77	0.11	34	0.83	6	12	4	9	21	20	24	11	12	5	4	11	0.82	0.19	0.23	0.95	0.87	0.88	0.69	0.96	0.81	0.88	0.92	0.87	0	29	86	-0.093	1.54	-1.336	33.33	33.33	-1.937	2.241	0	0	1	0	0	1
	YHR097C	-1.46	0	0	121	0.68	0.08	140	0.84	2	1	6	1	12	6	18	15	11	24	13	12	0.87	0.85	0.87	0.89	0.74	0.81	0.3	0.46	0.76	0.75	0.8	0.87	0	0	0	0	0	0	0	0	0	0	0	0	0	0	0	0
	RPB3	-1.454	0	0	136	0.72	0.1	130	0.84	9	7	4	11	9	7	7	24	11	22	16	9	0.98	0.54	0.28	0.19	0.38	0.77	0.84	0.81	0.9	0.76	0.85	0.8	0	12	90	-0.1905	NA	-0.735	25	0	-0.735	0	4	1	2.5	33.33	8.33	1
	GEA1	-1.451	0	0	116	0.8	0.09	446	0.83	15	2	0	4	14	11	6	7	8	19	11	19	0.94	0.95	0	0.24	0.69	0.77	0.96	0.66	0.88	0.74	0.8	0.88	0	9	111.55	-0.427	NA	-0.735	50	0	-0.735	0	2	0	3	22.22	0	1
	SKY1	-1.448	0	1	101	0.62	0.06	283	0.87	0	2	2	2	13	11	19	11	11	8	6	16	0	0.95	0.98	0.59	0.15	0.66	0.75	0.22	0.69	0.83	0.95	0.7	0	20	166	-0.119	2.248	-0.735	33.33	33.33	-0.735	2.248	10	2	3.67	50	10	1
	GLY1	-1.447	0	1	210	0.39	0.08	183	0.84	6	7	2	6	19	35	35	18	32	12	21	17	0.67	0.71	0.66	0.46	0.23	0.38	0.42	0.32	0.3	0.26	0.31	0.7	0	43	160	0.472	1.1565	-1.336	18.18	36.36	-1.937	1.505	14	1	7.5	32.56	2.33	1
	VMS1	-1.446	0	0	108	0.82	0.09	238	0.83	9	4	0	3	6	8	12	14	16	13	11	12	0.98	0.77	0	0.15	0.6	0.76	0.91	0.79	0.88	0.86	0.84	0.81	0	15	96.5	-0.067	1.128	-0.735	20	40	-0.735	1.505	1	0	2	6.67	0	1
	RPN12	-1.445	0	0	141	0.69	0.1	96	0.85	10	8	3	6	21	21	7	18	11	14	17	5	0.91	0.33	0.19	0.27	0.9	0.8	0.9	0.23	0.52	0.85	0.91	0.71	0	19	103.5	-0.119	1.128	-0.735	20	40	-0.735	1.505	6	0	7	31.58	0	1
	PPT1	-1.442	0	0	101	0.69	0.07	182	0.86	9	6	6	5	4	2	9	4	14	11	9	22	0.94	0.26	0.29	0.15	0.99	0.97	0.91	0.77	0.67	0.92	0.53	0.72	0	25	103.5	0.751	1.4895	-0.735	14.29	57.14	-0.735	2.241	1	7	0.25	4	28	1
	YDR239C	-1.442	0	0	110	0.7	0.08	299	0.82	3	3	7	11	5	14	8	10	13	11	12	13	0.76	0.48	0.23	0.32	0.94	0.65	0.94	0.88	0.72	0.89	0.72	0.77	0	31	114.5	-0.067	NA	-0.735	20	0	-0.735	0.496	5	5	1	16.13	16.13	1
	YGR017W	-1.441	0	0	142	0.7	0.1	108	0.78	7	4	10	10	15	17	13	11	18	6	16	15	0.64	0.72	0.9	0.73	0.27	0.52	0.78	0.94	0.76	0.86	0.72	0.77	0	9	77.5	-0.518	2.241	-0.6265	66.67	33.33	-0.735	2.241	1	0	2	11.11	0	1
	CAC2	-1.44	0	1	160	0.71	0.11	304	0.84	10	10	12	0	11	27	18	23	3	7	21	18	0.94	0.21	0.24	0	0.61	0.91	0.8	0.62	0.19	0.92	0.8	0.86	0	13	77.5	-0.119	2.241	-0.735	33.33	33.33	-0.735	2.241	3	4	0.8	23.08	30.77	1
	NUM1	-1.438	0	1	134	0.71	0.09	917	0.84	15	4	2	8	17	8	10	15	14	18	14	9	0.97	0.55	0.24	0.27	0.39	0.82	0.43	0.86	0.79	0.82	0.88	0.75	0	14	131.25	0.008	0.751	-0.735	50	50	-0.735	0.751	3	0	4	21.43	0	1
	YNL247W	-1.438	0	0	124	0.72	0.09	283	0.87	11	4	13	2	14	14	14	8	16	12	8	8	0.59	0.17	0.23	0.48	0.92	0.68	0.9	0.86	0.79	0.92	0.76	0.87	0	30	77.5	-0.067	1.873	-0.735	20	40	-0.735	2.241	1	10	0.18	3.33	33.33	1
	GDI1	-1.437	0	0	107	0.51	0.05	152	0.85	2	4	6	7	15	10	1	14	14	8	22	4	0.62	0.88	0.7	0.37	0.28	0.45	0.9	0.3	0.71	0.72	0.5	0.53	0	22	96.5	0.751	1.505	-0.735	20	60	-0.735	2.241	6	0	7	27.27	0	1
	CCR4	-1.433	0	0	237	0.78	0.18	408	0.88	13	6	14	8	19	28	21	16	32	24	25	31	0.97	0.64	0.17	0.27	0.95	0.77	0.89	0.91	0.74	0.93	0.81	0.8	0	20	103.5	-0.119	NA	-0.735	20	0	-0.735	0.472	9	1	5	45	5	1
	RPS9B	-1.43	0	0	146	0.7	0.1	0	0	8	4	12	3	17	15	19	9	17	15	19	8	0.83	0.17	0.31	0.24	0.48	0.91	0.74	0.92	0.82	0.81	0.79	0.6	0	34	162.5	-0.065	1.8575	-1.336	28.57	28.57	-1.937	2.241	2	1	1.5	5.88	2.94	1
	PHO90	-1.429	0	0	182	0.69	0.12	408	0.84	4	8	10	19	14	32	9	23	5	18	23	17	0.91	0.57	0.22	0.26	0.64	0.87	0.93	0.54	0.36	0.87	0.92	0.82	0	26	77.5	-0.067	2.241	-0.735	20	20	-0.735	2.241	3	0	4	11.54	0	1
	GCD7	-1.427	0	0	140	0.75	0.1	143	0.85	9	3	11	6	10	18	16	17	18	6	13	13	0.86	0.63	0.27	0.62	0.93	0.7	0.84	0.9	0.69	0.96	0.75	0.81	0	15	77.5	-0.119	2.241	-0.735	33.33	33.33	-0.735	2.241	1	1	1	6.67	6.67	1
	BUD27	-1.423	0	0	148	0.61	0.09	276	0.82	1	4	4	8	21	14	19	15	20	24	10	8	0.97	0.24	0.37	0.49	0.28	0.72	0.68	0.37	0.73	0.81	0.9	0.73	0	38	161.25	0.4835	1.873	-0.756	30	40	-1.315	2.248	6	7	0.88	15.79	18.42	1
	RPL38	-1.416	0	0	153	0.59	0.09	25	0.81	4	0	13	8	19	17	15	19	11	10	18	19	0.77	0	0.26	0.18	0.5	0.41	0.95	0.29	0.49	0.95	0.88	0.77	0	37	114.5	-0.119	1.474	-1.937	20	20	-1.937	1.474	2	2	1	5.41	5.41	1
	YOL057W	-1.416	0	1	110	0.71	0.08	247	0.85	6	5	13	4	10	12	8	7	9	16	8	12	0.92	0.1	0.18	0.54	0.94	0.8	0.78	0.61	0.8	0.91	0.74	0.89	0	31	125	-0.1905	1.128	-1.336	33.33	33.33	-1.937	1.505	1	6	0.29	3.23	19.35	1
	GTS1	-1.415	0	0	126	0.67	0.08	194	0.86	5	0	1	13	22	10	20	22	7	6	16	4	0.94	0	0.22	0.22	0.44	0.81	0.73	0.72	0.93	0.63	0.88	0.81	0	18	96.5	-0.067	1.4995	-0.518	20	40	-0.518	2.248	4	0	5	22.22	0	1
	NSA2	-1.414	0	0	158	0.75	0.12	78	0.82	5	5	7	13	6	15	19	24	11	20	15	18	0.95	0.83	0.21	0.2	0.26	0.9	0.89	0.79	0.92	0.78	0.83	0.89	0	26	105.5	0.2145	1.505	-1.336	25	37.5	-1.937	2.241	1	4	0.4	3.85	15.38	1
	SUP35	-1.413	0	0	121	0.73	0.09	231	0.86	12	3	6	2	8	11	15	8	15	20	9	12	0.96	0.86	0.17	0.27	0.78	0.56	0.44	0.82	0.78	0.83	0.89	0.84	0	14	160	-0.067	1.8765	-0.735	20	40	-0.735	2.248	0	0	1	0	0	1
	DIS3	-1.409	0	0	112	0.52	0.06	393	0.84	6	4	4	4	12	13	14	0	12	19	8	16	0.85	0.28	0.19	0.22	0.23	0.19	0.21	0	0.8	0.69	0.85	0.76	0	16	160	-0.119	1.505	-0.735	33.33	33.33	-0.735	1.505	2	4	0.6	12.5	25	1
	OPY2	-1.407	0	1	125	0.71	0.09	170	0.86	9	13	2	10	13	14	13	13	13	13	9	3	0.93	0.73	0.23	0.16	0.59	0.93	0.82	0.62	0.76	0.77	0.83	0.76	0	20	146.5	0.495	1.4895	-1.336	22.22	44.44	-1.937	2.241	4	0	5	20	0	1
	KIN4	-1.405	0	1	80	0.72	0.06	323	0.84	7	4	4	5	16	3	1	10	6	14	2	8	0.79	0.54	0.89	0.87	0.32	0.6	1	0.78	0.89	0.91	0.95	0.79	0	15	163	0.1765	1.505	-0.735	25	25	-0.735	1.505	2	0	3	13.33	0	1
	RPL35A	-1.4	0	0	112	0.6	0.07	0	0	6	7	12	13	7	2	9	10	6	11	10	19	0.7	0.47	0.2	0.34	0.27	0.11	0.67	0.71	0.64	0.88	0.92	0.81	0	44	133	-0.1905	1.474	-0.7455	33.33	16.67	-0.756	1.474	2	2	1	4.55	4.55	1
	FYV7	-1.398	0	0	98	0.81	0.08	26	0.85	5	6	2	5	11	15	16	14	4	4	5	11	0.95	0.29	0.15	0.72	0.95	0.86	0.88	0.89	0.8	0.98	0.81	0.73	0	42	133.25	0.4835	1.043	-1.336	16.67	41.67	-1.937	2.241	5	3	1.5	11.9	7.14	1
	SDO1	-1.395	0	1	95	0.77	0.07	91	0.82	4	3	4	0	10	8	10	8	13	12	10	13	0.9	0.28	0.51	0	0.7	0.67	0.8	0.78	0.81	0.92	0.81	0.83	0	27	146.5	-0.119	1.873	-1.336	40	40	-1.937	2.241	7	0	8	25.93	0	1
	GPI13	-1.393	0	0	108	0.62	0.07	317	0.84	6	11	2	13	9	2	12	11	9	13	7	13	0.97	0.69	0.22	0.24	0.69	0.47	0.97	0.5	0.96	0.54	0.93	0.3	0	22	120.5	-0.093	0.839	-1.336	33.33	16.67	-1.937	0.839	7	0	8	31.82	0	1
	PRS2	-1.393	0	0	132	0.73	0.1	140	0.83	4	6	11	8	20	10	20	15	12	14	8	4	0.95	0.44	0.37	0.71	0.83	0.3	0.86	0.77	0.9	0.75	0.83	0.86	0	19	120.5	-0.3185	1.172	-0.735	50	33.33	-1.937	1.505	7	2	2.67	36.84	10.53	1
	RPN1	-1.393	0	1	118	0.85	0.1	370	0.85	8	2	2	1	12	12	10	11	13	24	13	10	0.94	0.51	0.08	0.83	0.95	0.79	0.95	0.77	0.89	0.89	0.79	0.85	0	16	160	-0.119	1.505	-0.735	33.33	33.33	-0.735	1.505	6	1	3.5	37.5	6.25	1
	IDI1	-1.392	0	0	89	0.58	0.05	76	0.83	6	5	0	4	9	20	4	1	1	4	10	25	0.88	0.6	0	0.64	0.25	0.22	0.15	0.35	0.5	0.64	0.89	0.83	0	35	100	-0.093	1.128	-0.735	16.67	33.33	-0.735	1.505	5	0	6	14.29	0	1
	RPL11B	-1.391	0	1	86	0.7	0.06	46	0.81	8	6	7	7	7	7	0	3	2	6	15	18	0.92	0.6	0.2	0.22	0.43	0.63	0	0.88	0.85	0.9	0.86	0.92	0	38	103.5	1.474	1.505	NA	0	60	-0.262	2.241	2	5	0.5	5.26	13.16	1
	SSO2	-1.387	0	0	162	0.67	0.11	129	0.83	13	5	5	12	25	22	13	19	23	12	7	6	0.95	0.75	0.42	0.21	0.29	0.75	0.66	0.89	0.79	0.94	0.6	0.81	0	24	118.75	0.693	1.873	-0.735	25	50	-0.735	2.241	4	0	5	16.67	0	1
	TRM12	-1.387	0	0	109	0.77	0.08	168	0.8	7	4	6	11	8	16	17	13	9	2	10	6	0.79	0.48	0.61	0.86	0.71	0.81	0.77	0.7	0.86	0.78	0.9	0.65	0	20	108.25	0.316	1.2585	-0.735	37.5	50	-1.937	2.241	1	0	2	5	0	1
	RFU1	-1.384	0	0	150	0.73	0.11	115	0.85	6	11	2	9	17	24	19	16	19	11	7	9	0.61	0.92	0.47	0.37	0.22	0.91	0.84	0.93	0.94	0.81	0.93	0.21	0	31	96.5	0.472	1.496	-0.735	20	40	-0.735	2.241	2	0	3	6.45	0	1
	NDC1	-1.381	0	0	143	0.7	0.1	297	0.84	9	6	16	11	11	4	10	11	16	20	14	15	0.87	0.29	0.21	0.21	0.92	0.9	0.84	0.87	0.82	0.86	0.76	0.84	0	18	125	-0.4985	NA	-1.336	50	0	-1.937	0	2	1	1.5	11.11	5.56	1
	SMB1	-1.373	0	0	92	0.78	0.07	75	0.84	4	4	0	4	5	9	11	9	4	12	14	16	0.98	0.33	0	0.17	0.98	0.61	0.94	0.74	0.92	0.82	0.89	0.8	0	89	94.75	0.021	0.842	-0.89	25	25	-1.408	1.505	13	0	14	14.94	0	1
	YOL134C	-1.371	0	0	116	0.83	0.1	49	0.78	11	7	7	8	14	6	10	3	8	15	6	21	0.79	0.96	0.92	0.75	0.88	0.79	0.83	0.77	0.36	0.95	0.66	0.93	0	13	153.8	0.1765	NA	NA	0	0	-0.119	0.472	0	0	1	0	0	1
	VPH1	-1.364	0	1	108	0.71	0.08	265	0.85	2	2	7	3	13	13	0	7	17	11	17	16	0.92	0.92	0.97	0.96	0.3	0.24	0	0.75	0.9	0.88	0.78	0.77	0	28	94.5	0.472	1.505	-0.735	14.29	42.86	-0.735	2.241	2	0	3	7.14	0	1
	RPP1	-1.361	0	1	107	0.81	0.09	156	0.81	6	2	5	9	8	14	6	11	11	11	13	11	0.88	0.16	0.29	0.87	0.89	0.82	0.89	0.85	0.84	0.83	0.73	0.94	0	18	118.25	-0.093	1.505	-0.735	25	25	-0.735	1.505	1	2	0.67	5.56	11.11	1
	URH1	-1.361	0	0	143	0.76	0.11	132	0.81	5	4	8	11	11	8	14	14	21	8	20	19	0.91	0.75	0.43	0.44	0.86	0.81	0.89	0.81	0.74	0.85	0.75	0.83	0	24	163	0.693	2.248	-0.735	16.67	50	-0.735	4.885	1	4	0.4	4.17	16.67	1
	PUP2	-1.36	0	0	92	0.58	0.05	103	0.85	0	6	2	6	16	6	9	4	3	6	15	19	0	0.58	0.37	0.35	0.82	0.77	0.7	0.87	0.76	0.91	0.36	0.33	0	35	125	-0.1645	1.128	-1.336	33.33	33.33	-1.937	1.505	5	1	3	14.29	2.86	1
	MOT3	-1.357	0	0	228	0.42	0.09	199	0.79	9	0	0	2	7	13	35	32	29	33	39	29	0.95	0	0	0.92	0.42	0.33	0.34	0.32	0.34	0.33	0.36	0.76	1	39	94.5	-0.119	0.795	-0.735	42.86	28.57	-1.347	0.839	16	4	3.4	42.11	10.53	1
	RPL40B	-1.354	0	0	123	0.74	0.09	20	0.9	12	5	4	7	13	17	8	13	12	9	17	6	0.91	0.77	0.56	0.89	0.83	0.82	0.55	0.26	0.61	0.8	0.89	0.85	0	36	133	-0.092	1.8575	-0.735	16.67	33.33	-0.735	2.241	3	1	2	8.33	2.78	1
	RPL42A	-1.348	0	0	133	0.6	0.08	0	0	2	9	11	13	19	4	17	7	8	16	17	10	0.57	0.34	0.22	0.43	0.33	0.32	0.64	0.8	0.84	0.85	0.84	0.95	0	48	146.5	-0.262	1.474	-0.756	42.86	14.29	-1.937	1.474	3	8	0.44	6.25	16.67	1
	UBC4	-1.347	0	0	87	0.54	0.05	45	0.83	3	9	3	1	2	13	22	4	5	5	11	9	0.87	0.65	0.86	0.95	0.67	0.27	0.22	0.95	0.83	0.84	0.8	0.46	0	35	160	0.495	1.505	-0.735	20	20	-0.735	1.505	5	12	0.46	14.29	34.29	1
	ANP1	-1.345	0	0	187	0.41	0.08	212	0.86	9	8	9	2	13	6	18	20	25	24	23	30	0.74	0.98	0.81	0.22	0.22	0.62	0.48	0.34	0.28	0.54	0.3	0.2	0	25	134.75	-0.1645	2.248	-0.6265	33.33	16.67	-0.735	2.248	2	4	0.6	8.33	16.67	1
	CNB1	-1.338	0	0	170	0.75	0.13	1	0.97	5	6	8	15	4	19	19	28	18	11	21	16	0.96	0.29	0.22	0.59	0.67	0.68	0.95	0.73	0.87	0.82	0.83	0.91	0	16	96.5	-0.067	1.128	-0.735	20	40	-0.735	1.505	1	0	2	6.25	0	1
	RBG1	-1.331	0	0	131	0.76	0.1	137	0.87	7	5	13	6	9	23	18	3	19	17	2	9	0.97	0.54	0.19	0.17	0.7	0.79	0.96	0.83	0.87	0.96	0.91	0.89	0	30	125	0.623	1.873	-1.937	12.5	50	-1.937	2.248	2	7	0.38	6.67	23.33	1
	YCR043C	-1.331	0	1	131	0.79	0.1	23	0.82	13	6	3	1	9	17	21	7	19	18	11	6	0.88	0.27	0.16	0.15	0.95	0.67	0.83	0.71	0.88	0.92	0.79	0.9	0	23	103.5	-0.119	2.241	-0.735	20	20	-0.735	2.241	3	0	4	13.04	0	1
	NOC3	-1.33	0	0	106	0.65	0.07	241	0.82	6	6	7	6	2	11	6	18	4	11	13	16	0.95	0.39	0.18	0.23	0.93	0.55	0.63	0.75	0.9	0.72	0.88	0.65	0	27	96.5	0.751	1.505	-0.735	20	60	-0.735	2.241	3	8	0.44	11.11	29.63	1
	YNL190W	-1.324	0	1	108	0.45	0.05	47	0.89	4	0	3	2	4	6	16	20	11	10	9	23	0.86	0	0.75	0.88	0.76	0.36	0.24	0.18	0.21	0.21	0.9	0.68	0	34	146.5	-0.067	1.119	-1.336	28.57	28.57	-1.937	1.505	5	0	6	14.71	0	1
	PHO91	-1.314	0	0	172	0.58	0.1	349	0.85	4	5	2	4	6	19	18	23	14	18	31	28	0.95	0.33	0.17	0.24	0.21	0.33	0.33	0.29	0.63	0.72	0.92	0.81	0	19	160	-0.119	1.505	-0.735	33.33	33.33	-0.735	1.505	2	0	3	10.53	0	1
	TMA7	-1.313	0	1	92	0.7	0.06	22	0.85	8	2	8	5	14	10	11	16	2	5	7	4	0.77	0.51	0.19	0.75	0.91	0.91	0.38	0.62	0.79	0.93	0.83	0.92	0	33	94.5	0.839	1.54	-0.735	33.33	66.67	-0.735	2.241	0	3	0.25	0	9.09	1
	ROX1	-1.312	0	0	180	0.41	0.07	85	0.86	1	1	2	4	16	14	17	38	20	21	31	15	0.77	0.84	0.83	0.5	0.47	0.55	0.37	0.3	0.3	0.28	0.39	0.79	1	40	160	0.472	1.1565	-0.735	11.11	44.44	-0.735	1.505	11	5	2	28.21	12.82	1
	FUS3	-1.307	0	1	102	0.6	0.06	189	0.84	6	4	3	6	8	8	11	19	15	6	6	10	0.86	0.74	0.49	0.22	0.54	0.72	0.84	0.32	0.47	0.88	0.82	0.71	0	36	93.75	0.2905	1.873	-0.756	30	40	-1.347	2.248	0	1	0.5	0	2.78	1
	COG3	-1.304	0	0	155	0.74	0.11	244	0.84	11	3	12	7	16	13	14	22	14	14	16	13	0.91	0.28	0.39	0.95	0.9	0.15	0.82	0.74	0.93	0.8	0.78	0.86	0	19	160	0.472	1.172	-0.735	20	40	-0.735	1.505	2	7	0.38	10.53	36.84	1
	UBC1	-1.304	0	1	106	0.75	0.08	72	0.84	1	6	11	1	9	10	5	17	11	16	8	11	0.9	0.79	0.43	0.17	0.33	0.89	0.78	0.89	0.77	0.85	0.81	0.86	0	19	160	-0.067	1.505	-0.735	20	20	-0.735	1.505	2	2	1	10.53	10.53	1
	NSL1	-1.303	0	1	147	0.63	0.09	99	0.82	4	11	9	10	14	13	6	22	8	17	22	11	0.89	0.74	0.36	0.25	0.7	0.77	0.68	0.23	0.72	0.81	0.84	0.69	0	17	138.5	0.6235	1.474	-0.735	16.67	50	-0.735	2.248	1	1	1	5.88	5.88	1
	PAT1	-1.298	0	0	186	0.82	0.15	347	0.87	12	0	4	10	25	21	18	10	16	21	26	23	0.89	0	0.17	0.87	0.96	0.76	0.83	0.91	0.69	0.89	0.75	0.85	0	26	153.25	-0.427	1.505	-1.336	50	25	-1.937	1.505	6	0	7	23.08	0	1
	SLA2	-1.297	0	1	136	0.63	0.08	519	0.87	8	0	10	21	8	20	12	11	13	5	14	14	0.94	0	0.27	0.56	0.79	0.4	0.3	0.9	0.67	0.84	0.78	0.88	0	26	153.25	-0.427	1.873	-1.21	50	33.33	-1.937	2.241	3	0	4	11.54	0	1
	YNL010W	-1.297	0	1	89	0.73	0.06	73	0.81	6	4	2	3	3	10	13	11	14	7	9	7	0.96	0.58	0.12	0.26	0.93	0.32	0.85	0.69	0.89	0.71	0.92	0.83	0	0	0	0	0	0	0	0	0	0	0	0	0	0	0	0
	EMP70	-1.296	0	0	91	0.68	0.06	217	0.85	6	8	4	3	13	6	1	15	15	12	2	6	0.57	0.96	0.78	0.11	0.11	0.63	0.36	0.85	0.78	0.86	0.7	0.86	0	32	89.75	0.342	1.4895	-0.7455	25	50	-0.756	2.241	3	0	4	9.38	0	1
	CTR86	-1.286	0	1	105	0.74	0.08	163	0.8	4	6	0	9	15	5	4	18	4	14	12	14	0.88	0.68	0	0.24	0.75	0.68	0.9	0.75	0.83	0.81	0.86	0.83	0	17	77.5	0.751	1.496	NA	0	66.67	-0.119	2.241	2	0	3	11.76	0	1
	PAN1	-1.285	0	0	129	0.68	0.09	604	0.87	9	12	5	9	13	13	4	19	10	3	20	12	0.93	0.47	0.15	0.41	0.9	0.87	0.94	0.68	0.23	0.86	0.7	0.93	0	18	121.5	-0.427	0.751	-1.336	50	25	-1.937	0.751	9	0	10	50	0	1
	TIF4631	-1.285	0	0	85	0.49	0.04	323	0.86	4	2	2	10	9	22	4	18	13	1	0	0	0.87	0.74	0.09	0.18	0.15	0.37	0.73	0.64	0.81	0.62	0	0	0	20	118.75	0.693	1.873	-0.735	25	50	-0.735	2.241	3	4	0.8	15	20	1
	SAP155	-1.283	0	0	96	0.74	0.07	310	0.86	6	8	5	0	9	7	6	8	4	23	15	5	0.66	0.99	0.85	0	0.88	0.3	0.35	0.64	0.96	0.74	0.84	0.93	0	17	103.5	-0.262	2.248	-0.6265	40	20	-0.735	2.248	4	0	5	23.53	0	1
	PSE1	-1.282	0	0	104	0.73	0.08	452	0.87	15	8	12	4	7	8	3	6	8	10	11	12	0.6	0.94	0.96	0.6	0.24	0.45	0.63	0.87	0.71	0.85	0.8	0.84	0	14	160	-0.119	1.505	-0.735	33.33	33.33	-0.735	1.505	2	1	1.5	14.29	7.14	1
	SCJ1	-1.281	0	0	176	0.77	0.13	194	0.86	14	9	9	4	25	20	10	19	22	8	19	17	0.92	0.21	0.22	0.42	0.95	0.81	0.88	0.78	0.81	0.81	0.69	0.92	0	29	96.5	-0.067	1.128	-0.6265	28.57	28.57	-0.735	1.505	6	5	1.17	20.69	17.24	1
	RPA190	-1.28	0	0	96	0.78	0.07	536	0.86	10	0	3	0	4	11	18	9	8	11	9	13	0.87	0	0.95	0	0.22	0.86	0.81	0.84	0.25	0.81	0.87	0.95	0	28	87	-0.427	1.496	-1.347	50	33.33	-1.937	2.241	1	9	0.2	3.7	33.33	1
	RRP4	-1.279	0	0	145	0.83	0.12	142	0.82	12	0	2	0	11	12	15	18	21	26	15	13	0.79	0	0.11	0	0.97	0.71	0.88	0.93	0.73	0.92	0.76	0.86	0	14	160	-0.119	1.505	-0.735	33.33	33.33	-0.735	1.505	3	0	4	21.43	0	1
	HOC1	-1.278	0	0	159	0.78	0.12	112	0.82	13	6	7	5	15	16	20	16	19	20	10	12	0.96	0.82	0.28	0.14	0.94	0.87	0.93	0.81	0.76	0.82	0.63	0.67	0	19	103.5	-0.119	2.248	-0.7455	28.57	14.29	-0.756	2.248	4	1	2.5	21.05	5.26	1
	SGD1	-1.275	0	1	130	0.77	0.1	289	0.84	12	7	9	1	6	6	14	13	16	20	18	8	0.91	0.34	0.2	0.22	0.95	0.6	0.88	0.75	0.86	0.87	0.85	0.87	0	13	67.3	1.061	2.241	NA	0	50	-0.119	2.241	2	3	0.75	15.38	23.08	1
	HRB1	-1.271	0	1	93	0.64	0.06	3	0.97	6	5	5	3	4	13	7	14	5	7	16	8	0.71	0.21	0.37	0.63	0.93	0.21	0.86	0.58	0.98	0.72	0.82	0.84	0	18	118.75	0.719	2.241	-0.735	16.67	50	-0.735	2.248	3	1	2	16.67	5.56	1
	RPL1A	-1.268	0	0	139	0.79	0.11	29	0.82	4	0	6	10	2	13	26	18	22	12	10	16	0.69	0	0.32	0.59	0.08	0.81	0.85	0.81	0.88	0.83	0.79	0.9	0	26	146.5	-0.262	1.474	-1.336	40	20	-1.937	1.474	1	1	1	3.85	3.85	1
	SSB1	-1.265	0	1	122	0.72	0.09	172	0.84	2	7	7	1	11	9	13	18	18	8	13	15	0.95	0.48	0.19	0.27	0.41	0.97	0.62	0.93	0.78	0.7	0.91	0.8	0	43	146.5	0.472	1.8575	-1.336	18.18	36.36	-1.937	2.248	3	9	0.4	6.98	20.93	1
	NUP157	-1.263	0	0	65	0.8	0.05	489	0.84	4	1	1	1	4	4	12	18	4	9	2	5	0.93	0.11	0.06	0.35	0.93	0.73	0.96	0.67	0.96	0.79	0.95	0.93	0	14	217.5	-0.427	2.248	-0.9725	50	25	-1.21	2.248	5	0	6	35.71	0	1
	IOC2	-1.254	0	0	175	0.79	0.14	352	0.85	12	4	5	15	17	22	17	28	18	20	9	8	0.96	0.5	0.38	0.56	0.83	0.85	0.85	0.71	0.95	0.78	0.8	0.94	0	16	121.25	-0.093	NA	-0.735	25	0	-0.735	0.472	3	0	4	18.75	0	1
	YKR018C	-1.254	0	1	133	0.75	0.1	278	0.84	4	11	6	4	9	13	20	7	15	21	13	10	0.73	0.33	0.31	0.81	0.89	0.64	0.8	0.88	0.76	0.87	0.88	0.84	0	19	127.25	0.6555	1.505	-0.735	16.67	50	-0.735	2.241	2	0	3	10.53	0	1
	SBA1	-1.252	0	0	90	0.61	0.05	63	0.84	4	6	10	9	1	12	13	8	9	6	6	6	0.95	0.24	0.23	0.14	1	0.79	0.8	0.82	0.68	0.96	0.74	0.4	0	21	96.5	-0.067	1.505	-0.735	14.29	42.86	-0.735	2.241	4	0	5	19.05	0	1
	SEY1	-1.249	0	0	105	0.79	0.08	233	0.84	10	2	5	3	14	17	17	13	8	9	2	5	0.93	0.05	0.16	0.5	0.95	0.7	0.87	0.92	0.75	0.86	0.87	0.85	0	13	111.55	-0.3185	0.842	-0.6265	50	25	-0.735	0.842	1	0	2	7.69	0	1
	UFD2	-1.249	0	0	121	0.74	0.09	345	0.85	3	2	6	8	10	21	19	10	15	8	7	12	0.99	0.64	0.97	0.93	0.53	0.5	0.82	0.57	0.74	0.9	0.79	0.9	0	16	57.1	-0.518	NA	-0.6265	66.67	0	-0.735	0	5	0	6	31.25	0	1
	NUP57	-1.245	0	0	90	0.75	0.07	240	0.86	5	6	4	6	11	8	10	16	14	2	4	4	0.98	0.78	0.24	0.45	0.49	0.93	0.77	0.82	0.9	0.86	0.53	0.94	0	19	160	-0.067	1.505	-1.336	28.57	42.86	-1.937	2.248	5	0	6	26.32	0	1
	GIR2	-1.243	0	0	111	0.68	0.07	100	0.83	4	10	4	2	13	7	12	18	14	14	2	11	0.95	0.44	0.27	0.18	0.32	0.45	0.9	0.79	0.77	0.88	0.71	0.85	0	24	120.5	0.386	1.4895	-1.336	25	50	-1.937	2.241	1	1	1	4.17	4.17	1
	PSY4	-1.238	0	0	139	0.78	0.11	165	0.81	7	6	9	1	15	12	11	21	21	17	10	9	0.87	0.16	0.21	0.53	0.91	0.77	0.83	0.78	0.85	0.92	0.85	0.91	0	16	76.5	-0.119	2.248	-0.6265	40	20	-0.735	2.248	3	0	4	18.75	0	1
	CBC2	-1.237	0	0	48	0.7	0.03	77	0.83	4	4	0	4	0	0	2	4	9	13	6	2	0.85	0.51	0	0.15	0	0	0.85	0.56	0.72	0.84	0.83	0.67	0	19	166	-0.119	NA	-0.735	33.33	0	-0.735	0.472	1	0	2	5.26	0	1
	SQT1	-1.237	0	0	131	0.75	0.1	169	0.86	10	5	15	2	7	17	22	9	8	9	12	15	0.87	0.17	0.25	0.37	0.91	0.71	0.95	0.9	0.86	0.84	0.8	0.86	0	26	100	1.1565	1.474	NA	0	83.33	-0.262	2.241	3	4	0.8	11.54	15.38	1
	YOL098C	-1.235	0	0	121	0.78	0.09	310	0.84	11	5	7	4	5	12	17	7	10	13	15	15	0.95	0.87	0.3	0.38	0.85	0.81	0.85	0.49	0.89	0.7	0.9	0.85	0	0	0	0	0	0	0	0	0	0	0	0	0	0	0	0
	HMT1	-1.234	0	1	115	0.79	0.09	145	0.82	8	5	2	3	2	12	12	17	18	10	14	12	0.76	0.47	0.15	0.15	0.98	0.92	0.84	0.69	0.92	0.85	0.77	0.96	0	26	103.5	-0.119	2.241	-0.735	33.33	33.33	-1.937	2.248	2	2	1	7.69	7.69	1
	RAS1	-1.234	0	0	137	0.56	0.08	115	0.82	7	10	2	0	7	20	18	12	21	13	19	8	0.73	0.82	0.76	0	0.33	0.26	0.26	0.72	0.59	0.48	0.95	0.55	0	23	105.5	0.484	1.496	-0.735	16.67	33.33	-0.735	2.241	0	6	0.14	0	26.09	1
	OLE1	-1.227	0	1	164	0.45	0.07	177	0.8	3	4	2	12	14	21	29	27	18	7	10	17	0.81	0.58	0.63	0.59	0.55	0.51	0.29	0.29	0.34	0.23	0.26	0.92	0	54	96.5	-0.119	1.474	-0.8125	36.36	27.27	-1.408	1.505	8	12	0.69	15.09	22.64	1
	PMT1	-1.223	0	0	170	0.71	0.12	347	0.85	12	11	11	8	15	14	23	14	20	15	10	17	0.94	0.39	0.18	0.22	0.21	0.87	0.83	0.89	0.88	0.8	0.93	0.92	0	24	153.25	-0.1905	1.4895	-1.336	33.33	33.33	-1.937	1.505	6	1	3.5	25	4.17	1
	YBP1	-1.223	0	0	113	0.74	0.08	158	0.84	2	4	7	6	8	10	15	8	12	19	14	8	0.9	0.37	0.22	0.71	0.94	0.76	0.79	0.93	0.78	0.82	0.68	0.67	0	12	131.25	0.316	1.4995	-0.735	25	50	-0.735	2.248	3	0	4	25	0	1
	RSR1	-1.218	0	0	89	0.62	0.05	88	0.82	7	3	3	11	14	11	8	4	6	10	6	6	0.57	0.82	0.82	0.5	0.15	0.54	0.88	0.58	0.86	0.92	0.6	0.94	0	23	166	-0.067	4.885	-0.735	20	20	-0.735	4.885	3	9	0.4	13.04	39.13	1
	VMA10	-1.21	0	0	114	0.78	0.09	37	0.83	2	4	5	8	4	8	7	19	17	13	17	10	0.79	0.69	0.96	0.82	0.26	0.27	0.96	0.91	0.8	0.86	0.7	0.95	0	17	76.5	-0.119	NA	-0.735	33.33	0	-0.735	0	0	0	1	0	0	1
	DOP1	-1.207	0	0	127	0.74	0.09	521	0.84	10	3	6	12	13	11	6	14	14	12	15	11	0.94	0.49	0.11	0.33	0.68	0.68	0.89	0.78	0.87	0.92	0.87	0.87	0	8	NA	NA	NA	NA	NA	NA	NA	NA	1	0	2	12.5	0	1
	SGV1	-1.205	0	0	114	0.76	0.09	263	0.85	6	2	6	8	7	5	22	10	16	8	13	11	0.97	0.97	0.16	0.34	0.55	0.73	0.82	0.84	0.87	0.84	0.85	0.85	0	11	163	0.385	1.505	-0.735	50	50	-0.735	1.505	2	0	3	18.18	0	1
	BNI5	-1.203	0	0	133	0.81	0.11	162	0.87	5	0	10	4	19	16	23	16	8	13	8	11	0.97	0	0.22	0.54	0.98	0.79	0.88	0.94	0.77	0.87	0.59	0.83	0	25	146.5	-0.119	1.505	-1.336	40	20	-1.937	1.505	2	2	1	8	8	1
	TTR1	-1.202	0	1	0	0	0	0	0	0	0	0	0	0	0	0	0	0	0	0	0	0	0	0	0	0	0	0	0	0	0	0	0	0	0	0	0	0	0	0	0	0	0	0	0	0	0	0	0
	CRP1	-1.197	0	0	67	0.62	0.04	150	0.85	0	2	10	8	6	13	9	5	11	2	0	1	0	0.3	0.21	0.2	0.62	0.91	0.72	0.69	0.84	0.75	0	1	0	78	114.5	0.109	1.474	-0.735	33.33	33.33	-0.89	1.505	9	3	2.5	11.69	3.9	1
	RPN7	-1.197	0	0	97	0.73	0.07	141	0.87	9	4	6	15	5	7	10	10	12	7	6	6	0.8	0.98	0.58	0.34	0.81	0.9	0.7	0.81	0.88	0.52	0.94	0.88	0	15	146.5	-0.735	0.751	-1.336	66.67	33.33	-1.937	0.751	5	2	2	33.33	13.33	1
	RPS30B	-1.197	0	1	95	0.5	0.05	20	0.77	2	8	4	2	2	9	3	18	15	19	11	2	0.59	0.95	0.69	0.79	0.9	0.87	0.69	0.29	0.39	0.29	0.41	0.78	0	48	114.5	-0.735	NA	-0.983	57.14	0	-1.315	0.496	3	6	0.57	6.25	12.5	1
	NHP10	-1.195	0	0	110	0.65	0.07	49	0.76	3	7	0	8	21	14	6	12	14	10	10	5	0.89	0.8	0	0.29	0.19	0.69	0.79	0.91	0.75	0.89	0.88	0.79	0	14	76.5	-0.067	NA	NA	0	0	-0.119	0.496	3	1	2	21.43	7.14	1
	HEK2	-1.194	0	1	180	0.69	0.12	205	0.84	8	10	10	9	9	17	10	25	10	28	17	27	0.96	0.89	0.29	0.21	0.49	0.28	0.48	0.82	0.73	0.82	0.92	0.81	0	43	161.25	0.1165	1.505	-0.756	37.5	37.5	-1.937	2.248	14	0	15	32.56	0	1
	THP3	-1.193	0	0	93	0.75	0.07	137	0.83	11	4	4	6	6	13	5	13	18	6	5	2	0.93	0.34	0.45	0.33	0.89	0.82	0.85	0.91	0.73	0.93	0.32	0.95	0	18	154.5	-0.093	1.861	-1.336	33.33	33.33	-1.937	2.248	1	0	2	5.56	0	1
	LSM1	-1.192	0	1	127	0.71	0.09	78	0.83	10	12	0	4	18	13	10	9	10	13	12	16	0.58	0.83	0	0.87	0.22	0.55	0.74	0.88	0.76	0.87	0.91	0.89	1	37	109	0.1885	0.897	-0.735	16.67	33.33	-0.735	1.043	2	0	3	5.41	0	1
	RPB8	-1.189	0	1	157	0.7	0.11	68	0.85	16	4	0	4	2	14	21	21	17	12	17	29	0.77	0.23	0	0.9	0.96	0.77	0.81	0.7	0.93	0.8	0.87	0.29	0	21	96.5	0.751	1.496	-0.735	33.33	66.67	-0.735	2.241	1	6	0.29	4.76	28.57	1
	MYO2	-1.188	0	0	148	0.63	0.09	531	0.85	5	5	13	7	21	14	17	17	4	14	22	9	0.91	0.55	0.97	0.84	0.26	0.33	0.32	0.73	0.85	0.9	0.74	0.89	0	19	121.5	-0.401	0.751	-1.336	50	25	-1.937	0.751	3	2	1.33	15.79	10.53	1
	OSH3	-1.188	0	0	116	0.73	0.08	359	0.85	15	6	6	9	11	20	10	13	2	2	16	6	0.96	0.91	0.35	0.19	0.68	0.81	0.84	0.76	0.76	0.83	0.76	0.67	0	15	163	0.385	1.505	-0.735	50	50	-0.735	1.505	1	0	2	6.67	0	1
	GPI11	-1.183	0	0	141	0.74	0.1	51	0.75	8	8	8	9	10	14	18	9	14	14	16	13	0.96	0.56	0.27	0.15	0.92	0.64	0.86	0.7	0.89	0.86	0.83	0.85	0	17	77.5	-0.119	2.241	-0.735	33.33	33.33	-0.735	2.241	5	1	3	29.41	5.88	1
	YPT52	-1.183	0	0	100	0.7	0.07	80	0.85	3	9	5	9	15	4	8	7	14	6	16	4	0.46	0.95	0.93	0.4	0.25	0.93	0.66	0.82	0.86	0.73	0.92	0.63	0	19	161.25	0.7035	1.505	-0.735	16.67	50	-0.735	2.248	4	0	5	21.05	0	1
	EFG1	-1.18	0	0	83	0.72	0.06	40	0.83	3	0	7	7	10	13	6	6	18	7	6	0	0.87	0	0.24	0.29	0.95	0.82	0.96	0.88	0.68	0.96	0.49	0	0	14	77.5	0.751	1.496	NA	0	66.67	-0.067	2.241	3	3	1	21.43	21.43	1
	RRD1	-1.18	0	0	227	0.82	0.18	250	0.84	13	4	2	9	21	29	16	29	22	34	18	30	0.7	0.15	0.21	0.96	0.8	0.89	0.7	0.93	0.83	0.85	0.91	0.77	0	36	88.75	-0.427	0.839	-0.7455	50	25	-0.756	0.839	14	0	15	38.89	0	1
	DYS1	-1.175	0	0	114	0.7	0.08	121	0.84	8	5	0	7	13	9	12	17	9	15	8	11	0.9	0.71	0	0.17	0.47	0.66	0.84	0.72	0.8	0.72	0.8	0.81	0	26	153.25	0.1765	1.4895	-1.4135	33.33	33.33	-1.937	1.505	2	5	0.5	7.69	19.23	1
	SSB2	-1.173	0	0	88	0.71	0.06	168	0.84	4	4	5	5	12	12	10	13	3	6	6	8	0.72	0.43	0.2	0.28	0.46	0.95	0.82	0.81	0.9	0.8	0.82	0.95	0	26	99	0.2025	1.505	-0.735	12.5	37.5	-0.735	2.241	2	3	0.75	7.69	11.54	1
	ENT5	-1.165	0	0	130	0.69	0.09	169	0.86	2	1	4	2	10	20	4	19	14	17	20	17	0.74	0.72	0.66	0.41	0.24	0.41	0.73	0.78	0.82	0.83	0.85	0.8	0	16	111.5	-0.3185	NA	-0.735	50	0	-1.937	0.472	6	0	7	37.5	0	1
	TAF9	-1.163	0	0	132	0.82	0.11	77	0.88	7	4	4	6	18	8	17	13	12	10	21	12	0.8	0.3	0.52	0.43	0.95	0.68	0.89	0.8	0.85	0.95	0.88	0.87	0	29	93	-0.119	2.248	-0.8125	40	20	-0.89	2.248	2	1	1.5	6.9	3.45	1
	HTL1	-1.162	0	0	121	0.73	0.09	16	0.88	4	7	6	3	7	17	20	10	13	11	11	12	0.79	0.26	0.23	0.15	0.94	0.77	0.9	0.74	0.76	0.88	0.7	0.73	0	18	146.5	-0.067	1.873	-1.336	28.57	28.57	-1.937	2.241	3	0	4	17.65	0	1
	GCN20	-1.16	0	0	81	0.76	0.06	236	0.85	11	11	2	8	16	4	6	6	5	2	6	4	0.92	0.69	0.05	0.83	0.77	0.57	0.85	0.83	0.58	0.89	0.63	0.96	0	19	160	-0.119	1.505	-0.735	20	20	-0.735	1.505	3	1	2	15.79	5.26	1
	ADE16	-1.158	0	1	79	0.76	0.06	267	0.84	4	3	5	7	4	8	9	2	3	8	12	14	0.68	0.88	0.85	0.55	0.25	0.75	0.75	0.5	0.83	0.87	0.81	0.89	0	35	103.5	0.751	1.8575	-0.735	14.29	57.14	-0.735	2.248	6	0	7	17.14	0	1
	GCD1	-1.158	0	0	109	0.77	0.08	201	0.86	8	10	3	5	9	14	12	15	14	2	1	16	0.94	0.55	0.22	0.2	0.75	0.82	0.92	0.8	0.79	0.91	0.75	0.87	0	30	103.5	-0.119	1.873	-0.735	20	40	-0.735	2.241	5	12	0.46	16.67	40	1
	MDM39	-1.158	0	0	0	0	0	0	0	0	0	0	0	0	0	0	0	0	0	0	0	0	0	0	0	0	0	0	0	0	0	0	0	0	0	0	0	0	0	0	0	0	0	0	0	0	0	0	0
	RPP1B	-1.157	0	1	121	0.56	0.07	18	0.85	1	7	6	13	6	15	12	6	15	15	13	12	0.79	0.58	0.2	0.3	0.38	0.42	0.95	0.97	0.72	0.88	0.35	0.33	0	32	164.25	-0.1635	1.474	-0.735	25	25	-0.735	1.474	3	1	2	9.68	3.23	1
	ALA1	-1.156	0	0	138	0.65	0.09	329	0.85	6	6	7	10	11	15	15	10	9	23	12	14	0.63	0.96	0.77	0.28	0.18	0.5	0.86	0.36	0.94	0.72	0.85	0.81	0	21	146.5	-0.119	1.474	-1.336	28.57	42.86	-1.937	1.505	3	0	4	14.29	0	1
	NOP16	-1.156	0	1	94	0.63	0.06	53	0.85	6	4	5	4	14	10	9	13	3	4	10	12	0.97	0.36	0.11	0.1	0.41	0.86	0.61	0.71	0.8	0.64	0.82	0.76	0	30	130.5	0.1885	1.8575	-1.336	33.33	33.33	-1.937	2.241	2	3	0.75	6.67	10	1
	MID2	-1.155	0	0	124	0.49	0.06	141	0.83	8	4	5	9	6	1	10	14	22	21	13	11	0.84	0.7	0.8	0.85	0.65	0.73	0.33	0.23	0.21	0.38	0.48	0.85	0	41	160	0.751	1.873	-0.735	14.29	57.14	-0.735	2.248	6	0	7	15	0	1
	RIA1	-1.155	0	0	115	0.71	0.08	393	0.82	8	4	2	6	11	13	16	13	6	13	10	13	0.97	0.71	0.28	0.18	0.85	0.81	0.92	0.86	0.62	0.9	0.37	0.34	0	16	146.5	-0.262	1.505	-1.336	40	20	-1.937	1.505	5	2	2	31.25	12.5	1
	SMC1	-1.153	0	0	95	0.65	0.06	383	0.83	15	5	7	6	6	9	9	10	14	3	7	4	0.97	0.41	0.14	0.19	0.22	0.72	0.89	0.82	0.7	0.32	0.85	0.7	0	19	76.5	-0.119	NA	-0.735	33.33	0	-0.735	0	3	5	0.67	15.79	26.32	1
	YAR1	-1.153	0	0	105	0.67	0.07	92	0.77	5	11	2	2	12	11	11	15	13	5	9	9	0.9	0.86	0.19	0.57	0.37	0.94	0.81	0.59	0.36	0.65	0.66	0.94	0	38	96.5	-0.067	1.128	-1.642	28.57	28.57	-1.937	1.505	1	14	0.13	2.7	37.84	1
	HCH1	-1.144	0	0	176	0.74	0.13	53	0.85	6	4	5	8	17	25	26	17	25	20	13	10	0.87	0.22	0.29	0.35	0.68	0.87	0.93	0.83	0.77	0.93	0.27	0.64	0	27	77.5	-0.119	1.496	-1.041	40	40	-1.347	2.241	3	7	0.5	11.54	26.92	1
	RSA3	-1.144	0	1	116	0.72	0.08	67	0.78	12	5	9	13	12	14	12	6	11	11	5	6	0.9	0.17	0.21	0.3	0.95	0.83	0.88	0.8	0.85	0.84	0.86	0.84	0	32	96.5	-0.067	1.474	-1.336	28.57	42.86	-1.937	2.241	2	3	0.75	6.25	9.38	1
	YGR026W	-1.144	0	1	115	0.74	0.08	68	0.79	4	0	8	3	10	17	12	14	12	21	10	4	0.52	0	0.78	0.24	0.19	0.66	0.84	0.85	0.86	0.88	0.85	0.82	0	21	118.75	0.719	1.873	-0.735	25	50	-0.735	2.241	0	0	1	0	0	1
	CUP5	-1.141	0	1	0	0	0	0	0	0	0	0	0	0	0	0	0	0	0	0	0	0	0	0	0	0	0	0	0	0	0	0	0	0	0	0	0	0	0	0	0	0	0	0	0	0	0	0	0
	SNF1	-1.139	0	0	148	0.72	0.11	206	0.86	3	7	5	5	14	13	9	19	13	14	17	29	0.73	0.9	0.73	0.58	0.89	0.34	0.82	0.85	0.87	0.78	0.66	0.63	1	17	160	0.472	1.873	-0.735	20	40	-0.735	2.241	0	0	1	0	0	1
	TRM112	-1.136	0	0	116	0.78	0.09	72	0.85	6	7	1	3	18	15	10	5	10	11	11	19	0.89	0.36	0.77	0.46	0.82	0.75	0.89	0.66	0.76	0.8	0.82	0.89	0	25	103.5	0.751	1.505	-0.735	20	60	-0.735	2.241	1	1	1	4	4	1
	GUK1	-1.13	0	1	146	0.7	0.1	62	0.8	7	5	6	19	17	16	16	12	13	16	6	13	0.94	0.43	0.15	0.41	0.84	0.91	0.75	0.43	0.92	0.72	0.92	0.79	0	30	131.75	-0.1905	1.4895	-0.7455	33.33	33.33	-0.756	1.505	3	1	2	10	3.33	1
	PRS3	-1.125	0	0	114	0.77	0.09	127	0.89	4	6	2	8	10	15	9	13	6	5	15	21	0.55	0.93	0.8	0.59	0.32	0.69	0.96	0.87	0.9	0.91	0.74	0.9	0	22	146.5	-0.067	1.128	-1.336	28.57	28.57	-1.937	1.505	0	2	0.33	0	9.09	1
	BUD17	-1.123	0	0	128	0.82	0.1	140	0.83	7	2	0	4	21	17	18	6	23	9	7	14	0.93	0.5	0	0.43	0.93	0.74	0.88	0.77	0.78	0.92	0.79	0.85	0	23	166	-0.119	NA	-0.735	33.33	0	-0.735	0.472	3	0	4	13.04	0	1
	FPR3	-1.123	0	0	128	0.75	0.1	148	0.83	6	6	6	5	10	7	13	14	12	14	21	14	0.94	0.2	0.2	0.31	0.94	0.68	0.85	0.68	0.81	0.88	0.81	0.89	0	15	153.25	-0.427	1.505	-1.336	50	25	-1.937	1.505	1	1	1	6.67	6.67	1
	VID27	-1.123	0	0	101	0.76	0.08	244	0.84	4	4	4	4	8	23	5	12	12	7	8	10	0.96	0.73	0.43	0.46	0.91	0.78	0.79	0.7	0.87	0.53	0.88	0.82	0	18	166	-0.119	NA	-0.735	33.33	0	-0.735	0.472	4	0	5	22.22	0	1
	NOP12	-1.119	0	1	108	0.77	0.08	138	0.85	6	4	8	2	12	9	4	9	12	22	8	12	0.87	0.45	0.09	0.43	0.74	0.85	0.92	0.86	0.91	0.89	0.79	0.83	0	37	153.25	0.4835	1.505	-1.336	16.67	41.67	-1.937	2.248	7	10	0.73	18.92	27.03	1
	RPS4A	-1.116	0	0	142	0.48	0.07	93	0.83	6	6	0	2	10	8	13	26	10	12	21	28	0.61	0.91	0	0.57	0.88	0.4	0.26	0.35	0.59	0.37	0.45	0.47	0	36	103.5	-0.065	1.4895	-1.025	22.22	44.44	-1.315	2.241	1	5	0.33	2.78	13.89	1
	YOP1	-1.114	0	0	123	0.66	0.08	5	0.84	7	4	2	5	14	10	10	16	19	10	12	14	0.85	0.42	0.06	0.36	0.39	0.85	0.8	0.79	0.6	0.75	0.87	0.56	0	36	103.5	-0.067	1.474	-0.8125	22.22	33.33	-0.89	2.248	14	2	5	38.89	5.56	1
	GTR2	-1.111	0	0	93	0.74	0.07	117	0.81	2	4	6	6	13	11	7	6	11	13	6	8	0.98	0.56	0.19	0.3	0.74	0.77	0.94	0.71	0.89	0.89	0.8	0.85	0	18	160	-0.119	1.505	-0.735	33.33	33.33	-0.735	1.505	7	0	8	38.89	0	1
	RIX7	-1.107	0	0	138	0.76	0.1	283	0.85	10	5	5	10	25	7	15	14	11	13	14	9	0.96	0.53	0.19	0.47	0.8	0.62	0.93	0.71	0.89	0.84	0.74	0.84	0	47	100	0.214	1.8575	-0.6265	16.67	33.33	-0.735	2.248	2	14	0.2	4.26	29.79	1
	CUE3	-1.102	0	0	127	0.73	0.09	210	0.81	0	2	11	6	12	21	19	7	16	8	8	17	0	0.37	0.31	0.69	0.86	0.75	0.85	0.72	0.91	0.34	0.63	0.86	0	19	77.5	-0.067	1.873	-0.735	20	40	-0.735	2.241	1	0	2	5.26	0	1
	MFB1	-1.102	0	0	109	0.76	0.08	130	0.85	0	5	0	1	4	7	20	25	7	16	15	9	0	0.88	0	0.94	0.73	0.19	0.86	0.76	0.96	0.63	0.84	0.89	0	17	118.75	0.693	1.873	-0.735	25	50	-0.735	2.241	2	1	1.5	11.76	5.88	1
	CKB2	-1.1	0	0	99	0.7	0.07	61	0.84	4	4	2	4	13	14	15	10	8	8	10	7	0.68	0.93	0.96	0.48	0.17	0.83	0.66	0.83	0.72	0.96	0.81	0.84	0	32	133.25	0.484	2.241	-1.336	25	37.5	-1.937	4.885	6	0	7	18.75	0	1
	PUF2	-1.1	0	1	90	0.61	0.05	332	0.87	5	1	12	7	8	18	6	12	4	5	6	6	0.81	0.89	0.77	0.27	0.32	0.31	0.5	0.86	0.84	0.77	0.91	0.79	0	19	111.55	-0.427	NA	-0.735	50	0	-0.735	0	6	0	7	31.58	0	1
	ERG28	-1.097	0	1	118	0.57	0.07	29	0.8	6	5	8	6	13	8	14	18	11	13	8	8	0.83	0.83	0.59	0.13	0.17	0.68	0.58	0.41	0.71	0.65	0.76	0.89	0	52	103.5	0.495	1.2585	-0.8125	15.38	46.15	-0.89	2.248	8	0	9	15.38	0	1
	DUG3	-1.096	0	1	91	0.71	0.06	159	0.84	6	8	5	12	5	4	0	3	13	10	16	9	0.95	0.71	0.17	0.26	0.78	0.8	0	0.89	0.75	0.85	0.88	0.84	0	26	77.5	-0.119	1.8575	-0.735	42.86	28.57	-0.89	2.241	3	1	2	11.54	3.85	1
	YGR021W	-1.093	0	0	113	0.63	0.07	187	0.77	5	12	11	9	11	14	4	11	9	13	5	9	0.83	0.24	0.21	0.22	0.78	0.77	0.75	0.83	0.74	0.93	0.35	0.93	0	0	0	0	0	0	0	0	0	0	0	0	0	0	0	0
	UTP4	-1.09	0	0	109	0.75	0.08	215	0.84	6	2	4	8	16	15	12	10	12	12	3	9	0.17	0.23	0.98	0.92	0.57	0.82	0.8	0.9	0.75	0.85	0.83	0.78	0	19	77	0.342	1.496	NA	0	50	-0.119	2.241	3	6	0.57	15.79	31.58	1
	RTT10	-1.089	0	0	110	0.51	0.06	332	0.83	4	11	6	9	14	3	8	21	17	1	8	8	0.65	0.3	0.27	0.23	0.86	0.92	0.59	0.23	0.51	0.7	0.77	0.8	0	24	96.5	0.472	1.496	-0.735	20	40	-0.735	2.241	1	8	0.22	4.17	33.33	1
	MCX1	-1.087	0	0	96	0.76	0.07	174	0.8	2	6	1	7	11	20	21	5	3	5	14	1	0.97	0.79	0.14	0.86	0.73	0.81	0.69	0.88	0.52	0.65	0.82	0.53	0	16	118.25	-0.093	1.4895	-1.025	33.33	33.33	-1.315	1.505	0	0	1	0	0	1
	VMA4	-1.082	0	0	199	0.73	0.14	104	0.79	13	9	15	11	12	25	10	21	26	19	25	13	0.93	0.28	0.21	0.22	0.76	0.87	0.93	0.86	0.75	0.9	0.79	0.88	0	24	103.5	-0.067	2.2445	-0.735	20	40	-0.735	2.248	2	1	1.5	8.33	4.17	1
	NMA1	-1.081	0	0	155	0.64	0.1	128	0.82	3	2	2	3	11	28	21	16	12	12	22	23	0.72	0.57	0.89	0.89	0.4	0.24	0.49	0.63	0.8	0.89	0.88	0.87	0	35	95.5	0.1765	0.795	-0.7455	33.33	33.33	-0.756	0.839	14	4	3	40	11.43	1
	OCA2	-1.079	0	0	78	0.77	0.06	71	0.82	8	3	0	6	9	2	0	8	17	9	10	6	0.82	0.41	0	0.55	0.77	0.23	0	0.68	0.89	0.83	0.81	0.9	0	23	77.5	-0.119	2.241	-0.735	33.33	33.33	-0.735	2.241	3	0	4	13.04	0	1
	GIM3	-1.077	0	0	117	0.73	0.08	62	0.84	6	4	14	4	8	19	13	13	8	10	11	7	0.75	0.27	0.31	0.46	0.95	0.8	0.76	0.84	0.72	0.94	0.78	0.88	0	11	166	-0.119	2.248	-0.735	33.33	33.33	-0.735	2.248	4	0	5	36.36	0	1
	DST1	-1.075	0	0	123	0.74	0.09	120	0.84	9	4	5	7	9	10	16	10	16	9	11	17	0.74	0.14	0.24	0.22	0.78	0.77	0.92	0.81	0.77	0.91	0.75	0.89	0	23	119.5	-0.093	3.1795	-1.041	33.33	33.33	-1.347	4.885	5	2	2	21.74	8.7	1
	FRA1	-1.071	0	0	102	0.64	0.06	324	0.85	7	8	4	5	12	11	8	13	14	9	6	5	0.77	0.87	0.66	0.21	0.12	0.62	0.74	0.69	0.59	0.97	0.78	0.89	0	19	66.8	-0.093	NA	NA	0	0	-0.119	0	6	3	1.75	31.58	15.79	1
	PWP2	-1.071	0	0	197	0.77	0.15	363	0.84	12	0	6	5	22	32	23	26	13	15	19	24	0.97	0	0.17	0.27	0.65	0.77	0.87	0.76	0.94	0.77	0.88	0.78	0	31	96.5	-0.119	1.496	-1.336	40	40	-1.937	2.241	2	7	0.38	6.45	22.58	1
	ORT1	-1.07	0	0	135	0.64	0.09	126	0.81	2	13	7	21	23	15	9	4	17	8	5	11	0.91	0.72	0.3	0.3	0.65	0.76	0.82	0.41	0.92	0.64	0.87	0.56	0	22	131.25	-0.1315	0.751	-1.041	50	25	-1.347	0.751	4	0	5	18.18	0	1
	PRE9	-1.068	0	1	120	0.77	0.09	99	0.82	0	5	1	8	15	14	15	23	8	15	9	7	0	0.75	0.21	0.31	0.78	0.86	0.87	0.78	0.91	0.76	0.76	0.85	0	28	133.25	-0.4985	1.043	-1.336	50	25	-1.937	1.043	8	2	3	28.57	7.14	1
	GCD6	-1.066	0	1	60	0.55	0.03	183	0.84	4	1	1	6	22	23	2	1	0	0	0	0	0.96	0.35	0.24	0.22	0.59	0.51	0.6	1	0	0	0	0	0	23	103.5	-0.067	2.241	-0.735	14.29	42.86	-0.735	2.248	3	4	0.8	13.04	17.39	1
	SEC10	-1.063	0	0	75	0.71	0.05	188	0.84	4	6	6	4	7	10	1	10	5	8	8	6	0.92	0.5	0.25	0.94	0.93	0.91	0.75	0.74	0.72	0.31	0.84	0.78	0	17	112	-0.427	2.241	-1.336	50	25	-1.937	2.241	0	0	1	0	0	1
	HEL2	-1.06	0	0	135	0.75	0.1	206	0.86	9	12	8	6	6	14	11	13	18	12	14	12	0.94	0.6	0.91	0.93	0.34	0.31	0.9	0.62	0.88	0.85	0.83	0.88	0	24	160	-0.065	1.128	-0.735	14.29	28.57	-0.735	1.505	1	0	2	4.17	0	1
	NUS1	-1.059	0	1	119	0.71	0.08	128	0.78	3	7	9	4	14	2	9	9	20	12	16	14	0.71	0.91	0.49	0.37	0.31	0.73	0.76	0.83	0.8	0.71	0.88	0.77	0	18	128.25	0.1165	1.128	-0.6265	50	50	-0.735	1.505	1	1	1	5.56	5.56	1
	PUF4	-1.058	0	0	85	0.74	0.06	288	0.87	6	4	3	2	10	8	4	7	6	18	4	13	0.92	0.92	0.39	0.96	0.8	0.95	0.67	0.43	0.98	0.61	0.9	0.71	0	17	163	0.385	1.505	-0.735	50	50	-0.735	1.505	4	0	5	23.53	0	1
	RCK2	-1.056	0	0	133	0.66	0.09	226	0.84	6	6	2	9	9	1	15	18	11	20	15	21	0.95	0.61	0.09	0.15	0.73	0.97	0.93	0.71	0.85	0.29	0.62	0.88	0	28	114.5	0.496	1.873	-0.735	20	40	-0.735	2.241	6	4	1.4	21.43	14.29	1
	ASN2	-1.053	0	0	151	0.63	0.09	269	0.84	2	4	5	6	18	27	16	13	16	22	7	15	0.78	0.46	0.3	0.24	0.39	0.87	0.79	0.67	0.38	0.64	0.53	0.82	0	33	162.5	-0.119	1.4895	-0.9725	28.57	28.57	-1.21	1.505	7	5	1.33	21.21	15.15	1
	GRH1	-1.052	0	0	160	0.58	0.09	189	0.84	8	7	11	22	19	31	17	7	8	4	15	11	0.95	0.83	0.32	0.22	0.51	0.61	0.32	0.71	0.76	0.82	0.83	0.87	0	21	121.25	-0.093	2.248	-0.735	25	25	-0.735	2.248	7	1	4	33.33	4.76	1
	TIF3	-1.052	0	0	123	0.62	0.08	122	0.87	4	5	4	13	13	5	10	14	13	16	16	10	0.96	0.93	0.25	0.22	0.39	0.94	0.91	0.4	0.47	0.88	0.7	0.74	0	16	118.75	0.693	1.873	-0.735	25	50	-0.735	2.241	2	3	0.75	12.5	18.75	1
	DPL1	-1.051	0	1	105	0.75	0.08	236	0.84	8	3	2	11	8	4	15	11	14	12	9	8	0.91	0.5	0.17	0.29	0.92	0.61	0.9	0.82	0.77	0.83	0.76	0.85	0	25	153.25	0.1765	1.505	-1.937	25	25	-1.937	1.505	2	0	3	8	0	1
	RSC2	-1.049	0	0	155	0.77	0.12	300	0.86	18	4	9	9	8	11	21	24	14	8	20	9	0.86	0.24	0.18	0.35	0.9	0.77	0.9	0.91	0.76	0.89	0.83	0.76	0	20	164.25	0.4835	1.505	-0.735	12.5	37.5	-0.735	2.248	1	0	2	5	0	1
	VTA1	-1.042	0	0	97	0.8	0.08	146	0.81	2	4	0	3	11	12	12	12	6	8	23	4	0.95	0.65	0	0.12	0.83	0.67	0.89	0.83	0.85	0.94	0.83	0.87	0	17	76.5	-0.119	2.241	-0.735	42.86	14.29	-0.89	2.241	6	0	7	35.29	0	1
	RNR2	-1.041	0	1	216	0.43	0.09	157	0.83	4	2	1	8	20	30	32	23	13	40	25	18	0.81	0.58	0.77	0.77	0.4	0.32	0.35	0.67	0.46	0.3	0.42	0.46	0	46	114.5	0.496	1.474	-1.336	18.18	45.45	-1.937	2.248	8	0	9	17.39	0	1
	SRM1	-1.04	0	1	114	0.66	0.07	206	0.84	1	4	8	9	15	10	10	8	16	11	13	9	0.76	0.16	0.26	0.2	0.3	0.96	0.88	0.85	0.94	0.65	0.87	0.79	0	19	160	-0.119	1.505	-0.735	33.33	33.33	-0.735	1.505	1	1	1	5.26	5.26	1
	REF2	-1.03	0	1	111	0.71	0.08	170	0.8	5	3	3	11	15	20	10	5	15	10	9	5	0.91	0.65	0.55	0.97	0.51	0.31	0.95	0.55	0.89	0.89	0.93	0.74	0	18	111.55	-0.427	NA	-0.735	50	0	-0.735	0	1	0	2	5.56	0	1
	MRP7	-1.028	0	0	90	0.68	0.06	111	0.77	5	2	8	5	5	9	9	6	9	9	11	12	0.94	0.67	0.15	0.31	0.93	0.35	0.55	0.82	0.94	0.78	0.76	0.9	0	18	94.5	-0.119	0.839	-0.6265	40	20	-0.735	0.839	5	0	6	27.78	0	1
	RPL6B	-1.024	0	0	145	0.46	0.07	0	0	5	3	7	9	35	27	5	4	3	17	11	19	0.87	0.37	0.36	0.29	0.28	0.31	0.43	0.85	0.84	0.47	0.41	0.88	0	29	160	1.474	1.505	-0.735	20	60	-0.735	2.241	3	1	2	10.71	3.57	1
	LAS21	-1.023	0	0	167	0.77	0.13	358	0.81	7	0	2	0	11	25	23	22	19	18	22	18	0.74	0	0.35	0	0.76	0.91	0.74	0.89	0.55	0.59	0.92	0.82	0	31	153.25	-0.1905	1.505	-1.336	33.33	16.67	-1.937	1.505	5	0	6	16.13	0	1
	COG8	-1.019	0	0	92	0.66	0.06	158	0.83	2	3	11	1	10	16	3	5	3	9	18	11	0.72	0.68	0.36	0.15	0.49	0.57	0.99	0.71	0.79	0.8	0.77	0.86	0	13	118.75	0.693	1.873	-0.735	25	50	-0.735	2.241	6	3	1.75	46.15	23.08	1
	SEC2	-1.018	0	1	108	0.73	0.08	299	0.86	3	4	10	13	5	2	11	10	15	11	9	15	0.89	0.93	0.63	0.23	0.24	0.94	0.79	0.91	0.82	0.81	0.86	0.89	0	14	121.25	-0.401	NA	-0.735	50	0	-0.735	0	3	0	4	21.43	0	1
	SMY2	-1.018	0	0	110	0.7	0.08	247	0.86	2	3	2	0	10	12	18	16	14	8	6	19	0.83	0.89	0.59	0	0.49	0.88	0.86	0.75	0.81	0.83	0.74	0.34	0	15	77.5	-0.067	2.241	-0.735	33.33	33.33	-0.735	2.241	2	1	1.5	13.33	6.67	1
	SLM4	-1.017	0	0	135	0.47	0.06	63	0.74	12	2	5	6	27	26	21	10	3	7	11	5	0.9	0.15	0.15	0.36	0.34	0.29	0.34	0.46	0.72	0.83	0.9	0.58	0	15	111.55	-0.427	NA	-0.735	50	0	-0.735	0	7	1	4	46.67	6.67	1
	CDC39	-1.016	0	0	129	0.75	0.1	655	0.86	9	8	6	8	9	22	11	6	5	12	13	20	0.91	0.2	0.16	0.32	0.87	0.76	0.94	0.68	0.83	0.92	0.84	0.93	0	28	86	0.386	1.505	-0.735	16.67	50	-0.735	2.241	10	0	11	35.71	0	1
	TFP1	-1.011	0	0	0	0	0	0	0	0	0	0	0	0	0	0	0	0	0	0	0	0	0	0	0	0	0	0	0	0	0	0	0	0	0	0	0	0	0	0	0	0	0	0	0	0	0	0	0
	AIM20	-1.007	0	1	63	0.64	0.04	97	0.84	4	6	4	8	10	6	8	4	3	4	4	2	0.78	0.45	0.31	0.25	0.74	0.8	0.77	0.74	0.86	0.67	0.79	0.69	0	50	114.5	0.472	0.839	-0.735	11.11	33.33	-0.735	1.505	9	2	3.33	18	4	1
	MVD1	-1.007	0	1	183	0.76	0.14	175	0.86	8	13	14	2	14	17	21	23	12	25	21	13	0.93	0.3	0.17	0.49	0.95	0.8	0.78	0.85	0.77	0.92	0.83	0.88	0	32	103.5	-0.067	1.474	-0.756	33.33	33.33	-1.315	1.505	5	3	1.5	15.62	9.38	1
	RPL24A	-1.007	0	0	136	0.55	0.07	51	0.85	1	4	8	4	13	10	16	18	22	8	13	19	0.78	0.7	0.89	0.9	0.83	0.77	0.88	0.44	0.33	0.35	0.35	0.25	0	51	114.5	-0.065	1.4895	-0.756	27.27	36.36	-1.937	2.241	2	3	0.75	3.92	5.88	1
	APM1	-1.003	0	1	110	0.7	0.08	150	0.83	5	5	6	4	10	10	8	15	14	6	12	15	0.94	0.17	0.06	0.27	0.63	0.63	0.94	0.7	0.88	0.68	0.86	0.83	0	21	146.5	-0.119	1.505	-1.336	40	20	-1.937	1.505	6	1	3.5	28.57	4.76	1
	PEP1	-1.003	0	0	112	0.63	0.07	527	0.84	5	2	3	5	22	10	15	8	6	7	8	21	0.79	0.79	0.95	0.84	0.32	0.44	0.8	0.67	0.19	0.44	0.87	0.87	0	13	166	-0.119	2.248	-0.735	33.33	33.33	-0.735	2.248	4	0	5	30.77	0	1
	CHZ1	-1	0	0	92	0.79	0.07	39	0.8	1	2	2	4	14	13	1	3	20	26	4	2	0.96	0.2	0.13	0.33	0.95	0.61	0.9	0.97	0.9	0.84	0.86	0.75	0	23	90	-0.1905	NA	-0.735	25	0	-0.735	0	5	0	6	21.74	0	1
	RPS7B	-0.999	0	0	103	0.53	0.05	28	0.85	5	0	8	11	6	6	9	2	17	23	11	5	0.93	0	0.73	0.91	0.79	0.89	0.74	0.25	0.28	0.3	0.26	0.55	0	41	103.5	0.496	1.4895	-0.735	11.11	44.44	-0.735	2.241	5	7	0.75	12.2	17.07	1
	DOM34	-0.997	0	0	94	0.74	0.07	93	0.82	10	3	2	5	7	4	4	9	12	13	16	9	0.92	0.8	0.44	0.27	0.37	0.91	0.68	0.58	0.91	0.78	0.84	0.77	0	19	96.5	0.751	2.241	-0.735	20	60	-0.735	2.248	1	0	2	5.26	0	1
	PHO88	-0.996	0	0	172	0.55	0.09	76	0.82	13	5	16	11	16	22	20	6	11	21	18	13	0.94	0.35	0.22	0.31	0.54	0.25	0.26	0.51	0.71	0.87	0.79	0.85	0	0	0	0	0	0	0	0	0	0	0	0	0	0	0	0
	SSS1	-0.994	0	0	107	0.73	0.08	21	0.81	9	7	2	13	8	7	13	18	7	1	10	12	0.93	0.78	0.05	0.18	0.4	0.94	0.91	0.81	0.84	0.72	0.77	0.95	0	34	166	-0.735	NA	-0.756	60	0	-1.21	0.472	1	7	0.25	2.94	20.59	1
	RRP17	-0.989	0	0	133	0.77	0.1	92	0.77	12	8	4	10	7	13	19	14	17	14	8	7	0.96	0.45	0.22	0.21	0.77	0.92	0.93	0.64	0.9	0.87	0.77	0.89	0	29	112	-0.093	1.873	-1.336	33.33	33.33	-1.937	2.241	0	4	0.2	0	13.79	1
	YPT6	-0.986	0	0	106	0.66	0.07	69	0.84	3	1	2	11	9	8	11	6	14	11	15	15	0.96	0.79	0.2	0.21	0.45	0.74	0.87	0.7	0.78	0.97	0.39	0.86	0	29	77.5	-0.067	1.873	-0.735	20	40	-0.735	2.241	3	0	4	10.34	0	1
	SUA7	-0.983	0	0	122	0.79	0.1	115	0.84	5	0	6	4	21	20	15	14	13	10	6	8	0.86	0	0.14	0.6	0.95	0.8	0.73	0.9	0.74	0.82	0.89	0.77	0	13	76.5	-0.119	NA	-0.735	33.33	0	-0.735	0	2	0	3	15.38	0	1
	BOI1	-0.982	0	0	129	0.72	0.09	344	0.86	8	3	12	3	16	22	4	4	12	16	18	11	0.77	0.87	0.94	0.77	0.23	0.47	0.85	0.48	0.92	0.86	0.86	0.96	0	17	66.8	-0.3185	NA	-0.6265	50	0	-0.735	0	5	3	1.5	29.41	17.65	1
	FZO1	-0.978	0	0	120	0.63	0.07	271	0.84	11	9	12	11	19	16	6	3	14	6	10	3	0.96	0.82	0.23	0.3	0.31	0.88	0.4	0.63	0.75	0.93	0.83	0.83	0	19	111.55	-0.3185	4.885	-0.6265	50	25	-0.735	4.885	2	0	3	10.53	0	1
	NPL3	-0.976	0	1	102	0.76	0.08	154	0.9	6	0	3	2	7	22	21	8	7	8	8	10	0.69	0	0.4	0.09	0.9	0.62	0.94	0.8	0.76	0.8	0.78	0.82	0	33	103.5	0.751	1.2585	NA	0	57.14	-0.262	2.241	3	0	4	9.09	0	1
	RPN13	-0.972	0	0	118	0.72	0.08	40	0.82	3	3	13	3	8	19	15	16	16	7	9	6	0.84	0.37	0.23	0.19	0.94	0.66	0.89	0.81	0.78	0.96	0.85	0.81	0	41	83	-0.119	1.505	-0.7455	40	20	-0.756	1.505	6	0	7	14.63	0	1
	TCB2	-0.967	0	1	121	0.68	0.08	351	0.8	2	6	6	12	15	10	6	19	9	14	11	11	0.65	0.96	0.73	0.25	0.2	0.76	0.55	0.9	0.77	0.91	0.68	0.88	0	23	162.5	0.751	1.1125	-0.735	33.33	66.67	-0.735	1.474	5	2	2	21.74	8.7	1
	DSK2	-0.961	0	0	195	0.77	0.15	242	0.83	14	4	12	14	22	18	22	25	19	19	20	6	0.79	0.29	0.27	0.6	0.95	0.7	0.8	0.84	0.78	0.97	0.79	0.85	0	54	93	-0.582	1.505	-1.0355	54.55	27.27	-1.937	2.241	7	7	1	12.96	12.96	1
	MAK5	-0.96	0	0	123	0.76	0.09	238	0.84	4	3	5	4	20	11	11	14	2	16	18	15	0.99	0.65	0.26	0.19	0.69	0.95	0.76	0.74	0.98	0.75	0.81	0.91	0	25	160	1.505	2.241	-0.735	20	60	-0.735	2.248	1	4	0.4	4	16	1
	YDL144C	-0.959	0	0	148	0.79	0.12	202	0.82	10	2	9	4	16	18	14	23	19	18	2	13	0.92	0.1	0.41	0.23	0.96	0.68	0.89	0.79	0.82	0.92	0.64	0.89	0	23	160	0.472	1.873	-0.735	20	40	-0.735	2.241	6	0	7	26.09	0	1
	SOP4	-0.952	0	0	109	0.65	0.07	96	0.77	4	4	8	2	12	11	8	11	5	6	17	21	0.96	0.31	0.18	0.97	0.37	0.7	0.66	0.77	0.88	0.71	0.74	0.74	0	11	162.5	1.474	1.4895	-0.735	33.33	66.67	-0.735	1.505	2	4	0.6	18.18	36.36	1
	NCE103	-0.947	0	1	125	0.55	0.07	78	0.7	3	4	4	2	22	28	15	6	7	2	23	9	0.71	0.89	0.87	0.44	0.2	0.55	0.33	0.23	0.85	0.77	0.81	0.72	0	56	96.5	-0.067	1.1565	-0.735	27.27	36.36	-1.347	1.505	21	2	7.33	37.5	3.57	1
	RPL27B	-0.939	0	0	124	0.61	0.07	2	0.91	8	6	11	14	15	0	4	13	22	12	11	8	0.71	0.35	0.29	0.29	0.29	0	0.76	0.67	0.86	0.77	0.96	0.76	0	36	103.5	0.472	1.474	-0.7455	28.57	42.86	-0.756	2.241	3	9	0.4	8.33	25	1
	YGR111W	-0.935	0	0	81	0.66	0.05	131	0.8	4	5	2	4	14	8	6	2	12	12	6	6	0.93	0.66	0.4	0.48	0.87	0.76	0.54	0.59	0.56	0.41	0.81	0.82	0	18	160	0.751	1.128	-0.735	33.33	66.67	-0.735	1.505	2	0	3	11.11	0	1
	TVP18	-0.933	0	0	89	0.78	0.07	49	0.8	2	2	4	3	4	14	10	14	14	8	13	1	0.96	0.29	0.23	0.16	0.33	0.9	0.86	0.86	0.87	0.8	0.85	0.92	0	31	94.5	0.839	1.54	-0.735	33.33	66.67	-0.735	2.241	3	0	4	9.68	0	1
	FUN12	-0.93	0	0	133	0.76	0.1	336	0.86	5	8	11	6	10	16	21	12	14	6	9	15	0.96	0.29	0.21	0.16	0.9	0.81	0.9	0.95	0.76	0.95	0.91	0.9	0	17	121.75	0.1765	2.241	-0.735	25	25	-0.735	2.241	4	4	1	23.53	23.53	1
	TIF4632	-0.929	0	0	124	0.76	0.09	300	0.85	2	9	9	6	12	19	13	11	10	12	5	16	0.72	0.81	0.98	0.85	0.28	0.69	0.65	0.94	0.73	0.9	0.76	0.86	0	15	160	0.472	1.873	-0.735	20	40	-0.735	2.241	1	0	2	6.67	0	1
	NUP2	-0.925	0	0	114	0.56	0.06	303	0.84	4	10	6	6	20	7	5	4	8	13	11	20	0.94	0.33	0.26	0.79	0.65	0.65	0.87	0.6	0.69	0.84	0.37	0.27	0	15	125	-0.1905	1.474	-1.336	33.33	16.67	-1.937	1.474	3	1	2	20	6.67	1
	POM34	-0.923	0	1	117	0.81	0.09	119	0.82	5	0	1	1	0	10	21	16	8	16	23	16	0.98	0	0.17	0.16	0	0.42	0.89	0.84	0.8	0.9	0.8	0.9	0	13	166	-0.119	NA	-0.735	33.33	0	-0.735	0.472	1	0	2	7.69	0	1
	TRR1	-0.923	0	0	138	0.7	0.1	172	0.8	9	4	10	10	16	11	13	15	7	12	11	20	0.93	0.67	0.33	0.26	0.52	0.67	0.77	0.8	0.89	0.8	0.84	0.85	0	27	114.5	0.496	1.505	-0.735	14.29	42.86	-0.735	2.241	4	7	0.62	14.81	25.93	1
	NCS2	-0.919	0	0	90	0.69	0.06	136	0.8	4	8	5	0	4	9	8	20	7	13	6	6	0.93	0.19	0.24	0	1	0.41	0.88	0.85	0.81	0.68	0.93	0.66	0	15	67.3	1.061	2.241	NA	0	50	-0.119	2.241	0	1	0.5	0	6.67	1
	RPL23A	-0.918	0	1	96	0.59	0.06	60	0.82	2	2	4	8	9	15	4	5	15	17	10	5	0.68	0.94	0.71	0.72	0.89	0.8	0.77	0.93	0.27	0.41	0.33	0.56	0	31	133	-0.1905	1.474	-0.735	25	25	-0.735	1.474	2	6	0.43	6.45	19.35	1
	YPR114W	-0.916	0	0	139	0.73	0.1	115	0.8	8	4	6	10	14	4	25	13	11	14	14	16	0.95	0.87	0.29	0.2	0.52	0.92	0.81	0.84	0.87	0.82	0.91	0.67	0	15	78.5	-0.3285	0.751	-1.408	50	50	-1.408	0.751	4	0	5	26.67	0	1
	BUR6	-0.911	0	1	82	0.58	0.05	58	0.77	1	10	6	7	4	13	20	3	6	11	1	0	0.79	0.67	0.48	0.36	0.29	0.27	0.67	0.9	0.76	0.8	0.86	0	0	27	95.5	-0.093	0.795	-1.336	33.33	33.33	-1.937	0.839	10	0	11	37.04	0	1
	RPS1B	-0.911	0	0	122	0.64	0.08	67	0.82	8	1	0	19	20	5	2	6	15	15	12	19	0.81	0.42	0	0.3	0.35	0.35	0.43	0.86	0.79	0.91	0.77	0.82	0	43	114.5	0.496	1.474	-0.735	9.09	45.45	-0.735	2.241	4	3	1.25	9.3	6.98	1
	URE2	-0.908	0	0	126	0.71	0.09	118	0.84	4	4	6	8	16	10	9	26	13	14	6	10	0.74	0.39	0.88	0.91	0.43	0.26	0.77	0.75	0.88	0.8	0.7	0.92	1	16	77.5	-0.067	1.873	-0.735	20	40	-0.735	2.241	2	1	1.5	12.5	6.25	1
	NCB2	-0.907	0	1	151	0.68	0.1	45	0.53	11	4	7	4	32	24	12	9	9	13	10	16	0.85	0.93	0.96	0.33	0.32	0.91	0.78	0.22	0.95	0.66	0.91	0.71	0	29	77.5	-0.067	1.8575	-1.041	28.57	28.57	-1.347	2.241	0	0	1	0	0	1
	SSZ1	-0.907	0	0	86	0.65	0.06	223	0.85	0	5	3	7	16	6	1	5	9	14	14	6	0	0.32	0.34	0.39	0.16	0.96	0.7	0.88	0.8	0.91	0.87	0.82	0	29	153.25	-0.4985	1.505	-1.336	50	25	-1.937	1.505	3	7	0.5	10.34	24.14	1
	GPI8	-0.903	0	0	127	0.77	0.1	140	0.83	11	5	7	8	12	9	17	15	8	15	10	10	0.84	0.19	0.22	0.37	0.94	0.73	0.89	0.84	0.83	0.88	0.8	0.95	0	20	160	-0.119	1.505	-0.735	33.33	33.33	-0.735	1.505	4	1	2.5	20	5	1
	ECM25	-0.901	0	0	103	0.77	0.08	191	0.82	7	4	11	2	8	12	12	2	13	9	17	6	0.73	0.19	0.51	0.72	0.91	0.79	0.81	0.91	0.8	0.85	0.9	0.79	0	16	80.25	-0.093	2.2445	-0.7455	33.33	33.33	-0.756	2.248	6	2	2.33	37.5	12.5	1
	YOR342C	-0.898	0	0	167	0.5	0.08	124	0.82	9	7	3	1	3	13	17	25	32	23	19	15	0.72	0.91	0.79	0.58	0.63	0.35	0.2	0.26	0.55	0.41	0.7	0.74	0	34	121.5	0.1765	1.496	-1.336	33.33	33.33	-1.937	2.241	4	1	2.5	11.76	2.94	1
	RGD1	-0.891	0	1	157	0.81	0.13	264	0.84	1	0	8	6	21	16	21	21	24	14	19	6	0.58	0	0.4	0.91	0.8	0.83	0.76	0.9	0.78	0.87	0.93	0.66	0	16	96.5	-0.119	1.128	-1.041	40	40	-1.347	1.505	4	1	2.5	25	6.25	1
	RPS30A	-0.891	0	1	129	0.66	0.08	24	0.8	2	5	4	8	9	10	10	18	16	15	19	13	0.65	0.87	0.9	0.69	0.79	0.76	0.68	0.2	0.62	0.72	0.7	0.89	0	53	109	-0.1905	1.474	-0.756	37.5	12.5	-1.315	1.474	3	4	0.8	5.66	7.55	1
	UTP5	-0.89	0	0	147	0.61	0.09	275	0.84	7	2	7	2	12	24	32	11	11	10	27	2	0.97	0.88	0.25	0.11	0.78	0.91	0.32	0.74	0.89	0.76	0.37	0.9	0	20	118.75	0.719	2.241	-0.735	16.67	50	-0.735	4.885	4	2	1.67	20	10	1
	SAM1	-0.888	0	0	153	0.61	0.09	185	0.83	6	8	6	3	15	11	15	12	23	27	10	17	0.62	0.77	0.45	0.08	0.21	0.24	0.54	0.86	0.83	0.61	0.72	0.79	0	56	103.5	-0.065	1.474	-0.823	30.77	38.46	-1.937	2.241	7	18	0.42	12.5	32.14	1
	EGD2	-0.887	0	1	120	0.79	0.09	97	0.84	4	0	3	2	2	13	18	22	10	16	11	19	0.83	0	0.19	0.23	0.55	0.88	0.8	0.87	0.73	0.92	0.87	0.66	0	18	125	-0.1905	1.474	-1.336	33.33	16.67	-1.937	1.474	1	2	0.67	5.56	11.11	1
	GCN1	-0.884	0	1	106	0.76	0.08	1037	0.86	4	2	9	3	9	12	16	8	6	13	11	13	0.96	0.07	0.49	0.13	0.67	0.68	0.89	0.67	0.97	0.92	0.82	0.86	0	16	96.5	-0.119	1.128	-1.025	40	40	-1.315	1.505	1	0	2	6.25	0	1
	REG1	-0.884	0	1	114	0.63	0.07	346	0.85	8	4	10	2	5	11	6	14	6	19	16	13	0.59	0.97	0.93	0.74	0.96	0.58	0.77	0.26	0.81	0.56	0.44	0.86	0	13	96.5	-0.067	1.1125	-0.735	20	40	-0.735	1.474	1	0	2	7.69	0	1
	NIP1	-0.883	0	0	152	0.77	0.12	197	0.85	14	6	7	12	8	16	17	6	22	17	15	12	0.97	0.61	0.25	0.16	0.5	0.94	0.88	0.89	0.9	0.85	0.77	0.86	0	26	90.5	-0.1905	1.873	-0.6265	33.33	33.33	-0.735	2.241	4	6	0.71	15.38	23.08	1
	CDC37	-0.88	0	0	145	0.77	0.11	124	0.81	10	8	7	9	15	21	26	16	7	9	6	11	0.87	0.38	0.28	0.65	0.86	0.85	0.84	0.95	0.8	0.8	0.94	0.51	0	18	161.25	0.214	1.505	-0.735	12.5	37.5	-0.735	2.248	3	0	4	16.67	0	1
	DFG5	-0.879	0	0	110	0.66	0.07	184	0.85	9	0	2	5	18	4	8	10	10	16	15	13	0.48	0	0.81	0.28	0.2	0.96	0.51	0.91	0.67	0.91	0.83	0.82	0	23	100	0.6235	0.839	-0.735	16.67	50	-0.735	2.241	2	3	0.75	9.09	13.64	1
	RVS167	-0.878	0	0	121	0.78	0.09	247	0.87	6	3	6	5	9	10	18	14	13	20	7	10	0.9	0.14	0.23	0.24	0.9	0.77	0.89	0.74	0.85	0.89	0.88	0.86	0	17	162.5	0.472	1.4895	-0.735	14.29	28.57	-0.735	1.505	3	0	4	17.65	0	1
	RTC5	-0.877	0	0	125	0.71	0.09	174	0.84	4	6	4	4	22	17	8	13	16	6	15	10	0.95	0.51	0.84	0.92	0.46	0.39	0.9	0.74	0.86	0.93	0.85	0.86	0	15	166	-0.119	NA	-0.735	33.33	0	-0.735	0.472	3	0	4	20	0	1
	DEF1	-0.876	0	0	111	0.63	0.07	219	0.87	1	0	2	2	22	6	19	16	11	9	11	12	0.78	0	0.42	0.14	0.27	0.55	0.85	0.91	0.74	0.69	0.31	0.87	0	22	146.5	-0.119	1.128	-1.336	28.57	28.57	-1.937	1.505	7	4	1.6	31.82	18.18	1
	HCA4	-0.875	0	0	108	0.7	0.07	255	0.84	7	4	6	11	3	8	12	16	11	8	9	13	0.87	0.28	0.12	0.27	0.6	0.62	0.86	0.78	0.88	0.8	0.87	0.89	0	27	108.25	0.897	1.474	-0.7455	25	62.5	-0.756	2.241	0	3	0.25	0	11.11	1
	RBD2	-0.873	0	1	130	0.74	0.1	117	0.84	8	4	6	9	22	21	16	5	5	15	13	6	0.94	0.51	0.18	0.22	0.81	0.76	0.9	0.74	0.66	0.85	0.75	0.89	0	40	80.25	-0.093	1.505	-0.756	37.5	37.5	-1.315	2.241	5	1	3	12.5	2.5	1
	MET4	-0.867	0	0	166	0.48	0.08	308	0.85	10	6	5	12	18	29	24	25	19	14	4	0	0.67	0.72	0.93	0.74	0.28	0.35	0.51	0.36	0.44	0.61	0.59	0	1	21	118.25	0.719	1.505	NA	0	50	-0.067	1.505	8	0	9	38.1	0	1
	RRB1	-0.865	0	0	92	0.69	0.06	166	0.82	8	0	6	12	9	7	13	6	14	8	3	6	0.96	0	0.15	0.15	0.71	0.72	0.86	0.85	0.79	0.87	0.85	0.73	0	39	100	0.316	1.505	-0.735	16.67	50	-0.735	2.241	4	7	0.62	10.26	17.95	1
	CBR1	-0.861	0	0	158	0.79	0.12	111	0.82	10	5	2	6	17	19	19	14	16	15	13	22	0.74	0.17	0.58	0.81	0.86	0.87	0.7	0.91	0.76	0.78	0.87	0.82	0	21	111.55	-0.427	2.248	-1.025	50	25	-1.315	2.248	3	1	2	14.29	4.76	1
	ARO7	-0.858	0	1	131	0.77	0.1	61	0.83	6	2	5	1	10	20	7	19	16	22	12	11	0.91	0.47	0.12	0.15	0.58	0.82	0.85	0.78	0.8	0.86	0.82	0.86	0	34	96.5	0.472	1.505	-0.735	14.29	42.86	-0.735	2.241	4	5	0.83	11.76	14.71	1
	MRPL22	-0.857	0	0	103	0.78	0.08	110	0.82	2	5	6	3	3	8	4	10	12	20	21	9	0.74	0.46	0.27	0.62	0.85	0.64	0.94	0.78	0.81	0.91	0.85	0.87	0	14	76.8	-0.3185	0.751	-0.6265	50	25	-0.735	0.751	4	0	5	28.57	0	1
	CYS3	-0.855	0	0	202	0.8	0.16	197	0.84	1	8	4	6	9	18	29	40	19	19	27	22	0.91	0.56	0.29	0.24	0.25	0.95	0.73	0.9	0.92	0.83	0.93	0.81	0	51	146.5	-0.119	2.241	-1.0355	36.36	27.27	-1.937	2.248	6	15	0.44	12	30	1
	MAP2	-0.855	0	0	127	0.75	0.09	172	0.82	8	8	0	2	18	15	18	6	11	9	8	24	0.85	0.28	0	0.92	0.85	0.77	0.69	0.84	0.71	0.88	0.39	0.88	0	18	103.5	-0.067	2.241	-0.735	14.29	42.86	-0.735	2.248	4	0	5	22.22	0	1
	RPL15B	-0.852	0	0	187	0.45	0.08	78	0.88	13	9	4	6	10	22	16	31	32	18	14	12	0.66	0.31	0.16	0.36	0.57	0.55	0.57	0.41	0.28	0.25	0.51	0.78	0	28	130.5	-0.093	1.4895	-1.336	25	25	-1.937	1.505	6	7	0.88	21.43	25	1
	YAR044W	-0.852	0	0	0	0	0	0	0	0	0	0	0	0	0	0	0	0	0	0	0	0	0	0	0	0	0	0	0	0	0	0	0	0	0	0	0	0	0	0	0	0	0	0	0	0	0	0	0
	MES1	-0.846	0	0	124	0.57	0.07	232	0.84	5	6	9	10	24	9	5	4	18	6	22	6	0.92	0.45	0.16	0.34	0.48	0.96	0.97	0.51	0.23	0.95	0.76	0.93	0	23	103.5	-0.067	1.873	-0.735	14.29	28.57	-0.735	2.241	5	4	1.2	21.74	17.39	1
	SPC24	-0.846	0	0	127	0.76	0.1	50	0.84	7	4	10	3	17	15	15	13	12	12	12	7	0.87	0.27	0.23	0.1	0.94	0.71	0.93	0.88	0.73	0.95	0.85	0.72	0	20	87.25	-0.5505	NA	-0.7455	50	0	-0.756	0	3	0	4	15	0	1
	UFD4	-0.846	0	0	98	0.73	0.07	477	0.83	4	4	2	2	17	13	11	7	5	14	6	13	0.86	0.97	0.55	0.11	0.25	0.86	0.78	0.92	0.88	0.8	0.87	0.86	0	15	161.25	0.973	1.4895	-1.347	25	50	-1.347	1.505	5	1	3	33.33	6.67	1
	ENT2	-0.845	0	0	150	0.71	0.11	250	0.87	1	6	7	2	14	19	18	23	30	13	7	10	0.9	0.95	0.91	0.76	0.23	0.88	0.78	0.89	0.37	0.93	0.73	0.95	0	18	96.5	0.751	1.172	-1.336	28.57	57.14	-1.937	2.241	5	0	6	27.78	0	1
	DPH1	-0.844	0	0	95	0.8	0.08	134	0.82	13	0	5	1	1	1	13	22	8	5	12	14	0.95	0	0.2	0.43	0.95	0.67	0.93	0.77	0.87	0.89	0.72	0.79	0	28	126.5	0.021	1.873	-0.6585	33.33	33.33	-0.735	2.241	3	0	4	10.71	0	1
	RPG1	-0.841	0	0	118	0.73	0.09	416	0.85	5	2	13	2	2	16	8	9	14	5	19	23	0.96	0.19	0.2	0.36	0.42	0.64	0.92	0.74	0.92	0.81	0.83	0.88	0	18	77.5	-0.067	1.873	-0.735	20	40	-0.735	2.241	5	5	1	27.78	27.78	1
	GPM3	-0.834	0	0	101	0.8	0.08	110	0.81	4	4	7	0	9	13	6	14	11	6	14	13	0.94	0.96	0.26	0	0.87	0.76	0.93	0.74	0.89	0.83	0.85	0.85	0	18	146.5	-0.119	0.751	-1.336	40	20	-1.937	0.751	1	0	2	5.56	0	1
	PTC3	-0.832	0	0	146	0.77	0.11	167	0.85	8	0	12	0	16	14	18	8	22	16	22	10	0.92	0	0.68	0	0.4	0.96	0.6	0.96	0.85	0.82	0.88	0.8	0	15	160	-0.119	1.4895	-0.735	20	40	-0.735	1.505	0	0	1	0	0	1
	AOS1	-0.83	0	0	88	0.79	0.07	111	0.81	0	6	0	4	13	11	8	14	6	14	4	8	0	0.32	0	0.93	0.75	0.82	0.81	0.88	0.91	0.71	0.92	0.92	0	18	57.1	-0.518	NA	-0.735	60	0	-1.315	0	5	0	6	27.78	0	1
	CHS7	-0.83	0	1	113	0.49	0.05	119	0.81	3	4	4	7	12	12	8	34	12	5	4	8	0.6	0.95	0.94	0.23	0.32	0.73	0.47	0.35	0.23	0.72	0.81	0.82	0	46	93.25	-0.093	1.873	-1.0355	33.33	33.33	-1.347	2.248	6	9	0.7	13.04	19.57	1
	DFM1	-0.83	0	0	137	0.72	0.1	148	0.85	9	2	10	7	15	18	12	10	15	11	17	11	0.94	0.4	0.21	0.27	0.81	0.68	0.92	0.76	0.84	0.67	0.74	0.88	0	22	166	0.472	2.2445	-0.735	14.29	28.57	-0.735	2.248	7	6	1.14	31.82	27.27	1
	RPS6A	-0.829	0	0	117	0.44	0.05	60	0.86	0	1	2	7	10	2	5	16	19	30	10	15	0	0.91	0.89	0.74	0.87	0.81	0.53	0.3	0.28	0.32	0.35	0.5	0	33	161.25	0.6775	1.505	-0.735	16.67	50	-0.735	2.248	1	1	1	3.03	3.03	1
	SAH1	-0.829	0	0	82	0.57	0.05	194	0.83	3	0	10	6	17	4	3	6	6	8	10	9	0.87	0	0.16	0.2	0.27	0.67	0.81	0.85	0.85	0.81	0.7	0.86	0	41	146.5	-0.119	1.474	-0.8125	36.36	27.27	-1.937	1.505	6	13	0.5	14.63	31.71	1
	RPN9	-0.826	0	0	97	0.77	0.07	82	0.84	11	2	7	2	15	6	4	9	15	12	8	6	0.86	0.18	0.26	0.37	0.96	0.53	0.99	0.91	0.75	0.85	0.77	0.82	0	20	125	-0.1905	1.128	-0.735	37.5	25	-1.937	1.505	6	0	7	30	0	1
	ISW1	-0.824	0	0	123	0.84	0.1	364	0.82	8	2	5	4	14	14	17	19	11	14	7	8	0.85	0.97	0.87	0.65	0.84	0.86	0.77	0.93	0.8	0.82	0.87	0.8	0	19	121.5	-0.401	0.751	-1.336	50	25	-1.937	0.751	2	0	3	10.53	0	1
	AIM7	-0.819	0	1	117	0.74	0.09	49	0.8	13	1	3	7	5	9	10	10	11	20	13	15	0.82	0.95	0.32	0.23	0.2	0.83	0.62	0.69	0.84	0.84	0.88	0.87	0	25	166	-0.119	NA	-0.735	33.33	0	-0.735	0.472	9	1	5	36	4	1
	YPK3	-0.818	0	1	60	0.8	0.05	180	0.85	6	4	0	2	1	0	6	6	10	10	4	11	0.98	0.73	0	0.3	0.35	0	0.85	0.76	0.82	0.7	0.8	0.91	0	14	160	-0.119	1.505	-0.735	33.33	33.33	-0.735	1.505	2	0	3	14.29	0	1
	DRS1	-0.817	0	1	95	0.7	0.07	269	0.85	6	2	1	1	7	14	11	8	7	13	8	17	0.91	0.46	0.22	0.2	0.17	0.79	0.89	0.85	0.69	0.43	0.56	0.93	0	37	108.25	0.343	1.274	-0.735	12.5	50	-0.735	2.241	1	6	0.29	2.7	16.22	1
	HPT1	-0.817	0	0	132	0.73	0.1	100	0.8	10	6	9	6	8	3	11	6	14	21	23	15	0.66	0.76	0.76	0.46	0.18	0.34	0.74	0.68	0.75	0.89	0.82	0.83	0	42	103.5	-0.119	0.839	-0.756	33.33	33.33	-1.937	1.474	5	1	3	11.9	2.38	1
	NAM8	-0.817	0	0	128	0.82	0.1	218	0.87	7	6	8	5	4	5	14	13	26	19	15	6	0.79	0.62	0.92	0.94	0.52	0.36	0.92	0.76	0.86	0.85	0.85	0.85	0	17	95.5	-0.401	NA	-1.041	50	0	-1.347	0.496	6	0	7	35.29	0	1
	NOC2	-0.817	0	0	79	0.78	0.06	190	0.87	0	0	4	4	11	11	14	5	10	11	7	2	0	0	0.15	0.56	0.69	0.88	0.86	0.74	0.92	0.84	0.77	0.91	0	30	77	-0.093	1.496	-0.6265	33.33	33.33	-0.735	2.241	2	6	0.43	6.67	20	1
	RNA1	-0.816	0	0	141	0.78	0.11	144	0.85	10	4	6	4	11	19	19	24	9	12	14	9	0.9	0.26	0.49	0.29	0.96	0.79	0.88	0.94	0.81	0.83	0.32	0.95	0	27	103.5	-0.067	1.128	-0.735	20	40	-0.735	1.505	4	2	1.67	14.81	7.41	1
	AMD1	-0.813	0	1	123	0.69	0.08	269	0.84	2	13	3	8	9	4	8	9	16	15	21	15	0.92	0.58	0.99	0.9	0.35	0.27	0.28	0.5	0.85	0.86	0.69	0.93	0	26	96.5	-0.119	0.751	-0.735	33.33	33.33	-0.735	0.751	0	1	0.5	0	3.85	1
	SMX3	-0.813	0	0	147	0.72	0.1	75	0.82	9	12	0	15	10	22	11	16	18	9	11	14	0.94	0.69	0	0.62	0.94	0.36	0.66	0.8	0.83	0.67	0.93	0.74	0	16	100	-0.1905	0.751	-0.735	25	25	-0.735	0.751	3	0	4	18.75	0	1
	NUT2	-0.809	0	0	105	0.71	0.07	47	0.86	4	8	0	4	12	8	6	13	7	16	16	11	0.68	0.33	0	0.96	0.47	0.69	0.87	0.95	0.72	0.66	0.87	0.65	0	23	166	-0.067	NA	-0.735	33.33	0	-0.735	0.472	2	0	3	8.7	0	1
	ARB1	-0.806	0	0	101	0.62	0.06	225	0.83	4	3	0	3	4	9	21	2	11	12	14	18	0.94	0.67	0	0.07	0.27	0.75	0.21	0.24	0.71	0.84	0.74	0.88	0	24	160	-0.119	1.4895	-0.735	20	40	-0.735	1.505	2	2	1	8.33	8.33	1
	DAD1	-0.803	0	1	108	0.71	0.08	28	0.76	10	0	11	9	10	16	6	13	7	10	8	8	0.82	0	0.22	0.29	0.91	0.8	0.81	0.71	0.85	0.8	0.83	0.88	0	26	250.5	-0.065	0.7965	-0.9725	28.57	28.57	-1.21	0.842	10	1	5.5	38.46	3.85	1
	YMR010W	-0.8	0	1	88	0.73	0.06	130	0.83	2	6	5	4	5	8	10	15	7	12	6	8	0.95	0.67	0.63	0.91	0.56	0.19	0.76	0.88	0.78	0.8	0.92	0.68	0	0	0	0	0	0	0	0	0	0	0	0	0	0	0	0
	PIS1	-0.799	0	1	106	0.73	0.08	97	0.82	3	2	4	12	8	12	6	11	8	13	10	17	0.85	0.48	0.18	0.27	0.46	0.97	0.67	0.93	0.92	0.8	0.9	0.83	0	22	76.5	-0.518	NA	-0.735	60	0	-1.937	0	0	4	0.2	0	18.18	1
	ERG4	-0.798	0	0	166	0.64	0.11	135	0.82	13	2	13	16	13	13	13	13	27	18	9	16	0.93	0.56	0.19	0.18	0.36	0.3	0.96	0.8	0.84	0.91	0.72	0.72	0	42	130.5	0.4835	1.474	-1.937	10	30	-1.937	2.248	2	12	0.23	4.76	28.57	1
	TAT2	-0.795	0	0	124	0.56	0.07	273	0.85	11	8	4	0	8	15	16	6	6	19	12	19	0.65	0.83	0.73	0	0.17	0.2	0.24	0.23	0.23	0.93	0.61	0.87	0	35	153.25	0.1815	1.474	-1.642	25	37.5	-1.937	1.505	13	4	2.8	37.14	11.43	1
	PRO3	-0.794	0	1	98	0.74	0.07	151	0.86	2	4	7	4	9	16	8	10	14	10	8	6	0.92	0.36	0.17	0.38	0.88	0.76	0.89	0.9	0.78	0.81	0.79	0.85	0	24	161.25	0.188	1.505	-1.336	25	37.5	-1.937	2.248	6	1	3.5	25	4.17	1
	OSH2	-0.793	0	0	131	0.67	0.09	459	0.85	9	4	4	4	19	18	12	12	21	12	13	3	0.84	0.51	0.78	0.87	0.45	0.31	0.86	0.7	0.91	0.63	0.8	0.66	0	20	121.5	0.316	1.505	-1.336	33.33	50	-1.937	2.241	7	2	2.67	35	10	1
	DUS4	-0.79	0	0	117	0.77	0.09	159	0.8	4	3	11	5	8	5	12	18	9	20	11	11	0.82	0.18	0.22	0.78	0.9	0.66	0.84	0.94	0.83	0.87	0.89	0.7	0	24	160	0.751	1.474	-0.735	20	60	-0.735	1.505	0	1	0.5	0	4.17	1
	YNR029C	-0.789	0	1	112	0.78	0.09	177	0.81	4	2	0	12	12	9	7	14	4	12	21	15	0.95	0.58	0	0.28	0.78	0.82	0.9	0.78	0.97	0.9	0.83	0.89	0	21	121.25	-0.093	0.842	-0.735	25	25	-0.735	0.842	1	5	0.33	4.76	23.81	1
	CGR1	-0.786	0	1	83	0.7	0.06	27	0.8	2	5	6	8	8	2	10	9	7	6	8	12	0.95	0.59	0.21	0.32	0.78	0.72	0.82	0.83	0.86	0.69	0.84	0.77	0	41	96.5	0.472	1.172	-0.6265	18.18	36.36	-0.735	2.241	5	9	0.6	12.5	22.5	1
	RPL19A	-0.782	0	0	133	0.52	0.07	87	0.84	4	12	10	4	8	9	3	4	19	29	20	11	0.86	0.83	0.89	0.91	0.78	0.88	0.77	0.75	0.23	0.3	0.26	0.44	0	34	161.25	0.215	1.505	-0.735	12.5	37.5	-0.735	2.241	1	2	0.67	2.94	5.88	1
	MEH1	-0.781	0	0	143	0.74	0.1	89	0.84	13	9	7	8	20	13	11	13	12	10	19	8	0.7	0.25	0.23	0.61	0.95	0.71	0.75	0.91	0.74	0.9	0.79	0.83	0	18	85.5	-0.093	0.839	-0.735	25	25	-0.735	0.839	0	0	1	0	0	1
	YGR117C	-0.781	0	0	120	0.57	0.07	164	0.8	7	1	0	10	18	26	4	8	10	10	14	12	0.76	0.15	0	0.45	0.32	0.28	0.24	0.95	0.84	0.74	0.78	0.86	0	38	160	0.472	1.474	-1.336	28.57	42.86	-1.937	1.505	7	6	1.14	18.42	15.79	1
	LCB2	-0.777	0	0	118	0.65	0.08	208	0.85	0	3	0	3	21	8	15	17	13	16	13	9	0	0.44	0	0.96	0.74	0.63	0.31	0.26	0.92	0.75	0.83	0.89	0	14	164.25	0.1765	1.474	-0.735	25	25	-0.735	1.474	1	0	2	7.14	0	1
	TMN3	-0.776	0	0	142	0.73	0.1	227	0.85	10	7	10	5	11	7	8	12	19	20	16	17	0.58	0.82	0.76	0.49	0.26	0.88	0.69	0.82	0.7	0.83	0.88	0.85	0	16	160	-0.119	1.505	-0.735	33.33	33.33	-0.735	1.505	5	1	3	31.25	6.25	1
	NUT1	-0.773	0	0	150	0.78	0.12	336	0.82	8	6	8	2	16	21	12	16	14	24	4	19	0.97	0.43	0.2	0.26	0.91	0.79	0.94	0.83	0.78	0.86	0.72	0.81	0	10	76.5	-0.067	2.241	NA	0	33.33	-0.119	2.241	4	0	5	40	0	1
	DJP1	-0.769	0	1	112	0.76	0.08	176	0.85	5	4	6	0	2	11	17	22	12	5	14	14	0.88	0.24	0.24	0	0.93	0.62	0.91	0.76	0.84	0.95	0.81	0.84	0	30	146.5	-0.067	1.4895	-1.315	33.33	44.44	-1.937	2.248	7	1	4	23.33	3.33	1
	RPS28B	-0.768	0	0	110	0.7	0.08	27	0.84	8	4	2	9	16	11	6	4	5	9	22	14	0.91	0.29	0.2	0.58	0.3	0.94	0.59	0.89	0.83	0.72	0.9	0.76	0	48	103.5	1.474	1.505	NA	0	71.43	-0.262	2.248	8	1	4.5	16.67	2.08	1
	PUF6	-0.767	0	0	115	0.77	0.09	187	0.85	4	7	2	4	4	8	8	16	19	14	16	13	0.95	0.28	0.27	0.21	0.75	0.73	0.87	0.85	0.87	0.83	0.86	0.78	0	21	96.5	0.495	1.496	-1.937	14.29	28.57	-1.937	2.241	3	2	1.33	14.29	9.52	1
	YDL121C	-0.767	0	0	120	0.74	0.09	51	0.77	10	4	5	4	14	17	13	11	15	12	12	3	0.87	0.25	0.28	0.14	0.74	0.69	0.92	0.76	0.85	0.83	0.81	0.82	0	0	0	0	0	0	0	0	0	0	0	0	0	0	0	0
	KSP1	-0.765	0	0	76	0.54	0.04	290	0.84	6	0	0	4	3	5	11	13	4	5	10	15	0.85	0	0	0.91	0.9	0.75	0.44	0.36	0.98	0.74	0.53	0.21	0	17	160	1.474	1.505	-0.735	20	60	-0.735	2.241	3	0	4	17.65	0	1
	MDL2	-0.765	0	0	131	0.7	0.09	292	0.84	8	7	6	7	14	20	8	13	11	14	17	6	0.89	0.34	0.22	0.83	0.92	0.9	0.57	0.19	0.75	0.68	0.89	0.78	0	21	94.5	0.751	0.839	-0.518	20	60	-0.518	1.474	8	1	4.5	38.1	4.76	1
	PBP4	-0.764	0	1	84	0.73	0.06	98	0.87	4	1	2	4	10	4	16	14	4	4	13	8	0.62	0.34	0.89	0.81	0.29	0.18	0.85	0.88	0.76	0.81	0.86	0.84	0	15	121.25	-0.093	NA	-0.735	25	0	-0.735	0.472	4	0	5	26.67	0	1
	DET1	-0.759	0	1	117	0.69	0.08	83	0.79	5	8	10	6	3	15	12	13	17	4	16	8	0.85	0.31	0.23	0.26	0.88	0.62	0.91	0.71	0.87	0.9	0.81	0.9	0	12	156.25	-1.336	NA	-1.336	100	0	-1.937	0	0	0	1	0	0	1
	SOL1	-0.754	0	0	130	0.79	0.1	140	0.86	6	2	4	1	12	7	17	17	17	21	9	17	0.88	0.91	0.9	0.41	0.21	0.96	0.78	0.95	0.75	0.87	0.93	0.8	0	34	95.5	-0.3185	0.839	-0.8125	50	37.5	-1.937	1.474	9	6	1.43	26.47	17.65	1
	ARL1	-0.75	0	1	97	0.73	0.07	58	0.85	0	4	6	4	8	15	10	11	11	13	5	10	0	0.88	0.56	0.12	0.28	0.96	0.67	0.95	0.76	0.66	0.9	0.84	0	29	146.5	0.472	2.241	-1.336	28.57	42.86	-1.937	2.248	2	4	0.6	6.9	13.79	1
	GBP2	-0.748	0	0	145	0.83	0.12	167	0.86	5	2	4	2	24	18	14	21	18	11	12	14	0.82	0.14	0.69	0.19	0.95	0.72	0.91	0.8	0.86	0.85	0.84	0.92	0	14	160	-0.119	1.505	-0.735	20	20	-0.735	1.505	6	0	7	42.86	0	1
	PRS1	-0.748	0	1	104	0.68	0.07	173	0.84	7	11	4	9	16	10	4	10	4	9	4	16	0.85	0.61	0.95	0.87	0.3	0.27	0.81	0.66	0.93	0.85	0.84	0.9	0	24	131.75	-0.093	1.505	-0.735	16.67	16.67	-0.735	1.505	5	0	6	20.83	0	1
	TEF2	-0.748	0	1	118	0.46	0.05	61	0.83	4	0	1	7	14	17	14	15	2	12	19	13	0.51	0	0.35	0.37	0.27	0.27	0.52	0.36	0.9	0.93	0.53	0.44	0	38	99	0.36	1.4895	-0.7455	25	50	-0.756	2.241	2	2	1	5.26	5.26	1
	TRM5	-0.748	0	0	107	0.81	0.09	286	0.69	4	0	2	7	12	11	11	14	10	8	18	10	0.96	0	0.11	0.69	0.96	0.77	0.8	0.77	0.84	0.9	0.82	0.8	0	24	161.25	1.1125	1.4895	-0.735	16.67	66.67	-0.735	2.241	4	2	1.67	16.67	8.33	1
	LSG1	-0.747	0	0	97	0.74	0.07	239	0.83	2	5	8	4	4	4	15	17	4	16	12	6	0.99	0.25	0.18	0.16	0.94	0.72	0.89	0.84	0.87	0.95	0.69	0.88	0	15	77.5	-0.067	1.873	-0.735	20	40	-0.735	2.241	1	2	0.67	6.67	13.33	1
	PAA1	-0.741	0	0	110	0.73	0.08	55	0.85	6	0	9	6	7	7	11	6	6	25	18	9	0.82	0	0.22	0.31	0.22	0.88	0.75	0.89	0.71	0.92	0.85	0.84	0	27	114.5	0.496	1.474	-0.6265	28.57	42.86	-0.735	2.241	0	0	1	0	0	1
	GEA2	-0.739	0	0	75	0.67	0.05	461	0.84	1	3	4	9	5	14	10	11	1	4	4	9	0.92	0.9	0.28	0.23	0.18	0.96	0.73	0.89	0.9	0.31	0.91	0.68	0	15	121.75	0.1765	2.241	-0.735	25	25	-0.735	2.241	3	3	1	20	20	1
	MNN5	-0.737	0	1	146	0.66	0.1	238	0.84	6	7	4	10	20	13	13	12	15	16	11	19	0.9	0.46	0.22	0.21	0.77	0.85	0.92	0.3	0.25	0.85	0.72	0.89	0	21	121.75	0.1765	2.2445	-0.6265	33.33	33.33	-0.735	2.248	1	1	1	4.76	4.76	1
	RPS17B	-0.736	0	1	114	0.6	0.07	34	0.85	2	6	4	6	12	6	15	17	4	10	12	20	0.96	0.74	0.86	0.91	0.78	0.83	0.23	0.2	0.19	0.62	0.74	0.83	0	36	103.5	-0.119	1.8575	-0.735	20	40	-0.735	2.241	2	3	0.75	5.56	8.33	1
	RLI1	-0.732	0	0	134	0.63	0.08	193	0.84	6	5	7	8	17	19	17	7	8	11	14	15	0.96	0.88	0.22	0.25	0.58	0.59	0.43	0.88	0.79	0.77	0.72	0.76	0	30	146.5	-0.067	1.505	-1.336	22.22	33.33	-1.937	2.241	3	4	0.8	10	13.33	1
	YLR287C	-0.731	0	0	104	0.69	0.07	83	0.79	3	5	5	8	15	7	8	16	8	8	13	8	0.94	0.59	0.31	0.28	0.58	0.76	0.85	0.76	0.83	0.89	0.71	0.81	0	17	160	1.505	1.873	-0.735	33.33	66.67	-0.735	2.241	5	0	6	29.41	0	1
	CUE5	-0.727	0	0	113	0.75	0.08	175	0.8	8	7	4	2	2	12	8	24	11	11	13	11	0.96	0.57	0.24	0.24	0.53	0.72	0.83	0.76	0.83	0.8	0.79	0.84	0	18	118.75	0.693	1.873	-0.735	25	50	-0.735	2.241	4	0	5	22.22	0	1
	HTS1	-0.724	0	0	164	0.76	0.12	195	0.84	12	11	1	6	14	10	12	18	19	11	25	25	0.84	0.29	0.27	0.38	0.93	0.17	0.74	0.8	0.92	0.71	0.93	0.89	0	16	108.55	0.693	1.505	NA	0	50	-0.119	1.505	3	4	0.8	18.75	25	1
	NHP2	-0.724	0	0	108	0.79	0.08	54	0.86	4	2	4	7	12	16	19	12	3	10	10	9	0.9	0.19	0.49	0.32	0.62	0.89	0.92	0.75	0.94	0.91	0.83	0.93	0	25	77.5	-0.067	1.496	-0.735	20	40	-0.735	2.241	2	7	0.38	8	28	1
	MOB2	-0.722	0	0	96	0.76	0.07	114	0.8	6	5	4	7	10	3	10	5	16	8	13	9	0.8	0.76	0.93	0.89	0.24	0.84	0.78	0.87	0.8	0.83	0.78	0.88	0	18	83	-0.119	2.248	-0.7455	40	20	-0.756	2.248	6	1	3.5	33.33	5.56	1
	PAF1	-0.721	0	0	122	0.72	0.09	128	0.82	2	2	2	3	6	16	20	7	15	12	27	10	0.98	0.28	0.11	0.18	0.28	0.77	0.82	0.89	0.68	0.91	0.68	0.81	0	17	76.5	-0.119	NA	-0.735	33.33	0	-0.735	0	6	0	7	35.29	0	1
	RPS21B	-0.721	0	0	101	0.59	0.06	39	0.86	4	2	4	5	4	5	10	1	17	29	7	13	0.82	0.73	0.87	0.92	0.8	0.8	0.84	0.24	0.26	0.36	0.72	0.88	0	31	154.5	-0.1905	1.861	-0.756	37.5	25	-1.937	2.248	2	4	0.6	6.45	12.9	1
	WTM2	-0.72	0	0	140	0.71	0.1	243	0.81	12	8	1	1	23	12	14	9	12	10	22	16	0.93	0.71	0.23	0.21	0.35	0.53	0.81	0.74	0.85	0.87	0.81	0.78	1	58	93	-0.735	1.128	-0.89	55.56	22.22	-1.408	1.505	11	4	2.4	19.64	7.14	1
	YGR250C	-0.717	0	1	153	0.54	0.08	225	0.86	8	1	4	5	6	22	23	18	18	23	9	16	0.94	0.71	0.77	0.89	0.48	0.38	0.37	0.82	0.28	0.42	0.75	0.74	0	0	0	0	0	0	0	0	0	0	0	0	0	0	0	0
	SRB4	-0.715	0	0	79	0.71	0.06	188	0.83	12	6	6	2	4	8	4	9	6	4	3	15	0.82	0.27	0.47	0.34	0.8	0.65	0.84	0.81	0.74	0.94	0.67	0.81	0	13	166	-0.735	NA	-0.735	100	0	-0.735	0	3	0	4	23.08	0	1
	UBP10	-0.712	0	0	178	0.71	0.13	278	0.81	2	4	10	5	11	21	25	13	16	32	22	17	0.77	0.71	0.95	0.89	0.28	0.27	0.47	0.97	0.95	0.76	0.94	0.83	0	16	77	-0.093	1.496	-0.6265	33.33	33.33	-0.735	2.241	1	0	2	6.25	0	1
	YLL032C	-0.712	0	1	73	0.81	0.06	237	0.85	6	7	2	3	4	1	10	7	10	10	9	4	0.93	0.96	0.63	0.12	0.88	0.97	0.66	0.84	0.9	0.79	0.9	0.78	0	25	77.5	-0.119	2.241	-0.735	33.33	33.33	-0.735	2.241	7	1	4	28	4	1
	FBA1	-0.709	0	1	139	0.53	0.07	138	0.81	0	2	3	4	4	22	18	17	16	16	17	20	0	0.59	0.34	0.18	0.16	0.27	0.3	0.24	0.88	0.66	0.85	0.75	0	42	100	0.343	1.474	-0.735	10	50	-0.735	2.241	1	2	0.67	2.38	4.76	1
	GRX3	-0.708	0	0	58	0.74	0.04	92	0.84	11	4	2	4	14	9	5	6	2	1	0	0	0.94	0.78	0.32	0.34	0.64	0.93	0.84	0.58	0.84	0.68	0	0	0	29	120	0.496	1.505	-0.735	14.29	42.86	-0.735	2.248	4	5	0.83	13.79	17.24	1
	YFR024C	-0.708	0	0	0	0	0	0	0	0	0	0	0	0	0	0	0	0	0	0	0	0	0	0	0	0	0	0	0	0	0	0	0	0	0	0	0	0	0	0	0	0	0	0	0	0	0	0	0
	YKR045C	-0.708	0	1	151	0.8	0.12	112	0.82	4	3	4	2	22	15	18	13	23	14	18	15	0.98	0.43	0.23	0.27	0.95	0.71	0.73	0.92	0.77	0.93	0.82	0.81	0	18	115.75	-0.427	1.505	-1.041	50	25	-1.347	1.505	1	3	0.5	5.88	17.65	1
	YLR407W	-0.708	0	1	164	0.46	0.07	105	0.82	6	5	11	0	13	17	16	12	14	21	34	15	0.68	0.54	0.86	0	0.38	0.27	0.86	0.45	0.52	0.37	0.3	0.3	0	14	111.55	-0.427	NA	-0.735	50	0	-0.735	0	2	2	1	14.29	14.29	1
	BCP1	-0.705	0	0	130	0.8	0.1	81	0.86	3	0	8	6	12	7	15	17	18	15	16	13	0.95	0	0.2	0.55	0.88	0.84	0.88	0.71	0.93	0.8	0.9	0.85	0	15	118.75	0.693	1.873	-0.735	25	50	-0.735	2.241	2	2	1	13.33	13.33	1
	BOI2	-0.701	0	0	118	0.73	0.09	411	0.86	3	3	5	6	12	11	17	3	18	19	14	7	0.7	0.98	0.79	0.79	0.94	0.33	0.3	0.68	0.85	0.92	0.83	0.89	0	11	156.25	-0.1315	0.839	-1.336	50	25	-1.937	0.839	4	1	2.5	36.36	9.09	1
	YAP1802	-0.7	0	0	153	0.6	0.09	198	0.85	9	13	1	5	12	6	27	28	9	9	13	21	0.64	0.77	0.92	0.63	0.31	0.31	0.22	0.57	0.87	0.79	0.83	0.87	0	13	111.55	-0.427	NA	-0.735	50	0	-0.735	0	3	0	4	23.08	0	1
	YBL028C	-0.696	0	0	125	0.51	0.06	39	0.81	4	2	9	3	11	24	14	7	1	18	18	14	0.93	0.11	0.2	0.24	0.3	0.26	0.28	0.41	0.84	0.86	0.8	0.77	0	52	94.5	-0.067	0.839	-1.041	22.22	33.33	-1.347	2.241	4	6	0.71	7.69	11.54	1
	ASG1	-0.691	0	0	98	0.75	0.07	307	0.85	9	4	6	0	5	5	3	6	20	15	16	9	0.61	0.87	0.78	0	0.29	0.14	0.57	0.66	0.91	0.78	0.97	0.74	1	24	160	0.472	1.873	-0.735	20	40	-0.735	2.241	5	0	6	21.74	0	1
	CBF1	-0.691	0	1	117	0.68	0.08	196	0.86	6	5	0	10	15	1	6	11	25	16	7	15	0.65	0.95	0	0.2	0.13	0.95	0.7	0.93	0.73	0.9	0.8	0.85	1	23	77	-0.093	2.241	-0.735	25	25	-0.735	2.241	8	1	4.5	36.36	4.55	1
	DCW1	-0.687	0	1	134	0.62	0.08	187	0.85	5	0	6	6	8	24	14	18	12	18	10	13	0.88	0	0.55	0.96	0.41	0.23	0.87	0.86	0.7	0.32	0.96	0.71	0	14	163	0.693	1.8765	-0.735	25	50	-0.735	2.248	4	0	5	28.57	0	1
	ERG1	-0.686	0	0	188	0.64	0.12	173	0.84	6	0	0	3	17	38	32	26	22	13	16	15	0.74	0	0	0.74	0.62	0.34	0.53	0.75	0.83	0.76	0.84	0.82	0	19	86.5	0.342	0.751	NA	0	50	-0.067	0.751	4	1	2.5	21.05	5.26	1
	PTK2	-0.686	0	1	165	0.71	0.12	318	0.85	11	12	4	9	26	29	11	10	17	18	9	9	0.81	0.91	0.5	0.28	0.52	0.79	0.43	0.9	0.71	0.87	0.83	0.85	0	22	100	-0.093	1.505	-1.336	25	37.5	-1.937	2.241	5	0	6	22.73	0	1
	SER2	-0.685	0	0	96	0.8	0.08	135	0.8	10	0	2	6	10	7	15	11	10	8	15	2	0.95	0	0.11	0.24	0.92	0.86	0.94	0.86	0.75	0.88	0.69	0.93	0	22	103.5	-0.262	2.248	-1.041	40	20	-1.347	2.248	2	2	1	9.09	9.09	1
	PCT1	-0.683	0	0	203	0.43	0.09	171	0.83	8	4	4	0	14	17	17	15	29	42	36	17	0.76	0.69	0.7	0	0.2	0.25	0.49	0.87	0.41	0.4	0.41	0.27	0	18	118.25	-0.093	1.505	-0.735	25	25	-0.735	1.505	2	2	1	11.11	11.11	1
	ALG2	-0.68	0	0	123	0.67	0.08	169	0.81	4	7	10	9	8	19	17	8	15	9	12	5	0.96	0.39	0.28	0.25	0.89	0.6	0.88	0.58	0.83	0.71	0.79	0.86	0	14	166	-0.119	NA	-0.735	33.33	0	-0.735	0.472	3	0	4	21.43	0	1
	RPL31B	-0.68	0	0	168	0.54	0.09	29	0.78	2	13	9	9	10	17	8	16	19	30	24	11	0.84	0.78	0.88	0.86	0.79	0.75	0.86	0.32	0.3	0.31	0.33	0.61	0	33	103.5	0.472	1.496	-0.735	20	40	-0.735	2.241	3	2	1.33	9.09	6.06	1
	FES1	-0.678	0	1	80	0.69	0.05	115	0.82	4	11	8	2	9	3	6	11	4	7	10	5	0.92	0.48	0.28	0.88	0.61	0.72	0.64	0.77	0.96	0.76	0.89	0.8	0	52	105.5	0.484	1.043	-0.89	25	41.67	-1.347	2.241	3	0	4	5.77	0	1
	PWP1	-0.678	0	1	107	0.73	0.08	180	0.86	5	5	5	6	7	10	16	11	7	7	14	14	0.99	0.84	0.2	0.11	0.76	0.82	0.92	0.31	0.88	0.7	0.91	0.82	0	38	103.5	-0.067	1.505	-0.89	27.27	27.27	-1.937	2.241	5	7	0.75	13.16	18.42	1
	RPL33B	-0.678	0	1	120	0.57	0.07	31	0.83	4	8	8	10	4	2	12	8	19	13	20	12	0.77	0.95	0.84	0.77	0.94	0.94	0.79	0.83	0.29	0.38	0.4	0.21	0	44	161.25	0.6115	1.4895	-0.735	12.5	50	-0.735	2.241	2	11	0.25	4.55	25	1
	KEL3	-0.677	0	0	132	0.68	0.09	210	0.83	2	2	3	6	11	20	14	24	15	11	10	14	0.95	0.22	0.23	0.39	0.85	0.66	0.86	0.54	0.89	0.38	0.86	0.72	0	20	96.5	-0.067	1.505	-1.336	28.57	42.86	-1.937	2.241	1	4	0.4	5	20	1
	NPL4	-0.674	0	0	90	0.72	0.06	229	0.84	4	8	8	2	10	12	16	9	2	9	5	5	0.94	0.28	0.21	0.18	0.76	0.85	0.96	0.68	0.92	0.85	0.8	0.8	0	21	96.5	0.751	1.8575	-0.6265	28.57	57.14	-0.735	2.248	7	1	4	33.33	4.76	1
	OLA1	-0.671	0	0	123	0.59	0.07	125	0.82	6	6	7	7	9	13	15	20	11	7	14	8	0.73	0.78	0.45	0.33	0.24	0.64	0.58	0.27	0.93	0.82	0.85	0.75	0	19	131.75	1.1125	1.505	NA	0	62.5	-0.262	4.885	1	3	0.5	5.26	15.79	1
	TPI1	-0.669	0	0	93	0.52	0.05	104	0.81	3	0	3	12	17	8	5	9	13	4	12	7	0.67	0	0.47	0.41	0.22	0.23	0.27	0.63	0.68	0.79	0.78	0.92	0	29	103.5	-0.067	1.474	NA	0	20	-0.262	1.474	2	1	1.5	6.9	3.45	1
	AFG3	-0.666	0	0	244	0.53	0.13	322	0.85	5	0	2	16	33	40	39	30	26	32	15	6	0.95	0	0.34	0.25	0.29	0.25	0.4	0.72	0.92	0.75	0.88	0.18	0	15	108.55	-0.3185	1.505	-0.6265	50	25	-0.735	1.505	5	0	6	33.33	0	1
	SEC18	-0.662	0	0	121	0.69	0.08	263	0.82	6	8	9	6	6	14	12	23	10	12	12	3	0.85	0.25	0.39	0.27	0.75	0.68	0.83	0.7	0.9	0.8	0.83	0.79	0	11	131.25	0.008	0.751	-0.735	50	50	-0.735	0.751	4	0	5	36.36	0	1
	MDV1	-0.661	0	0	99	0.6	0.06	275	0.84	6	5	8	9	7	13	6	23	8	10	4	0	0.86	0.31	0.19	0.27	0.87	0.85	0.59	0.59	0.86	0.63	0.39	0	0	11	121.25	-0.401	NA	-0.735	50	0	-0.735	0	3	0	4	27.27	0	1
	SKS1	-0.658	0	0	172	0.37	0.06	178	0.84	2	5	2	10	18	16	17	11	31	20	23	17	0.75	0.84	0.41	0.36	0.27	0.28	0.2	0.21	0.32	0.24	0.4	0.82	0	36	133	0.105	0.842	-0.735	37.5	37.5	-0.89	1.474	7	0	8	19.44	0	1
	RPP1A	-0.657	0	1	100	0.65	0.06	61	0.85	4	3	3	5	12	4	20	12	12	14	6	5	0.93	0.83	0.21	0.19	0.3	0.83	0.64	0.79	0.83	0.64	0.9	0.8	0	48	114.5	0.496	1.873	-0.7455	22.22	44.44	-0.756	2.248	1	2	0.67	2.08	4.17	1
	PRP43	-0.654	0	0	107	0.74	0.08	296	0.84	7	9	7	3	13	6	11	5	6	23	8	9	0.97	0.55	0.22	0.33	0.91	0.28	0.97	0.58	0.88	0.79	0.85	0.84	0	27	100	-0.092	1.505	-0.6265	25	37.5	-0.735	2.241	2	8	0.33	7.41	29.63	1
	MIX17	-0.652	0	1	104	0.56	0.06	90	0.87	10	4	11	10	14	14	13	2	8	9	4	5	0.88	0.21	0.31	0.46	0.61	0.73	0.22	0.1	0.69	0.74	0.71	0.7	0	32	86.5	-0.39	0.751	-0.735	50	16.67	-1.315	0.751	6	0	7	18.75	0	1
	ABC1	-0.651	0	0	0	0	0	0	0	0	0	0	0	0	0	0	0	0	0	0	0	0	0	0	0	0	0	0	0	0	0	0	0	0	0	0	0	0	0	0	0	0	0	0	0	0	0	0	0
	BUG1	-0.65	0	0	125	0.76	0.09	99	0.83	2	2	5	12	8	6	11	24	18	11	14	12	0.96	0.31	0.17	0.32	0.8	0.68	0.94	0.8	0.84	0.91	0.76	0.94	0	14	162.5	1.474	1.8575	-0.735	33.33	66.67	-0.735	2.241	5	0	6	35.71	0	1
	SRO9	-0.65	0	0	171	0.79	0.13	175	0.84	10	3	2	6	11	14	25	21	14	21	20	24	0.93	0.87	0.4	0.63	0.28	0.91	0.67	0.89	0.81	0.86	0.89	0.83	0	28	163	1.128	1.873	-0.735	16.67	66.67	-0.735	2.248	3	0	4	10.71	0	1
	PPZ1	-0.648	0	1	113	0.79	0.09	197	0.84	1	3	1	1	8	8	11	20	13	28	6	13	0.99	0.94	0.6	0.97	0.81	0.32	0.79	0.82	0.94	0.77	0.9	0.87	0	16	121.5	-0.427	0.751	-1.336	50	25	-1.937	0.751	2	2	1	12.5	12.5	1
	RDI1	-0.646	0	0	112	0.74	0.08	53	0.77	11	5	8	9	7	5	14	14	11	2	15	11	0.83	0.83	0.3	0.27	0.48	0.75	0.8	0.85	0.91	0.84	0.87	0.86	0	45	117.25	0.6235	1.043	-0.518	16.67	50	-0.518	1.474	1	2	0.67	2.22	4.44	1
	SEC22	-0.646	0	0	71	0.77	0.05	63	0.83	2	1	3	5	5	9	9	6	11	10	4	6	0.96	0.2	0.21	0.22	0.92	0.81	0.83	0.86	0.81	0.92	0.78	0.87	0	22	94.5	0.472	1.474	-0.735	14.29	42.86	-0.735	2.241	2	2	1	9.09	9.09	1
	MRPL19	-0.645	0	0	0	0	0	0	0	0	0	0	0	0	0	0	0	0	0	0	0	0	0	0	0	0	0	0	0	0	0	0	0	0	18	76.8	-0.3185	0.751	-0.6265	50	25	-0.735	0.751	3	2	1.33	16.67	11.11	1
	ZRC1	-0.645	0	1	113	0.74	0.08	161	0.85	6	6	10	2	12	11	16	14	12	15	2	7	0.7	0.95	0.64	0.29	0.26	0.42	0.92	0.82	0.91	0.91	0.94	0.82	0	27	125	0.342	1.505	-1.336	20	50	-1.937	2.248	4	0	5	14.81	0	1
	YDL085C-A	-0.643	0	0	166	0.71	0.12	30	0.82	11	6	6	18	21	8	14	17	13	16	17	19	0.94	0.71	0.36	0.28	0.68	0.68	0.78	0.78	0.91	0.71	0.84	0.77	0	10	77.5	0.472	2.241	NA	0	33.33	-0.067	2.241	0	3	0.25	0	30	1
	SPT2	-0.642	0	0	101	0.78	0.08	104	0.84	0	0	3	3	2	11	19	19	7	14	10	13	0	0	0.19	0.39	0.97	0.69	0.93	0.66	0.84	0.83	0.83	0.88	1	13	96.5	-0.119	0.751	-0.735	33.33	33.33	-0.735	0.751	3	0	4	23.08	0	1
	YFH1	-0.641	0	0	110	0.72	0.08	69	0.8	7	9	5	4	11	16	17	13	9	4	9	6	0.9	0.9	0.45	0.14	0.33	0.94	0.63	0.85	0.8	0.67	0.81	0.67	0	25	160	-0.119	1.505	-0.735	33.33	33.33	-0.735	1.505	1	0	2	4	0	1
	ALG5	-0.639	0	1	103	0.61	0.06	97	0.84	9	4	4	8	16	1	9	11	9	18	4	10	0.68	0.98	0.71	0.3	0.32	0.97	0.19	0.69	0.64	0.81	0.87	0.87	0	20	166	-0.119	NA	-0.735	33.33	0	-0.735	0.472	4	2	1.67	20	10	1
	LSB1	-0.638	0	1	139	0.69	0.09	115	0.88	10	12	11	5	6	8	16	12	14	11	20	14	0.81	0.28	0.23	0.18	0.57	0.64	0.93	0.82	0.85	0.92	0.78	0.74	0	34	114.5	-0.067	1.128	-1.336	28.57	28.57	-1.937	1.505	2	0	3	5.88	0	1
	EFR3	-0.636	0	0	132	0.77	0.1	233	0.85	8	4	11	2	13	11	17	7	11	10	19	19	0.59	0.94	0.86	0.15	0.36	0.97	0.71	0.79	0.9	0.86	0.93	0.73	0	19	77.5	-0.119	2.241	-0.735	33.33	33.33	-0.735	2.241	1	1	1	5.26	5.26	1
	MSL5	-0.636	0	0	117	0.73	0.08	171	0.85	3	6	4	8	14	14	15	16	6	9	11	11	0.31	0.23	0.13	0.61	0.94	0.58	0.82	0.94	0.76	0.83	0.8	0.77	0	19	166	0.472	0.751	-0.735	33.33	33.33	-0.735	0.751	5	3	1.5	26.32	15.79	1
	NCL1	-0.636	0	0	138	0.78	0.11	207	0.85	4	1	5	6	12	20	14	17	17	9	14	19	0.97	0.18	0.2	0.29	0.89	0.74	0.92	0.86	0.84	0.89	0.81	0.74	0	33	131.75	0.693	2.241	-0.735	16.67	50	-0.735	2.248	4	9	0.5	12.12	27.27	1
	CTI6	-0.635	0	0	115	0.51	0.06	209	0.85	5	2	1	2	16	21	7	6	11	17	13	14	0.78	0.65	0.7	0.63	0.47	0.23	0.63	0.92	0.84	0.24	0.43	0.73	0	22	77.5	-0.119	1.873	-1.315	42.86	28.57	-1.937	2.241	1	1	1	4.55	4.55	1
	MET18	-0.632	0	0	102	0.79	0.08	341	0.85	5	5	0	3	10	11	3	7	10	12	17	19	0.99	0.79	0	0.25	0.89	0.58	0.76	0.6	0.86	0.75	0.93	0.85	0	20	96.5	0.751	1.505	-0.735	20	60	-0.735	2.241	5	2	2	26.32	10.53	1
	TMA23	-0.629	0	0	118	0.74	0.09	40	0.84	6	2	6	3	13	11	18	11	12	8	20	8	0.95	0.39	0.24	0.83	0.85	0.58	0.75	0.82	0.62	0.94	0.8	0.8	0	19	146.5	-0.067	2.241	-1.336	28.57	42.86	-1.937	2.248	2	3	0.75	10.53	15.79	1
	VPS34	-0.627	0	0	114	0.75	0.08	266	0.81	4	0	8	6	23	5	7	10	13	7	16	15	0.82	0	0.25	0.67	0.87	0.76	0.77	0.91	0.62	0.76	0.77	0.78	0	15	111.55	-0.427	NA	-0.735	50	0	-0.735	0	6	1	3.5	40	6.67	1
	FPR4	-0.626	0	0	107	0.67	0.07	145	0.84	2	4	10	8	6	16	15	12	11	17	2	4	0.96	0.35	0.22	0.23	0.92	0.68	0.86	0.79	0.66	0.83	0.74	0.76	0	32	103.5	-0.067	1.505	-1.336	28.57	42.86	-1.937	2.241	1	3	0.5	3.12	9.38	1
	STE20	-0.626	0	0	193	0.57	0.11	364	0.86	5	5	1	12	22	17	23	26	29	16	26	11	0.59	0.97	0.92	0.33	0.24	0.4	0.59	0.81	0.33	0.66	0.89	0.75	0	20	118.25	-0.093	1.505	-0.735	25	25	-0.735	1.505	4	3	1.25	20	15	1
	KAP95	-0.625	0	0	142	0.67	0.09	380	0.87	4	2	3	6	7	18	18	10	13	28	16	17	0.64	0.96	0.85	0.33	0.12	0.35	0.66	0.72	0.79	0.8	0.82	0.8	0	17	108.55	0.693	1.505	NA	0	50	-0.119	1.505	2	0	3	11.76	0	1
	SKI6	-0.624	0	1	90	0.64	0.06	96	0.8	4	0	5	2	17	12	0	4	2	13	14	17	0.74	0	0.53	0.07	0.53	0.92	0	0.94	0.92	0.83	0.71	0.34	0	30	114.5	0.495	1.505	-0.735	11.11	33.33	-0.735	2.248	1	4	0.4	3.33	13.33	1
	BDF1	-0.623	0	0	175	0.53	0.09	318	0.88	17	5	10	26	24	25	9	17	10	14	6	12	0.41	0.34	0.27	0.25	0.53	0.59	0.73	0.85	0.36	0.48	0.82	0.87	0	24	121.25	-0.093	NA	-0.735	25	0	-0.735	0	7	0	8	29.17	0	1
	MRPL38	-0.621	0	0	123	0.66	0.08	47	0.81	4	8	5	13	13	10	7	14	10	14	10	15	0.96	0.77	0.17	0.25	0.36	0.76	0.67	0.72	0.85	0.75	0.92	0.8	0	22	99	-0.1905	1.5435	-0.6265	33.33	33.33	-0.735	2.248	6	0	7	27.27	0	1
	ENT1	-0.62	0	0	129	0.7	0.09	162	0.87	6	2	3	2	22	24	18	12	7	17	12	4	0.76	0.31	0.32	0.97	0.79	0.23	0.98	0.72	0.8	0.84	0.84	0.91	0	17	118.25	-0.093	1.505	-0.735	25	25	-0.735	1.505	1	0	2	5.88	0	1
	PGA3	-0.618	0	1	105	0.77	0.08	119	0.83	6	6	2	1	2	10	17	21	8	10	10	12	0.84	0.29	0.13	0.18	0.73	0.66	0.88	0.82	0.81	0.84	0.83	0.87	0	33	103.5	-0.119	1.873	-1.025	28.57	28.57	-1.315	2.241	5	8	0.67	15.15	24.24	1
	BRE5	-0.615	0	0	87	0.61	0.05	192	0.87	4	3	4	0	2	3	6	14	8	15	18	10	0.94	0.66	0.6	0	0.67	0.93	0.72	0.61	0.82	0.46	0.32	0.89	0	24	77.5	-0.067	2.241	-1.041	28.57	14.29	-1.347	2.241	10	3	2.75	43.48	13.04	1
	NUP159	-0.613	0	1	132	0.8	0.1	536	0.86	2	7	5	7	11	3	9	14	13	21	23	17	0.71	0.84	0.96	0.78	0.33	0.23	0.91	0.84	0.78	0.94	0.8	0.94	0	15	79.75	-0.427	NA	-0.7455	50	0	-0.756	0	4	0	5	26.67	0	1
	RPL43B	-0.611	0	0	117	0.6	0.07	0	0	4	4	5	9	6	10	11	9	26	15	6	12	0.64	0.41	0.17	0.45	0.13	0.54	0.76	0.74	0.73	0.67	0.83	0.53	0	44	103.5	-0.262	1.474	-0.7455	40	20	-0.756	1.474	1	5	0.33	2.27	11.36	1
	ROD1	-0.608	0	0	91	0.64	0.06	313	0.84	3	4	6	6	11	6	2	8	24	7	4	10	0.89	0.3	0.16	0.3	0.7	0.81	0.81	0.79	0.61	0.85	0.71	0.81	0	27	105.5	-0.005	1.496	-1.21	37.5	25	-1.937	2.241	3	0	4	11.11	0	1
	YCK2	-0.606	0	0	112	0.7	0.08	222	0.84	4	2	6	4	4	4	11	25	14	10	17	11	0.94	0.64	0.47	0.73	0.7	0.53	0.89	0.86	0.84	0.82	0.46	0.35	0	20	129.5	0.2025	1.1125	-0.735	16.67	33.33	-0.735	1.474	2	0	3	10	0	1
	SFB2	-0.605	0	0	85	0.73	0.06	297	0.85	8	6	11	0	5	4	6	6	11	11	9	8	0.97	0.57	0.14	0	0.97	0.54	0.9	0.84	0.7	0.92	0.75	0.89	0	25	76.5	-0.119	NA	-1.041	40	0	-1.347	0.472	2	3	0.75	8	12	1
	AIM45	-0.604	0	0	104	0.7	0.07	136	0.84	6	0	13	7	8	10	8	5	11	22	6	8	0.94	0	0.17	0.28	0.86	0.7	0.96	0.7	0.79	0.8	0.88	0.83	0	31	100	0.342	1.873	-1.937	12.5	50	-1.937	2.248	4	1	2.5	12.9	3.23	1
	SCS2	-0.604	0	0	178	0.74	0.13	100	0.87	8	5	9	12	16	25	27	13	19	14	16	14	0.95	0.46	0.23	0.25	0.78	0.7	0.92	0.69	0.87	0.81	0.8	0.92	0	22	160	-0.119	1.4895	-0.735	20	40	-0.735	1.505	1	0	2	4.76	0	1
	HBS1	-0.6	0	1	141	0.78	0.11	209	0.84	12	4	8	5	18	14	12	21	13	18	7	9	0.96	0.54	0.3	0.51	0.94	0.75	0.85	0.82	0.83	0.95	0.19	0.81	0	17	121.75	0.1765	2.2445	-0.6265	33.33	33.33	-0.735	2.248	0	2	0.33	0	11.76	1
	PYK2	-0.6	0	1	142	0.69	0.1	268	0.85	8	8	4	8	5	13	12	19	11	16	26	12	0.89	0.96	0.39	0.26	0.31	0.8	0.75	0.75	0.91	0.69	0.61	0.63	0	57	95.5	0.4835	1.172	-0.7455	33.33	33.33	-1.315	2.241	21	7	2.75	36.84	12.28	1
	TIF6	-0.6	0	0	109	0.69	0.07	82	0.78	5	7	5	4	16	11	12	4	4	19	11	11	0.83	0.93	0.63	0.2	0.17	0.96	0.72	0.91	0.95	0.81	0.95	0.47	0	23	146.5	-0.119	1.873	-1.336	40	40	-1.937	2.241	1	0	2	4.35	0	1
	NSA1	-0.599	0	0	131	0.73	0.09	148	0.81	8	10	4	10	11	18	11	6	15	10	14	14	0.97	0.22	0.08	0.42	0.97	0.67	0.94	0.78	0.81	0.87	0.81	0.83	0	35	128.25	0.6115	1.4895	-0.735	12.5	50	-0.735	2.241	2	7	0.38	5.71	20	1
	RPL13B	-0.597	0	0	142	0.5	0.07	84	0.87	4	2	8	7	11	16	4	21	23	7	14	25	0.67	0.92	0.87	0.78	0.87	0.87	0.71	0.3	0.31	0.59	0.27	0.24	0	32	161.25	0.188	1.4895	-0.735	16.67	33.33	-0.735	1.505	3	1	2	9.38	3.12	1
	ADO1	-0.596	0	1	193	0.64	0.12	189	0.77	11	4	14	9	19	29	22	19	22	8	16	20	0.93	0.33	0.54	0.36	0.46	0.58	0.37	0.8	0.76	0.84	0.79	0.86	0	24	154.5	-0.1645	1.861	-1.025	40	20	-1.937	2.248	1	5	0.33	4.17	20.83	1
	IST1	-0.592	0	1	96	0.7	0.07	107	0.82	2	2	7	1	10	19	7	8	15	13	4	8	0.88	0.81	0.92	0.2	0.24	0.72	0.56	0.93	0.62	0.9	0.77	0.75	0	19	160	-0.119	1.505	-1.336	40	20	-1.937	1.505	0	0	1	0	0	1
	PRO1	-0.589	0	0	120	0.7	0.08	169	0.84	7	6	7	7	2	16	11	12	9	14	19	10	0.97	0.75	0.19	0.61	0.96	0.6	0.42	0.92	0.76	0.7	0.84	0.77	0	17	127.25	1.1565	1.474	NA	0	75	-0.119	1.505	0	0	1	0	0	1
	FPK1	-0.588	0	1	155	0.77	0.12	310	0.86	6	13	9	5	15	14	20	23	19	9	6	16	0.98	0.75	0.35	0.33	0.93	0.85	0.83	0.95	0.74	0.85	0.33	0.71	0	18	103.5	0.472	1.8575	NA	0	40	-0.262	2.241	6	2	2.33	33.33	11.11	1
	VAN1	-0.585	0	0	140	0.79	0.11	188	0.81	5	6	9	4	13	15	20	25	19	10	0	14	0.97	0.52	0.14	0.18	0.8	0.82	0.92	0.87	0.86	0.83	0	0.93	0	23	153.25	-0.427	1.505	-1.336	50	25	-1.937	1.505	1	2	0.67	4.35	8.7	1
	HIS7	-0.578	0	0	145	0.78	0.11	213	0.83	8	8	2	4	15	10	8	18	14	25	19	14	0.9	0.86	0.14	0.18	0.5	0.87	0.89	0.83	0.8	0.81	0.89	0.84	0	27	163	0.9885	2.241	-0.735	16.67	50	-0.735	2.248	6	5	1.17	22.22	18.52	1
	RPL41B	-0.574	0	0	107	0.63	0.07	3	0.87	4	4	2	5	21	6	7	13	13	6	13	13	0.69	0.4	0.26	0.3	0.37	0.48	0.46	0.71	0.78	0.85	0.93	0.8	0	31	93.25	-0.1905	1.8575	-0.7455	33.33	33.33	-0.756	2.241	9	5	1.67	29.03	16.13	1
	PRD1	-0.568	0	0	166	0.69	0.11	252	0.85	3	4	19	4	14	15	15	17	25	16	17	17	0.93	0.17	0.6	0.87	0.76	0.3	0.89	0.77	0.83	0.58	0.7	0.79	0	25	103.5	-0.119	1.505	-1.336	28.57	42.86	-1.937	2.241	9	0	10	36	0	1
	NOP58	-0.565	0	0	120	0.74	0.09	164	0.87	10	6	2	7	13	10	14	11	10	5	17	15	0.76	0.15	0.07	0.37	0.77	0.63	0.86	0.71	0.88	0.81	0.84	0.94	0	37	96.5	-0.065	1.505	-0.8125	22.22	33.33	-0.89	2.241	2	13	0.21	5.41	35.14	1
	ERG10	-0.564	0	1	158	0.67	0.1	186	0.83	6	10	9	13	28	15	9	6	14	22	12	14	0.89	0.9	0.52	0.23	0.27	0.78	0.73	0.91	0.75	0.9	0.78	0.9	0	28	160	0.472	1.474	-1.336	22.22	33.33	-1.937	1.505	9	2	3.33	32.14	7.14	1
	NAT5	-0.563	0	0	106	0.69	0.07	71	0.74	11	6	1	3	4	6	8	18	10	12	16	11	0.65	0.24	0.68	0.92	0.68	0.9	0.82	0.86	0.64	0.73	0.38	0.92	0	26	103.5	0.839	1.4895	NA	0	57.14	-0.262	2.241	2	0	3	7.69	0	1
	YDJ1	-0.561	0	0	129	0.69	0.09	115	0.85	2	0	8	1	9	14	5	15	16	25	22	12	0.95	0	0.56	0.89	0.51	0.37	0.35	0.89	0.71	0.73	0.86	0.71	0	52	96.5	0.751	1.505	-1.041	22.22	55.56	-1.347	2.248	2	14	0.2	3.92	27.45	1
	KGD2	-0.557	0	0	130	0.7	0.09	196	0.83	2	3	7	2	9	20	8	19	26	18	8	8	0.95	0.55	0.38	0.65	0.8	0.31	0.4	0.95	0.8	0.81	0.88	0.83	0	26	162.5	0.839	1.474	-0.735	20	60	-0.735	2.241	11	1	6	42.31	3.85	1
	HEM12	-0.556	0	0	199	0.38	0.07	155	0.85	5	6	4	12	17	17	19	21	22	17	38	21	0.6	0.88	0.82	0.53	0.43	0.78	0.41	0.27	0.25	0.22	0.27	0.22	0	19	153.25	0.008	1.128	-1.336	50	50	-1.937	1.505	3	2	1.33	15.79	10.53	1
	KEX1	-0.555	0	0	95	0.62	0.06	267	0.84	4	6	3	8	9	7	6	4	10	8	23	7	0.98	0.95	0.46	0.14	0.43	0.85	0.85	0.73	0.87	0.54	0.5	0.68	0	18	118.25	-0.093	1.505	-0.735	25	25	-0.735	1.505	2	1	1.5	11.11	5.56	1
	PGK1	-0.554	0	1	109	0.43	0.05	178	0.8	0	2	2	1	12	20	13	16	17	9	7	10	0	0.49	0.53	0.3	0.23	0.29	0.3	0.34	0.44	0.89	0.75	0.62	0	52	125	-0.066	1.4895	-1.336	20	40	-1.937	2.241	1	1	1	1.92	1.92	1
	SOF1	-0.554	0	0	99	0.79	0.08	145	0.85	14	2	4	0	6	8	8	11	11	11	10	14	0.66	0.07	0.63	0	0.88	0.8	0.93	0.8	0.84	0.8	0.75	0.88	0	31	96.5	0.496	1.274	-0.6265	22.22	44.44	-0.735	2.241	4	6	0.71	12.9	19.35	1
	VPS27	-0.55	0	1	112	0.74	0.08	236	0.86	3	1	8	12	9	11	14	15	4	5	12	18	0.87	0.36	0.24	0.31	0.93	0.77	0.88	0.89	0.81	0.81	0.85	0.76	0	28	96.5	-0.119	1.1125	-0.735	42.86	28.57	-1.937	1.474	4	0	5	14.29	0	1
	YNL181W	-0.549	0	0	119	0.69	0.08	131	0.82	2	8	3	12	22	13	7	14	16	9	8	5	0.82	0.87	0.29	0.25	0.92	0.85	0.9	0.23	0.6	0.78	0.95	0.8	0	0	0	0	0	0	0	0	0	0	0	0	0	0	0	0
	DFR1	-0.548	0	0	101	0.62	0.06	81	0.85	12	9	17	3	1	9	18	6	14	4	2	6	0.88	0.37	0.44	0.75	0.35	0.72	0.7	0.77	0.71	0.62	0.52	0.25	0	29	120.5	-0.427	1.5435	-0.756	50	33.33	-1.937	2.248	6	6	1	20.69	20.69	1
	NMD4	-0.544	0	0	90	0.73	0.07	53	0.8	3	4	3	6	4	11	11	4	4	12	11	17	0.97	0.97	0.31	0.38	0.43	0.9	0.92	0.84	0.67	0.33	0.86	0.87	0	20	77.5	0.751	1.496	NA	0	66.67	-0.119	2.241	4	0	5	20	0	1
	SDS23	-0.544	0	0	163	0.45	0.07	189	0.83	9	9	5	4	6	14	31	29	21	14	16	5	0.98	0.87	0.33	0.19	0.16	0.35	0.3	0.28	0.49	0.56	0.6	0.61	0	32	162.5	0.751	1.474	-0.735	20	60	-0.735	1.505	1	0	2	3.12	0	1
	TSR1	-0.542	0	0	104	0.75	0.08	241	0.85	10	0	4	5	14	5	11	11	15	4	14	11	0.96	0	0.21	0.47	0.45	0.39	0.94	0.89	0.8	0.92	0.88	0.82	0	20	96.5	-0.065	1.496	-0.735	14.29	28.57	-0.735	2.241	0	7	0.12	0	35	1
	YGR210C	-0.539	0	1	137	0.75	0.1	192	0.85	8	8	1	4	8	14	19	23	16	5	18	13	0.77	0.97	0.47	0.29	0.39	0.3	0.82	0.75	0.94	0.92	0.83	0.93	0	20	115.75	-0.427	1.505	-1.041	50	25	-1.347	1.505	3	2	1.33	15.79	10.53	1
	WBP1	-0.538	0	0	114	0.77	0.09	149	0.78	9	0	7	6	3	6	9	17	13	9	19	16	0.92	0	0.26	0.23	0.95	0.83	0.91	0.74	0.88	0.91	0.67	0.95	0	13	77	-0.093	2.241	-0.735	25	25	-0.735	2.241	4	0	5	30.77	0	1
	YPL260W	-0.537	0	0	126	0.77	0.1	169	0.84	7	4	8	4	10	12	5	4	15	18	20	19	0.95	0.9	0.37	0.14	0.21	0.96	0.84	0.87	0.76	0.87	0.9	0.89	0	0	0	0	0	0	0	0	0	0	0	0	0	0	0	0
	GVP36	-0.532	0	0	179	0.78	0.14	155	0.82	6	4	10	2	23	27	20	21	22	12	17	15	0.85	0.24	0.4	0.24	0.94	0.73	0.86	0.85	0.82	0.84	0.82	0.73	0	28	163	0.693	1.8765	-0.735	25	50	-0.735	2.248	1	0	2	3.7	0	1
	NEO1	-0.531	0	1	104	0.72	0.07	377	0.84	4	8	6	8	8	12	11	11	5	15	7	9	0.61	0.9	0.89	0.63	0.89	0.44	0.49	0.84	0.79	0.82	0.73	0.68	0	17	160	2.241	2.2445	NA	0	80	-0.119	4.885	4	1	2.5	23.53	5.88	1
	SMX2	-0.531	0	1	138	0.7	0.1	28	0.64	10	4	12	4	13	20	6	6	19	15	16	13	0.91	0.51	0.34	0.94	0.82	0.33	0.46	0.95	0.81	0.79	0.89	0.79	0	30	103.5	-0.065	2.241	-1.21	14.29	42.86	-1.21	2.248	2	0	3	6.67	0	1
	URA7	-0.53	0	0	0	0	0	0	0	0	0	0	0	0	0	0	0	0	0	0	0	0	0	0	0	0	0	0	0	0	0	0	0	0	30	77.5	-0.067	2.241	-0.735	33.33	33.33	-0.89	2.248	1	7	0.25	3.33	23.33	1
	RPA34	-0.529	0	0	98	0.67	0.07	59	0.82	9	6	4	8	8	10	2	15	10	9	12	5	0.97	0.56	0.15	0.34	0.28	0.8	0.84	0.8	0.8	0.73	0.72	0.62	0	41	105.5	-0.066	1.4895	-1.025	33.33	33.33	-1.937	2.241	2	5	0.5	4.88	12.2	1
	AUR1	-0.522	0	0	108	0.75	0.08	164	0.83	10	1	4	5	17	9	5	14	8	3	7	25	0.91	0.84	0.84	0.95	0.84	0.47	0.43	0.58	0.91	0.52	0.66	0.82	0	26	100	1.128	1.873	NA	0	66.67	-0.262	2.248	8	0	9	30.77	0	1
	PHO85	-0.522	0	0	124	0.71	0.09	129	0.79	8	0	10	6	16	17	11	13	9	15	13	6	0.58	0	0.91	0.62	0.29	0.94	0.41	0.69	0.85	0.96	0.71	0.82	0	30	121.5	0.3745	1.505	-0.756	50	50	-0.756	1.505	6	0	7	20.69	0	1
	DCP1	-0.521	0	0	128	0.73	0.09	56	0.85	12	9	8	1	5	6	14	17	11	13	18	14	0.82	0.2	0.21	0.5	0.97	0.82	0.88	0.85	0.49	0.94	0.74	0.85	0	37	96.5	-0.067	1.505	-0.89	33.33	33.33	-1.937	2.241	4	0	5	10.81	0	1
	STE24	-0.521	0	0	144	0.75	0.11	138	0.83	4	6	4	2	1	15	14	21	15	27	13	22	0.96	0.15	0.22	0.2	0.58	0.67	0.92	0.65	0.92	0.82	0.78	0.85	0	35	93.25	-0.093	1.873	-0.7455	25	25	-0.756	2.241	12	0	13	34.29	0	1
	IPI1	-0.519	0	1	84	0.73	0.06	136	0.84	1	6	6	4	6	1	3	8	17	11	7	14	0.89	0.19	0.2	0.17	0.91	0.8	0.86	0.83	0.79	0.92	0.79	0.89	0	24	77.5	-0.067	1.496	-1.0715	28.57	28.57	-1.408	2.241	3	2	1.33	12.5	8.33	1
	SIS2	-0.518	0	0	140	0.71	0.1	242	0.85	8	5	9	4	20	8	15	15	20	9	16	11	0.9	0.82	0.95	0.75	0.39	0.66	0.81	0.91	0.76	0.93	0.55	0.51	0	21	160	-0.067	1.505	-0.735	20	20	-0.735	1.505	1	0	2	4.76	0	1
	UBP12	-0.517	0	1	126	0.79	0.1	379	0.83	7	1	6	4	12	15	15	14	12	18	12	10	0.92	0.43	0.1	0.15	0.85	0.8	0.89	0.84	0.84	0.86	0.8	0.85	0	9	121.25	-0.401	NA	-0.735	50	0	-0.735	0	0	0	1	0	0	1
	CWC25	-0.516	0	1	137	0.62	0.08	80	0.84	9	8	9	1	20	10	6	14	12	16	14	18	0.8	0.41	0.4	0.54	0.91	0.68	0.89	0.69	0.64	0.22	0.69	0.51	0	18	57.1	-0.518	NA	-0.6265	66.67	0	-0.735	0	5	0	6	27.78	0	1
	NHX1	-0.516	0	0	137	0.7	0.09	205	0.82	5	6	7	9	18	14	27	12	11	12	8	8	0.96	0.66	0.29	0.56	0.96	0.88	0.53	0.28	0.94	0.76	0.85	0.79	0	15	163	0.693	1.8765	-0.735	25	50	-0.735	2.248	4	0	5	26.67	0	1
	SIP5	-0.515	0	1	103	0.75	0.08	164	0.85	6	7	3	4	12	0	13	10	10	9	9	20	0.98	0.67	0.19	0.13	0.42	0	0.94	0.61	0.91	0.86	0.82	0.9	0	44	146.5	-0.582	0.751	-0.735	60	20	-1.937	0.751	21	0	22	47.73	0	1
	CHO2	-0.511	0	0	118	0.61	0.07	224	0.83	4	5	1	1	0	17	13	12	6	17	18	24	0.8	0.8	0.65	0.61	0	0.24	0.23	0.53	0.7	0.78	0.78	0.8	0	34	103.5	0.496	1.4895	-0.8125	30.77	46.15	-1.937	2.248	4	6	0.71	11.76	17.65	1
	SWI6	-0.511	0	0	121	0.79	0.09	248	0.86	7	4	1	2	12	13	21	12	3	14	14	18	0.86	0.38	0.06	0.37	0.91	0.81	0.81	0.84	0.79	0.9	0.79	0.71	1	17	76.5	-0.067	1.1035	-0.735	20	40	-0.735	1.474	5	1	3	31.25	6.25	1
	EAP1	-0.509	0	0	83	0.71	0.06	235	0.87	4	0	6	3	3	11	5	12	4	6	18	11	0.86	0	0.2	0.29	0.85	0.55	0.94	0.7	0.87	0.75	0.84	0.81	0	20	160	-0.119	1.505	-0.735	33.33	33.33	-0.735	1.505	5	1	3	25	5	1
	PEX19	-0.509	0	0	73	0.76	0.05	93	0.83	7	2	0	6	9	7	9	10	5	13	2	3	0.62	0.18	0	0.78	0.89	0.56	0.78	0.89	0.66	0.88	0.73	0.59	0	18	146.5	-0.119	NA	-1.336	40	0	-1.937	0.472	2	0	3	11.11	0	1
	RMD7	-0.508	0	0	0	0	0	0	0	0	0	0	0	0	0	0	0	0	0	0	0	0	0	0	0	0	0	0	0	0	0	0	0	0	0	0	0	0	0	0	0	0	0	0	0	0	0	0	0
	LYS7	-0.507	0	0	0	0	0	0	0	0	0	0	0	0	0	0	0	0	0	0	0	0	0	0	0	0	0	0	0	0	0	0	0	0	0	0	0	0	0	0	0	0	0	0	0	0	0	0	0
	KCS1	-0.501	0	1	93	0.65	0.06	364	0.82	2	0	0	2	18	3	11	12	7	15	11	12	0.58	0	0	0.13	0.23	0.87	0.67	0.94	0.64	0.73	0.89	0.72	0	16	111.55	-0.427	NA	-0.735	50	0	-0.735	0	4	0	5	25	0	1
	NUP53	-0.501	0	0	114	0.76	0.09	175	0.85	12	8	6	2	5	12	7	11	12	15	11	13	0.93	0.45	0.19	0.26	0.96	0.67	0.94	0.72	0.87	0.82	0.83	0.82	0	12	96.5	0.751	1.4995	NA	0	66.67	-0.119	2.248	1	0	2	8.33	0	1
	VPS74	-0.497	0	0	88	0.73	0.06	85	0.85	2	4	5	8	15	11	8	7	10	6	4	8	0.69	0.97	0.9	0.54	0.9	0.39	0.21	0.94	0.79	0.97	0.73	0.88	0	18	114.5	-0.119	1.505	-0.735	20	20	-0.735	1.505	4	3	1.25	22.22	16.67	1
	SPB4	-0.496	0	0	143	0.73	0.1	170	0.81	5	4	11	6	10	22	16	10	14	20	14	11	0.89	0.19	0.24	0.56	0.92	0.69	0.79	0.88	0.74	0.85	0.79	0.75	0	14	77.5	-0.067	1.873	-0.735	20	40	-0.735	2.241	3	0	4	21.43	0	1
	SNL1	-0.491	0	0	120	0.76	0.09	69	0.81	11	4	8	4	19	16	13	6	12	11	11	5	0.9	0.52	0.31	0.86	0.88	0.39	0.92	0.75	0.94	0.83	0.79	0.89	0	32	162.5	-0.119	1.4895	-1.21	42.86	28.57	-1.937	1.505	2	0	3	6.25	0	1
	SPT15	-0.491	0	0	117	0.76	0.09	82	0.85	4	8	4	1	5	14	8	12	11	18	8	24	0.98	0.54	0.89	0.91	0.17	0.35	0.95	0.67	0.84	0.91	0.83	0.95	0	19	103.5	-0.119	1.873	-0.735	20	40	-0.735	2.241	4	0	5	21.05	0	1
	SKG6	-0.488	0	0	135	0.66	0.09	294	0.84	9	1	3	2	12	5	14	7	24	21	16	21	0.63	0.9	0.87	0.24	0.18	0.44	0.25	0.8	0.85	0.88	0.86	0.64	0	25	160	0.472	1.128	-0.735	20	40	-0.735	1.505	3	11	0.33	12	44	1
	RHO2	-0.485	0	0	153	0.73	0.11	70	0.85	10	11	0	3	14	19	21	19	14	9	7	26	0.59	0.93	0	0.87	0.22	0.37	0.89	0.83	0.86	0.83	0.84	0.86	0	37	74.25	-0.427	2.241	-0.89	50	16.67	-1.408	2.241	6	7	0.88	16.22	18.92	1
	GLC8	-0.484	0	1	111	0.73	0.08	98	0.83	10	3	7	9	6	2	14	19	20	6	8	7	0.9	0.36	0.21	0.46	0.96	0.36	0.88	0.86	0.62	0.56	0.95	0.89	0	13	77.5	2.241	2.2445	NA	0	66.67	-0.067	2.248	1	2	0.67	7.69	15.38	1
	SPE2	-0.483	0	0	158	0.62	0.1	177	0.81	6	2	10	12	12	16	22	10	26	20	12	10	0.57	0.7	0.63	0.3	0.35	0.68	0.56	0.38	0.89	0.69	0.92	0.34	0	35	131.75	0.188	1.474	-1.041	25	37.5	-1.347	1.505	2	0	3	5.71	0	1
	SKG1	-0.481	0	0	117	0.75	0.09	123	0.86	5	3	3	7	18	12	14	14	11	11	5	14	0.85	0.58	0.89	0.78	0.87	0.82	0.18	0.71	0.74	0.98	0.79	0.94	0	19	146.5	-0.067	1.4895	-1.3465	28.57	28.57	-1.937	1.505	6	0	7	31.58	0	1
	MYO4	-0.48	0	0	106	0.76	0.08	481	0.85	3	1	3	1	10	9	2	3	18	11	22	23	0.93	0.27	0.54	0.95	0.64	0.12	0.24	0.68	0.92	0.88	0.81	0.91	0	18	111.55	-0.427	NA	-0.735	50	0	-0.735	0	4	2	1.67	22.22	11.11	1
	YGL101W	-0.475	0	1	102	0.79	0.08	55	0.82	4	0	3	2	11	16	4	8	18	10	9	17	0.87	0	0.41	0.34	0.8	0.74	0.87	0.76	0.83	0.77	0.81	0.86	0	0	0	0	0	0	0	0	0	0	0	0	0	0	0	0
	CDC60	-0.474	0	1	130	0.58	0.07	442	0.86	0	8	6	4	18	5	22	2	30	6	18	11	0	0.69	0.25	0.2	0.36	0.9	0.84	0.98	0.31	0.95	0.76	0.69	0	31	77.5	-0.067	1.496	-0.735	20	40	-0.735	2.241	5	3	1.5	16.13	9.68	1
	DBF2	-0.469	0	0	132	0.65	0.08	173	0.85	6	2	7	6	14	12	17	14	4	11	24	15	0.76	0.92	0.59	0.23	0.19	0.36	0.84	0.81	0.71	0.76	0.73	0.81	0	31	83	-0.067	NA	-0.756	20	0	-0.756	0.496	7	0	8	22.58	0	1
	DNF1	-0.468	0	0	101	0.77	0.08	544	0.85	3	6	5	7	11	11	6	5	11	8	10	18	0.97	0.91	0.65	0.74	0.9	0.3	0.5	0.95	0.83	0.84	0.85	0.85	0	14	57.1	-0.518	NA	-0.6265	66.67	0	-0.735	0	3	0	4	21.43	0	1
	ADE4	-0.467	0	0	123	0.76	0.09	190	0.82	4	7	4	2	15	10	7	12	15	18	18	11	0.97	0.71	0.25	0.33	0.86	0.29	0.93	0.74	0.93	0.76	0.92	0.67	0	32	80.25	-0.7455	1.873	-0.89	62.5	25	-1.937	2.241	3	8	0.44	9.38	25	1
	BRO1	-0.466	0	1	99	0.66	0.06	284	0.84	7	4	12	8	10	4	10	7	12	20	4	1	0.91	0.33	0.23	0.23	0.73	0.55	0.9	0.83	0.86	0.73	0.85	0.9	0	22	160	0.472	1.505	NA	0	33.33	-0.067	1.505	7	1	4	31.82	4.55	1
	RPS19A	-0.466	0	1	95	0.59	0.06	62	0.83	4	2	2	5	8	13	13	19	17	4	4	4	0.76	0.86	0.77	0.8	0.84	0.8	0.66	0.24	0.43	0.41	0.79	0.87	0	39	125	-0.1905	1.505	-0.735	37.5	37.5	-1.937	2.241	2	9	0.3	5.13	23.08	1
	GPN2	-0.463	0	0	113	0.77	0.09	89	0.82	4	4	4	8	18	8	15	6	5	11	16	14	0.96	0.59	0.19	0.35	0.77	0.74	0.92	0.69	0.82	0.87	0.82	0.89	0	25	146.5	0.472	2.241	-1.336	28.57	42.86	-1.937	2.248	5	1	3	20	4	1
	NPC2	-0.463	0	1	114	0.79	0.09	62	0.83	5	9	2	10	0	1	6	22	16	11	18	14	0.95	0.74	0.22	0.28	0	0.95	0.71	0.8	0.9	0.86	0.9	0.87	0	21	90.5	-0.093	2.241	-1.937	16.67	16.67	-1.937	2.241	4	0	5	19.05	0	1
	CSL4	-0.461	0	0	97	0.73	0.07	125	0.81	6	9	0	10	6	12	10	7	6	7	13	11	0.97	0.49	0	0.28	0.32	0.93	0.81	0.74	0.9	0.76	0.89	0.86	0	20	146.5	-0.735	NA	-1.336	66.67	0	-1.937	0	1	0	2	5	0	1
	YML082W	-0.458	0	0	185	0.65	0.12	292	0.83	6	9	10	6	15	32	22	29	12	6	19	19	0.74	0.47	0.27	0.27	0.84	0.52	0.32	0.86	0.53	0.94	0.96	0.82	0	20	160	1.505	2.241	-0.735	20	60	-0.735	4.885	1	3	0.5	5	15	1
	RIB1	-0.456	0	1	195	0.7	0.14	193	0.84	3	13	11	0	9	21	16	41	19	25	21	16	0.74	0.36	0.25	0	0.49	0.3	0.94	0.79	0.87	0.81	0.77	0.94	0	16	90	-0.1905	NA	-0.735	25	0	-0.735	0	3	1	2	18.75	6.25	1
	SEC7	-0.456	0	0	71	0.67	0.05	683	0.85	4	0	6	5	14	11	6	12	3	4	3	3	0.86	0	0.84	0.95	0.42	0.4	0.93	0.68	0.78	0.83	0.75	0.94	0	15	77.5	-0.119	2.241	-0.735	33.33	33.33	-0.735	2.241	3	0	4	20	0	1
	MRPL20	-0.454	0	0	123	0.79	0.1	92	0.86	4	5	6	5	17	12	11	16	13	11	12	11	0.92	0.2	0.45	0.98	0.77	0.84	0.82	0.93	0.83	0.74	0.87	0.75	0	33	76.5	-0.119	0.751	-0.6265	40	20	-0.735	0.751	2	0	3	6.06	0	1
	CTR9	-0.45	0	0	72	0.67	0.05	336	0.84	5	0	2	8	7	10	7	7	4	8	2	12	0.97	0	0.1	0.09	0.34	0.78	0.88	0.72	0.88	0.73	0.56	0.86	0	16	76.5	-0.119	NA	-0.735	33.33	0	-0.735	0	2	1	1.5	12.5	6.25	1
	ERP3	-0.449	0	0	122	0.75	0.09	93	0.82	4	2	4	4	16	8	20	19	8	10	8	19	0.95	0.86	0.25	0.34	0.89	0.81	0.82	0.53	0.88	0.72	0.86	0.84	0	12	96.5	-0.518	0.751	-0.6265	66.67	33.33	-0.735	0.751	1	1	1	8.33	8.33	1
	PDR16	-0.449	0	1	184	0.55	0.1	104	0.79	2	0	1	4	18	26	23	29	13	21	18	29	0.86	0	0.7	0.84	0.46	0.23	0.26	0.42	0.55	0.83	0.84	0.78	0	30	105.5	-0.4	0.751	-0.756	50	16.67	-1.347	0.751	5	7	0.75	17.24	24.14	1
	VOA1	-0.446	0	1	120	0.71	0.08	77	0.82	8	1	7	11	2	11	17	9	6	13	16	19	0.97	0.46	0.39	0.19	0.25	0.92	0.74	0.84	0.78	0.89	0.73	0.71	0	17	90.5	-0.093	1.873	-0.735	16.67	33.33	-0.735	2.241	5	0	6	29.41	0	1
	YKL071W	-0.443	0	1	97	0.75	0.07	104	0.84	8	10	1	1	11	14	8	8	4	8	12	12	0.89	0.66	0.94	0.9	0.62	0.71	0.9	0.73	0.78	0.79	0.65	0.82	0	28	160	-0.119	1.4895	-0.7455	40	40	-0.756	1.505	2	5	0.5	7.14	17.86	1
	DRS2	-0.442	0	1	121	0.79	0.09	440	0.84	8	7	4	6	15	1	8	24	21	16	2	9	0.97	0.97	0.54	0.42	0.71	0.4	0.94	0.76	0.81	0.8	0.83	0.92	0	17	103.5	-0.262	NA	-1.642	40	0	-1.937	0.496	4	0	5	23.53	0	1
	RRP7	-0.441	0	1	123	0.8	0.1	92	0.82	7	5	3	5	2	6	14	11	18	16	11	25	0.78	0.42	0.66	0.51	0.92	0.52	0.97	0.75	0.83	0.87	0.85	0.88	0	40	96.5	-0.067	1.4895	-1.408	33.33	44.44	-1.937	2.241	0	1	0.5	0	2.5	1
	RRP15	-0.44	0	0	114	0.82	0.09	90	0.83	10	5	0	5	10	4	20	19	12	6	10	13	0.88	0.18	0	0.38	0.81	0.75	0.96	0.76	0.9	0.91	0.81	0.95	0	13	77.5	-0.067	1.496	-0.735	20	40	-0.735	2.241	2	1	1.5	15.38	7.69	1
	BPL1	-0.438	0	0	115	0.76	0.09	282	0.84	2	1	3	7	8	16	13	14	8	10	12	21	0.97	0.69	0.86	0.96	0.74	0.24	0.93	0.66	0.82	0.82	0.88	0.9	0	25	153.25	-0.4985	1.505	-1.21	50	16.67	-1.937	1.505	3	2	1.33	12	8	1
	SHO1	-0.438	0	1	178	0.73	0.13	163	0.8	5	4	8	6	23	15	14	20	21	14	20	28	0.5	0.94	0.98	0.79	0.22	0.56	0.86	0.88	0.79	0.85	0.75	0.9	0	23	153.25	-0.1905	1.4895	-1.336	33.33	33.33	-1.937	1.505	6	0	7	26.09	0	1
	BFR2	-0.435	0	1	151	0.7	0.1	176	0.83	4	8	4	9	18	12	14	16	6	16	20	24	0.96	0.6	0.14	0.21	0.82	0.88	0.76	0.29	0.58	0.7	0.96	0.82	0	28	109	0.2145	1.474	-0.735	25	41.67	-1.937	2.241	6	3	1.75	21.43	10.71	1
	HST2	-0.434	0	0	186	0.55	0.1	167	0.77	16	5	9	18	33	13	7	11	17	19	15	23	0.68	0.58	0.33	0.33	0.28	0.3	0.49	0.61	0.78	0.69	0.81	0.75	0	31	96.5	-0.119	1.496	-1.0715	28.57	28.57	-1.408	2.241	8	0	9	25.81	0	1
	LSM4	-0.433	0	0	133	0.53	0.07	53	0.8	4	3	6	10	26	3	8	12	18	6	26	11	0.9	0.64	0.25	0.34	0.36	0.59	0.76	0.94	0.63	0.94	0.39	0.43	0	18	77	-0.093	2.241	-0.735	25	25	-0.735	2.241	6	0	7	35.29	0	1
	ABP140	-0.432	0	1	108	0.71	0.08	105	0.82	4	6	10	6	16	19	10	2	4	3	8	20	0.91	0.54	0.26	0.45	0.89	0.53	0.85	0.78	0.89	0.83	0.77	0.88	0	43	93.25	-0.4985	NA	-0.756	50	0	-1.315	0	4	2	1.67	9.3	4.65	1
	ACF4	-0.432	0	0	105	0.79	0.08	104	0.84	4	3	0	2	7	12	14	14	7	13	12	17	0.69	0.12	0	0.96	0.83	0.75	0.78	0.94	0.78	0.74	0.92	0.78	0	16	93	-0.067	NA	-0.735	20	0	-0.735	0.472	7	0	8	43.75	0	1
	SET7	-0.431	0	0	0	0	0	0	0	0	0	0	0	0	0	0	0	0	0	0	0	0	0	0	0	0	0	0	0	0	0	0	0	0	0	0	0	0	0	0	0	0	0	0	0	0	0	0	0
	FMP37	-0.43	0	0	0	0	0	0	0	0	0	0	0	0	0	0	0	0	0	0	0	0	0	0	0	0	0	0	0	0	0	0	0	0	0	0	0	0	0	0	0	0	0	0	0	0	0	0	0
	NOP9	-0.43	0	1	126	0.77	0.1	212	0.83	7	5	7	8	6	11	16	15	9	20	18	4	0.89	0.35	0.18	0.48	0.92	0.82	0.92	0.73	0.86	0.84	0.9	0.82	0	21	161.25	1.158	1.505	-0.735	12.5	62.5	-0.735	2.248	3	2	1.33	14.29	9.52	1
	TYW1	-0.43	0	0	128	0.7	0.09	267	0.85	0	8	6	16	10	9	21	3	17	10	20	8	0	0.9	0.37	0.21	0.22	0.9	0.77	0.93	0.82	0.81	0.95	0.83	0	27	160	0.472	1.474	-0.6265	28.57	42.86	-0.735	1.505	0	1	0.5	0	3.7	1
	QRI1	-0.429	0	0	128	0.75	0.1	183	0.85	12	6	10	5	13	8	11	16	10	11	13	13	0.9	0.54	0.14	0.38	0.95	0.65	0.79	0.96	0.68	0.84	0.78	0.79	0	12	77.5	-0.119	2.241	-0.735	33.33	33.33	-0.735	2.241	1	1	1	8.33	8.33	1
	MRP20	-0.428	0	0	113	0.71	0.08	165	0.82	7	11	2	10	17	4	5	12	13	16	9	7	0.97	0.48	0.11	0.47	0.46	0.95	0.83	0.74	0.89	0.8	0.9	0.9	0	22	77	-0.093	1.496	-0.6265	33.33	33.33	-0.735	2.241	7	1	4	31.82	4.55	1
	RPS19B	-0.423	0	0	106	0.55	0.06	62	0.85	8	4	15	9	2	7	2	3	11	14	27	4	0.82	0.79	0.84	0.75	0.85	0.88	0.73	0.94	0.24	0.28	0.29	0.62	0	34	160	0.495	1.505	-0.735	14.29	42.86	-0.735	2.241	2	3	0.75	5.88	8.82	1
	MNN9	-0.422	0	1	147	0.81	0.12	138	0.88	2	5	7	7	6	7	3	7	22	25	29	27	0.9	0.78	0.99	0.88	0.17	0.36	0.96	0.74	0.89	0.88	0.87	0.8	0	21	146.5	-0.119	1.8765	-1.937	20	40	-1.937	2.248	6	1	3.5	28.57	4.76	1
	TRP3	-0.422	0	0	135	0.65	0.09	192	0.86	5	7	6	10	16	18	5	18	6	12	17	15	0.96	0.83	0.35	0.41	0.92	0.7	0.35	0.84	0.52	0.88	0.28	0.59	0	20	118.75	-0.427	2.248	-1.041	50	25	-1.347	2.248	6	2	2.33	30	10	1
	RNT1	-0.421	0	0	133	0.77	0.1	143	0.82	10	6	7	9	9	14	10	17	12	12	16	11	0.96	0.83	0.26	0.23	0.93	0.75	0.89	0.75	0.78	0.89	0.83	0.95	0	26	87	0.342	1.274	-0.6265	25	50	-0.735	2.241	2	4	0.6	7.69	15.38	1
	AKR1	-0.417	0	0	130	0.67	0.09	318	0.86	8	6	9	6	18	14	12	13	14	10	12	8	0.8	0.76	0.47	0.18	0.4	0.92	0.45	0.9	0.65	0.68	0.97	0.79	0	26	163	-0.092	1.505	-0.735	25	25	-0.735	1.505	4	2	1.67	15.38	7.69	1
	RPL10	-0.417	0	1	125	0.76	0.09	76	0.84	2	6	0	4	10	9	7	9	21	14	18	25	0.83	0.55	0	0.18	0.22	0.21	0.93	0.79	0.94	0.92	0.83	0.95	0	29	160	-0.119	1.4895	-0.735	20	40	-0.735	1.505	2	0	3	6.9	0	1
	APL6	-0.415	0	1	123	0.84	0.1	266	0.84	6	0	4	6	15	18	22	12	8	15	9	8	0.95	0	0.26	0.68	0.92	0.85	0.85	0.9	0.9	0.84	0.94	0.75	0	29	160	0.751	1.158	-0.735	14.29	57.14	-0.735	1.505	5	0	6	17.24	0	1
	RPS18A	-0.415	0	0	146	0.56	0.08	2	0.73	7	4	10	9	26	14	13	5	14	20	15	9	0.82	0.45	0.24	0.22	0.39	0.62	0.83	0.93	0.84	0.81	0.25	0.35	0	33	166	0.472	1.4895	-0.735	14.29	28.57	-0.735	1.505	2	1	1.5	6.25	3.12	1
	RNR4	-0.413	0	1	175	0.47	0.08	122	0.85	12	2	6	0	6	22	32	20	29	14	13	19	0.71	0.28	0.34	0	0.82	0.41	0.29	0.42	0.34	0.49	0.88	0.65	0	49	100	0.2025	1.1565	-0.756	30	40	-1.315	1.505	7	6	1.14	14.29	12.24	1
	HHO1	-0.411	0	0	122	0.66	0.08	138	0.8	9	2	5	11	11	18	8	10	14	8	13	13	0.95	0.63	0.25	0.2	0.89	0.59	0.29	0.51	0.82	0.6	0.82	0.95	0	42	108.25	-0.066	1.043	-0.7455	25	37.5	-0.756	1.474	7	2	2.67	16.67	4.76	1
	RPS0A	-0.406	0	0	157	0.43	0.07	12	0.75	7	10	14	10	20	17	20	10	6	11	22	10	0.81	0.47	0.36	0.34	0.31	0.35	0.29	0.19	0.65	0.64	0.42	0.85	0	31	161.25	-0.092	1.4895	-0.735	16.67	33.33	-0.735	1.505	2	2	1	6.45	6.45	1
	BUD31	-0.403	0	0	106	0.68	0.07	93	0.64	17	0	12	6	13	23	10	0	4	9	6	6	0.85	0	0.51	0.79	0.65	0.54	0.61	0	0.61	0.82	0.87	0.85	0	13	166	-0.119	NA	-0.735	33.33	0	-0.735	0.472	0	0	1	0	0	1
	TBF1	-0.402	0	1	115	0.69	0.08	245	0.83	3	5	3	12	10	2	2	4	15	14	17	28	0.74	0.9	0.59	0.28	0.37	0.6	0.71	0.98	0.8	0.83	0.86	0.67	1	22	128.25	0.316	1.128	-0.735	25	50	-0.735	1.505	6	0	7	27.27	0	1
	DNF2	-0.393	0	0	143	0.65	0.09	608	0.85	1	3	8	2	16	19	15	14	8	27	16	14	0.75	0.93	0.77	0.87	0.85	0.2	0.19	0.52	0.75	0.83	0.78	0.89	0	14	153.8	0.1765	NA	NA	0	0	-0.119	0.472	4	3	1.25	28.57	21.43	1
	PDC1	-0.393	0	1	114	0.44	0.05	251	0.81	1	0	3	8	12	11	10	25	7	16	12	9	0.61	0	0.79	0.46	0.4	0.39	0.21	0.22	0.36	0.57	0.56	0.89	0	54	146.5	0.751	1.474	-1.336	22.22	55.56	-1.937	2.248	6	4	1.4	11.11	7.41	1
	RCL1	-0.391	0	1	126	0.75	0.09	130	0.82	2	8	8	5	12	9	7	15	18	13	12	17	1	0.42	0.21	0.23	0.63	0.84	0.88	0.82	0.88	0.87	0.84	0.89	0	29	109	0.484	1.274	-0.7455	20	40	-0.756	2.241	3	2	1.33	10.34	6.9	1
	STE18	-0.391	0	0	120	0.74	0.09	34	0.86	7	4	4	5	14	14	6	15	11	17	16	7	0.81	0.37	0.23	0.53	0.93	0.89	0.78	0.55	0.85	0.75	0.8	0.73	0	32	94.75	-0.005	1.496	-1.336	33.33	33.33	-1.937	2.241	9	0	10	28.12	0	1
	TPM2	-0.386	0	1	105	0.77	0.08	44	0.84	3	0	5	5	8	9	13	14	6	11	22	9	0.91	0	0.24	0.49	0.9	0.79	0.8	0.78	0.72	0.86	0.79	0.88	0	32	112	-0.093	1.8575	-1.336	33.33	33.33	-1.937	2.241	5	8	0.67	15.62	25	1
	HOM2	-0.384	0	0	143	0.73	0.1	147	0.82	5	2	1	1	7	4	25	20	29	21	10	18	0.81	0.49	0.12	0.2	0.37	0.76	0.84	0.81	0.93	0.86	0.79	0.21	0	36	131.75	0.214	1.4895	-1.041	20	40	-1.347	2.248	3	1	2	8.33	2.78	1
	NPA3	-0.381	0	0	159	0.76	0.12	192	0.8	13	5	12	4	19	16	12	23	18	12	13	12	0.81	0.2	0.17	0.59	0.93	0.79	0.86	0.9	0.83	0.85	0.89	0.53	0	12	77	0.342	1.496	-0.89	25	50	-0.89	2.241	1	3	0.5	8.33	25	1
	SSP120	-0.379	0	0	66	0.6	0.04	56	0.82	1	5	2	10	8	1	5	10	6	5	7	6	0.85	0.29	0.22	0.18	0.36	0.81	0.72	0.75	0.84	0.84	0.84	0.81	0	25	94.5	-0.119	0.839	-0.735	33.33	33.33	-0.735	0.839	7	0	8	28	0	1
	SUA5	-0.377	0	1	76	0.69	0.05	160	0.84	0	2	7	3	17	5	7	4	6	7	6	12	0	0.94	0.35	0.57	0.71	0.78	0.91	0.49	0.98	0.64	0.79	0.62	0	19	160	0.842	1.505	-0.735	20	60	-0.735	2.241	1	3	0.5	5.26	15.79	1
	HOG1	-0.374	0	0	163	0.38	0.06	204	0.85	2	2	1	0	15	21	11	16	21	24	22	28	0.49	0.48	0.92	0	0.25	0.45	0.59	0.31	0.36	0.29	0.43	0.38	1	24	127.25	0.2025	1.505	-0.959	25	37.5	-1.183	2.241	3	11	0.33	13.04	47.83	1
	GAS3	-0.371	0	0	163	0.8	0.13	188	0.85	13	4	0	9	20	12	20	21	14	16	16	18	0.95	0.81	0	0.24	0.62	0.77	0.86	0.82	0.92	0.82	0.84	0.93	0	70	100	0.342	1.474	-1.336	20	50	-1.937	2.241	5	17	0.33	7.14	24.29	1
	LSB3	-0.37	0	0	140	0.72	0.1	195	0.84	5	4	3	10	22	6	7	9	20	24	20	10	0.88	0.91	0.93	0.54	0.25	0.8	0.73	0.93	0.82	0.82	0.88	0.76	0	21	103.5	-0.262	1.873	-1.315	42.86	28.57	-1.937	2.241	6	3	1.75	28.57	14.29	1
	MLP1	-0.37	0	0	107	0.65	0.07	517	0.85	14	6	11	2	13	0	4	15	8	15	9	10	0.68	0.92	0.97	0.54	0.27	0	0.81	0.9	0.92	0.6	0.39	0.31	0	17	118.25	-0.093	1.505	-0.735	25	25	-0.735	1.505	4	1	2.5	23.53	5.88	1
	UBX4	-0.37	0	0	131	0.77	0.1	159	0.82	15	4	4	4	17	12	9	14	5	12	17	18	0.8	0.35	0.43	0.93	0.89	0.89	0.89	0.45	0.39	0.96	0.78	0.87	0	24	76.8	0.316	0.751	NA	0	50	-0.119	0.751	9	1	5	37.5	4.17	1
	BAP3	-0.369	0	0	195	0.37	0.07	239	0.85	3	9	7	5	15	26	33	15	26	18	25	13	0.86	0.82	0.57	0.24	0.27	0.22	0.27	0.21	0.26	0.29	0.53	0.74	0	41	161.25	0.1815	1.4895	-0.735	30	40	-1.347	2.248	11	0	12	26.83	0	1
	NUP85	-0.368	0	0	117	0.74	0.09	251	0.85	12	1	11	5	8	16	4	8	14	18	14	6	0.91	0.21	0.28	0.26	0.93	0.63	0.95	0.81	0.68	0.94	0.82	0.86	0	12	163	0.693	1.8765	-0.735	25	50	-0.735	2.248	4	1	2.5	33.33	8.33	1
	RVS161	-0.365	0	0	102	0.66	0.07	98	0.87	4	5	7	12	14	9	8	7	2	13	14	7	0.96	0.58	0.31	0.32	0.71	0.83	0.76	0.39	0.82	0.64	0.92	0.77	0	32	114.5	-0.067	2.241	-1.336	40	20	-1.937	2.241	3	0	4	9.38	0	1
	TPK2	-0.357	0	1	110	0.73	0.08	156	0.85	8	14	6	8	14	8	3	7	13	22	5	2	0.74	0.71	0.95	0.85	0.26	0.4	0.81	0.86	0.84	0.89	0.86	0.79	0	37	95.5	0.4205	1.54	-1.025	25	50	-1.315	4.885	13	4	2.8	35.14	10.81	1
	NUP82	-0.352	0	0	96	0.75	0.07	220	0.85	5	4	8	0	6	11	15	18	5	2	3	19	0.92	0.66	0.26	0	0.95	0.7	0.88	0.62	0.78	0.78	0.64	0.9	0	14	160	0.472	1.873	-0.735	20	40	-0.735	2.241	1	0	2	7.14	0	1
	YML018C	-0.352	0	0	80	0.6	0.05	179	0.83	4	0	2	5	11	7	8	10	10	2	10	11	0.58	0	0.91	0.44	0.24	0.38	0.25	0.64	0.88	0.96	0.71	0.94	0	29	146.5	0.472	1.873	-1.336	28.57	28.57	-1.937	2.241	5	5	1	17.24	17.24	1
	FPS1	-0.348	0	0	149	0.69	0.1	278	0.85	7	8	2	15	15	15	14	19	25	20	6	3	0.97	0.76	0.27	0.24	0.43	0.94	0.79	0.84	0.53	0.89	0.72	0.87	0	14	96.5	-0.067	0.751	-0.735	33.33	33.33	-0.735	0.751	3	0	4	21.43	0	1
	INP53	-0.348	0	1	92	0.72	0.07	400	0.86	2	4	1	8	9	8	9	8	12	17	6	8	0.74	0.97	0.7	0.27	0.19	0.75	0.7	0.9	0.83	0.84	0.86	0.9	0	16	208.25	-0.1315	NA	-0.735	50	0	-0.735	0.472	3	0	4	18.75	0	1
	TDA10	-0.348	0	1	158	0.74	0.12	91	0.87	5	8	7	7	17	3	14	18	11	22	22	24	0.78	0.91	0.84	0.34	0.19	0.56	0.78	0.81	0.78	0.85	0.84	0.87	0	21	143	0.105	1.043	-0.735	25	25	-0.735	1.043	7	1	4	33.33	4.76	1
	RPL34B	-0.345	0	0	104	0.55	0.06	30	0.85	4	2	10	2	10	12	2	5	15	17	16	9	0.68	0.92	0.79	0.83	0.85	0.91	0.92	0.86	0.23	0.32	0.24	0.59	0	42	160	-0.065	1.4895	-0.735	14.29	28.57	-0.735	1.505	2	2	1	4.88	4.88	1
	SFH1	-0.341	0	0	138	0.79	0.11	126	0.8	9	2	9	1	19	16	9	13	22	15	12	11	0.91	0.12	0.21	0.23	0.94	0.91	0.81	0.93	0.72	0.92	0.77	0.67	0	23	166	-0.735	NA	-0.735	100	0	-0.735	0	3	0	4	13.04	0	1
	URB2	-0.336	0	0	106	0.77	0.08	409	0.84	4	4	7	9	13	18	13	11	11	8	2	6	0.97	0.88	0.24	0.3	0.86	0.79	0.96	0.8	0.84	0.79	0.92	0.93	0	19	103.5	-0.119	1.873	-0.735	20	40	-0.735	2.241	4	4	1	21.05	21.05	1
	YDR161W	-0.331	0	0	79	0.78	0.06	125	0.81	2	1	1	4	0	5	5	3	7	17	17	17	0.98	0.23	0.03	0.21	0	0.58	0.97	0.87	0.88	0.77	0.81	0.88	0	0	0	0	0	0	0	0	0	0	0	0	0	0	0	0
	UTP6	-0.33	0	0	147	0.56	0.08	109	0.82	6	4	5	11	22	12	7	11	11	26	22	10	0.92	0.2	0.18	0.26	0.76	0.85	0.89	0.87	0.47	0.53	0.24	0.51	0	22	96.5	0.751	1.274	-0.6265	28.57	57.14	-0.735	2.241	0	5	0.17	0	22.73	1
	LOC1	-0.328	0	0	78	0.68	0.05	48	0.81	2	3	2	0	4	19	5	0	3	9	22	9	0.94	0.19	0.21	0	0.84	0.47	0.49	0	0.89	0.94	0.81	0.75	0	35	96.5	-0.065	0.839	-1.336	22.22	33.33	-1.937	2.241	3	5	0.67	8.57	14.29	1
	WHI2	-0.327	0	0	103	0.64	0.07	162	0.86	4	9	2	2	3	13	8	10	14	17	7	14	0.89	0.72	0.44	0.83	0.83	0.91	0.39	0.29	0.92	0.28	0.4	0.85	0	94	93.75	-0.3245	0.842	-1.347	50	30	-1.937	2.241	23	0	24	25	0	1
	MRPL6	-0.326	0	0	128	0.76	0.1	61	0.87	10	5	6	5	8	8	21	7	17	8	14	19	0.93	0.2	0.23	0.18	0.85	0.81	0.91	0.94	0.77	0.82	0.76	0.83	0	30	86.5	-0.093	1.043	-0.735	37.5	37.5	-1.315	1.474	5	1	3	16.67	3.33	1
	SLT2	-0.325	0	1	101	0.73	0.07	202	0.84	7	8	2	1	3	20	8	16	12	6	15	3	0.7	0.9	0.93	0.31	0.26	0.4	0.82	0.88	0.74	0.96	0.82	0.89	0	34	114.5	-0.067	1.8765	-1.0715	22.22	22.22	-1.408	2.248	6	5	1.17	18.18	15.15	1
	UTP9	-0.323	0	0	130	0.81	0.1	124	0.83	17	2	1	9	4	6	19	8	13	14	17	20	0.94	0.77	0.13	0.23	0.54	0.93	0.94	0.75	0.85	0.89	0.74	0.92	0	36	160	0.495	1.505	-1.336	18.18	45.45	-1.937	2.248	2	5	0.5	5.56	13.89	1
	YLH47	-0.322	0	1	118	0.71	0.08	192	0.82	4	6	8	8	14	3	4	11	9	20	17	14	0.93	0.94	0.44	0.23	0.36	0.9	0.68	0.79	0.9	0.76	0.89	0.83	0	17	113.25	-0.427	NA	-1.0715	50	0	-1.408	0.472	5	3	1.5	29.41	17.65	1
	ARO8	-0.32	0	0	80	0.59	0.05	155	0.87	5	0	0	5	4	7	7	23	8	10	4	7	0.53	0	0	0.37	0.26	0.53	0.68	0.5	0.54	0.87	0.73	0.82	0	26	160	-0.067	1.4895	-1.041	28.57	28.57	-1.347	1.505	4	0	5	15.38	0	1
	YJR015W	-0.314	0	0	146	0.74	0.11	230	0.82	7	8	8	19	11	18	13	17	13	20	9	3	0.7	0.41	0.38	0.44	0.82	0.85	0.81	0.84	0.86	0.91	0.76	0.94	0	35	160	0.495	1.505	-0.735	9.09	45.45	-0.735	2.248	2	9	0.3	5.71	25.71	1
	SCT1	-0.312	0	0	216	0.67	0.14	332	0.85	11	4	3	16	5	36	15	26	31	22	26	21	0.84	0.91	0.48	0.29	0.26	0.43	0.9	0.52	0.67	0.92	0.84	0.87	0	24	161.25	0.7035	1.505	-0.735	16.67	50	-0.735	2.248	6	0	7	25	0	1
	YAE1	-0.311	0	0	117	0.74	0.09	43	0.84	2	8	5	5	14	8	15	12	16	17	7	8	0.92	0.14	0.21	0.9	0.89	0.89	0.79	0.88	0.65	0.77	0.86	0.79	0	8	250.5	0.472	NA	NA	0	0	0	0.472	1	0	2	12.5	0	1
	IMD4	-0.305	0	1	62	0.83	0.05	118	0.86	2	2	2	6	9	3	1	5	6	4	12	10	0.89	0.74	0.82	0.87	0.79	0.91	0.85	0.82	0.92	0.86	0.85	0.75	0	44	146.5	0.472	1.4895	-0.756	33.33	44.44	-1.937	2.241	2	12	0.23	4.55	27.27	1
	RPA49	-0.305	0	0	131	0.78	0.1	135	0.83	10	4	9	8	13	14	14	12	8	11	15	13	0.96	0.65	0.23	0.21	0.65	0.94	0.96	0.81	0.85	0.9	0.84	0.91	0	30	103.5	0.472	1.505	-0.735	14.29	42.86	-0.735	2.241	5	5	1	16.67	16.67	1
	ILS1	-0.303	0	0	147	0.74	0.11	319	0.84	8	6	10	7	10	26	18	16	13	14	6	13	0.77	0.28	0.26	0.18	0.82	0.82	0.93	0.73	0.88	0.84	0.89	0.85	0	16	74.5	0.693	1.873	-1.347	25	50	-1.347	2.241	2	2	1	12.5	12.5	1
	YKL069W	-0.303	0	0	130	0.72	0.09	78	0.85	4	9	9	0	13	13	6	15	14	17	16	14	0.49	0.19	0.21	0	0.9	0.71	0.84	0.84	0.66	0.89	0.78	0.87	0	32	162.5	1.474	1.505	-1.336	40	60	-1.937	2.248	6	1	3.5	18.75	3.12	1
	ADP1	-0.3	0	0	108	0.45	0.05	317	0.83	5	0	5	8	14	17	20	17	6	4	1	11	0.68	0	0.91	0.75	0.37	0.33	0.31	0.26	0.25	0.44	0.59	0.82	0	17	76.5	-0.119	NA	-0.735	33.33	0	-0.735	0	6	0	7	35.29	0	1
	YVH1	-0.299	0	1	142	0.75	0.11	140	0.84	11	6	10	0	4	14	10	18	17	20	19	13	0.9	0.26	0.24	0	0.73	0.79	0.83	0.82	0.65	0.91	0.81	0.82	0	25	83	-0.119	1.873	-0.7455	40	40	-0.756	2.241	2	2	1	8	8	1
	BRE1	-0.297	0	1	108	0.75	0.08	243	0.86	18	6	3	6	10	8	17	8	9	6	14	3	0.97	0.5	0.17	0.38	0.55	0.79	0.72	0.76	0.91	0.79	0.86	0.89	0	18	160	0.472	1.474	-0.735	14.29	42.86	-0.735	1.505	5	1	3	27.78	5.56	1
	NIF3	-0.292	0	1	118	0.79	0.09	156	0.87	10	2	4	10	17	13	5	7	6	12	13	19	0.82	0.18	0.41	0.93	0.75	0.87	0.75	0.82	0.74	0.75	0.87	0.83	0	15	217.5	1.368	2.2445	-0.735	25	50	-0.735	2.248	5	2	2	33.33	13.33	1
	MRPL50	-0.291	0	1	127	0.78	0.1	38	0.8	10	10	2	4	10	14	11	11	10	14	17	14	0.83	0.18	0.19	0.59	0.94	0.83	0.78	0.93	0.89	0.9	0.83	0.79	0	35	95.5	-0.093	1.505	-0.6265	33.33	16.67	-0.735	1.505	1	2	0.67	2.86	5.71	1
	MRPS5	-0.29	0	0	85	0.66	0.06	106	0.84	2	4	6	1	6	11	7	19	4	8	6	11	0.96	0.4	0.15	0.29	0.86	0.61	0.79	0.61	0.81	0.92	0.66	0.71	0	27	86.5	-0.3185	0.751	-0.735	50	16.67	-1.937	0.751	5	0	6	18.52	0	1
	SUB1	-0.284	0	0	107	0.63	0.07	103	0.83	8	2	3	3	1	7	20	8	15	16	11	13	0.59	0.88	0.62	0.48	0.39	0.32	0.29	0.64	0.86	0.8	0.7	0.83	0	27	163	0.2025	1.8765	-0.735	16.67	33.33	-0.735	2.248	0	0	1	0	0	1
	IXR1	-0.282	0	0	150	0.45	0.07	261	0.86	10	9	5	11	18	15	29	16	9	0	13	15	0.65	0.58	0.4	0.39	0.27	0.26	0.4	0.25	0.25	0	0.72	0.88	1	42	90.5	-0.1905	2.241	-1.025	33.33	16.67	-1.315	2.241	9	1	5	21.95	2.44	1
	CDD1	-0.277	0	0	118	0.79	0.09	67	0.84	2	7	6	7	14	10	12	14	1	9	12	24	0.85	0.23	0.31	0.7	0.87	0.8	0.84	0.93	0.72	0.83	0.91	0.87	0	16	162.5	0.472	1.4895	-0.735	20	40	-0.735	1.505	5	0	6	31.25	0	1
	SFT1	-0.277	0	0	105	0.7	0.07	24	0.85	4	8	11	3	11	13	11	12	11	2	13	6	0.84	0.56	0.92	0.98	0.42	0.49	0.92	0.8	0.79	0.83	0.73	0.38	0	27	250.5	1.474	1.861	NA	0	66.67	0	2.248	3	0	4	11.11	0	1
	PBS2	-0.274	0	0	129	0.69	0.09	295	0.85	6	6	2	10	11	12	20	11	9	5	17	20	0.94	0.73	0.72	0.89	0.37	0.35	0.89	0.65	0.82	0.74	0.63	0.68	0	10	77.5	-0.119	2.241	-0.735	33.33	33.33	-0.735	2.241	3	0	4	30	0	1
	VBA4	-0.274	0	0	117	0.71	0.08	290	0.85	4	6	5	4	12	9	16	12	22	3	15	9	0.69	0.97	0.59	0.28	0.36	0.81	0.61	0.96	0.71	0.87	0.82	0.82	0	25	118.75	1.873	2.241	NA	0	75	-0.067	2.248	1	0	2	4	0	1
	MCD4	-0.272	0	0	82	0.67	0.05	242	0.84	3	3	9	6	7	21	2	6	8	8	5	4	0.77	0.45	0.39	0.42	0.74	0.72	0.96	0.95	0.62	0.84	0.44	0.76	0	33	77.5	-0.518	1.043	-0.89	55.56	33.33	-1.937	2.241	4	7	0.62	12.12	21.21	1
	AML1	-0.27	0	1	92	0.74	0.07	20	0.84	2	0	0	0	10	27	14	13	12	3	5	6	0.9	0	0	0	0.63	0.82	0.82	0.7	0.86	0.34	0.45	0.62	0	0	0	0	0	0	0	0	0	0	0	0	0	0	0	0
	RPS27A	-0.269	0	0	127	0.67	0.08	0	0	6	5	8	2	18	6	16	14	10	9	6	27	0.56	0.21	0.18	0.34	0.44	0.82	0.67	0.87	0.72	0.78	0.79	0.86	0	48	125	0.1765	1.4895	-0.756	30	40	-1.937	2.241	4	4	1	8.33	8.33	1
	GDT1	-0.267	0	1	120	0.57	0.07	124	0.86	8	2	6	9	27	14	7	10	8	17	6	6	0.67	0.93	0.58	0.22	0.24	0.3	0.83	0.75	0.85	0.85	0.85	0.84	0	40	125	-0.1905	1.4895	-0.756	37.5	25	-1.937	1.505	3	1	2	7.5	2.5	1
	PAN6	-0.264	0	0	95	0.75	0.07	129	0.85	4	5	2	3	8	12	12	10	2	12	12	13	0.91	0.25	0.07	0.1	0.75	0.86	0.95	0.65	0.43	0.86	0.79	0.88	0	27	96.5	-0.119	1.4995	-0.7455	40	40	-0.756	2.248	5	4	1.2	18.52	14.81	1
	RPS23B	-0.264	0	1	115	0.58	0.07	6	0.92	1	3	8	17	23	3	7	2	10	20	10	11	0.82	0.28	0.27	0.31	0.3	0.31	0.9	0.7	0.92	0.7	0.88	0.91	0	19	146.5	-0.518	NA	-0.735	60	0	-1.937	0.472	2	1	1.5	10.53	5.26	1
	RPS16B	-0.259	0	0	106	0.56	0.06	50	0.84	2	0	4	11	6	11	16	11	24	11	2	8	0.55	0	0.92	0.81	0.92	0.88	0.87	0.32	0.34	0.26	0.09	0.17	0	38	133	0.2035	1.474	-0.735	12.5	37.5	-0.735	2.241	2	4	0.6	5.26	10.53	1
	SPC1	-0.256	0	1	82	0.75	0.06	31	0.7	6	6	4	10	2	10	2	5	4	11	10	12	0.87	0.33	0.27	0.55	0.92	0.88	0.98	0.91	0.73	0.91	0.92	0.67	0	20	83	-0.119	1.496	-0.7455	40	40	-0.756	2.241	0	1	0.5	0	5	1
	EPS1	-0.254	0	1	134	0.76	0.1	218	0.8	8	2	10	11	4	7	15	17	8	23	10	19	0.58	0.96	0.74	0.23	0.45	0.92	0.83	0.77	0.94	0.84	0.79	0.89	0	17	118.75	0.693	1.873	-0.735	25	50	-0.735	2.241	3	0	4	17.65	0	1
	NUP49	-0.254	0	0	133	0.74	0.1	232	0.85	6	2	4	12	10	26	10	10	6	16	17	14	0.82	0.16	0.32	0.23	0.78	0.73	0.89	0.77	0.81	0.88	0.83	0.87	0	13	208.25	-0.1315	NA	-0.735	50	0	-0.735	0.472	1	0	2	7.69	0	1
	UFE1	-0.253	0	0	111	0.76	0.08	84	0.79	10	2	6	4	9	16	7	10	8	17	10	12	0.85	0.24	0.29	0.82	0.88	0.94	0.41	0.45	0.91	0.87	0.63	0.94	0	59	119.75	0.021	1.505	-1.408	30	30	-1.937	2.241	7	0	8	12.07	0	1
	GLO2	-0.25	0	0	128	0.76	0.1	87	0.83	2	1	0	6	3	17	5	26	15	15	19	19	0.95	0.68	0	0.28	1	0.49	0.66	0.8	0.9	0.81	0.88	0.8	0	24	94.5	-0.067	0.839	-1.336	28.57	42.86	-1.937	2.241	4	2	1.67	16.67	8.33	1
	RTG1	-0.249	0	0	153	0.85	0.13	90	0.88	6	3	1	7	18	21	9	13	18	24	23	10	0.95	0.29	0.19	0.81	0.96	0.82	0.76	0.91	0.8	0.86	0.87	0.88	1	23	146.5	-0.067	1.474	-1.336	28.57	42.86	-1.937	2.241	3	0	4	13.64	0	1
	SUN4	-0.236	0	0	121	0.42	0.05	217	0.83	0	6	4	15	27	5	5	5	17	15	14	8	0	0.89	0.34	0.31	0.35	0.78	0.8	0.69	0.39	0.31	0.34	0.36	0	54	130.5	-0.092	1.474	-0.756	30	30	-1.937	1.505	0	0	1	0	0	1
	LIA1	-0.235	0	0	157	0.72	0.11	156	0.82	3	6	6	3	10	18	15	18	23	19	19	17	0.84	0.78	0.34	0.35	0.5	0.59	0.71	0.81	0.82	0.62	0.87	0.81	0	35	160	0.495	1.505	-1.336	18.18	45.45	-1.937	2.248	1	6	0.29	2.86	17.14	1
	YCF1	-0.23	0	1	133	0.71	0.09	522	0.84	6	4	9	9	11	14	6	17	19	11	16	11	0.92	0.86	0.27	0.33	0.84	0.86	0.87	0.3	0.88	0.75	0.93	0.77	0	21	164.25	-0.427	1.474	-0.9725	50	25	-1.21	1.474	4	2	1.67	19.05	9.52	1
	CSG2	-0.224	0	0	145	0.78	0.11	193	0.87	12	2	9	14	13	15	14	13	8	6	15	24	0.95	0.69	0.18	0.2	0.9	0.91	0.97	0.74	0.96	0.81	0.82	0.93	0	20	160	0.495	1.505	-1.336	22.22	33.33	-1.937	2.248	7	1	4	35	5	1
	RPL8B	-0.223	0	0	126	0.7	0.09	116	0.85	4	6	2	6	5	4	6	20	22	20	16	15	0.84	0.42	0.08	0.25	0.35	0.75	0.72	0.89	0.53	0.79	0.81	0.94	0	26	162.5	0.495	1.4895	-0.735	20	40	-0.735	1.505	2	0	3	7.69	0	1
	KRE27	-0.22	0	0	0	0	0	0	0	0	0	0	0	0	0	0	0	0	0	0	0	0	0	0	0	0	0	0	0	0	0	0	0	0	0	0	0	0	0	0	0	0	0	0	0	0	0	0	0
	BUD20	-0.215	0	1	96	0.68	0.06	89	0.9	5	4	5	7	7	1	9	12	12	11	19	4	0.93	0.21	0.22	0.22	0.19	0.46	0.7	0.78	0.87	0.86	0.84	0.85	0	29	95.5	0.2145	1.1565	-1.347	30	40	-1.937	2.241	3	5	0.67	10.71	17.86	1
	NMD3	-0.215	0	0	133	0.72	0.09	166	0.86	2	5	7	4	9	14	19	13	15	20	14	11	0.97	0.82	0.2	0.23	0.26	0.91	0.76	0.68	0.74	0.81	0.88	0.82	0	35	96.5	0.472	1.505	-0.735	14.29	42.86	-0.735	2.241	1	3	0.5	2.86	8.57	1
	NOP19	-0.213	0	0	124	0.65	0.08	84	0.81	5	0	15	12	9	18	4	7	11	12	16	15	0.97	0	0.23	0.31	0.82	0.61	0.97	0.65	0.91	0.54	0.81	0.84	0	25	87	-0.093	1.474	-1.408	37.5	37.5	-1.937	2.241	0	0	1	0	0	1
	ARX1	-0.21	0	0	114	0.55	0.06	175	0.84	9	8	8	8	14	8	8	8	8	15	10	10	0.91	0.25	0.18	0.27	0.37	0.96	0.82	0.89	0.59	0.2	0.68	0.73	0	22	120	0.472	1.043	-0.735	14.29	42.86	-0.735	2.241	1	5	0.33	4.55	22.73	1
	YOR1	-0.206	0	1	153	0.56	0.08	485	0.85	10	6	7	8	7	18	21	21	20	18	6	11	0.77	0.82	0.61	0.73	0.83	0.21	0.3	0.51	0.83	0.65	0.92	0.31	0	22	166	-0.119	NA	-0.735	33.33	0	-0.735	0.472	5	0	6	22.73	0	1
	ERG7	-0.202	0	0	93	0.77	0.07	258	0.82	6	5	1	5	4	5	14	17	10	17	9	0	0.92	0.77	0.63	0.15	0.79	0.75	0.91	0.72	0.83	0.76	0.84	0	0	22	163	-0.3505	1.505	-0.6585	50	25	-0.735	1.505	1	1	1	4.55	4.55	1
	EGT2	-0.201	0	1	132	0.61	0.08	345	0.82	1	4	6	6	21	15	8	11	12	13	13	22	0.87	0.64	0.83	0.7	0.35	0.42	0.73	0.84	0.41	0.59	0.76	0.77	0	48	103.5	-0.119	1.1565	-1.347	33.33	44.44	-1.937	1.505	13	2	4.67	27.08	4.17	1
	GFD1	-0.2	0	0	133	0.62	0.08	55	0.82	4	9	8	9	15	13	21	14	13	0	6	21	0.92	0.48	0.34	0.51	0.85	0.74	0.63	0.29	0.47	0	0.81	0.76	0	23	77.5	0.496	1.496	NA	0	40	-0.119	2.241	5	0	6	21.74	0	1
	RPS22B	-0.198	0	0	79	0.8	0.06	21	0.86	9	5	4	6	10	3	11	5	3	6	13	4	0.81	0.87	0.84	0.79	0.84	0.81	0.71	0.95	0.41	0.49	0.96	0.79	0	39	133	1.1125	1.8575	-0.735	16.67	66.67	-0.735	2.248	3	2	1.33	7.69	5.13	1
	ENP1	-0.196	0	0	116	0.76	0.09	179	0.85	5	4	8	2	1	6	19	15	6	13	19	18	0.93	0.39	0.13	0.22	0.88	0.75	0.9	0.77	0.9	0.8	0.82	0.84	0	37	140	0.897	1.4895	-0.735	10	60	-0.735	2.248	1	8	0.22	2.78	22.22	1
	ITC1	-0.194	0	1	78	0.78	0.06	428	0.82	2	0	0	1	3	2	5	13	14	12	11	15	0.96	0	0	0.7	0.65	0.05	0.98	0.68	0.89	0.72	0.72	0.88	0	18	76.5	-0.119	NA	-0.735	33.33	0	-0.735	0	2	6	0.43	11.11	33.33	1
	SNF7	-0.194	0	1	144	0.73	0.1	90	0.83	10	5	4	7	9	12	15	22	11	12	16	21	0.97	0.59	0.14	0.43	0.91	0.73	0.96	0.77	0.78	0.92	0.57	0.57	0	32	103.5	-0.262	1.474	-0.756	42.86	14.29	-1.937	1.474	5	0	6	15.62	0	1
	LOT5	-0.19	0	0	106	0.78	0.08	187	0.77	4	4	8	0	11	4	7	16	21	5	10	16	0.62	0.92	0.88	0	0.2	0.66	0.93	0.82	0.88	0.86	0.85	0.87	0	27	146.5	-0.119	1.4995	-1.336	28.57	28.57	-1.937	2.248	0	0	1	0	0	1
	YME1	-0.184	0	0	156	0.72	0.11	330	0.87	6	8	5	12	24	20	21	9	9	10	13	19	0.83	0.8	0.96	0.82	0.22	0.46	0.96	0.72	0.93	0.9	0.85	0.89	0	29	146.5	-0.262	NA	-1.336	40	0	-1.937	0	10	2	3.67	34.48	6.9	1
	DBP6	-0.183	0	0	167	0.69	0.11	220	0.85	8	7	13	8	26	18	12	6	14	13	23	19	0.69	0.25	0.33	0.23	0.92	0.85	0.79	0.85	0.26	0.6	0.84	0.93	0	45	146.5	-0.119	2.241	-1.336	40	20	-1.937	2.241	2	1	1.5	4.44	2.22	1
	YPK1	-0.182	0	0	130	0.64	0.08	205	0.86	0	3	2	5	29	8	6	10	13	14	25	15	0	0.6	0.92	0.89	0.32	0.21	0.96	0.82	0.62	0.84	0.69	0.88	0	12	114.5	-0.119	NA	-0.735	33.33	0	-0.735	0.496	3	0	4	25	0	1
	PMI40	-0.181	0	0	194	0.67	0.13	140	0.84	8	6	2	2	28	17	29	15	23	14	23	27	0.41	0.96	1	0.76	0.28	0.82	0.49	0.62	0.82	0.86	0.85	0.83	0	30	153.25	0.2445	1.4895	-1.315	37.5	50	-1.937	2.248	3	2	1.33	10	6.67	1
	APL1	-0.179	0	0	109	0.76	0.08	235	0.85	9	7	5	9	9	5	7	4	13	19	12	10	0.96	0.69	0.2	0.19	0.78	0.92	0.88	0.63	0.86	0.86	0.78	0.94	0	14	111.55	-0.427	NA	-0.735	50	0	-0.735	0	5	0	6	35.71	0	1
	LCB4	-0.179	0	0	127	0.7	0.09	208	0.84	11	2	6	14	9	9	20	5	15	13	15	8	0.91	0.93	0.36	0.3	0.33	0.88	0.7	0.9	0.91	0.66	0.9	0.66	0	15	163	0.484	1.505	-0.735	25	25	-0.735	1.505	1	0	2	6.67	0	1
	TOS1	-0.179	0	0	140	0.46	0.06	197	0.85	4	2	1	0	9	14	28	21	20	9	14	18	0.57	0.73	0.81	0	0.36	0.26	0.23	0.28	0.77	0.76	0.93	0.25	0	43	154.5	0.4835	1.474	-1.336	16.67	41.67	-1.937	2.248	5	3	1.5	11.63	6.98	1
	SCW11	-0.178	0	0	99	0.58	0.06	168	0.84	2	0	5	6	5	2	13	21	15	11	2	17	0.87	0	0.83	0.65	0.81	0.6	0.61	0.28	0.42	0.76	0.51	0.77	0	57	103.5	-0.067	1.474	-0.756	27.27	27.27	-1.347	1.505	17	7	2.25	30.36	12.5	1
	SSH1	-0.177	0	0	148	0.65	0.1	150	0.87	12	4	8	0	18	17	14	10	16	15	12	22	0.58	0.87	0.94	0	0.23	0.4	0.91	0.8	0.73	0.45	0.84	0.8	0	40	125	-0.093	1.505	-0.756	30	30	-1.937	2.241	8	6	1.29	20	15	1
	ECM32	-0.176	0	0	115	0.71	0.08	414	0.71	5	4	6	9	10	11	12	8	20	10	11	9	0.94	0.4	0.2	0.23	0.7	0.8	0.84	0.8	0.82	0.79	0.79	0.79	0	14	120.5	-0.427	0.839	-1.336	50	25	-1.937	0.839	6	0	7	42.86	0	1
	AGE2	-0.171	0	0	133	0.73	0.1	103	0.76	15	6	13	3	8	13	9	8	16	5	22	15	0.91	0.14	0.25	0.36	0.85	0.82	0.75	0.95	0.8	0.75	0.84	0.73	0	37	76.5	-0.067	1.505	NA	0	33.33	-0.119	1.505	0	0	1	0	0	1
	FMP51	-0.168	0	0	0	0	0	0	0	0	0	0	0	0	0	0	0	0	0	0	0	0	0	0	0	0	0	0	0	0	0	0	0	0	0	0	0	0	0	0	0	0	0	0	0	0	0	0	0
	YMR027W	-0.168	0	0	119	0.73	0.09	178	0.84	4	0	4	6	8	21	14	16	13	10	10	13	0.91	0	0.28	0.3	0.22	0.87	0.86	0.61	0.92	0.61	0.97	0.88	0	36	120	1.043	1.474	-1.937	20	60	-1.937	2.241	3	0	4	8.33	0	1
	OSH6	-0.167	0	0	105	0.65	0.07	154	0.74	4	8	4	10	12	11	13	8	13	8	9	5	0.98	0.53	0.24	0.2	0.42	0.68	0.8	0.79	0.7	0.81	0.87	0.77	0	22	76.5	-0.119	2.241	-0.6265	40	20	-0.735	2.241	6	0	7	27.27	0	1
	RPN10	-0.167	0	0	184	0.77	0.14	138	0.84	8	5	14	7	36	7	21	21	9	17	23	16	0.72	0.22	0.27	0.86	0.94	0.73	0.85	0.58	0.89	0.89	0.79	0.91	0	63	94.75	-0.093	1.128	-0.8125	25	25	-0.89	1.505	7	0	8	11.29	0	1
	FCF2	-0.166	0	0	118	0.8	0.09	64	0.83	5	5	8	6	12	11	14	10	9	2	25	11	0.63	0.2	0.37	0.77	0.95	0.9	0.79	0.92	0.8	0.99	0.9	0.82	0	40	94.5	0.472	1.274	-0.756	27.27	36.36	-1.315	2.241	1	7	0.25	2.5	17.5	1
	MTC1	-0.162	0	0	135	0.68	0.09	150	0.84	4	4	11	6	17	16	10	14	12	16	11	14	0.85	0.22	0.23	0.12	0.62	0.78	0.82	0.67	0.93	0.83	0.73	0.84	0	23	160	-0.067	1.8765	-0.735	20	40	-0.735	2.248	0	2	0.33	0	8.7	1
	RPL17A	-0.162	0	0	140	0.56	0.08	51	0.88	6	12	7	17	21	10	12	3	10	17	10	15	0.7	0.33	0.29	0.33	0.28	0.38	0.5	0.66	0.93	0.78	0.87	0.89	0	27	164.25	0.2035	1.4895	-0.735	12.5	25	-0.735	1.505	1	0	2	3.7	0	1
	KEX2	-0.161	0	0	123	0.8	0.1	328	0.85	5	2	6	8	13	5	10	18	17	20	7	12	0.96	0.91	0.51	0.92	0.8	0.15	0.76	0.79	0.87	0.79	0.91	0.91	0	23	111.55	-0.427	NA	-0.735	50	0	-0.735	0	6	0	7	26.09	0	1
	XDJ1	-0.161	0	1	128	0.65	0.08	211	0.8	6	4	7	10	7	12	22	16	12	4	9	19	0.82	0.43	0.31	0.53	0.74	0.43	0.54	0.71	0.83	0.79	0.87	0.75	0	23	96.5	-0.119	1.128	-0.6265	40	40	-0.735	1.505	5	0	6	21.74	0	1
	TIM50	-0.159	0	0	108	0.78	0.08	140	0.81	13	10	10	3	5	6	10	13	14	13	6	5	0.76	0.97	0.64	0.25	0.33	0.94	0.77	0.81	0.91	0.73	0.82	0.91	0	51	95.5	0.316	0.795	-0.735	25	50	-0.735	0.839	0	3	0.25	0	5.88	1
	AIM21	-0.149	0	0	125	0.71	0.09	260	0.82	6	1	10	0	10	24	8	14	8	12	16	16	0.95	0.48	0.35	0	0.81	0.43	0.86	0.71	0.83	0.76	0.79	0.94	0	13	118.75	0.693	1.873	-0.735	25	50	-0.735	2.241	2	0	3	15.38	0	1
	CDC34	-0.148	0	0	132	0.53	0.07	123	0.85	3	8	7	4	2	20	12	17	20	20	6	13	0.63	0.85	0.96	0.59	0.14	0.59	0.69	0.33	0.44	0.22	0.57	0.72	0	17	86.5	-0.093	0.751	-0.735	25	25	-0.735	0.751	7	1	4	41.18	5.88	1
	GWT1	-0.148	0	0	98	0.72	0.07	149	0.83	6	11	2	4	8	12	14	13	4	9	6	9	0.51	0.23	0.13	0.77	0.82	0.93	0.73	0.88	0.73	0.89	0.76	0.73	0	18	57.1	-0.119	NA	NA	0	0	-0.119	0	2	0	3	11.11	0	1
	IGO2	-0.148	0	1	108	0.78	0.08	32	0.82	2	4	9	1	9	10	11	12	7	16	11	16	0.86	0.19	0.23	0.66	0.8	0.78	0.95	0.91	0.81	0.94	0.79	0.8	0	15	161.25	0.606	1.4895	-0.735	25	50	-0.735	1.505	2	1	1.5	13.33	6.67	1
	SRP40	-0.143	0	0	129	0.44	0.06	177	0.88	9	7	7	12	8	10	11	6	5	17	14	23	0.89	0.32	0.19	0.19	0.16	0.84	0.7	0.75	0.55	0.46	0.32	0.27	0	35	114.5	-0.065	1.8575	-0.7455	22.22	22.22	-0.756	2.241	3	4	0.8	8.57	11.43	1
	LTV1	-0.138	0	1	124	0.65	0.08	137	0.83	7	9	10	10	10	19	19	12	8	8	6	6	0.97	0.53	0.35	0.31	0.68	0.59	0.94	0.58	0.78	0.56	0.63	0.87	0	35	146.5	0.496	1.505	-1.626	18.18	45.45	-1.937	2.248	0	5	0.17	0	14.29	1
	UTR1	-0.137	0	0	122	0.71	0.09	203	0.84	3	8	12	9	16	13	15	3	12	15	8	8	0.76	0.24	0.24	0.58	0.96	0.63	0.86	0.85	0.78	0.86	0.76	0.91	0	19	96.5	-0.067	1.4995	-0.735	20	40	-0.735	2.248	2	0	3	10.53	0	1
	YER134C	-0.137	0	0	105	0.69	0.07	57	0.83	6	4	7	4	11	7	14	6	8	12	2	24	0.87	0.35	0.37	0.82	0.87	0.64	0.8	0.92	0.76	0.86	0.43	0.51	0	17	94.5	-0.119	1.54	-1.336	40	40	-1.937	2.241	3	1	2	17.65	5.88	1
	PAN3	-0.132	0	1	152	0.8	0.12	169	0.84	9	7	2	0	22	17	12	18	17	15	16	17	0.89	0.46	0.24	0	0.89	0.68	0.92	0.85	0.86	0.9	0.68	0.79	0	16	76.8	-0.3185	0.751	-0.6265	50	25	-0.735	0.751	6	0	7	37.5	0	1
	MFT1	-0.13	0	0	117	0.76	0.09	116	0.82	6	2	3	4	8	14	12	14	13	9	23	9	0.86	0.13	0.41	0.94	0.84	0.73	0.66	0.84	0.7	0.88	0.78	0.82	0	17	111.5	-0.093	1.505	-1.937	25	25	-1.937	1.505	3	0	4	17.65	0	1
	MBA1	-0.128	0	1	97	0.7	0.07	110	0.83	10	2	5	9	9	10	7	11	6	5	17	6	0.89	0.61	0.19	0.59	0.91	0.64	0.67	0.44	0.78	0.88	0.78	0.89	0	41	128.25	0.8405	1.474	-0.6265	20	70	-0.735	4.885	10	0	11	24.39	0	1
	SGT2	-0.125	0	0	77	0.68	0.05	151	0.83	6	9	9	0	12	16	6	8	4	2	4	1	0.91	0.42	0.25	0	0.84	0.54	0.88	0.92	0.87	0.77	0.87	0.85	0	20	103.5	0.472	1.4995	NA	0	40	-0.262	2.248	3	4	0.8	15	20	1
	PSP2	-0.12	0	0	108	0.64	0.07	0	0	10	2	2	4	10	3	16	0	6	12	19	24	0.94	0.33	0.14	0.26	0.35	0.16	0.39	0	0.65	0.63	0.84	0.84	0	17	114.5	-0.067	NA	-0.735	20	0	-0.735	0.496	3	0	4	17.65	0	1
	UBC13	-0.119	0	0	117	0.63	0.07	0	0	4	1	7	9	5	15	11	8	12	6	20	19	0.96	0.23	0.37	0.2	0.93	0.75	0.91	0.38	0.92	0.75	0.55	0.52	0	15	76.8	-0.3185	0.751	-0.6265	50	25	-0.735	0.751	4	2	1.67	26.67	13.33	1
	ERG3	-0.118	0	0	200	0.46	0.09	151	0.85	3	2	2	14	20	35	41	22	16	16	12	17	0.55	0.68	0.73	0.59	0.31	0.28	0.35	0.31	0.43	0.78	0.67	0.9	0	53	103.5	-0.067	1.1565	-1.0355	30.77	30.77	-1.937	1.505	5	9	0.6	9.43	16.98	1
	LAS17	-0.112	0	0	99	0.75	0.07	273	0.85	7	5	1	4	6	17	6	4	17	8	10	14	0.99	0.97	0.34	0.23	0.95	0.76	0.67	0.59	0.5	0.88	0.89	0.81	0	20	166	-0.119	NA	-0.735	33.33	0	-0.735	0.472	6	0	7	30	0	1
	EMW1	-0.106	0	0	132	0.7	0.09	324	0.87	8	8	14	6	15	11	14	11	9	15	9	12	0.86	0.18	0.28	0.14	0.89	0.81	0.93	0.73	0.77	0.82	0.76	0.85	0	23	133.25	0.316	1.043	-1.336	33.33	50	-1.937	1.505	5	6	0.86	21.74	26.09	1
	YLR363W-A	-0.102	0	0	78	0.75	0.06	20	0.9	5	2	6	3	5	14	10	5	4	7	9	8	0.89	0.11	0.38	0.31	0.97	0.75	0.87	0.53	0.82	0.96	0.71	0.95	0	11	87	1.496	1.496	NA	0	100	0	2.241	0	0	1	0	0	1
	ERG25	-0.101	0	0	162	0.36	0.06	94	0.86	8	0	1	2	20	28	19	32	26	19	4	3	0.74	0	0.4	0.62	0.44	0.36	0.23	0.31	0.33	0.27	0.32	0.83	0	30	103.5	-0.067	0.839	-1.336	22.22	33.33	-1.937	1.505	4	4	1	13.33	13.33	1
	TSA1	-0.098	0	1	152	0.69	0.1	88	0.76	4	12	12	8	20	23	15	17	8	15	11	7	0.85	0.67	0.27	0.22	0.57	0.82	0.87	0.7	0.91	0.71	0.84	0.88	0	38	96.5	-0.262	1.474	-0.8125	44.44	33.33	-1.937	2.241	4	13	0.36	10.53	34.21	1
	NOP7	-0.096	0	0	115	0.79	0.09	151	0.85	3	1	1	3	15	12	14	12	16	23	5	10	0.95	0.81	0.24	0.32	0.75	0.86	0.93	0.64	0.96	0.74	0.79	0.73	0	27	128.25	0.2035	1.505	-0.735	12.5	37.5	-0.735	2.241	1	2	0.67	3.7	7.41	1
	MIC19	-0.094	0	1	94	0.7	0.07	54	0.75	2	2	8	8	22	4	5	8	3	8	16	8	0.92	0.38	0.7	0.77	0.52	0.87	0.32	0.94	0.5	0.97	0.66	0.94	0	34	163	0.2025	1.8765	-0.735	16.67	33.33	-0.735	2.248	8	2	3	23.53	5.88	1
	ASK1	-0.092	0	0	144	0.57	0.08	155	0.85	5	5	7	7	29	16	16	11	2	8	16	22	0.57	0.22	0.12	0.2	0.41	0.84	0.39	0.34	0.51	0.78	0.83	0.89	0	18	146.5	-0.735	2.241	-1.336	66.67	33.33	-1.937	2.241	6	0	7	33.33	0	1
	DSE4	-0.092	0	1	126	0.6	0.07	379	0.83	8	2	5	8	11	19	21	17	7	4	17	7	0.64	0.82	0.91	0.58	0.22	0.29	0.67	0.65	0.73	0.45	0.88	0.67	0	48	86.5	-0.093	1.128	-0.735	37.5	25	-1.347	1.505	11	5	2	22.92	10.42	1
	UTP18	-0.09	0	0	140	0.79	0.11	167	0.82	8	4	6	5	8	18	13	15	16	14	13	20	0.83	0.11	0.54	0.49	0.95	0.74	0.88	0.89	0.77	0.96	0.88	0.72	0	28	120	0.751	1.474	-0.735	11.11	55.56	-0.735	2.241	3	4	0.8	10.71	14.29	1
	FET5	-0.089	0	1	116	0.74	0.08	235	0.83	6	4	6	1	5	6	11	8	16	18	18	17	0.74	0.22	0.42	0.97	0.85	0.91	0.68	0.94	0.78	0.76	0.82	0.7	0	15	208.25	-0.1315	NA	-0.735	50	0	-0.735	0.472	4	2	1.67	26.67	13.33	1
	VPS9	-0.089	0	0	106	0.72	0.08	155	0.82	6	5	7	8	9	15	12	6	13	12	4	9	0.67	0.27	0.18	0.59	0.94	0.68	0.9	0.85	0.66	0.89	0.7	0.87	0	18	83	-0.067	1.873	-0.7455	40	40	-0.756	2.241	7	0	8	38.89	0	1
	NAT2	-0.083	0	1	98	0.72	0.07	126	0.86	0	7	2	10	10	4	22	7	13	9	8	6	0	0.88	0.17	0.22	0.42	0.73	0.89	0.84	0.9	0.79	0.82	0.65	0	17	108.55	-0.3185	1.505	-0.6265	50	25	-0.735	1.505	2	0	3	11.76	0	1
	RFC2	-0.079	0	0	98	0.75	0.07	123	0.8	5	7	6	0	10	13	13	7	3	10	9	15	0.9	0.21	0.11	0	0.94	0.78	0.78	0.95	0.77	0.84	0.8	0.88	0	7	118.75	1.873	1.873	NA	0	100	0	2.241	2	0	3	28.57	0	1
	VIP1	-0.079	0	0	118	0.73	0.09	377	0.84	6	1	4	8	16	7	9	13	16	11	14	13	0.96	0.95	0.2	0.17	0.62	0.78	0.89	0.71	0.89	0.76	0.76	0.91	0	20	111.55	-0.427	NA	-0.735	50	0	-0.735	0	7	5	1.33	35	25	1
	CPR8	-0.076	0	0	135	0.74	0.1	115	0.79	2	1	0	8	19	10	22	23	18	13	12	7	0.86	0.87	0	0.22	0.37	0.88	0.78	0.95	0.72	0.95	0.82	0.81	0	29	94.5	-0.067	0.839	-1.041	28.57	42.86	-1.347	2.241	4	0	5	13.79	0	1
	MRPL25	-0.075	0	0	77	0.79	0.06	37	0.8	2	4	2	2	9	4	9	11	6	12	2	14	0.92	0.41	0.32	0.89	0.93	0.49	0.89	0.83	0.65	0.82	0.7	0.89	0	18	77.5	-0.518	2.241	-0.6265	66.67	33.33	-0.735	2.241	0	0	1	0	0	1
	HSE1	-0.074	0	1	129	0.65	0.08	177	0.86	11	5	2	11	20	4	14	20	10	14	16	2	0.75	0.18	0.45	0.71	0.82	0.89	0.37	0.29	0.91	0.77	0.85	0.94	0	15	160	-0.119	1.505	-0.735	33.33	33.33	-0.735	1.505	1	0	2	6.67	0	1
	YDR056C	-0.071	0	1	107	0.74	0.08	70	0.8	4	0	2	11	10	15	13	10	14	7	12	9	0.97	0	0.26	0.24	0.56	0.82	0.87	0.71	0.93	0.88	0.73	0.91	0	0	0	0	0	0	0	0	0	0	0	0	0	0	0	0
	EDC1	-0.069	0	0	173	0.83	0.14	49	0.86	8	7	4	8	19	15	19	16	20	22	17	18	0.95	0.8	0.11	0.45	0.86	0.82	0.95	0.76	0.8	0.96	0.84	0.85	0	28	125	-0.4985	1.474	-1.347	50	16.67	-1.937	1.474	7	5	1.33	25	17.86	1
	POB3	-0.066	0	1	143	0.72	0.1	153	0.84	4	3	11	9	9	23	13	10	11	10	20	20	0.94	0.59	0.17	0.17	0.87	0.67	0.96	0.75	0.85	0.79	0.87	0.84	0	13	76.5	-0.067	1.474	NA	0	33.33	-0.119	1.474	4	3	1.25	30.77	23.08	1
	REB1	-0.066	0	0	148	0.68	0.1	320	0.85	10	3	3	6	18	7	14	10	31	19	18	9	0.88	0.84	0.55	0.16	0.26	0.3	0.88	0.72	0.76	0.8	0.8	0.87	1	15	164.25	0.214	1.474	-0.735	25	25	-0.735	1.474	5	0	6	35.71	0	1
	DBP8	-0.065	0	0	107	0.77	0.08	209	0.81	9	2	5	6	8	10	6	6	16	15	12	12	0.96	0.88	0.21	0.22	0.7	0.79	0.8	0.68	0.91	0.79	0.83	0.89	0	31	137.25	0.484	2.241	-0.735	12.5	37.5	-0.735	2.248	2	1	1.5	6.45	3.23	1
	LEO1	-0.061	0	0	94	0.71	0.07	130	0.84	3	9	6	8	3	2	14	8	11	8	12	10	0.95	0.54	0.18	0.25	0.77	0.85	0.85	0.7	0.91	0.77	0.82	0.81	0	12	121.25	-0.093	NA	-0.735	25	0	-0.735	0	1	0	2	8.33	0	1
	FIS1	-0.059	0	0	148	0.68	0.1	90	0.85	10	12	17	7	21	20	9	18	10	12	3	9	0.94	0.5	0.27	0.25	0.81	0.62	0.95	0.75	0.93	0.72	0.65	0.83	0	19	96.5	-0.119	0.751	-0.735	33.33	33.33	-0.735	0.751	4	0	5	21.05	0	1
	POL5	-0.059	0	0	105	0.63	0.07	325	0.83	2	11	10	13	14	11	17	6	5	6	5	5	0.96	0.91	0.3	0.26	0.42	0.87	0.71	0.74	0.72	0.75	0.85	0.7	0	18	121.5	-0.092	1.496	-1.336	33.33	33.33	-1.937	2.241	3	1	2	16.67	5.56	1
	UBX5	-0.058	0	0	136	0.8	0.11	215	0.81	9	7	5	7	14	15	12	10	15	17	18	7	0.98	0.84	0.35	0.34	0.81	0.78	0.88	0.71	0.96	0.81	0.81	0.92	0	19	96.5	0.751	1.4895	-0.735	14.29	57.14	-0.735	2.241	1	1	1	5.26	5.26	1
	TSC10	-0.057	0	0	135	0.75	0.1	157	0.82	4	7	8	4	8	23	20	20	19	8	5	9	0.89	0.53	0.12	0.7	0.93	0.63	0.87	0.88	0.77	0.81	0.79	0.86	0	66	125	-0.1905	1.4895	-1.0355	40	20	-1.937	1.505	2	5	0.5	3.12	7.81	1
	VAC8	-0.053	0	1	111	0.79	0.09	195	0.86	4	2	0	5	4	8	16	13	12	16	16	15	0.99	0.97	0	0.88	0.99	0.15	0.7	0.76	0.92	0.8	0.87	0.87	0	13	160	-0.119	1.505	-0.735	33.33	33.33	-0.735	1.505	2	0	3	15.38	0	1
	ZPR1	-0.048	0	0	149	0.77	0.11	192	0.84	5	17	9	5	8	5	14	18	20	22	9	17	0.85	0.81	0.37	0.18	0.39	0.32	0.9	0.88	0.87	0.91	0.78	0.84	0	68	125	0.623	1.474	-1.347	21.43	50	-1.937	2.248	0	7	0.12	0	10.45	1
	SEC8	-0.046	0	0	130	0.8	0.1	272	0.85	13	1	3	3	4	21	10	6	17	20	16	16	0.97	0.59	0.2	0.09	0.86	0.65	0.92	0.79	0.86	0.91	0.81	0.86	0	42	146.5	0.842	2.241	-1.937	20	60	-1.937	2.248	5	0	6	11.9	0	1
	PHO86	-0.045	0	0	181	0.71	0.13	120	0.82	10	3	2	15	17	18	31	17	18	14	18	18	0.88	0.79	0.45	0.35	0.63	0.96	0.86	0.71	0.92	0.6	0.88	0.2	0	15	160	0.842	1.1735	-1.937	33.33	66.67	-1.937	1.505	1	0	2	6.67	0	1
	GRS1	-0.043	0	0	0	0	0	0	0	0	0	0	0	0	0	0	0	0	0	0	0	0	0	0	0	0	0	0	0	0	0	0	0	0	30	146.5	-0.119	2.241	-1.336	28.57	42.86	-1.937	2.248	3	8	0.44	10	26.67	1
	NOP53	-0.043	0	0	60	0.65	0.04	90	0.82	5	8	9	4	11	5	1	2	4	0	7	4	0.89	0.44	0.19	0.39	0.75	0.8	0.97	0.67	0.88	0	0.87	0.87	0	39	89.75	-0.093	1.474	-1.0355	40	30	-1.937	2.241	5	1	3	12.82	2.56	1
	SVL3	-0.04	0	0	164	0.58	0.09	251	0.85	11	3	4	6	8	24	14	21	23	21	10	19	0.8	0.78	0.75	0.8	0.58	0.32	0.15	0.19	0.88	0.76	0.89	0.68	0	40	160	0.472	1.474	-0.735	14.29	42.86	-0.735	1.505	7	8	0.89	17.95	20.51	1
	CBP6	-0.039	0	1	110	0.68	0.07	50	0.8	8	4	8	13	12	6	11	14	10	3	9	12	0.99	0.77	0.2	0.25	0.53	0.81	0.77	0.79	0.88	0.74	0.88	0.79	0	17	128.25	0.6115	1.505	-0.735	16.67	50	-0.735	2.241	5	1	3	29.41	5.88	1
	YJU3	-0.038	0	1	145	0.73	0.1	140	0.83	14	6	16	9	15	11	18	9	21	9	6	11	0.69	0.19	0.4	0.64	0.82	0.83	0.82	0.91	0.9	0.77	0.88	0.73	0	20	131.25	0.008	0.751	-0.735	50	50	-0.735	0.751	6	1	3.5	30	5	1
	YER034W	-0.036	0	0	108	0.63	0.07	111	0.68	9	6	2	12	11	11	10	19	9	10	3	6	0.79	0.24	0.48	0.25	0.18	0.81	0.61	0.85	0.73	0.91	0.74	0.84	0	15	121.25	-0.093	NA	-0.735	25	0	-0.735	0.472	0	0	1	0	0	1
	SSQ1	-0.034	0	0	114	0.78	0.09	217	0.82	4	3	5	3	12	10	11	7	10	18	19	12	0.95	0.34	0.39	0.42	0.86	0.7	0.9	0.77	0.76	0.81	0.84	0.8	0	19	160	0.472	1.873	-0.735	20	40	-0.735	2.241	6	2	2.33	31.58	10.53	1
	MAS6	-0.029	0	0	0	0	0	0	0	0	0	0	0	0	0	0	0	0	0	0	0	0	0	0	0	0	0	0	0	0	0	0	0	0	0	0	0	0	0	0	0	0	0	0	0	0	0	0	0
	MON2	-0.028	0	0	151	0.76	0.11	480	0.85	2	8	14	3	12	20	10	12	24	19	15	12	0.98	0.41	0.22	0.32	0.91	0.69	0.98	0.89	0.89	0.94	0.81	0.75	0	13	163	0.385	1.505	-0.735	50	50	-0.735	1.505	1	0	2	7.69	0	1
	CAM1	-0.022	0	0	189	0.62	0.12	204	0.85	7	7	6	1	28	32	16	14	19	15	19	25	0.86	0.53	0.42	0.27	0.39	0.48	0.22	0.93	0.68	0.86	0.83	0.84	0	35	125	-0.1905	1.474	-1.0355	40	30	-1.937	2.248	2	3	0.75	5.71	8.57	1
	TCA17	-0.021	0	1	123	0.77	0.09	46	0.83	4	4	2	1	15	27	13	13	5	8	12	19	0.93	0.13	0.2	0.47	0.96	0.71	0.73	0.81	0.62	0.94	0.71	0.89	0	22	121.75	0.1765	2.2445	-0.8125	33.33	33.33	-0.89	2.248	5	0	6	22.73	0	1
	YJR003C	-0.016	0	0	122	0.69	0.08	162	0.76	14	0	12	4	4	18	8	10	14	16	14	8	0.54	0	0.23	0.25	0.6	0.68	0.77	0.8	0.88	0.76	0.94	0.86	0	0	0	0	0	0	0	0	0	0	0	0	0	0	0	0
	ELP2	-0.015	0	0	155	0.7	0.11	223	0.85	4	11	2	11	5	17	18	14	20	17	18	18	0.95	0.45	0.1	0.23	0.7	0.64	0.89	0.64	0.85	0.78	0.86	0.68	0	12	160	1.505	1.873	-0.735	33.33	66.67	-0.735	2.241	1	1	1	8.33	8.33	1
	TWF1	0.001	0	0	136	0.85	0.11	140	0.83	2	2	0	2	8	10	4	30	19	13	23	23	0.72	0.43	0	0.7	0.94	0.75	0.93	0.89	0.84	0.83	0.91	0.81	0	21	114.5	-0.119	2.241	-1.336	40	20	-1.937	2.241	6	0	7	28.57	0	1
	MPT5	0.004	0	0	93	0.7	0.06	0	0	4	0	4	9	8	1	7	10	4	14	13	19	0.92	0	0.76	0.9	0.84	0.93	0.73	0.63	0.59	0.66	0.73	0.53	0	22	96.5	0.472	1.496	-0.735	20	40	-0.735	2.241	5	3	1.5	22.73	13.64	1
	MSH2	0.006	0	1	53	0.73	0.04	286	0.83	1	1	4	0	9	6	10	4	2	3	9	4	0.81	0.18	0.14	0	0.93	0.48	0.93	0.67	0.42	0.93	0.74	0.94	0	25	96.5	-0.067	0.751	-0.735	20	20	-0.735	0.751	2	8	0.33	8	32	1
	SPT16	0.006	0	0	129	0.76	0.1	310	0.85	7	3	1	11	12	14	14	15	18	8	16	10	0.98	0.85	0.6	0.16	0.42	0.89	0.84	0.89	0.87	0.59	0.93	0.83	0	16	160	-0.119	1.505	-0.6585	40	20	-0.735	1.505	7	2	2.67	43.75	12.5	1
	RIX1	0.008	0	0	66	0.75	0.05	214	0.84	2	1	7	6	13	8	8	6	2	5	4	4	0.98	0.53	0.23	0.19	0.95	0.86	0.92	0.83	0.92	0.86	0.84	0.75	0	32	108.25	0.343	1.4895	-0.735	25	50	-0.89	2.248	1	5	0.33	3.12	15.62	1
	RBK1	0.011	0	0	104	0.75	0.08	106	0.78	2	8	3	3	6	5	8	11	10	16	16	16	0.85	0.17	0.16	0.34	0.72	0.74	0.98	0.71	0.95	0.82	0.83	0.87	0	15	74.5	-0.427	2.241	-1.041	50	25	-1.347	2.241	1	0	2	6.67	0	1
	MRPL51	0.012	0	0	101	0.65	0.07	37	0.88	2	4	12	2	12	0	13	18	9	19	4	6	0.91	0.2	0.17	0.22	0.9	0	0.84	0.67	0.74	0.81	0.34	0.57	0	13	131.25	0.008	0.751	-0.735	50	50	-0.735	0.751	0	0	1	0	0	1
	UTP14	0.016	0	0	129	0.71	0.09	290	0.84	6	7	6	8	17	11	15	8	24	12	8	7	0.82	0.22	0.14	0.28	0.94	0.76	0.94	0.71	0.73	0.9	0.56	0.76	0	36	87	-0.093	1.043	-1.315	37.5	37.5	-1.937	2.241	1	7	0.25	2.78	19.44	1
	NRP1	0.018	0	0	118	0.82	0.1	251	0.84	10	4	4	0	4	14	21	17	11	18	12	3	0.93	0.69	0.25	0	0.93	0.74	0.85	0.85	0.79	0.91	0.83	0.62	0	32	166	0.751	2.241	-0.735	20	60	-0.735	2.248	4	3	1.25	12.5	9.38	1
	RLR1	0.02	0	0	0	0	0	0	0	0	0	0	0	0	0	0	0	0	0	0	0	0	0	0	0	0	0	0	0	0	0	0	0	0	0	0	0	0	0	0	0	0	0	0	0	0	0	0	0
	MRPS17	0.021	0	1	115	0.67	0.08	66	0.8	7	2	9	6	10	14	11	9	16	17	6	8	0.95	0.8	0.25	0.18	0.37	0.87	0.7	0.97	0.7	0.71	0.95	0.57	0	33	114.5	-0.065	1.128	-0.735	14.29	28.57	-0.735	1.505	5	1	3	15.15	3.03	1
	FUN30	0.022	0	0	221	0.77	0.17	464	0.85	5	8	13	4	27	14	17	33	28	22	26	24	0.93	0.98	0.61	0.18	0.38	0.97	0.76	0.83	0.95	0.75	0.85	0.8	0	16	77.5	-0.067	1.873	-0.735	20	40	-0.735	2.241	3	2	1.33	18.75	12.5	1
	YFR016C	0.022	0	0	110	0.78	0.08	381	0.83	4	2	9	4	24	13	6	10	6	17	8	7	0.89	0.89	0.43	0.19	0.78	0.81	0.99	0.78	0.82	0.93	0.68	0.94	0	22	94.5	0.496	1.54	-0.735	20	40	-0.735	2.241	2	0	3	9.09	0	1
	SMC3	0.023	0	0	148	0.76	0.11	332	0.82	10	0	8	6	9	21	11	15	14	7	23	24	0.95	0	0.31	0.46	0.87	0.73	0.94	0.73	0.72	0.84	0.66	0.93	0	22	121.5	-0.093	0.751	-1.336	33.33	16.67	-1.937	0.751	3	7	0.5	13.64	31.82	1
	MRPL35	0.024	0	1	80	0.71	0.06	93	0.81	6	3	10	0	2	8	2	8	5	7	11	18	0.66	0.17	0.25	0	0.89	0.59	0.97	0.73	0.79	0.88	0.85	0.9	0	29	164.25	1.1125	1.4895	-0.735	16.67	66.67	-0.735	2.248	1	0	2	3.45	0	1
	YBR241C	0.024	0	1	121	0.64	0.08	348	0.84	4	3	2	9	23	13	3	6	11	11	14	22	0.94	0.71	0.65	0.63	0.59	0.15	0.48	0.74	0.94	0.71	0.86	0.58	0	34	164.25	0.6115	1.474	-0.735	16.67	50	-0.735	2.241	8	8	1	23.53	23.53	1
	MAK3	0.027	0	1	127	0.74	0.09	101	0.72	5	4	9	5	9	13	10	16	4	19	18	15	0.83	0.2	0.2	0.19	0.92	0.77	0.93	0.81	0.76	0.92	0.69	0.89	0	26	118.75	0.2025	1.873	-0.735	16.67	33.33	-0.735	2.241	3	1	2	11.54	3.85	1
	YMD8	0.028	0	0	119	0.72	0.08	164	0.85	7	6	6	4	18	11	13	10	8	15	7	14	0.72	0.96	0.9	0.28	0.26	0.97	0.75	0.81	0.84	0.72	0.88	0.87	0	20	160	-0.262	1.4895	-1.336	40	40	-1.937	1.505	6	0	7	30	0	1
	ETT1	0.029	0	0	117	0.6	0.07	144	0.82	2	1	4	13	12	8	8	4	7	21	19	18	0.94	0.73	0.12	0.21	0.19	0.26	0.54	0.76	0.88	0.88	0.7	0.84	0	46	93.75	0.43	1.172	-1.937	12.5	50	-1.937	2.241	4	6	0.71	8.7	13.04	1
	COY1	0.032	0	1	114	0.78	0.09	228	0.85	8	3	6	0	12	18	6	14	10	12	16	9	0.86	0.5	0.24	0	0.93	0.67	0.94	0.8	0.84	0.88	0.74	0.86	0	12	57.1	-0.119	2.248	-0.518	33.33	33.33	-0.518	2.248	3	0	4	25	0	1
	AIM29	0.035	0	0	135	0.7	0.09	52	0.79	5	0	6	7	17	10	18	13	17	6	22	14	0.78	0	0.28	0.68	0.63	0.92	0.74	0.91	0.83	0.56	0.43	0.91	0	17	96.5	-0.119	0.751	-0.735	33.33	33.33	-0.735	0.751	3	1	2	17.65	5.88	1
	IMO32	0.037	0	0	79	0.7	0.05	206	0.67	8	5	9	9	4	5	8	2	8	4	5	12	0.91	0.8	0.34	0.25	0.79	0.71	0.81	0.76	0.84	0.79	0.85	0.8	0	16	160	-0.119	1.505	-0.735	33.33	33.33	-0.735	1.505	6	1	3.5	37.5	6.25	1
	MNN2	0.039	0	0	202	0.69	0.14	250	0.82	6	10	6	0	24	25	18	35	18	23	23	14	0.78	0.93	0.56	0	0.47	0.9	0.89	0.43	0.33	0.93	0.81	0.85	0	19	103.5	-0.119	1.873	-0.735	20	40	-0.735	2.241	5	0	6	26.32	0	1
	RPL9B	0.039	0	0	112	0.59	0.07	63	0.84	2	0	6	6	13	15	17	2	12	2	20	17	0.73	0	0.33	0.36	0.62	0.88	0.76	0.42	0.49	0.9	0.64	0.28	0	39	153.25	0.214	1.474	-1.336	25	37.5	-1.937	1.505	1	6	0.29	2.56	15.38	1
	PKC1	0.04	0	1	137	0.72	0.1	404	0.85	5	7	5	6	14	19	5	17	17	12	13	17	0.98	0.99	0.66	0.9	0.78	0.21	0.65	0.7	0.97	0.81	0.79	0.7	0	19	96.5	0.496	1.496	-1.041	40	40	-1.347	2.241	6	1	3.5	31.58	5.26	1
	PRP19	0.04	0	0	123	0.69	0.08	208	0.81	7	11	6	12	9	5	12	7	15	13	12	14	0.9	0.21	0.18	0.56	0.97	0.65	0.71	0.74	0.81	0.9	0.76	0.74	0	19	162.5	-0.119	1.474	-0.735	20	20	-0.735	1.474	2	0	3	11.11	0	1
	SEC3	0.041	0	0	99	0.71	0.07	433	0.83	9	7	6	7	4	8	12	14	8	8	9	7	0.97	0.77	0.19	0.2	0.4	0.77	0.88	0.81	0.83	0.55	0.76	0.86	0	17	130.25	0.052	0.839	-0.735	50	50	-0.735	0.839	4	0	5	23.53	0	1
	VHS1	0.042	0	0	154	0.55	0.08	185	0.84	0	1	8	5	6	9	27	35	9	23	12	19	0	0.37	0.86	0.83	0.78	0.65	0.29	0.4	0.58	0.55	0.76	0.7	0	21	108.25	0.1765	0.897	-0.8125	33.33	33.33	-0.89	1.043	8	4	1.8	38.1	19.05	1
	GGA2	0.043	0	0	135	0.78	0.1	233	0.84	10	4	6	4	15	8	9	18	18	8	15	20	0.91	0.19	0.2	0.44	0.95	0.72	0.81	0.81	0.73	0.94	0.86	0.86	0	30	146.5	-0.067	1.474	-1.336	28.57	42.86	-1.937	2.248	5	5	1	16.67	16.67	1
	SLX9	0.043	0	1	146	0.74	0.11	72	0.85	7	8	12	6	16	17	18	10	14	25	10	3	0.94	0.33	0.24	0.19	0.87	0.75	0.93	0.78	0.82	0.89	0.7	0.85	0	17	77.5	-0.067	1.873	-0.735	20	40	-0.735	2.241	2	0	3	11.76	0	1
	YHR127W	0.043	0	1	105	0.78	0.08	104	0.84	8	2	6	4	8	8	9	8	2	12	21	17	0.97	0.26	0.15	0.19	0.92	0.88	0.95	0.75	0.87	0.88	0.78	0.87	0	27	126.5	0.021	1.505	-0.735	16.67	16.67	-0.735	1.505	6	7	0.88	22.22	25.93	1
	MSN5	0.045	0	0	136	0.74	0.1	321	0.85	2	0	4	9	14	13	22	7	9	16	23	17	0.74	0	0.97	0.9	0.65	0.97	0.31	0.6	0.93	0.81	0.75	0.89	0	10	111.55	-0.427	NA	-0.735	50	0	-0.735	0	4	0	5	40	0	1
	CLU1	0.049	0	1	106	0.72	0.08	436	0.84	8	4	2	9	17	15	2	6	14	6	12	11	0.72	0.92	0.7	0.25	0.59	0.71	0.91	0.78	0.93	0.65	0.84	0.83	0	24	103.5	-0.119	1.8575	-0.6265	28.57	28.57	-0.735	2.241	6	4	1.4	25	16.67	1
	SCD6	0.049	0	0	134	0.74	0.1	135	0.82	15	10	4	2	13	15	14	22	4	6	17	12	0.89	0.22	0.79	0.32	0.97	0.35	0.94	0.75	0.95	0.66	0.82	0.92	0	16	87	0.2025	1.496	-0.735	16.67	33.33	-0.735	2.241	3	0	4	18.75	0	1
	CNA1	0.05	0	1	100	0.79	0.08	197	0.85	13	2	8	2	5	9	16	7	21	4	5	8	0.68	0.92	0.88	0.12	0.46	0.93	0.73	0.94	0.84	0.74	0.89	0.83	0	32	160	0.472	1.873	-0.735	20	40	-0.735	2.241	5	7	0.75	15.62	21.88	1
	ERG13	0.05	0	1	145	0.71	0.1	190	0.84	13	13	13	0	20	10	14	11	14	11	17	9	0.26	0.26	0.64	0	0.73	0.91	0.77	0.85	0.92	0.73	0.87	0.88	0	48	153.25	0.1165	1.474	-0.756	37.5	37.5	-1.937	1.505	10	11	0.92	20.83	22.92	1
	MAM3	0.052	0	0	145	0.56	0.08	306	0.86	13	6	8	2	14	27	20	13	28	7	4	3	0.94	0.66	0.32	0.2	0.29	0.6	0.28	0.61	0.67	0.73	0.48	0.77	0	19	96.5	0.472	1.496	-0.735	20	40	-0.735	2.241	5	0	6	26.32	0	1
	TRS23	0.052	0	0	109	0.75	0.08	100	0.81	8	7	9	3	6	10	14	17	13	6	6	10	0.81	0.3	0.26	0.53	0.89	0.8	0.85	0.87	0.77	0.88	0.87	0.84	0	19	118.75	0.693	1.873	-0.735	25	50	-0.735	2.241	4	2	1.67	21.05	10.53	1
	PEX30	0.058	0	0	146	0.75	0.11	219	0.81	6	11	5	12	12	14	6	15	22	16	8	19	0.98	0.78	0.26	0.27	0.75	0.69	0.88	0.8	0.8	0.84	0.79	0.93	0	22	96.5	0.751	1.474	-0.6265	40	60	-0.735	2.241	5	1	3	22.73	4.55	1
	FMP41	0.059	0	0	116	0.75	0.09	95	0.79	10	6	9	6	19	8	1	13	8	8	18	10	0.9	0.45	0.28	0.57	0.91	0.64	0.69	0.86	0.71	0.88	0.75	0.88	0	16	164.25	0.6775	1.861	-0.735	25	50	-0.735	2.248	3	0	4	18.75	0	1
	YPT32	0.06	0	1	187	0.77	0.14	103	0.81	12	13	13	10	20	24	16	13	16	22	10	18	0.9	0.44	0.35	0.41	0.94	0.74	0.93	0.79	0.79	0.94	0.82	0.83	0	11	111.55	-0.427	NA	-0.735	50	0	-0.735	0	0	0	1	0	0	1
	PSR1	0.064	0	0	107	0.7	0.07	189	0.8	10	8	13	4	8	13	7	8	10	17	3	6	0.92	0.62	0.84	0.96	0.77	0.35	0.58	0.88	0.9	0.79	0.17	0.18	0	37	163	0.1765	1.8765	-0.7455	33.33	33.33	-0.756	2.248	13	1	7	35.14	2.7	1
	PRP38	0.065	0	0	74	0.73	0.05	66	0.83	7	7	4	0	3	9	11	13	1	6	4	9	0.88	0.48	0.19	0	0.67	0.87	0.64	0.91	0.97	0.58	0.61	0.93	0	18	118.75	0.9885	1.873	NA	0	50	-0.119	2.241	4	0	5	22.22	0	1
	RPN2	0.066	0	0	116	0.66	0.08	390	0.86	2	2	8	10	20	2	11	12	8	8	18	15	0.95	0.23	0.23	0.17	0.47	0.94	0.92	0.65	0.91	0.76	0.9	0.76	0	15	118.25	-0.093	1.505	-0.735	25	25	-0.735	1.505	5	2	2	33.33	13.33	1
	RCR2	0.068	0	1	96	0.68	0.06	101	0.76	7	5	5	3	12	4	16	14	10	7	3	10	0.85	0.34	0.13	0.17	0.4	0.86	0.8	0.87	0.89	0.81	0.62	0.73	0	16	77.5	-0.119	2.241	-0.735	33.33	33.33	-0.735	2.241	3	0	4	18.75	0	1
	BDF2	0.071	0	1	170	0.6	0.1	191	0.87	16	13	14	19	20	20	11	4	12	14	16	11	0.37	0.3	0.2	0.68	0.87	0.39	0.3	0.86	0.79	0.85	0.86	0.84	0	34	146.5	0.472	2.241	-1.336	18.18	27.27	-1.937	2.248	0	3	0.25	0	8.82	1
	NGR1	0.071	0	0	91	0.73	0.07	277	0.87	7	1	1	2	9	5	11	12	12	9	7	15	0.91	0.84	0.7	0.75	0.9	0.9	0.46	0.32	0.94	0.65	0.99	0.75	0	23	160	0.751	1.505	-0.735	11.11	55.56	-0.735	2.248	7	1	4	30.43	4.35	1
	MAP1	0.072	0	0	136	0.72	0.1	109	0.84	10	0	7	8	10	20	18	16	9	13	14	11	0.65	0	0.28	0.5	0.89	0.83	0.84	0.89	0.37	0.52	0.87	0.82	0	24	162.5	0.472	1.4895	-0.735	14.29	28.57	-0.735	1.505	5	7	0.75	20.83	29.17	1
	BSD2	0.074	0	1	149	0.79	0.12	114	0.84	12	0	10	4	12	14	20	16	14	14	22	11	0.83	0	0.31	0.39	0.93	0.71	0.85	0.81	0.76	0.89	0.86	0.85	0	23	130.5	0.6235	1.474	-1.336	20	50	-1.937	2.248	5	0	6	21.74	0	1
	CDC53	0.076	0	0	137	0.72	0.1	307	0.85	9	5	2	4	7	12	18	8	17	23	10	22	0.79	0.95	0.94	0.81	0.97	0.2	0.29	0.9	0.82	0.82	0.95	0.84	0	14	96.5	-0.119	0.751	-0.735	33.33	33.33	-0.735	0.751	5	3	1.5	35.71	21.43	1
	ADE8	0.077	0	0	121	0.76	0.09	141	0.87	14	5	1	8	15	6	3	5	11	21	9	23	0.94	0.87	0.36	0.4	0.72	0.4	0.4	0.97	0.78	0.84	0.85	0.78	0	20	160	-0.119	1.4895	-0.735	20	40	-0.735	1.505	1	1	1	5	5	1
	TRL1	0.078	0	1	0	0	0	0	0	0	0	0	0	0	0	0	0	0	0	0	0	0	0	0	0	0	0	0	0	0	0	0	0	0	18	80.25	0.2025	1.873	-0.756	16.67	33.33	-0.756	2.241	5	0	6	27.78	0	1
	HIF1	0.082	0	0	159	0.76	0.12	187	0.84	5	6	8	12	14	12	5	16	19	14	23	25	0.48	0.34	0.77	0.96	0.61	0.95	0.3	0.51	0.92	0.79	0.74	0.94	0	36	93	-0.119	0.7965	-0.735	42.86	28.57	-1.408	0.842	7	6	1.14	20.59	17.65	1
	TRP2	0.082	0	0	99	0.79	0.08	204	0.83	11	10	3	6	6	6	1	4	16	13	14	9	0.97	0.81	0.1	0.43	0.4	0.91	0.57	0.85	0.9	0.74	0.91	0.87	0	24	163	0.4835	1.873	-0.735	16.67	33.33	-0.735	2.241	4	0	5	16.67	0	1
	SES1	0.083	0	0	117	0.65	0.08	135	0.81	4	1	2	10	9	14	17	9	20	8	9	14	0.92	0.14	0.13	0.17	0.22	0.93	0.78	0.9	0.74	0.4	0.67	0.73	0	18	77.5	-0.119	1.873	-0.6265	40	40	-0.735	2.241	1	2	0.67	5.56	11.11	1
	AIP1	0.085	0	0	122	0.73	0.09	195	0.84	6	11	4	4	19	6	10	16	15	4	13	14	0.97	0.91	0.18	0.35	0.81	0.43	0.29	0.95	0.73	0.77	0.9	0.69	0	27	80.25	-0.093	1.8575	-0.7455	33.33	33.33	-0.756	2.241	1	0	2	3.7	0	1
	CPR1	0.087	0	1	190	0.61	0.11	81	0.83	3	5	6	9	32	22	14	15	10	34	21	19	0.73	0.41	0.36	0.19	0.29	0.27	0.5	0.92	0.79	0.89	0.84	0.86	0	33	138.5	0.6235	1.8575	-0.9725	25	50	-1.21	2.248	2	2	1	6.06	6.06	1
	MMS2	0.087	0	0	105	0.74	0.08	33	0.78	0	0	9	5	10	11	15	11	12	13	10	9	0	0	0.92	0.73	0.25	0.55	0.75	0.84	0.77	0.93	0.84	0.79	0	26	156.25	-0.9725	NA	-1.21	75	0	-1.937	0	6	2	2.33	23.08	7.69	1
	YRB30	0.088	0	1	93	0.66	0.06	130	0.85	0	4	11	7	4	7	8	13	12	4	17	6	0	0.28	0.19	0.49	0.88	0.49	0.84	0.81	0.73	0.88	0.77	0.89	0	14	124.5	-0.401	NA	-0.7455	50	0	-0.756	0.472	1	0	2	7.14	0	1
	MEP3	0.093	0	1	125	0.55	0.07	220	0.85	6	5	4	8	12	9	21	19	8	7	18	8	0.74	0.82	0.76	0.75	0.76	0.2	0.22	0.35	0.47	0.76	0.71	0.83	0	41	103.5	-0.119	1.474	-0.735	27.27	27.27	-1.937	2.241	14	0	15	35	0	1
	PER33	0.096	0	0	126	0.77	0.1	78	0.82	6	6	2	6	13	6	9	7	12	17	23	19	0.86	0.29	0.07	0.45	0.92	0.66	0.89	0.92	0.73	0.77	0.92	0.74	0	30	100	0.316	1.505	-0.735	16.67	50	-0.735	2.241	3	2	1.33	10	6.67	1
	MET3	0.097	0	0	78	0.58	0.04	175	0.81	4	5	0	3	4	18	11	4	3	5	6	15	0.96	0.65	0	0.92	0.3	0.33	0.43	1	0.98	0.76	0.87	0.5	0	36	96.5	-0.065	2.241	-0.735	33.33	33.33	-0.89	2.248	5	6	0.86	13.89	16.67	1
	TSR3	0.102	0	0	125	0.8	0.1	129	0.8	6	4	1	4	7	12	13	14	17	13	16	18	0.91	0.62	0.16	0.18	0.65	0.81	0.9	0.87	0.88	0.77	0.9	0.76	0	29	103.5	-0.119	1.8575	-1.336	28.57	28.57	-1.937	2.241	5	0	6	17.24	0	1
	SRB6	0.105	0	0	134	0.76	0.1	56	0.79	4	11	4	2	16	12	24	18	22	7	4	10	0.96	0.65	0.31	0.47	0.9	0.63	0.93	0.67	0.92	0.26	0.82	0.74	0	26	77.5	2.241	2.2445	NA	0	66.67	-0.119	2.248	1	0	2	3.85	0	1
	SPC2	0.107	0	0	80	0.67	0.05	49	0.74	6	5	5	2	4	10	13	10	10	6	5	4	0.95	0.4	0.42	0.96	0.7	0.27	0.52	0.77	0.87	0.87	0.91	0.81	0	41	88.75	-0.427	1.474	-1.0355	50	37.5	-1.937	2.241	3	0	4	7.32	0	1
	ATG27	0.111	0	0	133	0.56	0.07	119	0.84	11	9	10	2	14	24	6	2	12	18	6	19	0.82	0.26	0.35	0.46	0.24	0.31	0.23	0.57	0.7	0.81	0.76	0.92	0	24	131.75	0.1765	1.873	-0.735	16.67	33.33	-0.735	2.241	2	3	0.75	8.33	12.5	1
	SWA2	0.113	0	1	140	0.78	0.11	209	0.83	9	8	3	3	14	15	13	10	9	27	10	19	0.85	0.36	0.44	0.94	0.8	0.96	0.26	0.79	0.95	0.87	0.89	0.89	0	21	87	1.128	1.505	NA	0	75	-0.119	2.241	2	0	3	9.52	0	1
	LHP1	0.115	0	0	110	0.73	0.08	98	0.83	4	7	3	9	4	3	29	20	8	6	15	2	0.94	0.57	0.27	0.17	0.26	0.9	0.78	0.88	0.89	0.82	0.85	0.82	0	16	118.75	0.693	1.873	-0.735	25	50	-0.735	2.241	1	0	2	6.25	0	1
	MRS6	0.115	0	0	114	0.72	0.08	216	0.88	2	2	6	3	10	10	13	18	12	17	14	7	0.69	0.84	0.94	0.62	0.85	0.78	0.2	0.74	0.85	0.86	0.66	0.77	0	28	94.5	0.751	0.839	-0.735	20	60	-0.735	2.241	2	6	0.43	7.14	21.43	1
	OTU2	0.115	0	0	74	0.6	0.04	95	0.82	8	9	9	4	3	4	2	2	9	4	9	11	0.79	0.24	0.28	0.5	0.91	0.68	0.41	0.65	0.65	0.83	0.63	0.81	0	23	121.5	0.623	1.4895	-1.937	12.5	50	-1.937	2.241	1	1	1	4.35	4.35	1
	CAB2	0.122	0	0	74	0.69	0.05	116	0.8	6	8	4	9	15	11	7	4	5	3	0	2	0.91	0.87	0.4	0.2	0.82	0.68	0.81	0.84	0.35	0.93	0	0.81	0	23	96.5	-0.119	1.496	-0.735	20	40	-0.735	2.241	6	3	1.75	26.09	13.04	1
	CUZ1	0.123	0	1	147	0.72	0.1	84	0.79	8	10	10	6	20	8	10	17	18	14	12	14	0.5	0.98	0.89	0.24	0.22	0.77	0.81	0.9	0.69	0.93	0.85	0.82	0	39	160	-0.065	1.128	-0.7455	28.57	28.57	-0.756	1.505	10	5	1.83	25.64	12.82	1
	HMG1	0.123	0	0	154	0.64	0.1	384	0.86	6	2	6	2	14	19	17	17	15	19	23	14	0.84	0.86	0.66	0.54	0.44	0.52	0.38	0.35	0.85	0.83	0.83	0.73	0	29	95.5	0.6115	1.172	-0.735	12.5	50	-0.735	2.241	4	2	1.67	13.79	6.9	1
	DAD4	0.124	0	0	133	0.82	0.11	31	0.89	3	10	2	8	9	25	12	17	14	18	6	9	0.58	0.17	0.14	0.95	0.95	0.86	0.9	0.91	0.85	0.89	0.89	0.89	0	6	NA	NA	NA	NA	NA	NA	NA	NA	0	0	1	0	0	1
	PAP1	0.124	0	1	111	0.74	0.08	190	0.81	9	4	6	8	12	19	12	11	10	6	6	8	0.97	0.81	0.56	0.97	0.78	0.23	0.8	0.88	0.92	0.81	0.9	0.83	0	14	166	-0.735	NA	-0.735	100	0	-0.735	0	3	0	4	21.43	0	1
	PDE2	0.129	0	1	106	0.73	0.08	168	0.84	0	6	6	7	9	8	9	8	13	15	15	10	0	0.77	0.84	0.95	0.61	0.22	0.29	0.92	0.72	0.85	0.89	0.86	0	20	120	0.6775	1.8575	-0.735	25	50	-0.735	2.241	7	0	8	35	0	1
	ARO3	0.13	0	0	97	0.54	0.05	121	0.84	4	2	4	10	17	6	14	2	13	11	10	4	0.73	0.83	0.51	0.21	0.29	0.56	0.76	0.75	0.43	0.52	0.78	0.92	0	25	131.25	-0.427	0.751	-0.9725	50	25	-1.21	0.751	4	0	5	16	0	1
	RRP1	0.132	0	0	96	0.77	0.07	82	0.83	6	6	7	4	12	7	13	11	5	1	10	14	0.9	0.6	0.19	0.35	0.91	0.73	0.95	0.83	0.88	0.85	0.84	0.82	0	29	146.5	-0.067	2.241	-1.336	28.57	42.86	-1.937	2.248	5	5	1	17.24	17.24	1
	APL5	0.136	0	0	79	0.77	0.06	249	0.84	6	4	4	2	10	2	8	4	5	11	11	12	0.82	0.31	0.29	0.35	0.86	0.92	0.67	0.94	0.78	0.89	0.9	0.82	0	27	77.5	-0.119	2.241	-0.756	42.86	14.29	-1.315	2.241	3	0	4	11.11	0	1
	PTC2	0.143	0	0	92	0.75	0.07	255	0.8	0	4	0	1	4	8	9	16	17	11	14	8	0	0.85	0	0.57	0.93	0.52	0.32	0.87	0.77	0.95	0.8	0.74	0	23	96.5	0.751	1.1565	-0.6265	28.57	57.14	-0.735	1.505	5	4	1.2	21.74	17.39	1
	SET1	0.147	0	0	128	0.78	0.1	368	0.85	3	10	7	13	15	10	14	11	15	11	8	11	0.97	0.76	0.71	0.94	0.7	0.31	0.95	0.71	0.71	0.98	0.69	0.93	0	22	161.25	0.188	1.505	-1.336	25	37.5	-1.937	2.248	6	0	7	27.27	0	1
	AKL1	0.148	0	0	123	0.73	0.09	428	0.86	9	8	10	4	9	8	7	11	12	12	17	16	0.64	0.95	0.88	0.4	0.22	0.13	0.77	0.77	0.94	0.85	0.82	0.85	0	16	90.5	-0.093	3.563	-0.735	16.67	33.33	-0.735	4.885	5	2	2	31.25	12.5	1
	HOM3	0.148	0	1	98	0.73	0.07	168	0.85	6	4	2	2	6	2	14	14	8	16	11	13	0.79	0.97	0.61	0.1	0.22	0.55	0.76	0.7	0.75	0.85	0.81	0.81	0	40	131.75	0.623	1.505	-0.735	10	50	-0.735	2.248	12	3	3.25	30	7.5	1
	SIS1	0.15	0	0	99	0.69	0.07	126	0.88	0	1	4	3	12	8	14	10	21	11	13	2	0	0.58	0.69	0.63	0.36	0.26	0.68	0.74	0.89	0.73	0.91	0.93	0	59	105.5	0.214	1.5415	-1.0515	33.33	33.33	-1.937	2.248	5	2	2	8.62	3.45	1
	IES5	0.152	0	0	118	0.43	0.05	40	0.88	4	5	8	8	17	30	12	3	5	9	7	10	0.6	0.18	0.27	0.28	0.21	0.24	0.52	0.72	0.77	0.72	0.85	0.73	0	16	118.75	-0.427	NA	-1.041	50	0	-1.347	0.472	0	2	0.33	0	12.5	1
	PFK1	0.153	0	1	86	0.52	0.04	365	0.87	3	3	2	5	1	2	5	21	18	10	6	10	0.92	0.75	0.68	0.83	0.85	0.36	0.18	0.27	0.86	0.51	0.17	0.46	0	21	160	0.751	1.474	-0.735	20	60	-0.735	1.505	2	1	1.5	9.52	4.76	1
	RPL3	0.154	0	1	155	0.48	0.07	143	0.83	1	1	5	2	21	19	17	21	24	18	16	10	0.54	0.2	0.24	0.14	0.36	0.79	0.83	0.72	0.28	0.24	0.24	0.56	0	40	160	-0.065	1.4895	-0.7455	36.36	36.36	-1.315	2.248	0	5	0.17	0	12.5	1
	SNA2	0.156	0	0	217	0.46	0.1	26	0.79	10	6	5	14	35	25	35	20	10	1	25	31	0.76	0.39	0.27	0.3	0.31	0.31	0.34	0.22	0.35	0.78	0.79	0.82	0	31	131.25	0.623	2.241	-0.735	16.67	50	-0.735	2.248	13	2	4.67	41.94	6.45	1
	BEM2	0.16	0	0	148	0.68	0.1	592	0.85	7	9	1	6	18	14	15	19	10	14	18	17	0.72	0.41	0.55	0.41	0.47	0.27	0.89	0.77	0.82	0.78	0.85	0.83	0	22	131.25	0.316	1.4995	-0.735	25	50	-0.735	2.248	7	0	8	31.82	0	1
	MMS21	0.161	0	1	146	0.77	0.11	86	0.82	4	4	6	3	9	18	10	17	26	6	24	19	0.69	0.15	0.53	0.86	0.62	0.89	0.71	0.87	0.83	0.73	0.85	0.73	0	21	83	-0.119	0.751	-0.756	33.33	33.33	-0.756	0.751	2	0	3	9.52	0	1
	RRP42	0.162	0	1	132	0.73	0.1	110	0.79	4	6	7	7	7	10	16	17	23	21	11	3	0.95	0.83	0.15	0.43	0.25	0.92	0.77	0.91	0.82	0.73	0.86	0.3	0	13	160	-0.119	1.505	-0.735	33.33	33.33	-0.735	1.505	1	0	2	7.69	0	1
	CYM1	0.164	0	1	104	0.86	0.09	302	0.83	8	5	2	2	6	14	12	7	13	12	16	7	0.92	0.87	0.09	0.49	0.57	0.98	0.84	0.9	0.94	0.85	0.91	0.9	0	12	57.05	-0.3185	0.751	-0.9165	50	25	-1.315	0.751	3	0	4	25	0	1
	HGH1	0.176	0	0	107	0.76	0.08	102	0.84	2	3	1	3	15	15	5	6	11	12	10	24	0.93	0.48	0.34	0.13	0.59	0.92	0.57	0.89	0.81	0.81	0.95	0.77	0	26	112	-0.093	1.873	-1.336	33.33	33.33	-1.937	2.241	3	1	2	11.54	3.85	1
	YMR178W	0.177	0	0	93	0.76	0.07	81	0.84	1	3	9	0	10	11	6	8	8	14	10	13	0.94	0.3	0.19	0	0.9	0.65	0.89	0.75	0.81	0.89	0.88	0.89	0	0	0	0	0	0	0	0	0	0	0	0	0	0	0	0
	TSR2	0.183	0	0	95	0.8	0.08	63	0.82	7	2	3	2	10	15	8	11	6	16	2	13	0.94	0.84	0.2	0.12	0.89	0.67	0.93	0.81	0.92	0.83	0.84	0.86	0	34	94.5	0.472	0.839	-0.735	14.29	42.86	-0.735	2.241	3	10	0.36	8.82	29.41	1
	CAB3	0.188	0	0	122	0.75	0.09	215	0.85	5	2	9	3	13	19	10	19	15	12	9	6	0.78	0.47	0.19	0.33	0.92	0.72	0.86	0.83	0.83	0.86	0.7	0.74	0	17	160	-0.067	1.4895	-0.735	20	40	-0.735	1.505	3	1	2	17.65	5.88	1
	ESS1	0.188	0	0	191	0.83	0.16	120	0.83	16	2	5	1	26	12	20	30	16	15	28	20	0.85	0.17	0.41	0.49	0.95	0.75	0.81	0.87	0.71	0.92	0.84	0.83	0	16	166	-0.119	2.248	-0.735	33.33	33.33	-0.735	2.248	3	2	1.33	18.75	12.5	1
	PBN1	0.188	0	0	127	0.83	0.1	120	0.82	10	3	0	6	12	12	8	12	20	14	17	13	0.91	0.39	0	0.86	0.81	0.7	0.73	0.96	0.82	0.84	0.89	0.85	0	15	96.5	0.472	1.496	-0.735	20	40	-0.735	2.241	4	0	5	26.67	0	1
	CNS1	0.189	0	1	108	0.7	0.07	127	0.82	8	6	3	2	10	13	17	13	15	6	7	8	0.95	0.34	0.25	0.18	0.93	0.82	0.84	0.33	0.54	0.92	0.89	0.8	0	31	160	1.474	1.873	-0.735	14.29	57.14	-0.735	2.248	4	5	0.83	13.33	16.67	1
	NAN1	0.192	0	0	141	0.69	0.1	277	0.84	7	6	3	3	20	11	16	8	18	15	18	16	0.86	0.34	0.17	0.39	0.57	0.89	0.22	0.86	0.81	0.86	0.75	0.94	0	24	96.5	0.496	1.496	-0.735	20	40	-0.735	2.241	0	7	0.12	0	29.17	1
	YKL077W	0.192	0	1	116	0.7	0.08	109	0.82	10	6	7	8	9	8	13	18	10	3	8	16	0.96	0.58	0.26	0.15	0.18	0.84	0.82	0.79	0.92	0.8	0.76	0.86	0	0	0	0	0	0	0	0	0	0	0	0	0	0	0	0
	SYO1	0.193	0	0	86	0.8	0.07	184	0.85	11	8	1	0	8	1	5	12	10	7	14	9	0.77	0.92	0.83	0	0.39	0.8	0.88	0.82	0.87	0.87	0.81	0.89	0	30	160	0.751	1.505	-1.336	22.22	55.56	-1.937	2.248	2	4	0.6	6.67	13.33	1
	YTM1	0.202	0	0	168	0.64	0.11	168	0.85	4	6	12	4	8	22	14	19	21	17	18	23	0.94	0.7	0.28	0.38	0.53	0.88	0.62	0.36	0.34	0.89	0.67	0.9	0	37	96.5	0.472	1.496	-0.735	20	40	-0.735	2.241	4	3	1.25	10.81	8.11	1
	MRPL27	0.203	0	0	103	0.7	0.07	48	0.8	6	2	5	5	9	6	9	13	16	6	18	8	0.85	0.4	0.26	0.66	0.91	0.89	0.45	0.37	0.9	0.71	0.78	0.87	0	30	96.5	-0.067	1.474	-0.6265	28.57	42.86	-0.735	2.248	8	0	9	26.67	0	1
	NOP10	0.203	0	0	92	0.66	0.06	17	0.78	2	6	5	6	5	8	4	18	8	11	12	7	0.94	0.4	0.15	0.19	0.49	0.69	0.9	0.69	0.89	0.77	0.8	0.81	0	46	103.5	-0.735	1.873	-0.983	57.14	28.57	-1.315	2.241	4	9	0.5	8.7	19.57	1
	TMA20	0.205	0	1	63	0.72	0.04	55	0.78	3	3	4	1	2	5	10	6	3	15	8	3	0.47	0.97	0.72	0.23	0.16	0.84	0.81	0.79	0.84	0.82	0.59	0.28	0	13	166	-0.119	2.248	-0.735	33.33	33.33	-0.735	2.248	1	0	2	7.69	0	1
	YSY6	0.205	0	1	140	0.52	0.07	19	0.87	15	11	9	16	20	12	5	2	12	18	14	6	0.75	0.3	0.27	0.27	0.19	0.32	0.39	0.81	0.72	0.81	0.89	0.77	0	31	166	-0.065	1.4995	-0.735	20	40	-0.735	2.248	1	10	0.18	3.23	32.26	1
	JJJ3	0.206	0	0	132	0.78	0.1	59	0.82	3	9	6	6	6	18	10	10	16	10	18	20	0.88	0.98	0.42	0.18	0.44	0.91	0.77	0.86	0.9	0.85	0.77	0.82	0	16	96.5	0.751	2.241	-0.735	20	60	-0.735	4.885	1	1	1	6.25	6.25	1
	RAP1	0.209	0	0	115	0.72	0.08	374	0.85	9	3	2	5	13	5	8	15	13	15	15	12	0.91	0.78	0.54	0.2	0.21	0.92	0.74	0.91	0.76	0.81	0.81	0.72	1	15	162.5	-0.119	1.474	-0.735	33.33	33.33	-0.735	1.474	5	0	6	35.71	0	1
	UBA4	0.209	0	0	120	0.68	0.08	181	0.82	8	8	7	5	14	13	14	10	4	17	12	8	0.65	0.24	0.21	0.79	0.93	0.65	0.93	0.87	0.45	0.92	0.4	0.42	0	24	131.25	0.6115	0.839	-0.735	16.67	50	-0.735	2.248	1	1	1	4.17	4.17	1
	YCR087C-A	0.212	0	0	128	0.79	0.1	81	0.87	6	5	6	6	7	19	12	7	12	13	17	18	0.84	0.25	0.35	0.95	0.89	0.94	0.29	0.88	0.85	0.89	0.89	0.91	0	17	90	-0.093	1.474	NA	0	25	-0.262	1.474	0	0	0	0	0	0
	TRP5	0.214	0	0	169	0.82	0.14	268	0.88	8	2	2	2	4	26	3	17	29	30	23	23	0.89	0.15	0.23	0.18	0.88	0.76	0.88	0.86	0.81	0.94	0.83	0.87	0	21	77.5	-0.119	1.873	-1.041	40	40	-1.347	2.241	3	0	4	14.29	0	1
	HEM3	0.219	0	1	147	0.75	0.11	116	0.83	5	2	11	4	11	9	23	17	22	10	10	23	0.86	0.53	0.98	0.92	0.36	0.27	0.84	0.75	0.72	0.81	0.7	0.89	0	24	153.25	-0.427	1.505	-0.756	50	16.67	-1.937	1.505	8	1	4.5	33.33	4.17	1
	HXK1	0.219	1	1	126	0.57	0.07	174	0.81	0	5	7	7	9	4	18	17	11	11	23	14	0	0.68	0.64	0.71	0.68	0.43	0.48	0.57	0.47	0.44	0.64	0.57	0	54	103.5	0.496	1.2585	-0.7455	15.38	46.15	-0.756	2.248	16	5	2.83	29.63	9.26	1
	SHM2	0.222	0	1	150	0.73	0.11	158	0.82	6	5	3	5	4	9	16	20	18	22	23	19	0.71	0.86	0.83	0.36	0.34	0.27	0.54	0.75	0.84	0.88	0.81	0.88	0	41	103.5	0.495	1.8575	-1.041	22.22	44.44	-1.347	2.248	4	8	0.56	9.76	19.51	1
	CIR2	0.223	0	1	104	0.73	0.08	225	0.84	2	4	3	6	13	2	11	0	12	10	28	13	0.91	0.67	0.52	0.26	0.38	0.85	0.85	0	0.73	0.91	0.85	0.82	0	20	127.25	0.36	1.172	-0.735	25	50	-0.735	1.505	7	2	2.67	35	10	1
	DRE2	0.229	0	0	110	0.77	0.08	92	0.8	4	2	3	5	5	5	8	33	9	5	12	19	0.92	0.78	0.16	0.14	0.97	0.75	0.95	0.67	0.89	0.84	0.82	0.92	0	18	96.5	-0.119	0.751	-0.6265	40	20	-0.735	0.751	3	0	4	16.67	0	1
	PEP8	0.231	0	1	114	0.76	0.09	138	0.84	2	1	2	8	10	13	11	14	10	16	18	9	0.88	0.6	0.11	0.46	0.79	0.55	0.88	0.78	0.92	0.84	0.76	0.95	0	27	114.5	0.496	1.505	-0.735	14.29	42.86	-0.735	4.885	4	0	5	14.81	0	1
	PIM1	0.234	0	0	197	0.72	0.14	437	0.85	12	6	12	9	4	21	18	25	20	26	18	26	0.62	0.98	0.85	0.38	0.7	0.94	0.86	0.78	0.95	0.83	0.6	0.21	0	15	76.5	-0.119	2.241	-0.6265	40	20	-0.735	2.241	5	0	6	33.33	0	1
	NUP1	0.241	0	0	145	0.56	0.08	456	0.86	7	9	4	4	21	14	19	11	11	20	19	6	0.96	0.64	0.06	0.29	0.33	0.27	0.31	0.7	0.79	0.76	0.7	0.89	0	13	94.5	-0.119	0.839	-0.735	33.33	33.33	-0.735	0.839	3	0	4	23.08	0	1
	UTP22	0.241	0	0	105	0.5	0.05	330	0.85	2	0	0	6	11	21	24	17	5	2	11	6	0.59	0	0	0.74	0.8	0.27	0.26	0.49	0.47	0.89	0.75	0.83	0	26	128.25	1.1125	1.4895	-0.735	16.67	66.67	-0.735	2.241	4	7	0.62	15.38	26.92	1
	TRX1	0.244	0	0	111	0.72	0.08	51	0.84	4	0	2	4	13	16	10	11	14	13	9	15	0.91	0	0.2	0.17	0.6	0.63	0.82	0.72	0.81	0.81	0.77	0.86	0	37	103.5	-0.262	1.474	-0.7455	40	20	-0.756	1.474	4	9	0.5	10.81	24.32	1
	KAP122	0.247	0	0	115	0.74	0.08	311	0.82	2	4	10	2	6	21	13	12	17	7	6	15	0.96	0.67	0.22	0.33	0.93	0.6	0.91	0.75	0.84	0.88	0.76	0.92	0	23	160	-0.119	1.4895	-0.7455	28.57	28.57	-0.756	1.505	5	2	2	21.74	8.7	1
	EMC4	0.25	0	1	90	0.73	0.07	55	0.86	6	3	5	9	11	10	9	10	4	5	8	10	0.7	0.09	0.62	0.95	0.82	0.83	0.75	0.83	0.77	0.41	0.5	0.84	0	27	133.25	0.7695	1.505	-1.336	33.33	50	-1.937	2.241	0	0	1	0	0	1
	TOS6	0.25	0	1	121	0.64	0.08	42	0.89	0	4	3	8	16	17	19	10	19	10	9	6	0	0.82	0.9	0.81	0.75	0.44	0.24	0.89	0.71	0.75	0.82	0.65	0	75	100	-0.1905	0.839	-1.315	35.71	21.43	-1.937	1.043	13	8	1.56	17.57	10.81	1
	SHP1	0.253	0	1	130	0.74	0.1	178	0.84	9	7	9	0	15	16	17	14	6	13	14	10	0.9	0.17	0.2	0	0.97	0.87	0.82	0.94	0.54	0.77	0.52	0.89	0	33	131.75	-0.093	1.8765	-0.735	16.67	33.33	-0.735	2.248	6	0	7	18.18	0	1
	TCD2	0.254	0	1	85	0.8	0.07	158	0.84	4	0	0	4	3	6	15	16	4	10	10	13	0.92	0	0	0.26	0.13	0.88	0.75	0.91	0.75	0.84	0.9	0.9	0	23	116	-0.3185	1.505	-0.735	50	16.67	-0.89	1.505	3	8	0.44	13.04	34.78	1
	TVP38	0.256	0	0	131	0.82	0.11	99	0.85	0	4	4	2	22	15	14	18	11	18	15	8	0	0.33	0.26	0.68	0.89	0.81	0.81	0.88	0.87	0.86	0.85	0.86	0	19	103.5	-0.067	1.8765	NA	0	40	-0.262	2.248	0	1	0.5	0	5.26	1
	ENO2	0.257	0	1	123	0.47	0.06	209	0.8	3	0	6	4	10	8	21	22	12	16	9	12	0.68	0	0.57	0.29	0.27	0.21	0.28	0.3	0.76	0.63	0.54	0.84	0	52	161.25	0.2035	1.505	-1.336	25	37.5	-1.937	2.241	2	11	0.25	3.85	21.15	1
	ERG12	0.26	0	0	150	0.73	0.11	177	0.84	5	9	12	10	18	9	13	13	22	12	10	17	0.95	0.83	0.27	0.28	0.94	0.34	0.97	0.75	0.85	0.61	0.93	0.8	0	20	162.5	0.495	1.505	-1.336	28.57	42.86	-1.937	2.248	1	0	2	5	0	1
	URB1	0.261	0	0	98	0.77	0.07	457	0.83	5	6	5	9	12	4	4	9	6	6	15	17	0.9	0.17	0.4	0.49	0.91	0.43	0.79	0.76	0.95	0.95	0.89	0.94	0	17	80.25	-0.427	2.241	-0.756	50	16.67	-1.315	2.241	4	1	2.5	23.53	5.88	1
	DPH5	0.265	0	0	94	0.73	0.07	132	0.85	6	3	9	1	11	8	19	3	15	8	8	3	0.54	0.15	0.26	0.3	0.96	0.86	0.79	0.94	0.75	0.89	0.78	0.68	0	29	109	0.188	1.873	-0.8125	25	25	-0.89	2.241	3	3	1	10.71	10.71	1
	APT2	0.273	0	1	166	0.57	0.09	75	0.85	10	9	3	4	13	18	29	10	21	21	13	15	0.65	0.68	0.89	0.59	0.24	0.26	0.27	0.45	0.9	0.75	0.76	0.84	0	20	128.25	0.316	1.505	-0.9725	33.33	50	-1.21	2.241	6	2	2.33	30	10	1
	SXM1	0.274	0	0	157	0.76	0.12	287	0.85	6	7	2	0	24	12	19	22	15	15	14	21	0.95	0.96	0.95	0	0.21	0.91	0.79	0.9	0.84	0.83	0.87	0.78	0	15	77.5	-0.735	2.241	-1.041	66.67	33.33	-1.347	2.241	2	2	1	13.33	13.33	1
	ALB1	0.275	0	0	114	0.69	0.08	68	0.8	15	2	12	7	8	14	8	4	7	14	16	7	0.65	0.36	0.2	0.2	0.72	0.74	0.88	0.57	0.92	0.87	0.83	0.92	0	46	108.25	0.6115	1.043	-1.336	20	50	-1.937	2.241	2	6	0.43	4.35	13.04	1
	CYS4	0.275	0	1	117	0.61	0.07	177	0.83	8	10	7	5	19	8	7	8	8	8	16	13	0.79	0.52	0.34	0.2	0.29	0.5	0.62	0.81	0.75	0.88	0.75	0.87	0	44	125	0.2035	1.474	-0.735	25	41.67	-1.937	2.241	6	11	0.58	13.64	25	1
	LAA1	0.276	0	0	106	0.8	0.08	608	0.84	9	3	7	0	6	10	12	20	7	18	9	5	0.91	0.17	0.26	0	0.89	0.89	0.91	0.83	0.65	0.91	0.76	0.89	0	13	77.5	-0.119	2.241	-0.735	33.33	33.33	-0.735	2.241	1	0	2	7.69	0	1
	IKI1	0.277	0	0	111	0.79	0.09	109	0.8	10	4	5	0	8	12	10	17	10	14	9	12	0.91	0.22	0.32	0	0.97	0.68	0.87	0.72	0.77	0.93	0.82	0.9	0	12	121.75	0.753	2.241	-0.735	50	50	-0.735	2.241	0	1	0.5	0	8.33	1
	TRM44	0.277	0	0	124	0.71	0.09	183	0.85	6	9	4	6	15	20	16	2	14	8	9	15	0.96	0.66	0.19	0.33	0.94	0.42	0.8	0.35	0.82	0.72	0.82	0.85	0	30	160	0.472	1.873	-0.735	20	40	-0.735	2.241	2	0	3	6.67	0	1
	RPS6B	0.281	0	0	119	0.61	0.07	60	0.83	6	6	1	7	12	11	8	26	12	2	8	20	0.91	0.89	0.48	0.87	0.75	0.87	0.3	0.27	0.33	0.72	0.84	0.76	0	31	103.5	-0.119	1.505	-1.336	28.57	42.86	-1.937	2.241	3	2	1.33	9.68	6.45	1
	KIN1	0.282	0	0	148	0.69	0.1	444	0.86	6	6	5	5	13	17	20	13	14	8	11	30	0.56	0.96	0.94	0.5	0.9	0.4	0.41	0.92	0.63	0.71	0.93	0.77	0	47	85.25	0.021	1.873	-0.8125	25	25	-0.89	2.241	19	0	20	40.43	0	1
	RPS26B	0.284	0	0	127	0.56	0.07	49	0.82	1	6	6	4	17	1	13	25	10	18	17	9	0.58	0.84	0.77	0.86	0.77	0.86	0.45	0.26	0.4	0.37	0.92	0.6	0	58	114.5	0.496	1.505	-0.7455	18.18	45.45	-0.756	2.248	2	8	0.33	3.45	13.79	1
	VPS13	0.284	0	1	72	0.74	0.05	1006	0.84	1	2	7	1	13	0	8	12	2	6	8	12	0.97	0.97	0.87	0.1	0.27	0	0.85	0.91	0.89	0.83	0.76	0.86	0	17	161.25	0.6775	1.4895	-0.735	25	50	-0.735	1.505	1	1	1	5.88	5.88	1
	NUP192	0.285	0	1	143	0.69	0.1	548	0.85	4	4	1	6	10	12	18	17	22	21	20	8	0.71	0.91	0.99	0.75	0.18	0.52	0.91	0.82	0.51	0.74	0.75	0.83	0	12	162.5	0.495	1.8575	-0.6265	40	40	-0.735	2.241	3	1	2	25	8.33	1
	MED1	0.287	0	0	71	0.69	0.05	145	0.83	4	2	2	7	8	6	13	8	6	3	8	4	0.73	0.42	0.25	0.46	0.78	0.37	0.87	0.63	0.71	0.83	0.8	0.91	0	17	77.5	-0.119	2.241	-0.735	33.33	33.33	-0.735	2.241	4	0	5	23.53	0	1
	TMS1	0.289	0	0	87	0.73	0.06	161	0.87	3	3	5	2	7	5	3	16	15	6	6	16	0.95	0.5	0.2	0.56	0.91	0.69	0.91	0.62	0.79	0.6	0.78	0.88	0	26	131.75	0.693	1.8765	NA	0	50	-0.262	2.248	5	0	6	19.23	0	1
	TRM1	0.29	0	1	131	0.69	0.09	238	0.85	2	10	6	12	5	8	26	16	10	8	13	15	0.32	0.17	0.2	0.63	0.84	0.71	0.8	0.87	0.72	0.81	0.65	0.87	0	30	96.5	-0.119	1.505	-0.756	42.86	42.86	-1.937	2.241	5	3	1.5	16.67	10	1
	TDH3	0.292	0	1	104	0.5	0.05	150	0.77	2	0	2	1	8	14	13	13	9	16	14	12	0.42	0	0.63	0.36	0.34	0.3	0.26	0.26	0.49	0.74	0.71	0.84	0	49	164.25	-0.066	1.474	-1.21	30	30	-1.315	2.248	4	1	2.5	8.16	2.04	1
	VPS75	0.293	0	1	118	0.8	0.09	6	0.96	12	4	2	0	10	8	14	14	12	13	16	13	0.54	0.31	0.22	0	0.93	0.8	0.9	0.78	0.84	0.86	0.89	0.91	0	15	146.5	-0.119	1.505	-1.937	33.33	33.33	-1.937	1.505	2	0	3	13.33	0	1
	NMD5	0.297	0	0	103	0.77	0.08	369	0.84	6	2	6	8	13	4	9	14	15	10	12	4	0.9	0.89	0.43	0.47	0.77	0.71	0.91	0.83	0.87	0.76	0.72	0.85	0	20	161.25	0.6775	1.4895	-0.735	25	50	-0.735	1.505	3	2	1.33	15	10	1
	UBC8	0.297	0	1	103	0.6	0.06	0	0	2	6	4	12	17	14	9	5	9	8	6	11	0.56	0.92	0.83	0.26	0.24	0.8	0.86	0.81	0.61	0.44	0.89	0.69	0	32	96.5	-0.067	1.043	-0.735	14.29	42.86	-0.735	2.241	10	3	2.75	31.25	9.38	1
	RRP9	0.298	0	1	139	0.72	0.1	186	0.83	1	4	2	12	10	8	21	25	16	13	21	6	0.97	0.87	0.23	0.19	0.24	0.76	0.76	0.93	0.79	0.89	0.74	0.84	0	25	77.5	-0.067	1.642	-0.735	20	40	-0.735	2.241	2	4	0.6	8	16	1
	RBA50	0.305	0	0	178	0.43	0.08	164	0.82	4	7	2	1	11	12	17	10	20	34	25	35	0.9	0.43	0.09	0.18	0.41	0.89	0.79	0.5	0.29	0.32	0.31	0.34	0	16	128.25	0.316	1.128	-0.735	25	50	-0.735	1.505	3	1	2	18.75	6.25	1
	YCK1	0.306	0	0	178	0.67	0.12	249	0.85	13	4	9	7	17	14	26	13	15	10	27	23	0.9	0.97	0.71	0.17	0.19	0.92	0.72	0.94	0.83	0.69	0.41	0.78	0	88	125	-0.093	1.474	-0.735	30	30	-1.937	1.505	17	0	18	19.32	0	1
	YAR028W	0.311	0	0	132	0.71	0.09	92	0.86	6	8	10	13	22	11	14	11	12	9	6	10	0.93	0.51	0.24	0.33	0.77	0.67	0.89	0.89	0.81	0.81	0.89	0.83	0	37	114.5	-0.119	1.505	-1.408	33.33	33.33	-1.937	2.248	1	2	0.67	2.7	5.41	1
	ERG27	0.314	0	0	204	0.64	0.13	130	0.79	4	9	10	12	10	30	17	35	26	15	8	28	0.64	0.38	0.27	0.38	0.9	0.71	0.8	0.62	0.43	0.63	0.84	0.88	0	38	131.75	1.1125	1.505	-0.735	12.5	62.5	-0.735	2.248	9	8	1.11	23.68	21.05	1
	WHI4	0.324	0	0	65	0.64	0.04	210	0.88	8	6	1	6	3	13	7	10	1	1	2	7	0.91	0.68	0.93	0.91	0.59	0.78	0.25	0.22	0.21	0.91	0.93	0.72	0	14	111.55	-0.427	NA	-0.735	50	0	-0.735	0	4	0	5	28.57	0	1
	ENT4	0.325	0	0	118	0.79	0.09	137	0.82	7	2	3	0	15	18	18	14	14	11	8	8	0.93	0.3	0.2	0	0.93	0.69	0.9	0.74	0.72	0.93	0.8	0.66	0	22	85.5	0.2025	0.941	-1.347	16.67	33.33	-1.347	1.043	8	5	1.5	36.36	22.73	1
	NPR1	0.327	0	0	107	0.77	0.08	276	0.85	5	0	6	6	12	12	19	13	18	11	3	2	0.9	0	0.91	0.85	0.53	0.39	0.96	0.78	0.88	0.79	0.78	0.77	0	26	77.5	-0.119	2.241	-1.041	40	20	-1.347	2.241	13	0	14	50	0	1
	HPA3	0.335	0	0	170	0.71	0.12	102	0.83	9	12	7	15	21	14	14	16	12	24	12	14	0.46	0.25	0.44	0.87	0.81	0.94	0.81	0.73	0.32	0.86	0.75	0.77	0	22	103.5	-0.119	2.248	-0.735	20	20	-0.735	2.248	3	0	4	13.64	0	1
	TOP2	0.337	0	0	140	0.75	0.1	410	0.82	8	8	4	9	24	16	9	6	9	14	17	16	0.97	0.84	0.17	0.25	0.59	0.83	0.83	0.86	0.83	0.93	0.77	0.91	0	23	77.5	-0.067	1.873	-0.6265	28.57	28.57	-0.735	2.241	4	0	5	17.39	0	1
	RRP12	0.339	0	0	76	0.7	0.05	358	0.87	8	0	5	10	2	6	16	14	9	1	4	1	0.93	0	0.51	0.29	0.69	0.7	0.62	0.94	0.74	0.74	0.82	0.59	0	34	105.5	-0.066	1.496	-1.336	25	25	-1.937	2.241	4	4	1	11.76	11.76	1
	MPC2	0.34	0	1	120	0.62	0.07	80	0.83	4	6	9	7	10	22	10	12	7	12	10	11	0.41	0.88	0.92	0.65	0.33	0.39	0.62	0.51	0.92	0.6	0.92	0.74	0	25	121.5	0.316	1.505	-1.336	33.33	50	-1.937	2.241	1	0	2	4	0	1
	MRPL24	0.342	0	0	90	0.67	0.06	56	0.77	5	7	12	5	7	16	10	5	2	10	7	4	0.85	0.29	0.25	0.6	0.88	0.75	0.81	0.72	0.48	0.96	0.6	0.91	0	28	137.25	0.2035	1.505	-0.6265	20	30	-0.735	2.248	2	0	3	7.41	0	1
	GPD2	0.345	0	0	147	0.56	0.08	189	0.83	3	0	2	2	10	29	14	16	28	12	14	17	0.77	0	0.45	0.5	0.73	0.66	0.54	0.23	0.59	0.3	0.37	0.93	0	29	120.5	-0.3185	1.1565	-0.8125	50	25	-1.937	1.474	8	1	4.5	27.59	3.45	1
	MGE1	0.345	0	0	111	0.71	0.08	60	0.86	2	9	11	15	8	8	9	8	10	9	15	7	0.58	0.96	0.74	0.22	0.34	0.81	0.67	0.75	0.89	0.75	0.93	0.9	0	21	103.5	-0.119	1.4995	-0.6265	28.57	28.57	-0.735	2.248	4	3	1.25	19.05	14.29	1
	CDC14	0.346	0	1	141	0.7	0.1	274	0.85	10	8	1	5	16	9	8	16	15	6	19	28	0.92	0.48	0.22	0.65	0.68	0.48	0.89	0.58	0.66	0.28	0.92	0.75	0	25	76.5	-0.119	1.505	-1.0715	40	20	-1.408	1.505	7	3	2	28	12	1
	TDA3	0.347	0	0	122	0.5	0.06	213	0.83	4	5	1	3	18	16	14	16	23	8	9	5	0.89	0.86	0.62	0.9	0.7	0.24	0.56	0.32	0.3	0.25	0.84	0.82	0	15	111.55	-0.427	NA	-0.735	50	0	-0.735	0	2	2	1	13.33	13.33	1
	YMR074C	0.348	0	1	94	0.64	0.06	69	0.8	4	0	6	9	7	20	8	2	4	10	13	11	0.82	0	0.2	0.19	0.68	0.6	0.56	0.88	0.73	0.84	0.85	0.75	0	0	0	0	0	0	0	0	0	0	0	0	0	0	0	0
	OXA1	0.349	0	0	295	0.66	0.19	201	0.8	13	11	14	12	23	49	28	25	32	35	29	24	0.56	0.24	0.27	0.56	0.86	0.73	0.84	0.73	0.75	0.9	0.4	0.39	0	61	103.5	-0.067	1.4895	-1.0355	30.77	30.77	-1.347	2.248	6	4	1.4	9.84	6.56	1
	LTP1	0.353	0	0	94	0.8	0.07	41	0.76	5	4	5	0	3	4	12	15	9	16	13	8	0.92	0.56	0.28	0	0.57	0.65	0.9	0.8	0.84	0.88	0.87	0.84	0	30	103.5	-0.119	2.241	-0.735	20	20	-0.735	2.241	2	0	3	6.67	0	1
	NET1	0.353	0	0	184	0.45	0.08	465	0.86	12	15	3	7	10	14	16	25	15	26	19	22	0.95	0.59	0.21	0.38	0.26	0.54	0.48	0.4	0.22	0.29	0.32	0.7	0	76	114.5	-0.067	0.842	-0.8125	46.15	23.08	-1.937	1.043	11	0	12	14.86	0	1
	ORM1	0.353	0	1	145	0.6	0.09	74	0.89	6	0	4	7	19	10	26	22	6	22	13	10	0.64	0	0.9	0.55	0.46	0.78	0.33	0.4	0.81	0.77	0.84	0.9	0	25	163	0.1765	1.8765	-0.735	16.67	33.33	-0.735	2.248	6	1	3.5	24	4	1
	CIC1	0.354	0	1	68	0.72	0.05	95	0.86	8	5	5	0	6	3	1	0	6	9	15	10	0.96	0.24	0.18	0	0.27	0.75	0.75	0	0.76	0.87	0.84	0.92	0	26	74.5	-0.3185	1.496	-0.735	50	33.33	-1.347	2.241	2	7	0.38	7.69	26.92	1
	APA1	0.356	0	0	86	0.73	0.06	100	0.85	1	1	3	2	14	24	10	17	4	2	4	4	0.95	0.8	0.26	0.37	0.78	0.62	0.93	0.81	0.89	0.19	0.74	0.83	0	37	153.25	0.188	1.474	-1.336	25	37.5	-1.937	1.505	3	7	0.5	8.33	19.44	1
	MPD2	0.364	0	0	99	0.75	0.07	104	0.84	13	6	5	2	1	5	2	5	8	9	24	19	0.8	0.26	0.3	0.87	0.93	0.75	0.82	0.88	0.7	0.83	0.78	0.89	0	20	134.75	-0.1905	NA	-0.735	25	0	-0.735	0.472	7	1	4	35	5	1
	CKB1	0.365	0	0	110	0.84	0.09	110	0.84	6	10	0	0	15	9	13	8	16	10	13	10	0.92	0.92	0	0	0.88	0.79	0.95	0.66	0.83	0.88	0.69	0.88	0	13	118.75	0.693	1.873	-0.735	25	50	-0.735	2.241	2	0	3	15.38	0	1
	SHE2	0.365	0	0	132	0.74	0.1	97	0.82	2	1	3	2	9	21	15	19	12	21	8	19	0.97	0.81	0.19	0.07	0.77	0.71	0.75	0.73	0.92	0.68	0.81	0.84	0	22	77.5	-0.518	2.241	-0.582	60	20	-0.735	2.241	1	3	0.5	4.55	13.64	1
	EXG2	0.366	0	1	87	0.65	0.06	235	0.81	9	10	8	6	12	7	8	2	14	2	7	2	0.93	0.67	0.25	0.15	0.39	0.78	0.8	0.79	0.81	0.74	0.86	0.73	0	32	128.5	0.36	1.1565	-0.735	25	50	-0.735	1.474	5	8	0.67	15.62	25	1
	ATX1	0.368	0	0	120	0.76	0.09	18	0.81	10	4	9	5	12	8	10	13	11	13	6	19	0.88	0.36	0.32	0.42	0.89	0.65	0.85	0.71	0.85	0.86	0.79	0.93	0	47	131.25	0.214	2.241	-0.756	37.5	37.5	-1.21	2.248	13	2	4.67	27.66	4.26	1
	MRPL33	0.368	0	0	119	0.78	0.09	32	0.87	6	2	6	3	9	6	19	17	23	8	10	10	0.92	0.18	0.29	0.4	0.93	0.58	0.92	0.73	0.83	0.91	0.7	0.89	0	29	140.25	-0.092	NA	-0.735	25	0	-0.735	0.496	11	3	3	37.93	10.34	1
	SAP4	0.373	0	0	112	0.71	0.08	224	0.84	8	2	2	2	11	5	9	9	18	18	18	10	0.87	0.91	0.57	0.52	0.83	0.37	0.31	0.42	0.91	0.76	0.64	0.95	0	30	76.5	-0.119	1.1125	-0.9325	28.57	28.57	-1.347	1.474	6	0	7	20	0	1
	PMT7	0.374	0	0	97	0.71	0.07	190	0.81	3	3	2	2	10	23	4	6	14	11	6	13	0.9	0.44	0.68	0.95	0.84	0.66	0.84	0.61	0.66	0.82	0.91	0.55	0	12	163	0.693	3.195	-0.735	25	50	-0.735	4.885	2	0	3	16.67	0	1
	RMD8	0.377	0	0	107	0.76	0.08	243	0.83	8	6	1	0	14	4	4	24	2	15	19	10	0.95	0.51	0.07	0	0.93	0.6	0.96	0.83	0.96	0.78	0.68	0.51	0	13	108.55	0.693	1.505	NA	0	50	-0.119	1.505	1	0	2	7.69	0	1
	SRO7	0.378	0	0	79	0.73	0.06	358	0.82	7	3	6	3	6	8	7	6	4	2	15	12	0.9	0.36	0.18	0.17	0.63	0.66	0.93	0.81	0.91	0.77	0.85	0.88	0	17	160	1.474	1.505	-0.6265	40	60	-0.735	2.241	2	0	3	11.76	0	1
	UGP1	0.378	0	1	179	0.63	0.11	192	0.85	3	5	4	0	24	18	22	30	5	14	27	27	0.93	0.89	0.54	0	0.31	0.67	0.64	0.56	0.59	0.72	0.75	0.75	0	48	105.5	0.2035	1.873	-0.756	25	33.33	-0.89	2.248	12	7	1.62	25	14.58	1
	RPC19	0.379	0	1	114	0.71	0.08	45	0.87	6	4	5	4	9	14	9	16	7	15	21	4	0.76	0.2	0.25	0.66	0.84	0.6	0.85	0.59	0.66	0.84	0.84	0.81	0	18	108.25	0.6115	1.043	-0.735	16.67	50	-0.735	2.241	0	4	0.2	0	22.22	1
	PHS1	0.38	0	0	120	0.77	0.09	72	0.84	2	3	7	8	5	8	12	20	11	13	11	20	0.93	0.25	0.17	0.53	0.86	0.75	0.93	0.79	0.84	0.86	0.83	0.87	0	26	160	-0.067	1.505	-0.735	14.29	14.29	-0.735	1.505	8	7	1.12	30.77	26.92	1
	NHP6B	0.382	0	1	0	0	0	0	0	0	0	0	0	0	0	0	0	0	0	0	0	0	0	0	0	0	0	0	0	0	0	0	0	0	9	111.55	-0.427	NA	-0.735	50	0	-0.735	0	1	0	2	11.11	0	1
	SUR2	0.388	0	1	176	0.56	0.1	161	0.86	8	6	6	10	14	19	30	20	15	21	11	16	0.69	0.7	0.28	0.34	0.24	0.25	0.61	0.35	0.58	0.86	0.95	0.85	0	37	125	-0.1905	1.474	-0.756	37.5	37.5	-1.937	2.248	6	0	7	16.22	0	1
	CHD1	0.39	0	0	92	0.78	0.07	553	0.85	5	2	4	3	6	7	7	0	6	27	17	8	0.82	0.72	0.89	0.69	0.78	0.58	0.62	0	0.89	0.82	0.86	0.65	0	19	121.5	-0.427	1.505	-0.7455	50	25	-0.756	1.505	3	0	4	15.79	0	1
	TRS31	0.39	0	0	97	0.69	0.07	115	0.85	2	7	6	4	13	16	3	8	5	7	11	15	0.78	0.67	0.35	0.57	0.7	0.76	0.41	0.48	0.74	0.71	0.84	0.79	0	14	111.55	-0.427	NA	-0.735	50	0	-0.735	0	3	0	4	21.43	0	1
	ERG5	0.394	0	1	139	0.46	0.06	162	0.85	1	0	2	7	19	19	19	29	10	6	16	11	0.69	0	0.62	0.67	0.26	0.24	0.38	0.25	0.86	0.59	0.9	0.68	0	38	103.5	-0.065	0.839	-0.735	11.11	33.33	-0.735	1.474	0	1	0.5	0	2.63	1
	NAM7	0.396	0	0	106	0.68	0.07	345	0.86	7	5	10	6	5	4	15	4	7	8	17	18	0.92	0.84	0.25	0.15	0.24	0.82	0.51	0.94	0.88	0.77	0.87	0.84	0	19	163	0.1765	1.505	-0.735	25	25	-0.735	1.505	4	0	5	21.05	0	1
	CAX4	0.4	0	0	110	0.71	0.08	99	0.84	3	3	6	8	6	14	18	6	15	10	10	11	0.6	0.83	0.75	0.46	0.17	0.77	0.71	0.76	0.67	0.81	0.9	0.83	0	19	160	0.472	1.505	NA	0	33.33	-0.119	1.505	6	0	7	31.58	0	1
	HEM2	0.405	0	1	125	0.6	0.07	155	0.85	4	6	10	14	14	15	11	11	13	6	7	14	0.79	0.94	0.63	0.28	0.12	0.66	0.84	0.9	0.31	0.51	0.89	0.84	0	22	133	-0.1905	1.861	-0.6265	33.33	33.33	-0.735	2.248	5	2	2	22.73	9.09	1
	RPL4B	0.405	0	0	95	0.62	0.06	114	0.85	5	2	0	14	17	9	9	12	10	13	3	1	0.81	0.12	0	0.25	0.48	0.78	0.56	0.79	0.89	0.71	0.83	0.6	0	46	131.75	0.623	1.505	-1.025	20	50	-1.315	2.248	2	3	0.75	4.35	6.52	1
	MOB1	0.407	0	1	101	0.62	0.06	0	0	0	6	10	2	14	9	0	9	12	10	11	18	0	0.68	0.39	0.09	0.28	0.19	0	0.78	0.89	0.72	0.89	0.79	0	17	146.5	-0.119	1.505	-1.937	33.33	33.33	-1.937	1.505	3	0	4	18.75	0	1
	NPL6	0.407	0	1	113	0.76	0.09	153	0.82	2	8	7	4	7	12	10	10	14	14	17	8	0.98	0.44	0.1	0.16	0.83	0.82	0.88	0.8	0.88	0.88	0.88	0.88	0	20	77.5	-0.067	1.873	NA	0	40	-0.262	2.241	1	0	2	5	0	1
	TFA1	0.412	0	0	148	0.44	0.06	153	0.85	11	9	7	1	3	13	22	14	13	19	22	14	0.86	0.32	0.36	0.51	0.92	0.39	0.29	0.3	0.2	0.37	0.52	0.76	0	22	126.5	0.021	1.4895	-0.735	16.67	33.33	-0.735	1.505	5	1	3	22.73	4.55	1
	UTR4	0.413	0	1	108	0.63	0.07	128	0.81	8	7	12	6	21	8	4	11	4	13	10	4	0.92	0.2	0.25	0.27	0.48	0.96	0.83	0.93	0.94	0.69	0.67	0.89	0	29	94.5	-0.067	1.172	-0.756	42.86	28.57	-1.315	1.505	6	0	7	20.69	0	1
	RTF1	0.414	0	0	77	0.78	0.06	171	0.85	2	3	1	1	11	4	8	12	8	8	10	9	0.98	0.22	0.35	0.15	0.68	0.77	0.86	0.77	0.91	0.83	0.86	0.84	0	21	131.75	0.2025	2.241	-0.735	12.5	37.5	-0.735	2.248	1	0	2	4.76	0	1
	YNL143C	0.417	0	1	135	0.84	0.11	52	0.68	17	8	6	3	8	12	19	8	23	11	10	10	0.95	0.64	0.91	0.97	0.81	0.9	0.81	0.67	0.9	0.78	0.89	0.72	0	15	NA	NA	NA	NA	NA	NA	NA	NA	2	1	1.5	13.33	6.67	1
	SAM4	0.419	0	0	153	0.62	0.09	114	0.85	12	4	7	8	26	18	12	6	29	6	11	14	0.76	0.87	0.48	0.24	0.29	0.36	0.91	0.72	0.79	0.91	0.71	0.86	0	59	103.5	0.472	1.505	-0.735	9.09	45.45	-0.735	4.885	7	3	2	11.86	5.08	1
	TRM10	0.42	0	1	113	0.84	0.09	131	0.83	6	0	2	2	6	11	24	8	20	18	9	7	0.9	0	0.22	0.51	0.95	0.72	0.86	0.84	0.83	0.92	0.82	0.86	0	20	111.5	-0.427	NA	-1.336	50	0	-1.937	0	4	1	2.5	20	5	1
	NSR1	0.423	0	0	114	0.71	0.08	163	0.85	8	4	6	8	5	10	14	24	10	2	16	7	0.79	0.83	0.64	0.16	0.3	0.58	0.88	0.87	0.58	0.85	0.78	0.88	0	32	103.5	-0.119	1.4895	-0.7455	36.36	36.36	-1.937	2.241	3	2	1.33	9.38	6.25	1
	ISD11	0.425	0	0	83	0.61	0.05	18	0.84	4	6	6	7	4	9	8	9	6	10	9	5	0.97	0.53	0.23	0.28	0.85	0.74	0.71	0.84	0.78	0.4	0.54	0.7	0	20	57.1	-0.518	NA	-0.6265	66.67	0	-0.735	0	2	2	1	10	10	1
	CKI1	0.427	0	0	126	0.72	0.09	227	0.84	7	0	8	12	7	17	14	17	9	8	12	15	0.98	0	0.21	0.26	0.9	0.75	0.93	0.62	0.82	0.81	0.82	0.86	0	25	74.25	-0.093	1.8575	-0.704	33.33	33.33	-0.89	2.241	1	0	2	4	0	1
	YGL046W	0.432	0	0	0	0	0	0	0	0	0	0	0	0	0	0	0	0	0	0	0	0	0	0	0	0	0	0	0	0	0	0	0	0	0	0	0	0	0	0	0	0	0	0	0	0	0	0	0
	END3	0.434	0	0	133	0.79	0.1	89	0.87	6	4	2	8	18	11	13	16	9	20	14	12	0.98	0.82	0.27	0.21	0.87	0.92	0.92	0.71	0.8	0.79	0.78	0.92	0	22	153.25	0.7035	1.873	-1.336	25	50	-1.937	4.885	2	0	3	9.09	0	1
	SHB17	0.435	0	1	131	0.78	0.1	121	0.79	11	4	4	7	12	7	12	14	5	19	21	15	0.89	0.31	0.22	0.41	0.94	0.71	0.85	0.79	0.79	0.86	0.79	0.84	0	18	96.5	0.472	0.751	NA	0	33.33	-0.119	0.751	4	5	0.83	22.22	27.78	1
	OSW5	0.439	0	0	141	0.75	0.1	74	0.59	4	5	10	2	14	10	14	13	8	19	24	18	0.81	0.95	0.81	0.81	0.94	0.19	0.52	0.77	0.97	0.65	0.94	0.7	0	0	0	0	0	0	0	0	0	0	0	0	0	0	0	0
	UPF3	0.439	0	0	62	0.79	0.05	102	0.79	2	4	3	0	5	6	11	9	4	13	4	1	0.97	0.38	0.2	0	0.86	0.88	0.76	0.94	0.59	0.91	0.91	0.78	0	17	120	0.472	1.505	-0.735	14.29	42.86	-0.735	2.241	2	0	3	11.76	0	1
	PDI1	0.441	0	0	0	0	0	0	0	0	0	0	0	0	0	0	0	0	0	0	0	0	0	0	0	0	0	0	0	0	0	0	0	0	21	146.5	-0.262	1.8575	-0.735	42.86	28.57	-1.937	2.241	6	3	1.75	28.57	14.29	1
	BUD14	0.444	0	0	116	0.73	0.08	311	0.84	3	5	10	4	13	3	14	15	13	16	12	8	0.55	0.91	0.94	0.42	0.2	0.41	0.64	0.91	0.75	0.93	0.79	0.8	0	9	121.25	-0.401	NA	-0.735	50	0	-0.735	0	1	1	1	11.11	11.11	1
	YER084W	0.448	0	0	156	0.82	0.13	32	0.75	10	9	14	12	28	13	21	7	10	12	12	8	0.88	0.98	0.67	0.91	0.89	0.92	0.87	0.89	0.84	0.83	0.84	0.14	0	11	77.5	0.472	2.241	NA	0	33.33	-0.119	2.241	1	2	0.67	9.09	18.18	1
	NSG1	0.453	0	0	110	0.75	0.08	107	0.81	4	4	3	7	16	7	14	9	10	14	11	11	0.69	0.25	0.15	0.88	0.89	0.75	0.73	0.91	0.65	0.76	0.82	0.77	0	21	161.25	0.606	1.4895	-0.735	25	50	-0.735	1.505	5	1	3	23.81	4.76	1
	ACB1	0.459	0	1	148	0.63	0.09	39	0.81	2	8	9	18	19	15	13	10	6	23	13	12	0.86	0.72	0.39	0.31	0.37	0.79	0.31	0.7	0.64	0.96	0.77	0.91	0	46	103.5	0.472	1.474	-0.735	27.27	45.45	-1.937	2.241	7	13	0.57	15.22	28.26	1
	CDC55	0.466	0	0	92	0.71	0.06	166	0.88	10	3	4	4	11	7	19	11	6	1	9	7	0.76	0.83	0.76	0.62	0.84	0.5	0.67	0.73	0.21	0.43	0.93	0.87	0	17	121.5	0.316	1.128	-1.937	25	50	-1.937	1.505	7	0	8	41.18	0	1
	SPT4	0.468	0	0	107	0.8	0.08	45	0.86	6	3	6	0	9	4	19	10	19	17	7	7	0.81	0.13	0.15	0	0.94	0.73	0.91	0.76	0.87	0.86	0.82	0.89	0	29	131.75	-0.1645	1.4895	-1.025	33.33	33.33	-1.315	1.505	4	0	5	13.79	0	1
	MCM1	0.47	0	0	176	0.43	0.07	136	0.86	11	7	2	3	4	11	13	15	31	29	25	25	0.71	0.33	0.09	0.3	0.79	0.49	0.39	0.31	0.33	0.37	0.42	0.57	1	23	114.5	0.472	1.505	-1.336	22.22	33.33	-1.937	2.241	8	0	9	36.36	0	1
	SKI3	0.471	0	0	81	0.74	0.06	475	0.85	6	0	6	7	11	5	12	10	8	8	2	6	0.93	0	0.27	0.6	0.97	0.88	0.68	0.89	0.62	0.8	0.77	0.59	0	13	166	0.472	2.241	-0.735	33.33	33.33	-0.735	2.241	2	0	3	15.38	0	1
	MRL1	0.474	0	1	83	0.71	0.06	179	0.82	4	4	2	10	6	2	1	6	14	12	8	14	0.97	0.71	0.2	0.23	0.6	0.35	0.95	0.65	0.93	0.76	0.92	0.77	0	18	119.5	-0.093	1.861	-1.025	33.33	33.33	-1.315	2.248	1	1	1	5.56	5.56	1
	CCC2	0.48	0	0	160	0.67	0.11	375	0.82	9	4	2	8	28	21	10	32	10	11	10	15	0.66	0.95	0.59	0.31	0.32	0.74	0.76	0.86	0.65	0.78	0.88	0.66	0	25	86.5	-0.3185	0.751	-0.735	50	16.67	-1.937	0.751	3	1	2	12	4	1
	PIN3	0.481	0	0	144	0.71	0.1	68	0.87	8	8	16	12	10	12	13	14	12	11	20	8	0.9	0.43	0.31	0.37	0.84	0.73	0.83	0.9	0.82	0.87	0.85	0.67	0	28	100	0.2445	1.496	-0.735	25	50	-0.735	2.241	3	4	0.8	10.71	14.29	1
	HOL1	0.482	0	0	70	0.68	0.05	244	0.86	3	6	2	1	12	7	5	15	9	1	1	8	0.81	0.93	0.73	0.59	0.96	0.77	0.89	0.18	0.79	0.26	0.48	0.72	0	34	120.5	-0.2925	1.172	-0.735	50	33.33	-1.937	1.505	9	5	1.67	27.27	15.15	1
	PUS7	0.483	0	0	105	0.73	0.08	222	0.82	8	4	9	11	14	8	6	8	5	14	8	10	0.9	0.39	0.18	0.18	0.96	0.75	0.96	0.74	0.92	0.92	0.86	0.89	0	31	83	-0.262	1.873	-0.756	42.86	28.57	-1.315	2.241	6	4	1.4	19.35	12.9	1
	RPA135	0.486	0	0	143	0.64	0.09	390	0.86	7	5	4	4	24	12	11	12	16	13	18	17	0.97	0.61	0.27	0.16	0.29	0.91	0.62	0.92	0.77	0.89	0.68	0.49	0	37	146.5	0.751	1.4895	-1.336	28.57	57.14	-1.937	2.241	3	9	0.4	8.11	24.32	1
	RPL8A	0.5	0	0	124	0.75	0.09	117	0.86	6	3	7	0	2	2	14	12	22	18	21	17	0.61	0.37	0.26	0	0.4	0.97	0.67	0.85	0.77	0.83	0.89	0.8	0	32	160	0.495	1.505	-0.735	14.29	42.86	-0.735	2.241	1	5	0.33	3.12	15.62	1
	MRPL28	0.503	0	0	131	0.7	0.09	73	0.86	11	7	9	10	8	22	20	10	1	9	15	9	0.97	0.51	0.28	0.31	0.52	0.83	0.85	0.76	0.91	0.76	0.76	0.66	0	22	94.5	-0.067	1.8575	-0.6265	22.22	44.44	-0.735	2.248	2	3	0.75	9.09	13.64	1
	RPS25A	0.504	0	0	71	0.56	0.04	41	0.87	2	4	2	6	6	9	19	13	5	3	2	0	0.86	0.69	0.91	0.91	0.78	0.65	0.28	0.5	0.47	0.81	0.63	0	0	30	162.5	-0.262	1.474	-0.735	33.33	33.33	-0.735	1.474	2	1	1.5	6.67	3.33	1
	MEU1	0.51	0	0	136	0.77	0.1	150	0.82	2	1	11	7	16	16	15	19	17	13	10	9	0.35	0.19	0.48	0.92	0.65	0.88	0.77	0.94	0.71	0.84	0.87	0.77	0	14	118.75	0.693	1.873	-0.735	25	50	-0.735	2.241	0	1	0.5	0	7.14	1
	HSC82	0.512	0	1	101	0.65	0.07	188	0.86	5	2	4	6	18	9	12	4	15	7	8	11	0.84	0.55	0.48	0.21	0.35	0.94	0.62	0.99	0.72	0.85	0.71	0.82	0	56	131.75	0.215	1.505	-0.6265	16.67	41.67	-0.735	2.248	2	15	0.19	3.57	26.79	1
	ECM16	0.517	0	1	100	0.73	0.07	358	0.84	1	2	9	7	6	9	10	14	16	7	4	15	1	0.82	0.17	0.18	0.93	0.74	0.95	0.66	0.88	0.71	0.91	0.89	0	20	77.5	-0.067	1.496	-0.735	20	40	-0.735	2.241	3	2	1.33	15	10	1
	CBP3	0.534	0	1	99	0.66	0.06	117	0.83	4	6	11	7	8	12	14	11	10	7	5	4	0.82	0.25	0.28	0.27	0.94	0.76	0.83	0.76	0.68	0.69	0.69	0.9	0	30	141.25	0.6115	1.043	-0.735	16.67	50	-0.735	1.474	12	2	4.33	40	6.67	1
	FRD1	0.537	0	1	111	0.67	0.07	200	0.81	2	9	16	2	5	11	10	9	4	7	22	14	0.9	0.32	0.24	0.57	0.72	0.7	0.75	0.86	0.82	0.77	0.84	0.8	0	25	86.5	-0.093	0.751	-1.041	33.33	16.67	-1.347	0.751	8	2	3	32	8	1
	SAP185	0.54	0	0	127	0.68	0.09	332	0.84	3	2	1	4	20	6	19	18	4	31	9	10	0.78	0.54	0.95	0.89	0.21	0.15	0.88	0.67	0.92	0.8	0.89	0.8	0	21	120	0.472	1.274	-0.735	11.11	44.44	-0.735	2.241	2	5	0.5	9.52	23.81	1
	YCH1	0.551	0	1	142	0.64	0.09	132	0.44	12	10	4	8	14	8	8	14	17	18	8	21	0.54	0.33	0.3	0.2	0.2	0.7	0.76	0.69	0.84	0.86	0.88	0.85	0	35	96.5	-0.067	1.8575	-1.315	27.27	36.36	-1.347	2.248	7	0	8	20	0	1
	FMP29	0.555	0	0	0	0	0	0	0	0	0	0	0	0	0	0	0	0	0	0	0	0	0	0	0	0	0	0	0	0	0	0	0	0	0	0	0	0	0	0	0	0	0	0	0	0	0	0	0
	MRPL15	0.559	1	0	151	0.52	0.08	119	0.83	6	10	5	4	30	20	8	18	11	15	11	13	0.78	0.23	0.2	0.31	0.25	0.3	0.49	0.8	0.79	0.71	0.94	0.62	0	25	86.5	-0.1905	0.751	-0.6265	33.33	16.67	-0.735	0.751	7	0	8	28	0	1
	RBS1	0.563	0	1	130	0.77	0.1	140	0.81	4	4	14	11	16	13	12	6	13	9	17	11	0.99	0.71	0.6	0.92	0.61	0.37	0.88	0.86	0.95	0.75	0.9	0.89	0	10	121.25	-0.401	NA	-0.735	50	0	-0.735	0	1	2	0.67	10	20	1
	SLF1	0.563	0	0	106	0.76	0.08	109	0.81	4	9	2	1	13	13	16	14	9	9	8	8	0.92	0.58	0.94	0.91	0.53	0.52	0.84	0.84	0.88	0.94	0.75	0.95	0	17	77.5	0.751	1.496	NA	0	66.67	-0.067	2.241	2	3	0.75	11.76	17.65	1
	MET22	0.567	0	0	144	0.77	0.11	133	0.82	4	6	11	7	14	20	9	12	13	14	17	17	0.96	0.4	0.27	0.39	0.94	0.77	0.93	0.85	0.85	0.87	0.84	0.89	0	26	160	0.472	1.4895	-0.735	11.11	44.44	-0.735	2.241	6	0	7	23.08	0	1
	YTA12	0.568	0	0	145	0.71	0.1	326	0.83	8	8	4	2	15	13	11	23	15	14	19	13	0.93	0.58	0.57	0.97	0.4	0.53	0.74	0.76	0.78	0.86	0.81	0.66	0	13	111.55	-0.3185	2.248	-0.6265	50	25	-0.735	2.248	1	0	2	7.69	0	1
	MRPL36	0.571	0	0	108	0.78	0.08	52	0.82	9	2	11	4	13	13	19	8	2	5	13	9	0.86	0.57	0.27	0.29	0.91	0.81	0.93	0.77	0.93	0.87	0.78	0.93	0	16	131.25	-0.023	0.751	-0.6265	50	25	-0.735	0.751	1	1	1	6.25	6.25	1
	ECM29	0.572	0	0	132	0.8	0.1	632	0.85	2	7	4	7	13	16	6	6	17	10	20	24	0.96	0.42	0.26	0.35	0.95	0.92	0.62	0.61	0.87	0.9	0.83	0.94	0	27	77.5	-0.119	1.496	-1.041	40	40	-1.347	2.241	8	2	3	29.63	7.41	1
	MDN1	0.572	0	0	101	0.72	0.07	1670	0.84	8	2	0	5	10	7	13	14	14	10	12	6	0.64	0.98	0	0.31	0.16	0.66	0.69	0.96	0.76	0.9	0.88	0.82	0	0	0	0	0	0	0	0	0	0	0	0	0	0	0	0
	RRT14	0.577	0	0	142	0.71	0.1	59	0.79	8	3	9	9	13	17	24	13	6	11	14	15	0.94	0.32	0.19	0.22	0.44	0.96	0.73	0.93	0.64	0.73	0.89	0.84	0	43	96.5	0.751	1.474	-1.336	22.22	55.56	-1.937	2.241	2	7	0.38	4.65	16.28	1
	PIN2	0.578	0	1	126	0.66	0.08	89	0.83	5	4	6	5	11	16	14	19	17	11	14	4	0.84	0.31	0.72	0.96	0.41	0.61	0.77	0.86	0.29	0.63	0.9	0.82	0	19	87	0.316	1.496	-0.735	25	50	-0.735	2.241	4	0	5	21.05	0	1
	STO1	0.58	0	0	96	0.79	0.08	0	0	4	2	1	5	6	4	10	10	6	17	14	17	0.95	0.85	0.32	0.26	0.51	0.75	0.81	0.82	0.91	0.83	0.87	0.87	0	25	96.5	0.751	1.474	NA	0	60	-0.119	2.241	6	2	2.33	24	8	1
	DDP1	0.582	0	1	140	0.73	0.1	81	0.81	7	4	16	9	11	12	15	6	7	21	21	11	0.93	0.62	0.54	0.76	0.8	0.91	0.26	0.6	0.77	0.83	0.84	0.9	0	15	121.75	0.1765	2.241	-0.735	25	25	-0.735	2.241	2	2	1	13.33	13.33	1
	PLP2	0.582	0	1	97	0.78	0.07	85	0.79	11	4	5	2	15	7	13	7	7	7	6	13	0.81	0.38	0.16	0.21	0.94	0.48	0.9	0.83	0.82	0.93	0.84	0.89	0	21	125	-0.1905	1.505	-1.336	33.33	16.67	-1.937	1.505	6	4	1.4	28.57	19.05	1
	DPH2	0.585	0	0	119	0.75	0.09	291	0.85	9	1	4	2	4	11	10	28	11	13	19	7	0.95	0.34	0.24	0.84	0.86	0.31	0.67	0.82	0.91	0.9	0.74	0.83	0	19	160	-0.262	1.505	-0.735	33.33	33.33	-0.735	1.505	1	0	2	5.26	0	1
	RSM23	0.585	0	0	126	0.78	0.1	127	0.78	10	2	4	5	13	20	8	18	11	10	11	14	0.95	0.87	0.32	0.22	0.8	0.76	0.91	0.83	0.9	0.73	0.9	0.71	0	17	161.25	0.6555	1.474	-0.6265	33.33	50	-0.735	1.505	2	2	1	12.5	12.5	1
	REV1	0.588	0	0	89	0.69	0.06	306	0.84	9	2	4	8	10	9	5	10	11	8	4	9	0.74	0.49	0.98	0.75	0.2	0.56	0.96	0.9	0.72	0.89	0.54	0.65	0	23	77.5	-0.067	1.505	-0.6265	28.57	42.86	-0.735	2.241	4	5	0.83	17.39	21.74	1
	TCD1	0.588	0	0	102	0.75	0.08	153	0.79	11	5	6	7	4	9	4	9	15	8	10	14	0.68	0.22	0.44	0.66	0.67	0.78	0.87	0.9	0.82	0.87	0.86	0.82	0	21	115.75	-0.427	1.505	-1.041	50	25	-1.347	1.505	6	0	7	28.57	0	1
	ADI1	0.59	0	1	183	0.67	0.12	55	0.83	2	4	12	14	20	9	8	22	35	21	19	17	0.96	0.82	0.35	0.36	0.85	0.65	0.89	0.61	0.72	0.78	0.76	0.57	0	41	130.5	-0.092	3.563	-1.347	30	20	-1.937	4.885	4	3	1.25	10	7.5	1
	KEM1	0.59	0	0	0	0	0	0	0	0	0	0	0	0	0	0	0	0	0	0	0	0	0	0	0	0	0	0	0	0	0	0	0	0	0	0	0	0	0	0	0	0	0	0	0	0	0	0	0
	CSR1	0.595	0	0	183	0.6	0.11	165	0.85	3	6	9	11	23	30	17	24	17	16	17	10	0.88	0.79	0.51	0.38	0.47	0.76	0.5	0.71	0.87	0.32	0.36	0.93	0	48	103.5	-0.119	1.505	-0.89	38.46	38.46	-1.937	2.248	4	2	1.67	8.33	4.17	1
	MET7	0.596	0	0	101	0.81	0.08	209	0.83	9	1	0	5	9	3	7	12	18	17	12	8	0.47	0.95	0	0.48	0.97	0.74	0.85	0.81	0.87	0.86	0.9	0.8	0	13	112	-0.427	2.241	-1.336	50	25	-1.937	2.241	2	0	3	15.38	0	1
	ABF1	0.599	0	0	138	0.57	0.08	277	0.83	8	6	4	4	17	19	6	22	7	18	14	13	0.92	0.94	0.62	0.24	0.14	0.51	0.94	0.24	0.66	0.71	0.98	0.59	1	18	166	-0.067	2.248	-0.735	20	20	-0.735	2.248	5	0	6	29.41	0	1
	ERG6	0.599	0	0	153	0.55	0.08	149	0.83	2	1	8	7	20	18	18	18	14	14	13	20	0.89	0.37	0.62	0.6	0.46	0.21	0.36	0.37	0.51	0.88	0.88	0.78	0	38	103.5	0.495	1.474	-1.336	18.18	45.45	-1.937	2.241	5	8	0.67	13.51	21.62	1
	SKT5	0.603	0	0	121	0.71	0.09	284	0.84	4	3	4	9	13	17	10	11	13	18	8	11	0.94	0.94	0.34	0.14	0.61	0.88	0.47	0.95	0.77	0.78	0.93	0.67	0	16	118.75	0.2025	2.241	-1.041	25	37.5	-1.347	4.885	3	3	1	18.75	18.75	1
	SUR1	0.603	0	1	153	0.53	0.08	117	0.85	8	1	6	3	9	9	14	28	21	20	20	14	0.77	0.77	0.73	0.76	0.67	0.47	0.34	0.27	0.41	0.58	0.66	0.82	0	39	138.5	0.484	1.474	-0.735	12.5	37.5	-0.735	2.241	16	5	2.83	41.03	12.82	1
	NUP60	0.608	0	0	87	0.7	0.06	204	0.84	7	2	0	0	6	16	6	10	11	0	9	20	0.96	0.13	0	0	0.84	0.77	0.92	0.89	0.64	0	0.96	0.32	0	13	163	0.385	1.505	-0.735	50	50	-0.735	1.505	6	2	2.33	46.15	15.38	1
	TRM82	0.61	0	0	104	0.69	0.07	141	0.8	13	5	8	7	13	7	19	10	9	4	5	4	0.91	0.44	0.17	0.36	0.9	0.75	0.87	0.4	0.97	0.36	0.63	0.69	0	19	131.25	0.6115	2.241	-0.735	16.67	50	-0.735	2.248	2	5	0.5	10.53	26.32	1
	ALG9	0.611	0	0	144	0.67	0.1	192	0.86	11	9	0	7	21	11	12	15	12	10	14	22	0.68	0.89	0	0.5	0.3	0.84	0.33	0.65	0.76	0.86	0.7	0.93	0	24	166	-0.119	NA	-0.735	33.33	0	-0.735	0.472	5	0	6	20.83	0	1
	MPS2	0.615	0	0	147	0.69	0.1	127	0.83	6	11	5	6	22	15	7	12	18	23	19	3	0.78	0.56	0.95	0.88	0.28	0.85	0.64	0.53	0.86	0.76	0.81	0.97	0	20	166	-0.119	2.248	-0.7455	40	20	-0.756	2.248	5	0	6	25	0	1
	YJL171C	0.624	0	0	151	0.72	0.11	158	0.84	6	6	11	4	8	25	26	15	10	14	17	9	0.78	0.31	0.23	0.33	0.89	0.73	0.84	0.83	0.8	0.94	0.7	0.73	0	0	0	0	0	0	0	0	0	0	0	0	0	0	0	0
	AHA1	0.627	0	1	107	0.71	0.08	175	0.79	6	6	3	0	9	6	14	11	9	12	11	20	0.76	0.66	0.83	0	0.3	0.15	0.82	0.8	0.9	0.56	0.88	0.83	0	37	96.5	0.495	1.54	-1.041	22.22	44.44	-1.347	2.248	1	1	1	2.7	2.7	1
	RPL5	0.627	0	0	126	0.69	0.09	115	0.85	4	4	3	16	3	11	5	15	15	16	22	12	0.77	0.32	0.13	0.21	0.23	0.54	0.93	0.92	0.77	0.86	0.83	0.79	0	32	133	0.667	1.8575	-0.735	12.5	50	-0.735	2.248	0	3	0.25	0	9.38	1
	SCH9	0.627	0	0	115	0.76	0.09	305	0.85	6	2	2	3	7	12	18	10	7	10	25	13	0.77	0.99	0.58	0.7	0.95	0.81	0.69	0.13	0.79	0.93	0.88	0.85	0	18	160	-0.119	1.505	-0.735	33.33	33.33	-0.735	1.505	3	0	4	16.67	0	1
	SPP381	0.627	0	0	132	0.77	0.1	129	0.81	7	7	7	4	7	16	15	8	12	21	17	11	0.88	0.53	0.26	0.4	0.8	0.75	0.89	0.86	0.83	0.86	0.78	0.9	0	17	118.75	0.693	1.873	-0.735	25	50	-0.735	2.241	1	0	2	5.88	0	1
	PIN4	0.628	0	0	135	0.78	0.1	182	0.86	7	6	7	10	7	4	10	11	16	20	16	21	0.99	0.64	0.25	0.25	0.69	0.97	0.88	0.8	0.95	0.82	0.85	0.92	0	50	94.5	0.839	1.172	NA	0	80	-0.119	2.241	2	0	3	4	0	1
	RFC3	0.629	0	1	144	0.79	0.11	174	0.85	7	4	6	10	17	15	13	12	16	11	19	14	0.76	0.18	0.15	0.74	0.86	0.78	0.83	0.93	0.78	0.93	0.91	0.8	0	28	95.5	-0.093	NA	-0.735	25	0	-0.735	0.496	4	5	0.83	14.29	17.86	1
	SER33	0.645	0	0	127	0.65	0.08	157	0.83	2	6	2	12	17	19	14	11	7	16	6	15	0.74	0.92	0.25	0.25	0.22	0.55	0.81	0.8	0.87	0.92	0.77	0.87	0	26	161.25	0.2035	1.505	-1.041	25	37.5	-1.347	2.241	3	3	1	11.54	11.54	1
	SEC5	0.648	0	0	139	0.79	0.11	240	0.83	3	9	1	10	5	10	7	16	24	21	17	16	0.96	0.77	0.1	0.55	0.95	0.81	0.8	0.95	0.83	0.87	0.85	0.49	0	12	77.5	-0.119	2.241	-0.735	33.33	33.33	-0.735	2.241	6	0	7	50	0	1
	TPA1	0.648	0	1	88	0.65	0.06	213	0.83	2	5	9	2	18	10	5	7	8	10	6	6	0.92	0.81	0.38	0.09	0.38	0.89	0.3	0.74	0.74	0.87	0.95	0.79	0	30	95.5	0.795	1.172	-0.735	16.67	66.67	-0.735	2.241	2	5	0.5	6.67	16.67	1
	YPT7	0.648	0	0	124	0.7	0.09	78	0.8	0	3	4	11	16	2	19	19	18	12	13	7	0	0.95	0.71	0.17	0.4	0.59	0.81	0.81	0.81	0.8	0.88	0.73	0	19	143	0.462	2.964	-0.735	25	50	-0.735	4.885	4	0	5	21.05	0	1
	YPL162C	0.65	0	0	96	0.8	0.08	85	0.84	8	4	5	3	10	17	2	11	10	12	6	8	0.98	0.84	0.34	0.32	0.86	0.75	0.59	0.79	0.93	0.82	0.88	0.9	0	14	111.55	-0.427	NA	-0.735	50	0	-0.735	0	1	0	2	7.14	0	1
	GOT1	0.652	0	1	124	0.73	0.09	2	0.97	10	10	6	10	4	0	11	19	16	15	8	15	0.92	0.44	0.14	0.3	0.68	0	0.91	0.76	0.88	0.85	0.83	0.86	0	24	162.5	-0.262	1.474	-0.735	33.33	33.33	-0.735	1.474	2	0	3	8.33	0	1
	YBL036C	0.652	0	0	101	0.77	0.08	84	0.8	6	2	6	4	10	15	9	9	10	13	11	6	0.73	0.12	0.22	0.43	0.94	0.76	0.92	0.84	0.76	0.88	0.83	0.86	0	15	121.75	1.061	2.2445	-0.735	25	50	-0.735	2.248	2	0	3	13.33	0	1
	POP2	0.654	0	0	74	0.76	0.06	194	0.85	4	8	3	0	15	2	4	2	9	10	7	10	0.85	0.95	0.89	0	0.34	0.87	0.8	0.88	0.88	0.84	0.86	0.86	0	25	166	-0.119	NA	-0.735	33.33	0	-0.735	0.472	3	1	2	12	4	1
	DEG1	0.655	0	0	120	0.72	0.09	180	0.81	8	9	4	5	6	16	12	8	16	9	19	8	0.5	0.22	0.19	0.89	0.86	0.79	0.74	0.86	0.86	0.73	0.84	0.72	0	14	96.5	0.751	0.795	-0.735	33.33	66.67	-0.735	0.839	0	1	0.5	0	7.14	1
	DID2	0.655	0	1	113	0.77	0.09	91	0.8	7	4	10	0	11	7	11	13	11	8	16	15	0.87	0.21	0.19	0	0.96	0.72	0.79	0.93	0.74	0.92	0.88	0.79	0	18	66.8	-0.3185	NA	-0.6265	50	0	-0.735	0	0	0	1	0	0	1
	NIS1	0.657	0	0	131	0.58	0.08	183	0.83	6	5	2	8	19	20	16	4	13	16	10	12	0.73	0.47	0.7	0.8	0.4	0.23	0.19	0.51	0.89	0.85	0.79	0.93	0	42	98.75	-0.092	1.474	-0.756	37.5	12.5	-1.315	1.474	9	2	3.33	21.43	4.76	1
	RAD23	0.659	0	0	114	0.79	0.09	205	0.85	2	5	7	4	18	1	7	18	6	4	20	22	0.78	0.93	0.98	0.78	0.4	0.79	0.94	0.84	0.79	0.84	0.83	0.89	0	48	94.5	-0.067	1.172	-0.735	14.29	28.57	-0.735	1.505	10	17	0.61	20.83	35.42	1
	RSC9	0.659	0	0	135	0.79	0.11	266	0.84	4	3	3	12	5	8	21	21	13	19	10	16	0.91	0.4	0.12	0.27	0.92	0.88	0.93	0.76	0.91	0.87	0.77	0.91	0	17	146.5	-0.262	1.505	-1.336	40	20	-1.937	1.505	4	1	2.5	23.53	5.88	1
	SED4	0.667	0	0	116	0.69	0.08	391	0.85	3	9	8	2	10	12	8	8	15	6	14	21	0.71	0.96	0.75	0.19	0.39	0.49	0.84	0.53	0.33	0.93	0.82	0.95	0	11	64.3	-0.733	NA	-1.347	50	0	-1.347	0	5	1	3	50	10	1
	ELP3	0.668	0	0	109	0.73	0.08	133	0.86	8	4	2	5	7	9	14	4	16	18	10	12	0.94	0.42	0.25	0.79	0.92	0.24	0.68	0.65	0.93	0.67	0.91	0.78	0	23	87	0.316	1.496	-0.735	25	50	-0.735	2.241	1	3	0.5	4.35	13.04	1
	MIT1	0.669	0	0	126	0.34	0.04	211	0.86	4	1	3	3	8	14	14	16	19	10	16	18	0.84	0.81	0.81	0.73	0.32	0.18	0.21	0.28	0.27	0.29	0.28	0.52	1	23	131.75	0.316	1.474	-0.735	16.67	50	-0.735	1.505	5	0	6	21.74	0	1
	SSF1	0.669	0	0	93	0.72	0.07	132	0.87	4	4	4	7	5	10	9	7	15	15	9	4	0.95	0.18	0.12	0.35	0.59	0.66	0.91	0.6	0.94	0.83	0.87	0.84	0	30	105.5	0.2145	1.474	-1.336	25	37.5	-1.937	2.241	2	5	0.5	6.67	16.67	1
	GAL83	0.677	0	0	131	0.73	0.09	188	0.84	9	9	12	7	13	9	6	16	14	16	10	10	0.87	0.83	0.3	0.22	0.57	0.85	0.93	0.79	0.89	0.78	0.8	0.82	0	19	164.25	0.4835	2.241	-1.336	25	37.5	-1.937	2.248	2	0	3	10.53	0	1
	YBL029C-A	0.678	0	0	168	0.37	0.06	39	0.82	1	5	6	10	3	31	29	31	15	12	10	15	0.94	0.84	0.71	0.35	0.18	0.3	0.37	0.28	0.24	0.4	0.33	0.52	0	13	84	-0.298	0.751	-1.347	50	50	-1.347	0.751	3	0	4	23.08	0	1
	VFA1	0.686	0	1	136	0.82	0.11	69	0.83	6	4	0	10	6	17	13	11	18	19	10	22	0.8	0.32	0	0.9	0.78	0.94	0.73	0.89	0.8	0.84	0.88	0.79	0	21	103.5	-0.119	1.1125	-0.735	20	40	-0.735	1.474	5	2	2	23.81	9.52	1
	AGE1	0.687	0	0	106	0.6	0.06	155	0.85	2	5	7	7	12	0	3	3	30	26	1	10	0.82	0.47	0.21	0.27	0.26	0	0.65	0.66	0.82	0.79	0.78	0.35	0	14	77.5	-0.119	2.241	-0.735	33.33	33.33	-0.735	2.241	2	0	3	14.29	0	1
	IRA2	0.691	0	0	142	0.59	0.08	1028	0.84	4	4	3	6	13	18	23	20	17	10	14	10	0.71	0.94	0.92	0.46	0.56	0.65	0.33	0.78	0.76	0.93	0.26	0.42	0	22	96.5	-0.119	0.751	-0.735	33.33	33.33	-0.735	0.751	1	1	1	4.55	4.55	1
	RHO5	0.691	0	0	136	0.52	0.07	111	0.82	7	2	7	8	8	5	20	17	19	17	16	10	0.57	0.69	0.88	0.61	0.44	0.64	0.57	0.34	0.42	0.48	0.48	0.71	0	46	103.5	-0.067	1.474	-1.041	28.57	42.86	-1.347	1.505	17	3	4.5	37.78	6.67	1
	IGO1	0.702	0	0	122	0.69	0.08	73	0.79	10	4	9	12	16	8	11	12	7	14	8	11	0.93	0.62	0.33	0.27	0.7	0.85	0.88	0.91	0.77	0.92	0.41	0.58	0	25	114.5	-0.735	NA	-1.041	66.67	0	-1.347	0.496	6	2	2.33	24	8	1
	RPO41	0.702	0	0	74	0.61	0.04	447	0.86	1	3	3	10	10	9	20	2	9	5	1	1	1	0.68	0.97	0.95	0.37	0.3	0.47	0.98	0.67	0.97	0.66	0.45	0	28	163	0.6685	1.274	-0.6265	25	50	-0.735	4.885	7	4	1.6	25	14.29	1
	FSH2	0.705	0	0	91	0.76	0.07	103	0.86	4	1	4	6	3	12	11	8	7	17	7	11	0.9	0.18	0.09	0.62	0.84	0.73	0.79	0.83	0.82	0.93	0.76	0.72	0	23	71.5	-0.735	NA	-1.041	66.67	0	-1.347	0	1	2	0.67	4.55	9.09	1
	CEG1	0.709	0	1	116	0.75	0.09	134	0.81	14	5	11	2	19	9	12	7	15	8	8	6	0.94	0.35	0.23	0.34	0.9	0.69	0.94	0.87	0.75	0.9	0.71	0.73	0	19	160	-0.119	2.06	-1.336	40	40	-1.937	2.615	1	0	2	5.26	0	1
	RPT3	0.709	0	0	105	0.74	0.08	195	0.83	4	2	4	4	17	14	7	10	19	14	2	8	0.96	0.94	0.35	0.3	0.36	0.86	0.73	0.85	0.9	0.84	0.9	0.86	0	21	128.25	0.343	1.505	-0.735	16.67	50	-0.735	2.241	5	0	6	23.81	0	1
	TSR4	0.709	0	0	104	0.72	0.07	165	0.81	5	7	2	2	10	14	2	6	17	18	10	11	0.86	0.31	0.11	0.51	0.86	0.95	0.55	0.86	0.73	0.72	0.65	0.66	0	23	111.55	-0.427	NA	-0.735	50	0	-0.735	0	1	5	0.33	4.35	21.74	1
	TCB1	0.714	0	0	127	0.6	0.08	380	0.84	8	2	6	10	17	16	6	4	14	11	12	21	0.78	0.72	0.95	0.8	0.25	0.36	0.92	0.32	0.71	0.45	0.73	0.71	0	19	114.5	0.472	2.241	-1.025	40	20	-1.315	2.241	6	1	3.5	31.58	5.26	1
	TOM71	0.715	0	0	174	0.71	0.12	265	0.83	8	7	11	12	20	20	19	20	18	11	15	13	0.9	0.54	0.35	0.32	0.87	0.83	0.88	0.89	0.48	0.41	0.94	0.68	0	21	146.5	0.751	0.839	-1.336	40	60	-1.937	1.505	4	1	2.5	19.05	4.76	1
	SYG1	0.72	0	0	141	0.58	0.08	434	0.85	10	0	5	12	23	25	13	6	10	9	6	22	0.88	0	0.34	0.26	0.27	0.66	0.82	0.92	0.36	0.4	0.96	0.75	0	30	87	0.1765	1.505	-0.735	37.5	37.5	-1.347	2.241	1	2	0.67	3.45	6.9	1
	RRP40	0.722	0	0	142	0.71	0.1	91	0.84	14	9	5	2	10	13	18	17	9	5	26	14	0.75	0.27	0.35	0.68	0.61	0.34	0.93	0.66	0.79	0.91	0.84	0.91	0	21	111.55	-0.427	NA	-0.735	50	0	-0.735	0	0	1	0.5	0	4.76	1
	ASN1	0.724	0	0	149	0.48	0.07	278	0.84	9	3	6	12	8	29	28	17	4	10	12	11	0.69	0.63	0.54	0.38	0.34	0.29	0.44	0.47	0.67	0.85	0.81	0.29	0	31	96.5	0.472	1.505	-1.347	14.29	42.86	-1.347	2.241	9	0	10	29.03	0	1
	MIC27	0.724	0	1	120	0.76	0.09	85	0.82	8	0	9	6	5	16	15	14	14	12	8	13	0.96	0	0.22	0.21	0.9	0.73	0.87	0.83	0.9	0.75	0.84	0.83	0	37	94.5	0.839	1.505	-0.735	20	60	-0.735	2.241	8	8	1	21.62	21.62	1
	SFH5	0.727	0	0	113	0.76	0.09	120	0.82	3	6	5	6	1	4	17	10	20	16	11	14	0.94	0.48	0.23	0.15	0.95	0.94	0.89	0.63	0.91	0.82	0.76	0.9	0	32	109	0.1885	1.505	-0.6265	25	37.5	-0.735	2.248	2	9	0.3	6.25	28.12	1
	ARD1	0.729	0	0	108	0.77	0.08	101	0.81	8	6	8	6	15	2	12	11	12	4	10	14	0.88	0.27	0.23	0.48	0.93	0.97	0.88	0.75	0.91	0.87	0.74	0.95	0	29	146.5	-0.119	1.505	-1.336	40	20	-1.937	1.505	3	7	0.5	10.71	25	1
	PDR5	0.731	0	1	153	0.44	0.07	532	0.84	14	4	6	4	17	13	27	26	26	7	3	6	0.82	0.61	0.8	0.73	0.4	0.27	0.32	0.24	0.43	0.57	0.65	0.71	0	40	86.5	-0.093	0.7965	-0.6265	33.33	33.33	-0.735	0.842	6	6	1	15.38	15.38	1
	SEG1	0.732	0	0	156	0.63	0.1	372	0.85	8	3	5	21	29	4	18	10	20	18	14	6	0.95	0.5	0.3	0.38	0.3	0.98	0.56	0.96	0.76	0.91	0.8	0.81	0	18	96.5	0.472	1.496	-0.735	20	40	-0.735	2.241	7	1	4	38.89	5.56	1
	HTA2	0.736	0	1	119	0.51	0.06	47	0.82	3	1	8	2	16	22	21	5	3	19	2	17	0.75	0.66	0.71	0.5	0.22	0.26	0.29	0.67	0.5	0.86	0.7	0.8	0	49	137.25	0.2035	1.128	-0.735	12.5	25	-0.735	1.505	8	1	4.5	16.33	2.04	1
	VTS1	0.736	0	0	151	0.74	0.11	170	0.84	2	4	4	7	13	17	16	14	12	29	17	16	0.7	0.98	0.78	0.25	0.5	0.87	0.8	0.89	0.77	0.7	0.88	0.64	0	36	94.5	0.472	0.839	-0.6265	28.57	42.86	-0.735	2.241	5	0	6	14.29	0	1
	MBF1	0.738	0	0	154	0.63	0.1	75	0.82	10	3	7	14	8	13	22	12	15	7	14	29	0.81	0.7	0.53	0.27	0.42	0.44	0.74	0.3	0.65	0.74	0.94	0.79	0	47	120	0.751	0.9425	-0.89	27.27	54.55	-1.937	2.248	2	1	1.5	4.26	2.13	1
	YGL082W	0.741	0	0	111	0.77	0.08	155	0.82	8	4	4	7	10	13	12	20	7	6	9	11	0.97	0.93	0.18	0.28	0.44	0.89	0.88	0.84	0.9	0.92	0.83	0.84	0	14	160	1.505	2.241	-0.735	20	60	-0.735	2.248	3	1	2	21.43	7.14	1
	BUD4	0.744	0	1	128	0.7	0.09	502	0.86	8	4	2	4	16	10	10	16	17	8	16	17	0.74	0.72	0.45	0.39	0.21	0.58	0.69	0.91	0.78	0.96	0.87	0.74	0	28	96.5	-0.067	0.751	-0.735	20	20	-0.735	0.751	8	3	2.25	28.57	10.71	1
	TRZ1	0.746	0	0	118	0.62	0.07	230	0.84	6	2	1	7	9	12	23	10	15	10	11	12	0.67	1	0.96	0.69	0.85	0.31	0.58	0.85	0.6	0.44	0.29	0.94	0	19	77.5	-0.067	2.241	-0.735	20	20	-0.735	2.241	2	7	0.38	10.53	36.84	1
	MRP49	0.751	0	0	104	0.74	0.08	46	0.85	4	4	5	5	9	1	8	7	14	12	19	16	0.92	0.27	0.4	0.32	0.88	0.58	0.74	0.77	0.66	0.87	0.81	0.84	0	21	80.3	-0.39	2.248	-0.735	50	16.67	-1.315	2.248	5	1	3	23.81	4.76	1
	ERG11	0.752	0	1	179	0.36	0.06	161	0.84	10	0	4	1	6	21	13	32	22	31	28	11	0.85	0	0.45	0.31	0.6	0.55	0.23	0.27	0.2	0.32	0.26	0.51	0	44	100	-0.093	1.172	-0.8125	33.33	33.33	-1.937	2.241	7	7	1	15.91	15.91	1
	YEH2	0.755	0	0	121	0.77	0.09	171	0.84	9	3	8	2	11	7	13	13	25	8	6	16	0.91	0.21	0.3	0.79	0.84	0.56	0.85	0.89	0.79	0.82	0.83	0.83	0	15	160	-0.119	1.505	-0.735	33.33	33.33	-0.735	1.505	6	1	3.5	40	6.67	1
	UTP20	0.764	0	0	85	0.62	0.05	754	0.83	6	2	5	8	10	20	14	18	2	0	0	0	0.84	0.97	0.32	0.15	0.19	0.87	0.64	0.71	0.89	0	0	0	0	18	96.5	0.472	1.496	-0.735	20	40	-0.735	2.241	1	1	1	5.56	5.56	1
	LEM3	0.766	0	1	88	0.7	0.06	130	0.82	1	0	6	6	19	9	9	12	7	6	6	7	0.95	0	0.17	0.41	0.91	0.68	0.73	0.7	0.34	0.88	0.7	0.93	0	12	166	-0.735	NA	-0.735	100	0	-0.735	0	3	0	4	25	0	1
	YEL014C	0.766	0	1	106	0.86	0.09	28	0.58	5	2	1	3	15	2	18	17	8	12	10	13	0.97	0.77	0.97	0.99	0.8	0.94	0.77	0.88	0.89	0.86	0.88	0.92	0	10	261.8	2.383	4.885	NA	0	50	-0.119	4.885	1	0	2	10	0	1
	MRP13	0.768	0	1	95	0.68	0.06	140	0.86	4	4	11	0	15	3	6	11	6	13	8	14	0.19	0.39	0.86	0	0.79	0.68	0.92	0.79	0.81	0.89	0.66	0.21	0	17	103.5	-0.262	1.1125	-0.6265	40	40	-0.735	1.474	3	0	4	17.65	0	1
	ADE3	0.771	0	1	212	0.41	0.09	490	0.84	6	7	7	5	25	39	37	23	17	21	11	14	0.91	0.41	0.25	0.19	0.28	0.48	0.34	0.44	0.84	0.42	0.22	0.2	0	35	121.5	0.6115	1.474	-1.642	20	50	-1.937	2.241	6	13	0.5	17.14	37.14	1
	EXO70	0.772	0	0	136	0.77	0.1	193	0.81	7	6	12	5	13	15	12	17	9	12	21	7	0.97	0.95	0.26	0.25	0.91	0.7	0.91	0.71	0.85	0.95	0.82	0.93	0	11	67.3	-0.427	2.241	-1.025	50	25	-1.315	2.241	2	0	3	18.18	0	1
	SUR7	0.773	0	0	137	0.55	0.07	141	0.85	8	5	11	10	33	10	8	5	17	18	11	1	0.86	0.45	0.26	0.34	0.47	0.33	0.2	0.8	0.9	0.66	0.76	0.61	0	48	162.5	-0.065	1.1125	-0.735	20	40	-0.735	1.474	15	0	16	31.25	0	1
	YCR051W	0.775	0	1	172	0.83	0.14	142	0.85	8	4	2	0	19	17	13	21	21	20	30	17	0.82	0.11	0.15	0	0.94	0.84	0.81	0.86	0.77	0.89	0.87	0.86	0	17	96.5	0.472	1.496	-0.735	20	40	-0.735	2.241	2	2	1	11.76	11.76	1
	YJL055W	0.775	0	0	177	0.76	0.13	107	0.84	10	3	6	10	17	30	22	28	12	15	14	10	0.78	0.2	0.44	0.61	0.9	0.73	0.74	0.81	0.74	0.88	0.71	0.86	0	0	0	0	0	0	0	0	0	0	0	0	0	0	0	0
	SGF29	0.776	0	0	191	0.77	0.15	129	0.86	6	7	7	8	18	26	23	17	18	18	23	20	0.72	0.22	0.26	0.3	0.9	0.79	0.88	0.89	0.82	0.83	0.86	0.81	0	16	76.5	-0.119	NA	-0.735	33.33	0	-0.735	0	5	0	6	31.25	0	1
	BLI1	0.778	0	0	81	0.73	0.06	21	0.79	6	6	4	11	4	4	3	4	12	16	6	5	0.5	0.31	0.28	0.68	0.89	0.84	0.81	0.85	0.77	0.89	0.81	0.84	0	22	134.75	-0.1645	NA	-0.735	25	0	-0.735	0.472	9	1	5	40.91	4.55	1
	PAM16	0.778	0	0	76	0.68	0.05	63	0.82	8	8	8	4	3	12	4	4	2	9	3	11	0.88	0.35	0.25	0.03	0.91	0.8	0.77	0.76	0.9	0.89	0.83	0.83	0	19	100	-0.093	1.4995	-0.735	16.67	33.33	-0.735	2.248	1	2	0.67	5.26	10.53	1
	KEL1	0.779	0	0	128	0.77	0.1	402	0.85	9	1	7	9	13	8	10	19	12	2	23	15	0.78	1	0.91	0.2	0.38	0.93	0.78	0.92	0.83	0.73	0.93	0.79	0	18	85.5	-0.093	0.839	-0.735	25	25	-0.735	0.839	7	0	8	38.89	0	1
	MAK11	0.79	0	0	85	0.83	0.07	131	0.81	1	6	4	6	3	10	8	14	5	14	8	6	0.84	0.94	0.73	0.52	0.95	0.78	0.93	0.86	0.84	0.87	0.85	0.82	0	29	121.5	-0.093	1.128	-1.336	33.33	33.33	-1.937	1.505	3	5	0.67	10.34	17.24	1
	RSC58	0.793	0	1	134	0.7	0.09	125	0.81	4	12	4	6	3	15	17	22	8	15	21	7	0.72	0.23	0.15	0.17	0.85	0.7	0.95	0.78	0.81	0.82	0.75	0.92	0	24	77.5	-0.119	2.241	-1.336	40	20	-1.937	2.241	4	0	5	16.67	0	1
	KAP120	0.794	0	0	83	0.74	0.06	304	0.85	13	2	1	3	5	3	2	14	13	13	2	12	0.58	0.94	0.99	0.54	0.2	0.59	0.74	0.88	0.77	0.89	0.83	0.8	0	16	121.75	1.061	2.2445	-0.735	25	50	-0.735	2.248	6	0	7	37.5	0	1
	KAP104	0.801	0	1	68	0.71	0.05	338	0.85	8	2	1	6	16	0	11	1	1	6	7	9	0.95	0.42	0.12	0.17	0.57	0	0.91	0.46	0.93	0.77	0.9	0.82	0	11	166	-0.735	NA	-0.735	100	0	-0.735	0	1	1	1	9.09	9.09	1
	YDR034W-B	0.801	0	0	58	0.67	0.04	14	0.8	4	0	6	7	11	10	4	3	3	3	1	6	0.61	0	0.63	0.26	0.52	0.78	0.92	0.94	0.91	0.85	0.61	0.78	0	50	105.5	0.1885	1.4995	-1.041	33.33	33.33	-1.347	2.248	8	8	1	16	16	1
	GIP3	0.806	0	0	150	0.52	0.08	505	0.84	6	5	8	10	7	14	15	23	25	13	3	21	0.74	0.7	0.77	0.53	0.37	0.73	0.46	0.23	0.33	0.47	0.68	0.82	0	27	95.5	0.6115	0.839	NA	0	50	-0.119	1.505	12	1	6.5	44.44	3.7	1
	POP5	0.81	0	0	128	0.81	0.1	80	0.79	8	6	2	9	5	9	17	19	11	11	11	20	0.66	0.28	0.6	0.97	0.91	0.92	0.81	0.83	0.77	0.9	0.84	0.81	0	29	120	0.496	1.274	-0.735	20	40	-0.735	1.505	2	0	3	6.9	0	1
	RSM25	0.812	0	0	136	0.77	0.1	113	0.81	4	4	7	5	10	21	15	12	20	8	13	17	0.99	0.74	0.22	0.34	0.98	0.71	0.94	0.78	0.83	0.8	0.86	0.73	0	17	57.1	-0.518	NA	-0.6265	66.67	0	-0.735	0	1	0	2	5.88	0	1
	YLR179C	0.813	0	1	132	0.64	0.08	101	0.75	7	4	11	9	9	13	12	8	21	9	16	13	0.91	0.87	0.42	0.2	0.33	0.14	0.7	0.65	0.88	0.81	0.84	0.85	0	25	85.5	0.342	0.839	-0.89	16.67	50	-0.89	1.474	6	1	3.5	24	4	1
	BOP1	0.815	0	1	0	0	0	0	0	0	0	0	0	0	0	0	0	0	0	0	0	0	0	0	0	0	0	0	0	0	0	0	0	0	0	0	0	0	0	0	0	0	0	0	0	0	0	0	0
	KTI12	0.821	0	1	128	0.46	0.06	110	0.8	4	2	10	2	19	6	4	13	15	15	15	23	0.94	0.48	0.23	0.43	0.57	0.59	0.48	0.53	0.41	0.47	0.39	0.35	0	23	87	0.316	1.496	-0.735	25	50	-0.735	2.241	5	0	6	21.74	0	1
	RIB3	0.824	0	1	216	0.57	0.12	105	0.85	7	1	8	12	25	26	32	11	31	22	17	24	0.86	0.44	0.24	0.25	0.29	0.3	0.36	0.93	0.8	0.9	0.91	0.65	0	23	94.5	0.751	1.54	-1.025	28.57	57.14	-1.315	2.248	5	0	6	21.74	0	1
	DAT1	0.825	0	0	140	0.77	0.11	139	0.86	3	0	4	6	13	14	16	10	18	17	23	16	0.98	0	0.17	0.19	0.9	0.62	0.66	0.76	0.95	0.77	0.84	0.89	0	35	69	-0.427	2.241	-1.315	50	16.67	-1.408	2.241	2	7	0.38	5.71	20	1
	RPB11	0.827	0	0	164	0.62	0.1	76	0.74	10	13	8	8	26	14	18	11	9	10	23	14	0.93	0.59	0.25	0.27	0.77	0.41	0.19	0.71	0.7	0.85	0.73	0.89	0	24	103.5	-0.262	NA	-0.7455	40	0	-0.756	0.472	3	3	1	12.5	12.5	1
	SKI8	0.827	0	0	142	0.82	0.12	128	0.85	2	3	4	2	8	10	14	18	18	23	15	25	0.7	0.14	0.13	0.88	0.92	0.76	0.72	0.92	0.92	0.85	0.89	0.81	0	16	166	-0.262	2.248	-0.735	33.33	33.33	-0.735	2.248	3	0	4	18.75	0	1
	NOP13	0.828	0	0	140	0.66	0.09	146	0.81	0	5	4	10	11	11	24	17	16	14	7	21	0	0.2	0.14	0.15	0.37	0.83	0.83	0.72	0.86	0.67	0.81	0.75	0	23	77.5	-0.067	1.496	-0.735	20	40	-0.735	2.241	1	3	0.5	4.35	13.04	1
	YER156C	0.828	0	0	137	0.73	0.1	161	0.82	10	8	5	6	17	17	16	12	7	8	13	18	0.77	0.15	0.15	0.79	0.96	0.42	0.92	0.64	0.95	0.93	0.77	0.86	0	31	103.5	-0.119	1.474	-1.025	28.57	42.86	-1.315	1.505	1	0	2	3.23	0	1
	SNA4	0.835	0	1	137	0.77	0.1	67	0.83	11	8	9	4	14	17	17	10	12	12	9	14	0.92	0.42	0.25	0.31	0.88	0.73	0.86	0.88	0.88	0.89	0.84	0.83	0	21	166	0.472	4.885	-0.735	20	20	-0.735	4.885	9	0	10	42.86	0	1
	TIM54	0.837	0	0	138	0.76	0.1	190	0.81	4	10	2	9	18	4	17	11	12	14	24	13	0.49	0.25	0.28	0.88	0.89	0.83	0.69	0.91	0.84	0.79	0.88	0.65	0	12	269	2.248	3.5665	-0.735	33.33	66.67	-0.735	4.885	1	1	1	8.33	8.33	1
	EHT1	0.84	0	0	107	0.62	0.07	175	0.84	7	5	8	12	17	3	5	9	11	12	4	14	0.94	0.47	0.21	0.23	0.21	0.5	0.93	0.87	0.78	0.92	0.76	0.89	0	27	76.5	-0.119	1.1565	-0.735	42.86	28.57	-0.89	1.474	0	1	0.5	0	3.7	1
	RPS24A	0.845	0	1	109	0.6	0.06	0	0	1	3	8	14	23	7	5	3	4	16	14	11	0.92	0.33	0.32	0.32	0.4	0.54	0.69	0.7	0.89	0.83	0.86	0.87	0	20	103.5	-0.119	1.1565	-0.6265	28.57	28.57	-0.735	1.474	2	2	1	10	10	1
	TFP3	0.847	0	0	0	0	0	0	0	0	0	0	0	0	0	0	0	0	0	0	0	0	0	0	0	0	0	0	0	0	0	0	0	0	0	0	0	0	0	0	0	0	0	0	0	0	0	0	0
	MOT1	0.85	0	1	161	0.53	0.08	694	0.86	9	5	11	15	28	32	15	13	6	13	7	7	0.85	0.86	0.55	0.36	0.31	0.44	0.96	0.51	0.82	0.2	0.82	0.81	0	26	94.5	-0.119	0.839	-0.6265	40	20	-0.735	0.839	3	0	4	11.54	0	1
	USO1	0.851	0	0	138	0.71	0.1	576	0.84	4	0	11	6	9	18	4	17	10	25	18	16	0.91	0	0.27	0.47	0.91	0.56	0.79	0.59	0.96	0.68	0.83	0.94	0	22	83	-0.735	NA	-0.756	60	0	-1.315	0.472	7	0	8	31.82	0	1
	FEN2	0.856	0	1	113	0.69	0.08	218	0.83	6	5	6	10	11	2	12	12	16	0	12	21	0.9	0.8	0.42	0.19	0.44	0.77	0.73	0.89	0.85	0	0.95	0.66	0	14	96.5	-0.067	1.128	-0.735	20	40	-0.735	1.505	4	0	5	28.57	0	1
	SET5	0.861	0	0	146	0.68	0.1	175	0.84	9	2	3	3	15	10	20	16	16	20	17	15	0.7	0.25	0.19	0.49	0.88	0.79	0.78	0.81	0.78	0.85	0.47	0.26	0	30	160	-0.067	1.505	-0.735	20	20	-0.735	1.505	8	0	9	26.67	0	1
	ERG8	0.87	0	1	118	0.78	0.09	176	0.81	9	1	6	3	23	14	2	14	10	14	13	9	0.91	0.22	0.24	0.44	0.88	0.61	0.86	0.82	0.87	0.81	0.86	0.88	0	46	96.5	0.751	1.505	-0.735	20	60	-0.735	2.241	5	3	1.5	10.87	6.52	1
	VPS55	0.888	0	1	96	0.85	0.08	33	0.82	3	4	0	3	6	3	10	11	9	19	14	14	0.95	0.9	0	0.27	0.92	0.89	0.89	0.79	0.89	0.84	0.85	0.87	0	31	160	0.472	0.842	-0.735	14.29	42.86	-0.735	1.505	15	0	16	48.39	0	1
	LEU9	0.89	0	0	124	0.67	0.08	216	0.84	12	7	6	1	17	7	6	8	17	7	13	23	0.72	0.82	0.45	0.16	0.34	0.22	0.89	0.78	0.69	0.8	0.75	0.84	0	27	96.5	-0.065	1.496	-1.041	28.57	28.57	-1.347	2.241	3	0	4	11.11	0	1
	TOM70	0.893	0	0	86	0.72	0.06	217	0.84	10	0	6	3	4	5	10	14	5	12	10	7	0.91	0	0.26	0.7	1	0.24	0.32	0.92	0.95	0.71	0.94	0.72	0	18	86	0.316	0.839	-0.6265	33.33	50	-0.735	2.241	3	2	1.33	16.67	11.11	1
	BEM1	0.895	0	0	86	0.72	0.06	168	0.86	10	2	4	9	7	4	3	15	8	13	3	8	0.95	0.65	0.27	0.28	0.38	0.86	0.93	0.79	0.92	0.86	0.83	0.78	0	20	130.25	0.36	1.5435	-0.735	25	50	-0.735	2.248	6	0	7	30	0	1
	RAX2	0.909	0	0	122	0.69	0.08	406	0.85	6	9	4	2	9	10	9	15	16	16	12	14	0.68	0.83	0.49	0.21	0.21	0.37	0.74	0.79	0.75	0.84	0.87	0.77	0	35	114.5	-0.065	2.241	-0.7455	28.57	14.29	-0.756	2.241	6	0	7	17.14	0	1
	CWH43	0.919	0	0	91	0.69	0.06	359	0.85	7	4	6	8	8	5	3	4	11	7	13	15	0.92	0.69	0.19	0.21	0.56	0.82	0.75	0.78	0.84	0.81	0.79	0.76	0	18	112	-0.093	2.241	-1.336	33.33	16.67	-1.937	2.241	5	1	3	27.78	5.56	1
	YET3	0.924	0	0	201	0.66	0.13	95	0.83	2	6	4	6	21	25	32	21	26	23	15	20	0.92	0.47	0.28	0.3	0.5	0.78	0.4	0.33	0.96	0.78	0.91	0.93	0	34	131.75	-0.093	1.505	-0.735	16.67	16.67	-0.735	1.505	1	0	2	2.94	0	1
	SNA3	0.931	0	1	148	0.7	0.1	80	0.77	4	11	1	7	11	15	4	13	19	27	16	20	0.81	0.43	0.18	0.21	0.34	0.81	0.23	0.57	0.7	0.91	0.81	0.92	0	30	96.5	-0.518	0.751	-0.8125	57.14	14.29	-1.937	0.751	3	1	2	10	3.33	1
	PFK2	0.932	0	0	129	0.47	0.06	387	0.87	4	2	2	0	11	10	22	17	12	32	8	9	0.86	0.66	0.28	0	0.29	0.28	0.19	0.36	0.41	0.64	0.69	0.85	0	30	131.75	0.2025	1.474	-0.735	12.5	37.5	-0.735	1.505	2	1	1.5	6.67	3.33	1
	TEF4	0.934	0	0	97	0.68	0.07	24	0.88	3	2	2	18	15	4	1	12	13	12	11	4	0.88	0.3	0.17	0.31	0.64	0.81	0.14	0.93	0.73	0.8	0.89	0.86	0	46	146.5	0.495	1.4895	-1.336	22.22	44.44	-1.937	2.241	1	8	0.22	2.17	17.39	1
	FMP31	0.936	0	0	0	0	0	0	0	0	0	0	0	0	0	0	0	0	0	0	0	0	0	0	0	0	0	0	0	0	0	0	0	0	0	0	0	0	0	0	0	0	0	0	0	0	0	0	0
	MSS51	0.939	0	0	144	0.76	0.11	176	0.85	9	6	3	14	20	16	20	9	4	4	18	21	0.92	0.89	0.6	0.3	0.59	0.96	0.91	0.9	0.95	0.54	0.71	0.84	0	36	96.5	-0.119	1.474	-0.735	33.33	33.33	-1.937	2.241	7	0	8	19.44	0	1
	RNQ1	0.946	0	0	147	0.76	0.11	173	0.83	11	6	8	10	14	10	20	6	18	13	15	16	0.95	0.28	0.27	0.79	0.83	0.78	0.66	0.92	0.74	0.86	0.84	0.89	0	19	160	-0.119	1.8765	-0.7455	40	40	-0.756	2.248	1	0	2	5.56	0	1
	KEI1	0.951	0	1	16	0.47	0.01	0	0	0	4	9	0	1	0	1	0	0	0	1	0	0	0.59	0.33	0	0.65	0	0.77	0	0	0	0.84	0	0	14	121.75	0.753	2.241	-0.735	50	50	-0.735	2.241	1	0	2	7.14	0	1
	URA6	0.954	0	0	135	0.76	0.1	103	0.83	7	8	11	6	11	5	2	13	16	20	15	21	0.86	0.93	0.51	0.74	0.76	0.19	0.2	0.82	0.76	0.86	0.72	0.89	0	21	153.25	0.316	1.474	-1.336	33.33	50	-1.937	1.505	0	2	0.33	0	9.52	1
	YML007C-A	0.955	0	0	150	0.61	0.09	21	0.53	6	11	11	12	13	15	17	9	17	24	9	6	0.3	0.2	0.17	0.46	0.41	0.34	0.88	0.83	0.82	0.88	0.87	0.81	0	0	0	0	0	0	0	0	0	0	0	0	0	0	0	0
	RPS23A	0.957	0	1	123	0.57	0.07	8	0.95	0	6	11	14	20	7	8	10	14	8	6	19	0	0.21	0.25	0.31	0.33	0.47	0.69	0.95	0.69	0.86	0.97	0.73	0	41	103.5	-0.119	1.505	-0.735	33.33	33.33	-0.756	2.241	3	5	0.67	7.32	12.2	1
	COG1	0.969	0	0	87	0.76	0.07	119	0.8	3	6	0	4	0	15	9	6	4	15	15	10	0.53	0.36	0	0.81	0	0.95	0.73	0.92	0.93	0.8	0.88	0.38	0	19	60.5	-0.518	2.241	-0.735	60	20	-1.408	2.241	4	0	5	21.05	0	1
	GUP1	0.982	0	1	93	0.69	0.06	199	0.84	12	6	1	4	8	14	2	11	10	10	7	8	0.97	0.37	0.33	0.37	0.93	0.78	0.86	0.22	0.53	0.9	0.8	0.78	0	20	164.25	-0.092	1.861	-0.6265	33.33	33.33	-0.735	2.248	7	1	4	35	5	1
	APS3	0.99	0	0	99	0.76	0.07	73	0.82	1	1	4	0	24	8	8	8	11	12	10	12	0.77	1	0.96	0	0.77	0.67	0.79	0.48	0.79	0.7	0.9	0.82	0	13	166	-0.119	NA	-0.735	33.33	0	-0.735	0.472	2	0	3	15.38	0	1
	UBP15	0.991	0	0	140	0.72	0.1	386	0.85	4	8	4	8	15	14	11	9	10	19	22	16	0.82	0.73	0.92	0.96	0.26	0.22	0.95	0.9	0.87	0.79	0.83	0.84	0	28	96.5	0.751	1.172	-0.735	14.29	57.14	-0.735	2.241	11	4	2.4	39.29	14.29	1
	TUB3	0.997	0	1	101	0.73	0.07	181	0.84	6	4	4	6	8	9	16	3	3	14	8	20	0.76	0.92	0.95	0.97	0.97	0.79	0.19	0.39	0.78	0.83	0.65	0.89	0	30	146.5	-0.119	1.505	-1.336	28.57	42.86	-1.937	4.885	5	10	0.55	16.67	33.33	1
	ARC19	0.998	0	0	134	0.75	0.1	68	0.9	4	10	9	7	17	9	23	13	16	4	6	16	0.81	0.3	0.28	0.4	0.89	0.74	0.91	0.81	0.88	0.89	0.86	0.82	0	14	120	1.043	1.505	-1.937	20	60	-1.937	2.241	1	1	1	7.14	7.14	1
	MAK21	0.999	0	0	99	0.57	0.06	336	0.84	0	9	5	9	11	13	0	11	19	14	8	0	0	0.64	0.29	0.19	0.41	0.92	0	0.85	0.58	0.25	0.9	0	0	22	87	0.342	1.505	-0.735	16.67	50	-0.735	2.241	3	4	0.8	13.64	18.18	1
	GYP6	1.003	0	0	190	0.74	0.14	151	0.83	12	2	7	7	27	10	14	15	24	39	16	17	0.89	0.64	0.27	0.28	0.73	0.75	0.96	0.81	0.92	0.62	0.74	0.78	0	38	94.75	0.43	1.505	-0.735	16.67	50	-0.735	2.241	16	0	17	42.11	0	1
	VPS4	1.005	0	0	144	0.81	0.12	155	0.83	6	6	7	4	19	21	16	23	13	13	14	2	0.96	0.18	0.23	0.53	0.96	0.85	0.8	0.94	0.89	0.8	0.95	0.12	0	14	66.8	-0.427	NA	-1.025	50	0	-1.315	0	2	0	3	14.29	0	1
	FMP18	1.01	0	0	0	0	0	0	0	0	0	0	0	0	0	0	0	0	0	0	0	0	0	0	0	0	0	0	0	0	0	0	0	0	0	0	0	0	0	0	0	0	0	0	0	0	0	0	0
	YNL040W	1.013	0	0	107	0.83	0.09	157	0.81	11	5	0	5	11	8	14	10	14	8	15	6	0.78	0.57	0	0.93	0.76	0.86	0.89	0.83	0.8	0.94	0.84	0.94	0	14	120	-0.067	1.043	-0.735	33.33	33.33	-0.735	1.043	3	1	2	21.43	7.14	1
	LYS21	1.019	0	1	163	0.58	0.09	165	0.85	4	7	7	13	27	16	14	3	18	18	11	25	0.71	0.75	0.62	0.52	0.24	0.32	0.36	0.71	0.68	0.85	0.84	0.8	0	52	83	-0.119	0.839	-0.7455	44.44	33.33	-1.315	2.241	8	7	1.12	15.38	13.46	1
	TKL1	1.019	0	0	167	0.53	0.09	281	0.86	6	2	4	2	17	32	14	26	11	14	16	23	0.82	0.54	0.55	0.32	0.17	0.31	0.38	0.83	0.37	0.42	0.75	0.78	0	39	160	0.495	1.4895	-1.336	22.22	44.44	-1.937	2.241	3	13	0.29	7.69	33.33	1
	OPI1	1.023	0	0	157	0.77	0.12	266	0.87	5	12	7	9	18	15	15	19	17	12	8	20	0.95	0.78	0.4	0.21	0.68	0.85	0.83	0.88	0.9	0.77	0.89	0.83	1	18	98.25	-0.093	1.274	-0.735	37.5	25	-0.89	1.505	5	1	3	29.41	5.88	1
	CTR1	1.026	0	0	127	0.6	0.08	187	0.84	2	8	4	5	14	16	10	22	10	10	15	11	0.43	0.64	0.84	0.89	0.31	0.5	0.56	0.53	0.57	0.6	0.82	0.79	0	30	121.5	-0.427	1.505	-0.7455	50	25	-0.756	1.505	1	1	1	3.45	3.45	1
	CAP1	1.028	0	0	126	0.54	0.07	100	0.84	7	4	6	8	14	15	6	14	11	10	15	16	0.9	0.45	0.51	0.47	0.23	0.23	0.48	0.35	0.52	0.79	0.83	0.82	0	37	160	0.472	1.505	-0.89	33.33	33.33	-0.89	1.505	10	0	11	27.03	0	1
	CIR1	1.031	0	0	124	0.77	0.09	75	0.84	4	6	2	0	14	20	11	17	14	14	10	12	0.85	0.24	0.11	0	0.93	0.67	0.92	0.8	0.75	0.89	0.69	0.91	0	22	162.5	-0.067	1.474	-0.735	20	20	-0.735	1.474	3	4	0.8	13.64	18.18	1
	YCR016W	1.031	0	0	115	0.71	0.08	83	0.8	7	5	12	8	14	5	23	4	5	1	16	15	0.81	0.21	0.23	0.57	0.93	0.56	0.83	0.96	0.77	0.89	0.8	0.78	0	24	125	-0.093	1.505	-1.315	30	30	-1.937	2.241	3	2	1.33	12.5	8.33	1
	YPQ1	1.031	0	0	159	0.75	0.12	104	0.84	13	12	6	2	10	15	12	26	22	20	13	8	0.84	0.24	0.14	0.22	0.91	0.6	0.96	0.81	0.84	0.89	0.8	0.77	0	24	160	-0.067	1.505	-0.735	14.29	42.86	-0.735	2.248	0	1	0.5	0	4.17	1
	HXK2	1.042	0	1	154	0.48	0.07	172	0.83	2	1	0	7	28	12	28	15	12	19	17	13	0.77	0.8	0	0.3	0.22	0.13	0.38	0.33	0.55	0.77	0.83	0.81	0	43	146.5	0.495	1.505	-1.336	15.38	38.46	-1.937	2.248	3	1	2	6.98	2.33	1
	AXL2	1.048	0	0	0	0	0	0	0	0	0	0	0	0	0	0	0	0	0	0	0	0	0	0	0	0	0	0	0	0	0	0	0	0	26	163	0.1765	1.505	-0.735	25	25	-0.735	1.505	5	8	0.67	20	32	1
	MAS2	1.048	0	0	146	0.78	0.11	179	0.84	10	2	12	4	17	14	19	14	13	13	12	16	0.89	0.23	0.24	0.5	0.93	0.81	0.83	0.88	0.74	0.9	0.72	0.87	0	18	131.25	0.1765	0.751	-0.735	25	25	-0.735	0.751	1	0	2	5.56	0	1
	TAT1	1.062	0	1	123	0.48	0.06	269	0.85	12	3	6	4	2	14	30	19	11	9	5	8	0.69	0.84	0.83	0.55	0.12	0.23	0.25	0.24	0.64	0.82	0.8	0.86	0	40	160	-0.109	1.8765	-0.637	28.57	28.57	-0.756	2.248	12	4	2.6	30	10	1
	DLS1	1.068	0	0	183	0.78	0.14	97	0.84	14	0	7	0	13	18	13	34	22	17	22	23	0.81	0	0.24	0	0.86	0.86	0.8	0.86	0.6	0.93	0.82	0.67	0	13	121.5	-0.427	0.751	-1.336	50	25	-1.937	0.751	6	0	7	46.15	0	1
	MIC26	1.07	0	1	99	0.72	0.07	95	0.81	7	10	7	6	10	6	9	12	17	4	1	10	0.92	0.63	0.19	0.28	0.89	0.52	0.73	0.72	0.9	0.89	0.76	0.82	0	27	103.5	0.472	2.241	-0.735	14.29	42.86	-0.735	2.248	6	2	2.33	22.22	7.41	1
	SPE3	1.07	0	0	79	0.73	0.06	63	0.77	6	5	4	3	10	6	4	4	14	8	7	8	0.93	0.7	0.35	0.78	0.62	0.37	0.73	0.62	0.88	0.78	0.82	0.84	0	33	131.75	0.1765	1.505	-0.8125	25	37.5	-0.89	2.241	3	0	4	9.09	0	1
	STE6	1.072	0	1	125	0.64	0.08	448	0.86	10	7	8	8	3	4	15	12	20	9	9	20	0.66	0.52	0.37	0.29	0.25	0.81	0.68	0.77	0.9	0.34	0.7	0.71	0	45	95.5	0.6235	1.172	-1.0355	25	50	-1.315	2.241	6	0	7	13.33	0	1
	EDC2	1.074	0	0	178	0.57	0.1	92	0.82	3	3	12	9	23	26	25	26	16	11	10	14	0.9	0.29	0.28	0.31	0.39	0.39	0.81	0.83	0.84	0.91	0.39	0.28	0	49	109	-0.1905	2.2445	-1.347	37.5	25	-1.937	2.248	14	4	3	29.17	8.33	1
	VPS1	1.075	0	0	119	0.73	0.09	207	0.83	9	3	11	10	12	12	13	12	9	9	6	13	0.96	0.88	0.2	0.24	0.78	0.87	0.82	0.72	0.94	0.75	0.82	0.91	0	24	95.5	0.316	0.795	-0.735	25	50	-0.735	0.839	4	1	2.5	16.67	4.17	1
	MHR1	1.078	0	0	111	0.75	0.08	88	0.88	10	2	2	6	12	4	4	3	12	21	18	17	0.97	0.36	0.11	0.6	0.29	0.81	0.65	0.78	0.89	0.75	0.93	0.84	0	21	94.5	-0.067	0.795	-0.6265	28.57	28.57	-0.735	0.839	3	0	4	14.29	0	1
	PMD1	1.084	0	0	104	0.6	0.06	636	0.84	8	4	2	4	3	7	20	12	7	8	19	10	0.93	0.51	0.49	0.92	0.54	0.85	0.58	0.41	0.8	0.4	0.47	0.64	0	18	130.25	0.1765	0.839	-0.735	25	25	-0.735	0.839	1	0	2	5.56	0	1
	SHS1	1.084	0	0	165	0.75	0.12	176	0.83	9	8	16	5	14	23	12	12	14	23	14	15	0.95	0.29	0.25	0.28	0.77	0.78	0.95	0.76	0.87	0.88	0.84	0.92	0	17	160	-0.067	1.4895	-0.735	20	40	-0.735	1.505	2	0	3	11.76	0	1
	STI1	1.085	0	1	131	0.74	0.1	273	0.85	6	2	2	5	7	17	18	14	20	11	6	23	0.96	0.97	0.23	0.2	0.48	0.88	0.56	0.85	0.75	0.81	0.93	0.78	0	54	160	0.751	1.505	-1.336	22.22	55.56	-1.937	2.248	1	2	0.67	1.85	3.7	1
	HOM6	1.094	0	0	125	0.73	0.09	124	0.8	6	5	1	3	13	12	20	6	26	8	7	18	0.83	0.8	0.79	0.76	0.36	0.95	0.58	0.94	0.76	0.84	0.88	0.77	0	28	160	-0.065	1.505	-0.735	11.11	33.33	-0.735	2.241	3	1	2	10.71	3.57	1
	PGM1	1.102	0	0	104	0.6	0.06	240	0.8	4	4	10	7	10	8	21	17	5	3	6	9	0.81	0.31	0.29	0.38	0.86	0.57	0.51	0.66	0.6	0.87	0.94	0.72	0	27	146.5	-0.119	1.474	-0.756	33.33	33.33	-1.937	1.505	5	3	1.5	18.52	11.11	1
	GIM4	1.103	0	0	87	0.72	0.06	2	0.95	2	1	6	0	14	10	10	7	4	11	6	16	0.9	0.32	0.2	0	0.9	0.61	0.78	0.84	0.65	0.84	0.71	0.66	0	17	160	-0.067	1.873	-0.6585	28.57	28.57	-0.735	2.241	0	2	0.33	0	11.76	1
	RTN1	1.104	0	1	130	0.53	0.07	100	0.82	6	1	4	4	13	24	15	5	12	13	11	22	0.61	0.28	0.24	0.42	0.29	0.36	0.28	0.33	0.74	0.79	0.71	0.81	0	23	162.5	-0.067	1.861	-0.735	14.29	28.57	-0.735	2.248	4	1	2.5	17.39	4.35	1
	GPT2	1.106	0	0	196	0.73	0.14	288	0.82	10	11	4	6	24	21	16	19	19	19	22	25	0.83	0.95	0.91	0.21	0.63	0.87	0.8	0.51	0.54	0.89	0.71	0.85	0	21	96.5	-0.067	0.751	-1.041	40	20	-1.347	0.751	10	2	3.67	47.62	9.52	1
	CYB5	1.108	0	1	95	0.55	0.05	36	0.82	2	4	1	2	23	19	7	7	8	8	10	4	0.87	0.47	0.78	0.8	0.48	0.19	0.25	0.86	0.91	0.7	0.86	0.53	0	23	166	0.472	0.751	-0.735	33.33	33.33	-0.735	0.751	0	6	0.14	0	26.09	1
	CYR1	1.114	0	0	126	0.62	0.08	722	0.85	15	9	4	2	0	4	13	11	15	23	19	11	0.77	0.92	0.76	0.19	0	0.84	0.81	0.73	0.54	0.54	0.38	0.43	0	21	76.8	0.316	0.751	NA	0	50	-0.119	0.751	9	0	10	42.86	0	1
	BEM4	1.115	0	0	147	0.6	0.09	213	0.84	4	8	22	0	10	17	6	15	11	10	24	20	0.95	0.52	0.23	0	0.95	0.8	0.73	0.28	0.26	0.8	0.74	0.78	0	17	166	-0.518	NA	-0.6265	66.67	0	-0.735	0.472	7	0	8	41.18	0	1
	IMH1	1.118	0	1	106	0.72	0.08	232	0.84	2	8	7	4	3	13	10	16	15	7	17	4	0.98	0.47	0.17	0.23	0.49	0.81	0.85	0.74	0.88	0.75	0.84	0.79	0	20	146.5	-0.518	1.505	-0.735	60	20	-1.937	1.505	4	0	5	20	0	1
	RRP8	1.127	0	0	121	0.75	0.09	110	0.82	5	6	13	7	4	19	11	16	6	10	13	11	0.89	0.27	0.59	0.35	0.83	0.7	0.8	0.85	0.95	0.93	0.84	0.91	0	18	83	-0.067	1.496	-1.3465	40	40	-1.937	2.241	2	2	1	11.11	11.11	1
	MRPL13	1.141	0	0	150	0.69	0.1	107	0.83	7	6	12	9	23	22	12	18	14	6	12	9	0.87	0.29	0.26	0.45	0.95	0.66	0.88	0.96	0.75	0.94	0.18	0.7	0	20	94.5	-0.262	0.839	-0.6265	40	20	-0.735	0.839	1	0	2	5	0	1
	RAI1	1.141	0	0	126	0.79	0.1	118	0.83	1	2	6	4	10	27	16	12	11	13	12	12	0.93	0.08	0.12	0.18	0.96	0.77	0.96	0.91	0.77	0.89	0.82	0.89	0	12	146.5	-0.735	2.241	-1.336	66.67	33.33	-1.937	2.241	0	0	1	0	0	1
	CDC48	1.142	0	0	149	0.74	0.11	326	0.86	7	3	8	12	10	19	10	20	17	15	15	13	0.92	0.47	0.29	0.3	0.64	0.8	0.81	0.84	0.83	0.85	0.9	0.7	0	18	162.5	1.474	1.505	-0.735	14.29	71.43	-0.735	2.248	5	0	6	27.78	0	1
	DOS2	1.146	0	0	95	0.73	0.07	90	0.8	10	6	8	2	8	4	2	12	6	11	16	10	0.94	0.33	0.23	0.94	0.87	0.76	0.7	0.86	0.72	0.87	0.74	0.74	0	13	76.5	-0.119	2.241	-1.041	40	20	-1.347	2.241	1	1	1	7.69	7.69	1
	RPC40	1.146	0	1	89	0.76	0.07	123	0.87	2	3	4	6	3	5	12	13	11	13	12	5	0.69	0.17	0.36	0.67	0.96	0.34	0.92	0.86	0.85	0.69	0.85	0.93	0	17	121.75	-0.092	2.241	-0.735	25	25	-0.735	2.241	1	2	0.67	5.88	11.76	1
	ACC1	1.147	0	1	183	0.53	0.1	807	0.86	11	6	16	1	4	9	7	14	31	25	25	34	0.48	0.5	0.74	0.81	0.71	0.78	0.64	0.76	0.33	0.29	0.46	0.65	0	35	130.5	-0.011	1.474	-0.8125	50	37.5	-1.937	1.505	6	4	1.4	17.14	11.43	1
	CDC36	1.152	0	0	117	0.75	0.09	54	0.82	0	6	7	3	6	15	18	11	24	8	14	5	0	0.33	0.2	0.62	0.97	0.79	0.87	0.95	0.78	0.96	0.73	0.39	0	21	130.25	0.052	0.839	-0.735	50	50	-0.735	0.839	2	0	3	9.52	0	1
	NHA1	1.152	0	1	154	0.77	0.12	371	0.84	6	5	7	10	22	6	9	15	13	23	14	24	0.67	0.82	0.96	0.8	0.25	0.96	0.71	0.93	0.86	0.91	0.94	0.77	0	19	160	-0.067	1.505	-0.735	20	20	-0.735	1.505	1	0	2	5.26	0	1
	GIN4	1.163	0	0	96	0.61	0.06	340	0.84	7	8	6	5	20	12	2	3	6	4	8	15	0.62	0.88	0.89	0.42	0.22	0.33	0.92	0.89	0.78	0.81	0.84	0.84	0	26	96.5	-0.065	1.496	-0.735	14.29	28.57	-0.735	2.241	2	9	0.3	7.69	34.62	1
	TMA16	1.163	0	0	110	0.76	0.08	47	0.8	8	4	12	4	11	9	9	4	3	19	15	12	0.92	0.34	0.28	0.66	0.92	0.81	0.76	0.83	0.83	0.88	0.77	0.9	0	42	105.5	0.6235	1.4895	-0.756	25	50	-1.937	2.248	2	12	0.23	4.76	28.57	1
	IMD3	1.169	0	1	101	0.66	0.07	151	0.84	15	2	6	1	10	9	3	8	9	9	6	23	0.79	0.7	0.65	0.62	0.48	0.21	0.91	0.66	0.43	0.85	0.8	0.77	0	42	146.5	0.472	0.842	-1.347	27.27	45.45	-1.937	1.505	2	13	0.21	4.76	30.95	1
	SNU114	1.169	0	0	129	0.72	0.09	309	0.84	13	14	11	2	11	12	14	14	12	12	10	4	0.82	0.42	0.22	0.36	0.95	0.66	0.85	0.9	0.64	0.94	0.84	0.72	0	20	146.5	-0.119	1.505	-1.336	40	20	-1.937	1.505	1	1	1	5	5	1
	YIM1	1.169	0	0	104	0.76	0.08	114	0.8	9	2	4	9	8	8	7	6	14	11	22	4	0.76	0.35	0.62	0.76	0.77	0.85	0.63	0.85	0.69	0.85	0.8	0.79	0	21	133	0.6115	1.8575	-0.735	12.5	50	-0.735	2.248	2	0	3	9.52	0	1
	SNQ2	1.17	0	0	144	0.5	0.07	556	0.86	6	9	9	5	6	16	9	25	16	25	6	12	0.85	0.56	0.61	0.89	0.76	0.75	0.37	0.33	0.29	0.28	0.4	0.8	0	38	103.5	-0.735	2.248	-1.1185	57.14	14.29	-1.937	2.248	6	2	2.33	15.79	5.26	1
	CTR2	1.174	0	0	127	0.75	0.09	62	0.86	7	5	0	4	13	12	11	18	9	10	20	18	0.45	0.39	0	0.54	0.75	0.76	0.75	0.84	0.78	0.79	0.84	0.8	0	24	125	0.342	1.4895	-1.336	25	50	-1.937	2.241	5	0	6	20.83	0	1
	IES4	1.176	0	1	129	0.78	0.1	36	0.79	6	1	5	11	3	1	9	15	25	20	20	13	0.88	0.37	0.17	0.28	0.8	0.34	0.94	0.74	0.94	0.81	0.92	0.81	0	24	127.25	0.387	1.873	-0.735	12.5	50	-0.735	2.248	2	0	3	8.33	0	1
	EXG1	1.177	0	1	159	0.4	0.06	148	0.85	8	3	0	2	13	24	30	17	27	12	10	13	0.81	0.58	0	0.78	0.42	0.28	0.33	0.32	0.25	0.25	0.72	0.74	0	53	137.25	0.2035	1.474	-1.041	20	30	-1.347	1.505	10	0	11	19.23	0	1
	NOP2	1.178	0	0	116	0.75	0.09	197	0.85	2	10	5	4	10	16	12	14	14	10	6	13	0.91	0.51	0.21	0.13	0.79	0.91	0.88	0.65	0.95	0.72	0.76	0.85	0	25	131.25	0.6115	2.241	-0.735	16.67	50	-0.735	2.248	0	3	0.25	0	12	1
	YBR090C	1.192	0	0	170	0.73	0.12	29	0.79	6	6	11	6	16	24	10	15	16	22	21	17	0.72	0.85	0.82	0.83	0.85	0.52	0.29	0.33	0.94	0.85	0.82	0.92	0	42	129.5	-0.092	1.1125	-0.7455	33.33	33.33	-0.756	1.474	12	0	13	28.57	0	1
	RPO21	1.193	0	1	96	0.69	0.07	531	0.86	1	0	0	0	2	6	5	21	12	11	15	23	0.93	0	0	0	0.77	0.94	0.91	0.66	0.15	0.47	0.96	0.8	0	18	166	0.495	1.4995	-0.735	20	40	-0.735	2.248	10	0	11	55.56	0	1
	RPC53	1.194	0	1	75	0.71	0.05	161	0.87	10	4	1	8	10	5	5	4	3	8	9	8	0.94	0.96	0.28	0.29	0.27	0.87	0.85	0.76	0.98	0.74	0.8	0.85	0	11	118.75	1.873	1.873	NA	0	100	0	2.241	2	0	3	18.18	0	1
	RPP2A	1.203	0	0	153	0.48	0.07	73	0.83	0	4	9	8	23	27	15	18	4	10	16	19	0	0.41	0.25	0.22	0.28	0.41	0.21	0.29	0.65	0.87	0.89	0.86	0	30	103.5	0.751	1.4895	-0.735	14.29	57.14	-0.735	2.241	0	2	0.33	0	6.67	1
	COS1	1.204	0	1	95	0.81	0.08	64	0.86	0	5	10	8	19	18	6	10	11	4	4	0	0	0.26	0.35	0.89	0.87	0.95	0.88	0.87	0.97	0.89	0.7	0	0	38	166	0.472	2.248	-1.336	28.57	14.29	-1.937	2.248	13	3	3.5	34.21	7.89	1
	AAT1	1.207	0	1	173	0.73	0.13	159	0.81	6	12	7	12	17	23	14	15	26	17	12	12	0.91	0.84	0.31	0.32	0.73	0.57	0.7	0.72	0.93	0.77	0.91	0.89	0	26	128.25	0.1765	1.128	-1.041	33.33	33.33	-1.347	1.505	10	1	5.5	38.46	3.85	1
	IKI3	1.215	0	0	181	0.74	0.13	494	0.86	11	4	8	6	12	18	24	16	22	22	18	20	0.29	0.16	0.46	0.98	0.78	0.93	0.86	0.68	0.38	0.95	0.83	0.91	0	21	208.25	0.1765	2.248	-0.735	25	25	-0.735	2.248	3	1	2	14.29	4.76	1
	RMD9	1.216	0	0	121	0.8	0.1	261	0.84	6	2	2	3	13	14	24	14	17	11	13	2	0.97	0.41	0.05	0.44	0.67	0.83	0.91	0.8	0.89	0.84	0.82	0.36	0	18	162.5	1.474	1.505	-0.6265	40	60	-0.735	2.248	5	0	6	27.78	0	1
	URM1	1.216	0	1	101	0.69	0.07	24	0.7	8	8	13	3	3	9	7	3	12	14	17	4	0.98	0.69	0.21	0.23	0.86	0.8	0.73	0.18	0.8	0.73	0.83	0.8	0	35	114.5	-0.119	1.505	-0.756	42.86	14.29	-1.21	1.505	1	2	0.67	2.86	5.71	1
	MDM38	1.217	0	0	170	0.7	0.12	286	0.86	9	10	9	12	9	18	33	19	4	14	12	21	0.84	0.61	0.22	0.23	0.76	0.75	0.91	0.78	0.86	0.49	0.91	0.65	0	24	90.5	-0.093	1.873	-0.735	16.67	33.33	-0.735	2.241	6	2	2.33	25	8.33	1
	ALG11	1.237	0	0	115	0.77	0.09	144	0.83	4	0	9	6	12	20	6	6	17	17	10	8	0.97	0	0.13	0.31	0.96	0.77	0.98	0.75	0.78	0.96	0.71	0.95	0	7	146.5	-0.735	NA	-1.336	66.67	0	-1.937	0	1	0	2	14.29	0	1
	TRM11	1.239	0	1	110	0.55	0.06	168	0.84	7	7	4	4	11	10	9	22	20	6	5	5	0.94	0.2	0.07	0.16	0.9	0.85	0.83	0.24	0.41	0.77	0.78	0.81	0	28	105.5	0.6235	1.505	-0.735	16.67	50	-0.735	2.241	3	5	0.67	10.71	17.86	1
	MDH3	1.251	0	1	114	0.71	0.08	163	0.79	2	7	8	6	18	21	10	5	8	8	11	10	0.94	0.49	0.3	0.39	0.86	0.62	0.79	0.72	0.91	0.74	0.86	0.83	0	24	96.5	0.751	1.4895	-0.735	14.29	57.14	-0.735	2.241	10	0	11	41.67	0	1
	RPO31	1.251	0	0	117	0.73	0.08	480	0.83	12	0	3	5	10	20	19	9	14	5	5	15	0.94	0	0.68	0.99	0.95	0.26	0.9	0.82	0.66	0.38	0.93	0.79	0	12	83	-0.735	2.241	-0.7455	66.67	33.33	-0.756	2.241	2	0	3	16.67	0	1
	GLE2	1.254	0	1	77	0.71	0.05	171	0.86	2	4	4	9	12	6	1	12	3	4	9	11	0.5	0.8	0.94	0.85	0.23	0.77	0.81	0.78	0.64	0.87	0.76	0.88	0	18	163	0.693	1.8765	-0.735	25	50	-0.735	2.248	5	0	6	27.78	0	1
	PER1	1.256	0	0	152	0.8	0.12	135	0.82	5	5	7	1	7	20	16	18	16	25	16	16	0.66	0.2	0.29	0.54	0.92	0.9	0.74	0.94	0.81	0.86	0.93	0.79	0	18	118.25	-0.093	1.505	-0.735	25	25	-0.735	1.505	0	0	1	0	0	1
	NFU1	1.257	0	1	110	0.71	0.08	69	0.86	9	7	3	7	13	13	12	15	3	8	12	8	0.94	0.5	0.11	0.45	0.92	0.85	0.67	0.45	0.71	0.73	0.91	0.73	0	19	121.5	-0.3185	1.4995	-0.735	50	33.33	-1.937	2.248	4	0	5	21.05	0	1
	EMP47	1.272	0	0	90	0.82	0.07	137	0.85	1	1	4	0	13	9	9	12	8	11	12	10	0.92	0.24	0.56	0	0.9	0.71	0.97	0.73	0.77	0.94	0.88	0.82	0	34	103.5	-0.119	1.8765	-0.6265	28.57	28.57	-0.735	2.248	3	0	4	8.82	0	1
	SPT6	1.278	0	1	121	0.77	0.09	394	0.85	6	3	6	5	16	17	9	10	18	14	8	9	0.96	0.75	0.19	0.19	0.73	0.85	0.87	0.87	0.86	0.87	0.76	0.78	0	20	66.8	-0.3185	NA	-0.6265	50	0	-0.735	0	2	0	3	10	0	1
	SMF3	1.286	0	0	134	0.68	0.09	186	0.85	7	0	1	4	9	15	19	26	18	12	17	6	0.78	0	0.83	0.77	0.26	0.31	0.88	0.64	0.85	0.59	0.83	0.71	0	32	156.25	-0.093	NA	-1.336	33.33	0	-1.937	0.472	4	3	1.25	12.5	9.38	1
	MRP4	1.288	0	0	210	0.58	0.12	157	0.83	7	14	4	7	23	15	24	22	23	24	26	21	0.95	0.93	0.26	0.15	0.25	0.88	0.88	0.49	0.31	0.9	0.56	0.3	0	39	94.5	-0.262	1.172	-0.756	45.45	18.18	-1.937	1.505	0	1	0.5	0	2.56	1
	RBL2	1.293	0	1	137	0.76	0.1	21	0.9	6	8	5	9	10	18	14	17	8	8	18	16	0.86	0.53	0.38	0.35	0.86	0.73	0.81	0.87	0.78	0.86	0.82	0.84	0	36	162.5	-0.119	1.474	-1.336	40	20	-1.937	1.474	3	8	0.44	8.33	22.22	1
	IMG2	1.306	0	1	129	0.79	0.1	59	0.81	11	6	8	4	5	10	18	10	11	10	19	17	0.88	0.24	0.47	0.48	0.97	0.57	0.91	0.86	0.87	0.87	0.87	0.87	0	31	100	-0.1645	0.751	-0.6265	33.33	16.67	-0.735	0.751	0	0	1	0	0	1
	ACS2	1.31	0	1	158	0.56	0.09	251	0.84	0	6	6	9	21	25	18	17	14	15	14	13	0	0.8	0.36	0.21	0.17	0.32	0.91	0.89	0.77	0.9	0.33	0.58	0	36	103.5	-0.119	1.4895	-0.735	33.33	44.44	-1.937	2.241	2	2	1	5.56	5.56	1
	MCM6	1.311	0	0	106	0.77	0.08	345	0.85	2	6	2	5	11	6	10	7	13	14	17	13	0.94	0.74	0.18	0.26	0.75	0.62	0.9	0.77	0.9	0.87	0.75	0.82	0	14	160	1.505	1.8765	NA	0	66.67	-0.119	2.248	4	1	2.5	28.57	7.14	1
	PMH1	1.312	0	0	0	0	0	0	0	0	0	0	0	0	0	0	0	0	0	0	0	0	0	0	0	0	0	0	0	0	0	0	0	0	0	0	0	0	0	0	0	0	0	0	0	0	0	0	0
	CIA2	1.314	0	0	86	0.76	0.06	68	0.86	6	6	5	2	7	5	9	7	10	2	17	10	0.95	0.48	0.29	0.5	0.91	0.84	0.93	0.84	0.77	0.69	0.83	0.66	0	19	120	0.6775	1.8575	-0.735	25	50	-0.735	2.241	3	0	4	15.79	0	1
	YMR122W-A	1.321	0	1	182	0.44	0.08	53	0.84	7	7	7	4	28	32	27	14	18	8	12	18	0.78	0.66	0.35	0.22	0.26	0.33	0.5	0.53	0.57	0.55	0.24	0.58	0	0	0	0	0	0	0	0	0	0	0	0	0	0	0	0
	RSN1	1.323	0	1	204	0.59	0.12	337	0.85	10	6	6	10	15	16	38	9	23	24	27	20	0.57	0.71	0.48	0.35	0.24	0.24	0.39	0.48	0.85	0.73	0.82	0.86	0	31	94.5	-0.065	1.474	-0.823	22.22	33.33	-0.89	2.241	9	0	10	29.03	0	1
	JSN1	1.331	0	0	124	0.71	0.09	412	0.85	4	6	10	6	6	7	13	14	15	14	21	8	0.89	0.38	0.21	0.21	0.41	0.75	0.75	0.89	0.9	0.81	0.91	0.7	0	20	89.75	-0.427	0.751	-0.7455	50	25	-0.756	0.751	6	2	2.33	30	10	1
	NOP4	1.339	0	1	113	0.73	0.08	233	0.84	3	0	1	6	18	13	14	17	10	7	11	13	0.87	0	0.11	0.22	0.57	0.82	0.81	0.69	0.89	0.75	0.85	0.84	0	43	114.5	0.495	1.505	-0.756	23.08	38.46	-1.315	2.248	5	6	0.86	11.63	13.95	1
	TAH1	1.342	0	1	204	0.73	0.15	65	0.91	15	8	0	8	25	21	10	16	26	32	20	23	0.39	0.28	0	0.94	0.73	0.92	0.75	0.86	0.81	0.71	0.95	0.51	0	22	96.5	-0.119	0.751	-0.735	33.33	33.33	-0.735	0.751	1	4	0.4	4.55	18.18	1
	YBT1	1.342	0	1	82	0.74	0.06	482	0.85	9	3	11	2	11	10	5	6	11	6	2	6	0.95	0.49	0.92	0.95	0.29	0.42	0.9	0.79	0.84	0.95	0.88	0.9	0	13	111.55	-0.427	NA	-0.735	50	0	-0.735	0	1	0	2	7.69	0	1
	STE4	1.35	0	0	97	0.5	0.05	167	0.83	8	3	4	2	1	6	14	14	14	14	11	6	0.76	0.79	0.72	0.51	0.2	0.25	0.2	0.31	0.32	0.64	0.81	0.88	0	23	146.5	0.109	1.128	-1.336	28.57	28.57	-1.937	1.505	4	7	0.62	17.39	30.43	1
	MED6	1.353	0	1	99	0.72	0.07	115	0.86	9	2	4	1	15	19	3	8	10	7	9	12	0.93	0.28	0.37	0.8	0.75	0.86	0.58	0.86	0.62	0.62	0.55	0.7	0	18	83	-0.119	NA	-0.756	33.33	0	-0.756	0	6	0	7	33.33	0	1
	DBP3	1.355	0	0	108	0.69	0.07	140	0.85	4	8	5	3	12	9	19	4	2	14	15	13	0.93	0.44	0.13	0.17	0.44	0.62	0.75	0.66	0.83	0.81	0.89	0.88	0	32	105.5	0.2155	1.505	-0.735	12.5	37.5	-0.735	2.241	5	8	0.67	15.62	25	1
	INO80	1.355	0	0	138	0.71	0.1	491	0.84	9	4	2	4	8	11	20	12	15	18	19	16	0.88	0.68	0.84	0.79	0.49	0.66	0.86	0.82	0.27	0.62	0.77	0.87	0	16	108.55	-0.3185	1.505	-0.735	50	16.67	-1.315	1.505	1	1	1	6.25	6.25	1
	EHD3	1.357	0	0	134	0.66	0.09	189	0.85	6	12	8	6	14	9	1	9	8	22	25	14	0.95	0.75	0.23	0.14	0.55	0.88	0.76	0.21	0.61	0.77	0.91	0.62	0	16	119.75	-0.427	NA	-1.336	50	0	-1.937	0.109	1	4	0.4	6.25	25	1
	SIT4	1.361	0	0	184	0.34	0.06	145	0.85	2	2	5	5	22	20	19	10	28	29	29	13	0.8	0.54	0.94	0.88	0.4	0.27	0.41	0.31	0.3	0.3	0.23	0.23	0	16	57.1	-0.518	NA	-0.6265	66.67	0	-0.735	0	7	1	4	43.75	6.25	1
	MRPL32	1.363	0	0	107	0.73	0.08	54	0.79	2	9	6	3	17	10	10	9	8	15	10	8	0.97	0.23	0.22	0.27	0.93	0.61	0.98	0.73	0.74	0.94	0.72	0.85	0	30	130.25	0.1765	1.5435	-0.6265	33.33	33.33	-0.735	2.248	1	0	2	3.33	0	1
	RPB2	1.377	0	1	108	0.68	0.07	399	0.86	0	9	4	4	10	12	9	14	17	13	1	15	0	0.97	0.4	0.77	0.86	0.23	0.38	0.96	0.64	0.68	0.91	0.78	0	14	166	0.495	2.2445	-0.735	20	40	-0.735	2.248	4	3	1.25	28.57	21.43	1
	TRM732	1.379	0	1	82	0.75	0.06	426	0.85	6	5	3	7	25	2	6	7	5	1	10	5	0.89	0.5	0.13	0.27	0.83	0.66	0.89	0.75	0.93	0.98	0.84	0.88	0	20	121.75	0.2025	1.5415	-0.735	16.67	33.33	-0.735	2.241	1	1	1	5	5	1
	SEC15	1.388	0	0	108	0.79	0.08	252	0.84	7	5	5	4	9	4	12	8	9	13	19	13	0.94	0.57	0.1	0.47	0.96	0.65	0.85	0.82	0.74	0.93	0.8	0.91	0	15	166	-0.119	NA	-0.735	33.33	0	-0.735	0.472	4	0	5	26.67	0	1
	PMP1	1.39	0	1	121	0.4	0.05	14	0.82	1	1	2	0	6	15	9	25	28	17	7	10	0.9	0.95	0.51	0	0.42	0.32	0.19	0.5	0.36	0.25	0.41	0.74	0	31	96.5	-0.065	1.505	-0.735	14.29	42.86	-0.735	2.241	2	0	3	6.45	0	1
	SUI2	1.401	0	0	106	0.68	0.07	113	0.86	5	2	3	7	18	7	2	17	16	15	7	7	0.93	0.96	0.36	0.22	0.2	0.95	0.84	0.89	0.82	0.74	0.89	0.78	0	25	100	0.316	1.505	-0.735	16.67	50	-0.735	2.241	8	3	2.25	32	12	1
	CDC11	1.402	0	0	113	0.73	0.08	154	0.82	12	9	3	13	16	8	1	1	4	12	14	20	0.94	0.43	0.15	0.26	0.85	0.54	0.93	0.64	0.9	0.87	0.9	0.86	0	14	131.75	-0.092	1.505	NA	0	25	-0.262	1.505	6	1	3.5	42.86	7.14	1
	SEC16	1.407	0	0	85	0.72	0.06	860	0.86	4	2	6	4	13	5	9	7	13	2	9	11	0.61	0.8	0.96	0.63	0.27	0.89	0.71	0.63	0.88	0.81	0.8	0.93	0	18	131.25	0.316	1.4995	-0.735	25	50	-0.735	2.248	6	0	7	33.33	0	1
	CDC50	1.422	0	0	72	0.75	0.05	118	0.82	4	10	4	3	5	4	4	0	7	9	16	6	0.98	0.8	0.12	0.24	0.41	0.85	0.89	0	0.86	0.81	0.85	0.84	0	18	163	0.1765	1.505	-0.735	25	25	-0.735	1.505	2	0	3	11.11	0	1
	ERG29	1.426	0	1	122	0.61	0.07	70	0.78	7	7	10	13	7	6	21	11	16	4	10	10	0.95	0.67	0.19	0.22	0.52	0.89	0.64	0.89	0.36	0.76	0.81	0.91	0	31	95.5	0.795	1.54	NA	0	66.67	-0.119	4.885	3	0	4	10	0	1
	CLC1	1.427	0	1	117	0.77	0.09	96	0.81	10	12	1	1	7	14	7	13	9	10	17	16	0.97	0.66	0.31	0.26	0.94	0.52	0.89	0.63	0.9	0.71	0.87	0.85	0	27	103.5	-0.119	2.248	-0.8125	28.57	14.29	-0.89	2.248	2	0	3	7.41	0	1
	IST2	1.427	0	0	88	0.69	0.06	348	0.85	10	6	7	6	6	2	10	6	11	3	12	9	0.77	0.89	0.72	0.71	0.76	0.17	0.55	0.81	0.41	0.96	0.78	0.75	0	13	164.25	0.3695	1.474	-0.735	50	50	-0.735	1.474	6	0	7	46.15	0	1
	RRP46	1.429	0	1	172	0.77	0.13	88	0.84	7	4	3	0	7	30	20	12	24	19	21	25	0.96	0.41	0.2	0	0.81	0.74	0.86	0.77	0.79	0.82	0.6	0.85	0	26	146.5	0.472	0.751	-1.336	40	20	-1.937	0.751	5	1	3	19.23	3.85	1
	ANT1	1.431	0	0	140	0.76	0.11	116	0.79	8	8	7	5	13	11	22	7	11	14	22	12	0.98	0.72	0.22	0.46	0.97	0.43	0.76	0.66	0.93	0.77	0.95	0.75	0	17	166	-0.119	NA	-0.735	33.33	0	-0.735	0.472	2	0	3	11.76	0	1
	RPA43	1.437	0	1	96	0.76	0.07	96	0.86	4	7	5	1	9	20	11	4	3	10	13	9	0.96	0.73	0.28	0.18	0.67	0.83	0.86	0.22	0.95	0.87	0.83	0.8	0	30	87	-0.093	1.496	-1.336	33.33	33.33	-1.937	2.241	3	5	0.67	10	16.67	1
	MHP1	1.44	0	0	248	0.62	0.15	660	0.85	10	8	11	11	28	24	28	34	15	34	22	23	0.75	0.83	0.64	0.35	0.34	0.43	0.73	0.52	0.87	0.65	0.69	0.9	0	23	96.5	-0.119	1.505	-0.7455	44.44	33.33	-1.937	2.241	8	4	1.8	34.78	17.39	1
	NUG1	1.451	0	0	121	0.69	0.08	189	0.84	4	1	12	9	7	21	10	6	10	10	16	15	0.9	0.15	0.19	0.31	0.71	0.63	0.88	0.76	0.85	0.86	0.79	0.89	0	24	161.25	1.1125	1.505	-0.735	12.5	62.5	-0.735	2.248	1	2	0.67	4.17	8.33	1
	YCR090C	1.452	0	1	82	0.76	0.06	52	0.79	6	4	6	2	9	4	9	2	8	15	12	5	0.93	0.19	0.18	0.41	0.93	0.82	0.72	0.98	0.82	0.89	0.77	0.9	0	18	118.75	1.873	1.873	NA	0	100	0	2.241	0	0	1	0	0	1
	IML2	1.453	0	1	142	0.69	0.1	293	0.85	7	5	4	1	10	14	6	16	20	18	17	24	0.81	0.63	0.6	0.64	0.37	0.18	0.36	0.84	0.84	0.79	0.87	0.77	0	24	121.5	-0.092	1.496	-0.735	37.5	25	-1.937	2.241	0	1	0.5	0	4.17	1
	YJL018W	1.454	0	1	0	0	0	0	0	0	0	0	0	0	0	0	0	0	0	0	0	0	0	0	0	0	0	0	0	0	0	0	0	0	0	0	0	0	0	0	0	0	0	0	0	0	0	0	0
	YDR090C	1.465	0	1	98	0.67	0.07	132	0.81	0	7	6	6	18	20	3	6	5	6	8	13	0	0.88	0.39	0.21	0.27	0.82	0.52	0.96	0.86	0.85	0.9	0.86	0	0	0	0	0	0	0	0	0	0	0	0	0	0	0	0
	NSP1	1.476	0	0	139	0.78	0.11	0	0	11	7	2	9	4	12	20	11	11	18	12	22	0.97	0.74	0.25	0.18	0.81	0.67	0.9	0.83	0.91	0.77	0.84	0.84	0	17	131.75	-0.1645	1.4895	-0.6265	33.33	33.33	-0.735	1.505	4	1	2.5	23.53	5.88	1
	PFD1	1.487	0	0	101	0.81	0.08	30	0.79	1	2	2	4	13	10	6	10	7	9	20	17	0.95	0.81	0.19	0.61	0.92	0.66	0.88	0.86	0.85	0.95	0.78	0.84	0	18	95.5	-0.093	NA	-0.735	25	0	-0.735	0.496	2	0	3	11.11	0	1
	ALD6	1.491	0	1	190	0.35	0.07	206	0.81	1	2	0	11	21	20	30	29	22	18	21	15	0.77	0.66	0	0.65	0.55	0.24	0.3	0.26	0.35	0.47	0.29	0.21	0	51	117.25	-0.092	1.043	-0.823	33.33	25	-1.937	1.474	15	6	2.29	29.41	11.76	1
	MYO5	1.492	0	1	114	0.75	0.08	423	0.87	9	2	7	7	5	7	12	13	12	8	17	15	0.93	0.21	0.13	0.21	0.63	0.63	0.93	0.81	0.85	0.83	0.88	0.88	0	19	146.5	-0.262	1.505	-1.336	40	20	-1.937	1.505	3	0	4	15.79	0	1
	EDC3	1.512	0	0	162	0.77	0.12	224	0.84	6	8	6	4	14	16	17	18	17	15	13	28	0.92	0.39	0.25	0.12	0.83	0.7	0.9	0.73	0.82	0.88	0.79	0.93	0	23	121.5	0.342	1.4895	-1.336	25	50	-1.937	2.241	6	0	7	26.09	0	1
	KAR4	1.518	0	0	83	0.67	0.06	99	0.81	4	3	7	7	9	8	15	4	8	6	8	4	0.72	0.29	0.3	0.67	0.56	0.74	0.71	0.8	0.72	0.91	0.74	0.87	1	34	153.25	0.2885	1.4895	-0.756	37.5	50	-1.937	4.885	9	3	2.5	27.27	9.09	1
	GAS5	1.529	0	1	139	0.65	0.09	192	0.84	6	5	1	5	6	24	24	12	19	12	19	6	0.91	0.55	0.29	0.38	0.82	0.65	0.34	0.38	0.9	0.69	0.84	0.94	0	32	133	0.214	1.474	-0.735	12.5	37.5	-0.735	2.248	5	11	0.5	15.62	34.38	1
	RAS2	1.538	1	0	183	0.53	0.1	164	0.84	6	6	2	15	10	19	19	29	26	12	19	20	0.63	0.61	0.55	0.59	0.63	0.3	0.43	0.36	0.31	0.75	0.77	0.9	0	35	77.5	0.472	1.496	-0.89	20	40	-0.89	2.241	11	3	3	31.43	8.57	1
	COX14	1.546	0	0	106	0.67	0.07	29	0.84	7	7	11	6	7	10	19	12	9	6	8	4	0.55	0.2	0.21	0.28	0.89	0.72	0.88	0.75	0.85	0.81	0.89	0.85	0	20	111.55	-0.427	NA	-0.735	50	0	-0.735	0	3	0	4	15	0	1
	KIP3	1.547	0	0	101	0.7	0.07	354	0.85	6	3	4	5	8	8	8	6	15	10	16	12	0.73	0.93	0.42	0.79	0.95	0.24	0.25	0.14	0.93	0.72	0.83	0.91	0	12	160	-0.119	1.505	-0.735	33.33	33.33	-0.735	1.505	4	0	5	33.33	0	1
	FKS1	1.551	0	0	144	0.38	0.05	610	0.85	6	5	0	5	12	8	15	19	21	14	22	17	0.8	0.83	0	0.76	0.82	0.14	0.19	0.24	0.32	0.28	0.38	0.25	0	34	96.5	0.751	1.474	NA	0	55.56	-0.119	2.241	2	9	0.3	5.88	26.47	1
	ECM39	1.555	0	0	0	0	0	0	0	0	0	0	0	0	0	0	0	0	0	0	0	0	0	0	0	0	0	0	0	0	0	0	0	0	0	0	0	0	0	0	0	0	0	0	0	0	0	0	0
	TYR1	1.556	0	0	76	0.75	0.06	162	0.82	6	0	3	5	10	10	5	13	8	7	5	4	0.87	0	0.25	0.46	0.91	0.85	0.87	0.84	0.78	0.6	0.76	0.4	0	39	120	0.472	1.043	-1.336	22.22	33.33	-1.937	2.248	4	5	0.83	10.26	12.82	1
	YKE2	1.56	0	1	90	0.74	0.07	32	0.85	2	4	3	13	10	1	9	3	15	7	11	12	0.99	0.27	0.21	0.52	0.93	1	0.82	0.92	0.73	0.93	0.79	0.83	0	29	112	0.2025	2.241	-1.937	25	25	-1.937	2.241	3	4	0.8	10.71	14.29	1
	PEX25	1.563	0	0	129	0.64	0.08	125	0.85	2	6	2	5	33	16	8	12	9	15	5	16	0.95	0.74	0.12	0.2	0.72	0.79	0.87	0.78	0.75	0.54	0.26	0.4	0	36	96.5	-0.067	1.505	-0.735	14.29	42.86	-0.735	2.241	3	2	1.33	8.33	5.56	1
	BER1	1.571	0	0	123	0.68	0.08	77	0.84	6	6	11	6	9	9	9	13	10	9	11	24	0.78	0.31	0.33	0.65	0.76	0.53	0.8	0.78	0.82	0.81	0.76	0.69	0	35	96.5	0.751	1.474	-0.735	20	60	-0.735	2.241	8	0	9	22.86	0	1
	RSM7	1.58	0	0	200	0.47	0.09	157	0.84	10	8	10	2	19	21	19	47	24	6	15	19	0.9	0.49	0.26	0.33	0.32	0.65	0.52	0.43	0.39	0.35	0.28	0.69	0	22	68.5	-0.6265	NA	-1.0715	66.67	0	-1.937	0	9	1	5	40.91	4.55	1
	KRI1	1.585	0	1	75	0.76	0.06	201	0.86	5	0	9	2	2	0	2	8	2	10	19	16	0.84	0	0.3	0.26	0.76	0	0.86	0.72	0.81	0.81	0.87	0.88	0	33	96.5	0.751	1.2585	-1.626	28.57	57.14	-1.937	2.241	3	9	0.4	9.09	27.27	1
	YML108W	1.591	0	1	104	0.76	0.08	36	0.78	9	6	7	0	11	5	7	13	7	10	17	12	0.9	0.56	0.22	0	0.74	0.78	0.88	0.69	0.87	0.87	0.76	0.89	0	36	74.5	-0.427	2.241	-1.041	50	25	-1.347	2.241	2	2	1	5.56	5.56	1
	FLC3	1.599	0	0	131	0.74	0.1	279	0.86	2	6	4	8	22	10	7	8	9	11	21	23	0.93	0.89	0.96	0.6	0.91	0.29	0.34	0.94	0.55	0.87	0.79	0.73	0	14	163	0.693	1.8765	-0.735	25	50	-0.735	2.248	3	1	2	21.43	7.14	1
	SER1	1.601	0	0	99	0.51	0.05	160	0.85	2	2	3	9	22	17	10	8	5	1	14	6	0.78	0.85	0.46	0.23	0.28	0.43	0.27	0.85	0.79	0.97	0.85	0.66	0	27	77.5	-0.119	1.496	-1.041	40	40	-1.347	2.241	5	8	0.67	18.52	29.63	1
	ARE2	1.602	0	0	176	0.7	0.12	242	0.86	6	9	3	15	10	14	18	27	23	11	25	15	0.92	0.33	0.15	0.26	0.39	0.8	0.85	0.83	0.81	0.85	0.69	0.82	0	51	84.25	-0.5045	1.128	-1.3775	50	25	-1.937	1.505	6	3	1.75	12.24	6.12	1
	NUP100	1.602	0	0	85	0.66	0.06	319	0.87	6	2	5	11	10	12	2	4	7	11	4	11	0.9	0.79	0.39	0.21	0.33	0.9	0.51	0.84	0.89	0.71	0.89	0.79	0	23	163	0.6115	1.128	-0.735	25	50	-0.735	1.505	2	1	1.5	8.7	4.35	1
	NBA1	1.613	0	0	111	0.77	0.08	195	0.84	2	7	4	5	13	8	6	14	20	20	5	7	0.46	0.33	0.14	0.76	0.85	0.8	0.69	0.97	0.77	0.91	0.82	0.77	0	22	119.5	-0.093	1.474	-0.735	25	25	-0.735	1.474	6	0	7	27.27	0	1
	VTC2	1.613	0	0	112	0.68	0.08	230	0.85	6	4	11	2	16	16	8	7	0	9	15	18	0.9	0.34	0.26	0.75	0.81	0.49	0.8	0.61	0	0.73	0.77	0.84	0	29	160	0.472	1.474	-1.025	28.57	42.86	-1.315	1.505	4	1	2.5	13.79	3.45	1
	LGE1	1.614	0	0	105	0.59	0.06	189	0.81	10	3	4	17	7	8	10	5	5	4	19	13	0.66	0.3	0.25	0.22	0.28	0.7	0.53	0.86	0.69	0.8	0.86	0.76	0	41	117.25	-0.3185	1.474	-0.735	50	16.67	-0.89	1.474	13	1	7	32.5	2.5	1
	YJL021C	1.622	0	0	0	0	0	0	0	0	0	0	0	0	0	0	0	0	0	0	0	0	0	0	0	0	0	0	0	0	0	0	0	0	0	0	0	0	0	0	0	0	0	0	0	0	0	0	0
	RRP45	1.623	0	0	102	0.76	0.08	127	0.86	6	2	4	2	12	10	12	16	11	8	9	10	0.76	0.93	0.82	0.07	0.36	0.82	0.7	0.9	0.85	0.89	0.78	0.89	0	25	160	0.472	1.873	-0.735	20	40	-0.735	2.241	4	1	2.5	16	4	1
	DOT6	1.624	0	0	173	0.49	0.08	278	0.82	10	4	2	2	18	21	25	29	16	12	18	16	0.67	0.68	0.67	0.56	0.31	0.35	0.36	0.34	0.41	0.54	0.78	0.84	1	21	131.25	0.316	1.4995	-0.735	25	50	-0.735	2.248	6	2	2.33	28.57	9.52	1
	RPC37	1.626	0	1	92	0.73	0.07	122	0.81	5	6	1	2	3	3	9	9	5	12	18	19	0.85	0.21	0.34	0.37	0.16	0.59	0.76	0.94	0.77	0.8	0.85	0.75	0	26	118.25	-0.093	1.505	-0.735	25	25	-0.735	1.505	1	1	1	3.85	3.85	1
	SAC6	1.63	0	0	117	0.69	0.08	216	0.85	5	6	2	6	14	14	7	11	9	8	15	20	0.7	0.86	0.89	0.77	0.16	0.32	0.96	0.74	0.87	0.93	0.87	0.76	0	32	96.5	-0.067	1.474	-0.704	22.22	33.33	-0.89	1.505	9	1	5	28.12	3.12	1
	FRS1	1.631	0	1	164	0.8	0.13	248	0.85	14	4	4	4	15	6	19	16	27	20	20	15	0.95	0.26	0.17	0.38	0.96	0.28	0.9	0.76	0.88	0.82	0.87	0.83	0	34	160	0.472	1.873	-0.735	20	40	-0.735	2.241	2	12	0.23	5.88	35.29	1
	FAS1	1.639	0	1	158	0.46	0.07	657	0.85	9	5	1	0	3	3	7	18	26	32	29	25	0.85	0.85	0.77	0	0.73	0.52	0.53	0.39	0.32	0.47	0.51	0.31	0	31	125	0.188	1.4895	-0.89	30	40	-1.937	2.248	3	4	0.8	9.68	12.9	1
	HAM1	1.64	0	1	153	0.78	0.12	83	0.82	10	10	6	0	18	22	19	12	11	12	15	18	0.9	0.34	0.33	0	0.84	0.83	0.78	0.93	0.83	0.88	0.81	0.79	0	13	160	-0.119	1.505	-0.735	33.33	33.33	-0.735	1.505	2	3	0.75	15.38	23.08	1
	ZWF1	1.644	0	1	208	0.49	0.1	271	0.82	2	1	3	9	6	31	13	17	33	25	38	30	0.52	0.75	0.78	0.33	0.31	0.29	0.63	0.54	0.48	0.76	0.5	0.44	0	38	125	-0.1905	1.4995	-0.8125	40	20	-1.937	2.248	10	0	11	26.32	0	1
	RPA14	1.649	0	0	173	0.57	0.1	90	0.86	8	4	13	9	32	15	9	17	15	19	17	15	0.86	0.36	0.18	0.32	0.3	0.21	0.43	0.78	0.84	0.84	0.84	0.82	0	25	131.25	-0.023	2.241	-0.9725	50	37.5	-1.347	2.248	0	0	1	0	0	1
	ADE2	1.658	0	1	102	0.7	0.07	219	0.83	2	5	3	7	8	3	11	7	16	19	11	10	0.95	0.72	0.41	0.27	0.58	0.23	0.56	0.79	0.87	0.73	0.92	0.81	0	17	124.5	-0.427	NA	-0.7455	50	0	-0.756	0.472	2	3	0.75	11.76	17.65	1
	CHC1	1.659	0	1	111	0.63	0.07	569	0.86	2	4	0	5	2	23	11	9	10	12	11	22	0.93	0.92	0	0.16	0.18	0.21	0.88	0.57	0.97	0.73	0.93	0.71	0	19	121.5	-0.427	0.751	-1.336	50	25	-1.937	0.751	7	0	8	36.84	0	1
	NOT3	1.66	0	0	104	0.74	0.08	303	0.86	6	2	2	6	8	14	10	17	15	8	6	10	0.86	0.89	0.45	0.94	0.82	0.2	0.84	0.68	0.95	0.86	0.84	0.85	0	12	118.25	-0.2925	1.505	-0.6265	50	25	-0.735	1.505	1	0	2	8.33	0	1
	YNK1	1.662	0	1	85	0.61	0.05	46	0.82	2	3	9	6	17	1	5	10	10	8	9	5	0.91	0.83	0.4	0.08	0.23	0.96	0.87	0.72	0.94	0.62	0.9	0.83	0	44	103.5	0.839	1.2585	-0.735	14.29	57.14	-0.735	2.241	2	2	1	4.55	4.55	1
	RSC8	1.664	0	0	141	0.79	0.11	275	0.85	7	2	8	7	27	11	14	14	16	3	19	13	0.9	0.12	0.17	0.56	0.97	0.78	0.91	0.82	0.73	0.9	0.78	0.85	0	16	76.5	-0.119	NA	-0.735	33.33	0	-0.735	0	2	0	3	12.5	0	1
	UBA1	1.669	0	0	139	0.66	0.09	383	0.86	12	9	4	13	10	8	16	5	18	18	14	12	0.91	0.42	0.36	0.26	0.87	0.61	0.85	0.64	0.6	0.92	0.36	0.82	0	28	146.5	-0.067	1.474	-0.9725	36.36	27.27	-1.937	1.505	6	1	3.5	21.43	3.57	1
	CAP2	1.671	0	1	124	0.83	0.1	94	0.89	2	4	1	2	2	11	16	12	24	14	22	14	0.96	0.17	0.48	0.88	0.96	0.81	0.81	0.89	0.85	0.84	0.9	0.84	0	13	87	-0.1905	1.496	-0.8125	33.33	33.33	-0.89	2.241	4	0	5	30.77	0	1
	UFD1	1.672	0	0	129	0.69	0.09	146	0.82	1	0	3	7	21	10	15	14	9	16	13	20	0.96	0	0.19	0.19	0.24	0.94	0.79	0.93	0.48	0.85	0.94	0.82	0	18	125	0.2445	1.474	-1.336	33.33	50	-1.937	2.241	6	1	3.5	33.33	5.56	1
	LEU4	1.679	0	1	169	0.49	0.08	268	0.83	0	0	2	4	17	19	25	22	34	18	12	16	0	0	0.65	0.58	0.58	0.41	0.38	0.49	0.34	0.43	0.9	0.7	0	25	146.5	0.495	2.241	-1.937	14.29	42.86	-1.937	2.248	7	0	8	28	0	1
	BAP2	1.682	0	1	175	0.44	0.08	250	0.84	6	6	8	6	18	21	30	25	12	10	17	16	0.76	0.64	0.41	0.43	0.34	0.28	0.29	0.25	0.43	0.74	0.7	0.75	0	38	87	0.321	1.505	-1.408	16.67	50	-1.408	2.241	13	0	14	34.21	0	1
	MRPL39	1.683	0	1	125	0.74	0.09	32	0.81	6	9	6	4	16	15	15	8	16	7	16	7	0.89	0.38	0.3	0.19	0.7	0.66	0.94	0.82	0.86	0.82	0.87	0.82	0	44	140.25	0.4835	2.241	-0.735	10	30	-0.735	2.248	0	5	0.17	0	11.36	1
	RXT3	1.688	0	0	101	0.48	0.05	82	0.8	5	7	5	3	2	18	24	17	7	4	2	7	0.61	0.94	0.89	0.26	0.31	0.26	0.26	0.29	0.94	0.81	0.67	0.88	0	15	121.75	0.1765	2.2445	-0.6265	33.33	33.33	-0.735	2.248	5	0	6	33.33	0	1
	YER152C	1.69	0	0	297	0.67	0.2	298	0.84	16	4	24	18	27	28	32	30	39	32	20	27	0.88	0.22	0.32	0.41	0.89	0.74	0.8	0.78	0.77	0.79	0.62	0.26	0	46	160	-0.262	1.4895	-0.7455	44.44	22.22	-1.937	1.505	19	3	5	41.3	6.52	1
	MNN1	1.691	0	1	166	0.48	0.08	256	0.82	8	9	0	11	18	25	24	10	18	18	10	15	0.78	0.72	0	0.6	0.52	0.28	0.34	0.78	0.29	0.33	0.71	0.68	0	44	89.75	-0.3505	2.818	-0.7455	50	25	-1.315	4.885	5	9	0.6	11.36	20.45	1
	PUS1	1.696	0	0	93	0.64	0.06	214	0.84	1	5	2	10	11	12	6	6	11	14	5	10	0.83	0.15	0.19	0.23	0.33	0.87	0.97	0.88	0.8	0.71	0.96	0.62	0	27	87	0.342	2.241	-0.735	16.67	50	-0.735	2.248	6	3	1.75	22.22	11.11	1
	ECM1	1.698	0	0	99	0.81	0.08	77	0.85	5	2	0	6	9	17	10	7	9	7	12	15	0.14	0.38	0	0.95	0.81	0.89	0.78	0.85	0.89	0.89	0.82	0.86	0	31	100	0.623	0.941	-0.7455	25	50	-0.756	2.241	3	3	1	9.68	9.68	1
	TPK1	1.702	1	0	117	0.76	0.09	122	0.81	4	8	8	6	8	9	19	10	12	15	9	9	0.9	0.71	0.66	0.83	0.58	0.21	0.89	0.74	0.89	0.82	0.85	0.88	0	36	125	0.0995	1.4895	-1.336	20	40	-1.937	2.241	16	3	4.25	44.44	8.33	1
	COA4	1.708	0	0	143	0.82	0.12	65	0.78	4	2	4	3	0	26	23	23	23	5	15	15	0.54	0.92	0.94	0.91	0	0.64	0.92	0.83	0.86	0.8	0.84	0.88	0	25	96.5	0.495	0.839	NA	0	42.86	-0.119	2.248	8	2	3	32	8	1
	TSC3	1.708	0	0	149	0.75	0.11	17	0.8	2	5	12	9	7	18	24	18	18	15	7	14	0.93	0.29	0.31	0.39	0.78	0.71	0.89	0.82	0.86	0.9	0.92	0.82	0	2	NA	NA	NA	NA	NA	NA	NA	NA	0	0	1	0	0	1
	RKI1	1.714	0	1	150	0.58	0.09	86	0.83	10	4	4	12	19	10	18	10	17	16	16	14	0.75	0.77	0.9	0.64	0.2	0.23	0.9	0.84	0.63	0.91	0.37	0.23	0	42	103.5	0.472	1.172	-0.7455	18.18	36.36	-0.756	2.241	2	0	3	4.76	0	1
	ARF3	1.72	0	0	129	0.77	0.1	50	0.78	4	7	12	8	8	9	4	17	20	14	17	9	0.93	0.88	0.54	0.16	0.54	0.87	0.98	0.77	0.92	0.82	0.89	0.86	0	15	160	-0.119	1.4895	-1.336	40	40	-1.937	1.505	1	0	2	6.67	0	1
	NCE102	1.723	0	1	129	0.43	0.05	59	0.87	3	1	3	1	1	1	18	24	22	12	13	30	0.92	0.62	0.58	0.57	0.43	0.51	0.42	0.28	0.29	0.49	0.79	0.39	0	36	94.5	-0.065	0.839	-0.735	14.29	42.86	-0.735	2.241	13	2	4.67	36.11	5.56	1
	SEC12	1.723	0	0	132	0.83	0.11	173	0.85	8	2	0	5	14	14	13	8	9	17	14	28	0.86	0.3	0	0.74	0.89	0.69	0.8	0.92	0.78	0.94	0.68	0.92	0	31	146.5	-0.119	1.474	-1.336	40	20	-1.937	1.474	6	2	2.33	19.35	6.45	1
	BUD32	1.732	0	0	125	0.73	0.09	101	0.86	13	9	4	1	17	15	5	13	10	8	17	13	0.94	0.31	0.28	0.32	0.9	0.73	0.67	0.71	0.65	0.91	0.63	0.89	0	17	162.5	0.109	1.474	-0.735	20	20	-0.735	1.474	0	0	1	0	0	1
	RAD6	1.732	0	0	105	0.74	0.08	72	0.84	6	3	1	10	8	17	11	12	8	8	13	8	0.94	0.75	0.17	0.2	0.58	0.79	0.85	0.8	0.78	0.85	0.81	0.87	0	16	128.25	0.316	1.128	-0.735	25	50	-0.735	1.505	7	1	4	43.75	6.25	1
	DAS2	1.737	0	0	114	0.74	0.08	90	0.77	7	4	11	6	10	4	10	18	11	19	3	11	0.9	0.92	0.61	0.14	0.35	0.87	0.81	0.75	0.96	0.82	0.9	0.86	0	11	77.5	1.505	1.873	NA	0	66.67	-0.119	2.241	3	0	4	27.27	0	1
	SDS22	1.742	0	1	118	0.74	0.09	58	0.79	8	0	5	3	16	17	10	13	23	13	6	4	0.79	0	0.22	0.88	0.72	0.89	0.87	0.71	0.93	0.3	0.64	0.91	0	17	57.1	-0.735	NA	-1.025	66.67	0	-1.315	0	7	2	2.67	41.18	11.76	1
	GRX5	1.743	0	0	92	0.67	0.06	55	0.78	2	2	3	8	12	7	10	11	17	2	8	10	0.98	0.91	0.4	0.15	0.53	0.76	0.81	0.81	0.62	0.97	0.76	0.85	0	26	133	-0.1905	1.861	-0.6265	33.33	33.33	-0.735	2.248	1	0	2	3.85	0	1
	TIM44	1.743	0	0	119	0.76	0.09	212	0.85	10	9	11	5	14	12	1	7	3	18	14	15	0.86	0.98	0.59	0.22	0.44	0.74	0.35	0.91	0.26	0.97	0.81	0.93	0	32	103.5	-0.119	1.505	-0.735	20	20	-0.735	1.505	4	4	1	12.5	12.5	1
	COG6	1.745	0	0	109	0.77	0.08	221	0.83	4	4	5	8	11	10	6	17	6	16	10	12	0.96	0.81	0.18	0.3	0.78	0.7	0.94	0.86	0.92	0.82	0.83	0.88	0	10	57.1	-0.119	NA	NA	0	0	-0.119	0	0	0	1	0	0	1
	PEP3	1.754	0	0	130	0.72	0.09	227	0.81	0	6	6	11	20	14	8	9	18	19	11	8	0	0.39	0.2	0.78	0.76	0.88	0.74	0.83	0.72	0.81	0.5	0.82	0	22	83	-0.735	1.505	-0.756	60	20	-1.315	1.505	4	0	5	18.18	0	1
	ISU1	1.759	0	1	151	0.52	0.08	90	0.84	2	0	12	4	23	25	14	13	9	18	11	20	0.71	0	0.59	0.27	0.34	0.23	0.43	0.8	0.37	0.64	0.73	0.85	0	30	96.5	-0.067	1.128	-0.735	20	40	-0.735	1.505	13	2	4.67	43.33	6.67	1
	RSM26	1.771	0	0	100	0.69	0.07	91	0.84	11	6	7	5	11	9	4	5	12	9	10	11	0.98	0.78	0.21	0.3	0.66	0.63	0.9	0.8	0.82	0.68	0.55	0.81	0	25	96.5	0.472	0.795	-0.6265	40	40	-0.735	0.839	6	0	7	24	0	1
	SRV2	1.772	0	1	144	0.69	0.1	216	0.86	12	1	6	0	11	14	15	17	25	6	22	15	0.85	0.51	0.38	0	0.87	0.81	0.88	0.73	0.66	0.62	0.23	0.94	0	18	74.3	-0.2425	NA	NA	0	0	-0.366	0	1	0	2	5.56	0	1
	HNM1	1.775	0	1	94	0.71	0.07	229	0.83	5	5	4	9	10	1	5	4	12	10	8	21	0.58	0.89	0.84	0.28	0.25	0.56	0.89	0.82	0.83	0.8	0.86	0.87	0	30	103.5	-0.119	1.505	-0.8125	36.36	45.45	-1.937	2.248	4	8	0.56	13.33	26.67	1
	VPS24	1.775	0	1	115	0.75	0.09	59	0.82	2	6	2	9	11	4	8	15	16	20	8	14	0.79	0.98	0.5	0.19	0.5	0.95	0.6	0.85	0.85	0.86	0.78	0.88	0	17	77.5	-0.067	1.8575	-0.735	20	40	-0.735	2.241	1	0	2	5.88	0	1
	SCS3	1.776	0	0	150	0.73	0.11	313	0.53	13	8	7	10	18	10	18	19	2	8	24	13	0.88	0.21	0.2	0.56	0.91	0.68	0.8	0.91	0.81	0.59	0.77	0.71	0	31	105.5	0.1765	0.751	-0.6265	33.33	16.67	-0.735	0.751	1	1	1	3.23	3.23	1
	BET1	1.779	0	0	129	0.75	0.1	37	0.87	9	6	2	1	9	23	10	5	17	21	16	10	0.64	0.9	0.9	0.94	0.36	0.95	0.71	0.94	0.37	0.96	0.67	0.87	0	20	127.25	0.36	1.172	-0.735	25	50	-0.735	1.505	0	0	1	0	0	1
	MNP1	1.784	0	0	97	0.75	0.07	85	0.82	14	4	2	5	14	17	11	6	9	6	4	5	0.9	0.21	0.2	0.19	0.87	0.73	0.89	0.86	0.8	0.87	0.55	0.74	0	21	86.5	-0.1905	0.751	-0.6265	33.33	16.67	-0.735	0.751	5	0	6	23.81	0	1
	PRR1	1.784	0	0	0	0	0	0	0	0	0	0	0	0	0	0	0	0	0	0	0	0	0	0	0	0	0	0	0	0	0	0	0	0	25	160	-0.119	1.505	-1.025	40	20	-1.315	1.505	5	0	6	20	0	1
	SWS2	1.784	0	1	101	0.78	0.08	63	0.82	8	4	6	2	1	12	12	11	9	9	8	19	0.9	0.34	0.24	0.32	0.91	0.71	0.9	0.86	0.88	0.9	0.79	0.84	0	28	95.5	0.6115	1.54	-0.6265	25	50	-0.735	2.248	11	0	12	39.29	0	1
	MRPL11	1.792	0	1	109	0.76	0.08	81	0.87	6	0	5	2	8	14	7	14	19	14	12	8	0.96	0	0.21	0.3	0.2	0.89	0.83	0.94	0.75	0.73	0.9	0.9	0	13	66.8	-0.3185	NA	-0.6265	50	0	-0.735	0	0	0	1	0	0	1
	NSG2	1.798	0	0	129	0.7	0.09	106	0.85	8	2	8	4	11	19	20	15	10	16	8	8	0.85	0.45	0.9	0.96	0.34	0.23	0.94	0.57	0.97	0.83	0.79	0.88	0	15	146.5	-0.735	1.043	-1.336	66.67	33.33	-1.937	1.043	4	0	5	26.67	0	1
	MRP51	1.801	0	0	111	0.75	0.08	110	0.82	5	2	8	4	5	6	10	13	25	16	4	13	0.94	0.98	0.43	0.25	0.36	0.9	0.66	0.88	0.83	0.75	0.94	0.76	0	27	86.5	-0.093	1.1125	-0.6265	33.33	33.33	-0.735	1.474	10	1	5.5	37.04	3.7	1
	ATF2	1.803	0	0	121	0.71	0.09	230	0.77	4	8	3	8	13	9	0	7	15	22	14	18	0.8	0.79	0.51	0.19	0.44	0.47	0	0.9	0.75	0.88	0.8	0.84	0	37	103.5	-0.262	1.128	-1.1185	44.44	22.22	-1.937	1.505	6	5	1.17	16.22	13.51	1
	MCM2	1.818	0	0	88	0.68	0.06	321	0.82	1	0	6	4	9	2	3	13	15	11	15	9	0.99	0	0.14	0.14	0.3	0.67	0.78	0.69	0.87	0.81	0.86	0.83	0	20	160	1.505	2.241	-0.735	20	60	-0.735	2.248	5	0	6	25	0	1
	AVT7	1.819	0	0	134	0.75	0.1	166	0.83	7	8	4	3	15	18	17	18	22	12	6	4	0.82	0.48	0.22	0.62	0.82	0.82	0.81	0.87	0.8	0.61	0.55	0.77	0	24	156.25	-0.093	2.2445	-1.21	37.5	25	-1.937	2.248	2	0	3	8.33	0	1
	YDR061W	1.826	0	0	126	0.64	0.08	217	0.81	0	11	0	13	17	12	14	11	14	16	14	4	0	0.6	0	0.24	0.21	0.61	0.73	0.84	0.79	0.9	0.8	0.89	0	14	120	0.6775	1.8575	-0.735	25	50	-0.735	2.241	4	0	5	28.57	0	1
	SDS24	1.827	0	0	169	0.78	0.13	238	0.84	2	2	7	5	18	26	19	23	15	19	18	15	0.86	0.87	0.41	0.34	0.54	0.89	0.84	0.85	0.88	0.88	0.72	0.86	0	50	94.5	-0.119	1.54	-1.082	44.44	44.44	-1.937	2.248	18	5	3.17	36	10	1
	RMT2	1.832	0	0	116	0.71	0.08	154	0.82	8	7	9	5	11	14	11	9	14	10	8	10	0.93	0.31	0.34	0.59	0.84	0.28	0.97	0.58	0.91	0.89	0.79	0.94	0	20	131.25	0.343	2.241	-0.735	16.67	50	-0.735	4.885	1	1	1	5	5	1
	MXR1	1.839	0	1	131	0.71	0.09	31	0.78	9	0	11	13	13	17	10	18	12	16	4	8	0.91	0	0.29	0.33	0.7	0.76	0.9	0.75	0.84	0.78	0.82	0.85	0	36	153.25	0.2035	1.4895	-0.756	30	40	-1.937	2.241	5	7	0.75	13.89	19.44	1
	SNC2	1.84	0	0	181	0.57	0.1	40	0.75	13	2	7	11	18	23	9	12	9	22	33	22	0.71	0.94	0.59	0.36	0.22	0.24	0.74	0.72	0.94	0.45	0.62	0.9	0	31	96.5	0.751	0.839	NA	0	60	-0.119	1.474	3	4	0.8	9.68	12.9	1
	ARO1	1.841	0	0	154	0.69	0.11	561	0.86	6	9	9	8	8	20	7	12	16	22	18	19	0.91	0.78	0.36	0.27	0.38	0.77	0.77	0.73	0.85	0.63	0.88	0.63	0	25	87	0.316	2.241	-1.642	33.33	50	-1.937	2.248	7	1	4	28	4	1
	DUT1	1.844	0	1	108	0.8	0.09	83	0.83	11	5	0	3	6	15	6	1	9	12	26	14	0.76	0.24	0	0.77	0.87	0.8	0.86	0.79	0.74	0.95	0.82	0.82	0	31	160	-0.119	1.505	-0.6265	28.57	42.86	-0.735	2.248	5	8	0.67	16.13	25.81	1
	INM1	1.849	0	0	116	0.74	0.08	69	0.78	3	2	8	4	13	6	16	14	16	8	11	15	0.88	0.89	0.46	0.24	0.26	0.95	0.75	0.91	0.89	0.92	0.89	0.81	0	34	125	0.316	1.873	-1.336	25	50	-1.937	2.248	6	1	3.5	17.65	2.94	1
	ASM4	1.862	0	0	161	0.79	0.13	200	0.85	4	7	2	2	20	13	16	15	16	22	19	25	0.49	0.75	0.95	0.42	0.45	0.93	0.76	0.81	0.94	0.8	0.85	0.93	0	15	128.25	0.316	1.128	-0.735	25	50	-0.735	1.505	4	1	2.5	26.67	6.67	1
	ALE1	1.864	0	1	129	0.64	0.08	189	0.85	12	9	4	7	13	6	21	18	12	9	6	12	0.92	0.78	0.18	0.28	0.58	0.56	0.69	0.41	0.67	0.75	0.91	0.74	0	19	76.5	-0.119	NA	-1.041	40	0	-1.347	0.472	3	0	4	15.79	0	1
	TIM11	1.864	0	0	126	0.74	0.09	30	0.8	6	0	9	6	15	6	20	12	7	10	18	17	0.65	0	0.26	0.29	0.91	0.74	0.81	0.63	0.76	0.94	0.78	0.87	0	49	103.5	-0.262	1.043	-0.756	42.86	42.86	-1.937	2.241	18	4	3.8	36.73	8.16	1
	PGI1	1.872	0	1	139	0.58	0.08	194	0.84	4	2	0	4	14	12	17	15	22	19	21	9	0.84	0.41	0	0.22	0.28	0.28	0.29	0.65	0.75	0.76	0.74	0.72	0	44	125	0.342	1.1565	-1.336	25	50	-1.937	1.505	3	5	0.67	6.82	11.36	1
	COX15	1.884	0	0	145	0.7	0.1	180	0.83	8	2	8	14	18	14	15	16	11	12	17	10	0.93	0.79	0.35	0.21	0.45	0.83	0.8	0.83	0.83	0.79	0.87	0.81	0	26	114.5	0.496	2.241	-0.735	14.29	42.86	-0.735	2.248	9	1	5	34.62	3.85	1
	BUD23	1.885	0	0	201	0.74	0.15	164	0.87	9	3	6	2	27	27	26	25	17	24	16	19	0.96	0.95	0.23	0.18	0.35	0.94	0.7	0.89	0.85	0.72	0.87	0.82	0	21	120	0.6775	1.8575	-0.735	25	50	-0.735	2.241	1	3	0.5	4.76	14.29	1
	MTR3	1.885	0	0	129	0.75	0.1	106	0.75	0	11	2	9	5	0	23	31	8	16	16	8	0	0.73	0.46	0.16	0.15	0	0.84	0.86	0.94	0.75	0.9	0.78	0	16	163	0.693	3.195	-0.735	25	50	-0.735	4.885	2	4	0.6	12.5	25	1
	LAP3	1.89	0	0	162	0.76	0.12	181	0.85	8	6	17	7	13	15	13	8	20	16	18	21	0.71	0.83	0.74	0.57	0.47	0.92	0.4	0.91	0.79	0.92	0.8	0.9	1	39	100	-0.1905	2.241	-0.89	37.5	37.5	-1.937	2.615	3	0	4	7.89	0	1
	SST2	1.89	0	0	89	0.7	0.06	205	0.86	3	9	6	5	4	9	9	3	12	12	8	9	0.76	0.74	0.75	0.6	0.27	0.39	0.74	0.87	0.82	0.74	0.74	0.8	0	55	114.5	0.751	1.4895	-0.735	9.09	54.55	-0.735	2.248	8	3	2.25	14.55	5.45	1
	FMP52	1.912	0	0	154	0.63	0.1	133	0.84	6	12	22	6	21	22	8	12	15	6	11	13	0.93	0.4	0.44	0.88	0.71	0.24	0.93	0.53	0.96	0.78	0.75	0.85	0	19	96.5	-0.119	0.751	-0.735	33.33	33.33	-0.735	0.751	4	0	5	21.05	0	1
	GLN4	1.915	0	0	119	0.71	0.08	206	0.85	1	5	11	2	10	10	17	9	8	16	12	18	0.89	0.34	0.56	0.17	0.77	0.79	0.91	0.86	0.51	0.68	0.69	0.75	0	16	77.5	-0.119	1.496	-1.041	40	40	-1.347	2.241	1	1	1	6.25	6.25	1
	ABP1	1.919	0	1	148	0.8	0.12	281	0.84	8	0	5	8	19	6	12	9	14	21	30	16	0.89	0	0.15	0.45	0.93	0.9	0.65	0.49	0.87	0.83	0.89	0.91	0	37	125	-0.4985	1.505	-1.315	50	16.67	-1.937	1.505	4	0	5	10.81	0	1
	MKT1	1.931	0	0	118	0.69	0.08	223	0.85	9	0	2	0	4	19	11	18	21	21	2	11	0.61	0	0.94	0	0.96	0.4	0.39	0.97	0.87	0.82	0.7	0.38	0	25	146.5	-0.119	1.505	-1.336	28.57	42.86	-1.937	2.241	4	0	5	16	0	1
	IRC22	1.938	0	1	89	0.67	0.06	85	0.82	4	2	8	4	14	11	18	7	5	1	11	4	0.98	0.34	0.24	0.47	0.75	0.71	0.58	0.78	0.75	0.84	0.88	0.76	0	11	76.5	-0.119	NA	-0.735	33.33	0	-0.735	0	2	2	1	18.18	18.18	1
	KAP123	1.94	0	0	84	0.75	0.06	475	0.86	5	9	2	0	10	10	3	6	13	12	6	8	0.87	0.94	0.96	0	0.3	0.63	0.6	0.75	0.78	0.88	0.92	0.77	0	23	96.5	0.751	1.172	-1.336	28.57	57.14	-1.937	2.241	2	4	0.6	8.7	17.39	1
	TRM7	1.947	0	1	96	0.66	0.06	120	0.83	4	9	8	1	4	12	8	16	10	3	5	16	0.73	0.26	0.34	0.98	0.83	0.89	0.83	0.93	0.64	0.94	0.94	0.33	0	16	160	1.505	2.241	-0.735	20	60	-0.735	2.248	0	2	0.33	0	12.5	1
	TPS3	1.954	1	0	153	0.75	0.11	401	0.84	4	6	7	11	19	11	13	20	6	16	22	18	0.57	0.93	0.93	0.38	0.35	0.87	0.7	0.89	0.9	0.83	0.88	0.86	0	17	105.5	0.6235	1.496	-0.735	25	50	-0.735	2.241	4	2	1.67	23.53	11.76	1
	EFT2	1.956	0	0	115	0.38	0.04	78	0.82	5	2	2	5	8	13	10	4	8	18	30	10	0.85	0.55	0.15	0.26	0.35	0.21	0.65	0.45	0.48	0.27	0.36	0.36	0	20	131.75	-0.1645	1.505	-0.735	25	25	-0.735	1.505	2	0	3	10	0	1
	SCS7	1.967	0	0	159	0.64	0.1	152	0.84	15	2	5	11	36	6	10	15	20	9	18	12	0.93	0.38	0.21	0.22	0.25	0.78	0.83	0.91	0.78	0.86	0.84	0.84	0	41	86	-0.093	0.839	-0.89	37.5	37.5	-1.937	2.241	2	1	1.5	4.88	2.44	1
	ARF2	1.968	0	0	106	0.67	0.07	66	0.85	2	2	3	12	12	15	11	16	8	6	6	13	0.62	0.98	0.92	0.81	0.81	0.76	0.82	0.42	0.19	0.19	0.87	0.79	0	19	98.25	-0.2925	1.043	-0.6265	50	25	-0.735	1.043	3	0	4	15.79	0	1
	RTK1	1.969	0	0	132	0.58	0.08	181	0.85	4	6	5	8	18	10	15	25	14	8	9	10	0.95	0.61	0.8	0.93	0.39	0.52	0.65	0.35	0.92	0.61	0.69	0.25	0	24	131.25	-0.092	0.751	-0.735	25	25	-0.735	0.751	6	0	7	25	0	1
	STH1	1.969	0	0	120	0.67	0.08	418	0.85	13	7	6	9	12	17	15	4	8	8	6	15	0.97	0.69	0.15	0.22	0.22	0.96	0.77	0.94	0.8	0.58	0.89	0.66	0	15	162.5	-0.119	1.474	-0.735	33.33	33.33	-0.735	1.474	6	0	7	40	0	1
	PAN5	1.985	0	0	128	0.75	0.1	111	0.83	12	0	20	2	8	11	8	12	9	16	25	5	0.89	0	0.27	0.3	0.85	0.6	0.94	0.82	0.85	0.85	0.9	0.88	0	30	118.75	0.693	1.873	-0.735	25	50	-0.735	2.241	6	0	7	20	0	1
	GPI17	1.99	0	1	59	0.82	0.05	161	0.83	11	3	2	1	3	8	8	1	8	5	4	5	0.94	0.94	0.4	0.51	0.53	0.84	0.7	0.78	0.91	0.83	0.8	0.89	0	18	146.5	-0.518	1.873	-0.735	60	40	-1.937	2.241	1	2	0.67	5.56	11.11	1
	EFM1	1.992	0	0	118	0.65	0.08	176	0.85	10	0	8	6	9	25	8	12	8	13	9	10	0.96	0	0.42	0.54	0.77	0.41	0.74	0.5	0.87	0.69	0.85	0.79	0	20	108.55	0.693	1.505	NA	0	50	-0.119	1.505	1	2	0.67	5	10	1
	YBR242W	2.003	0	1	159	0.7	0.11	114	0.75	4	4	1	0	15	19	14	6	20	21	25	30	0.79	0.8	1	0	0.16	0.57	0.65	0.79	0.75	0.81	0.78	0.86	0	18	163	0.693	1.8765	-0.735	25	50	-0.735	2.248	1	1	1	5.56	5.56	1
	ADD66	2.004	0	0	106	0.79	0.08	120	0.81	8	4	7	2	21	12	10	11	14	7	5	5	0.97	0.18	0.1	0.58	0.96	0.73	0.96	0.84	0.78	0.9	0.86	0.81	0	51	103.5	0.109	1.043	-0.6265	22.22	33.33	-0.735	1.505	13	4	2.8	25.49	7.84	1
	DBP2	2.007	0	1	98	0.72	0.07	135	0.83	7	2	1	1	10	13	8	14	13	7	9	13	0.94	0.51	0.35	0.2	0.32	0.73	0.82	0.94	0.82	0.8	0.95	0.36	0	46	161.25	1.1125	1.505	-0.735	12.5	62.5	-0.735	2.248	3	2	1.33	6.67	4.44	1
	PAR32	2.015	0	1	198	0.72	0.14	129	0.77	24	9	7	4	30	18	23	12	20	22	8	21	0.85	0.3	0.27	0.63	0.85	0.36	0.65	0.73	0.81	0.84	0.87	0.8	0	14	130.5	0.1885	1.128	-1.336	33.33	33.33	-1.937	1.505	3	0	4	21.43	0	1
	DOG2	2.02	0	1	110	0.76	0.08	93	0.84	2	6	8	1	14	8	4	6	22	18	13	8	0.56	0.85	0.54	0.26	0.5	0.83	0.93	0.68	0.89	0.82	0.82	0.86	0	25	108.25	0.897	1.642	-0.735	16.67	66.67	-0.735	2.248	5	6	0.86	20	24	1
	PUN1	2.027	0	0	168	0.58	0.1	123	0.75	7	9	0	6	34	25	12	23	23	4	10	15	0.62	0.89	0	0.38	0.29	0.4	0.86	0.89	0.48	0.46	0.78	0.78	0	56	114.5	-0.119	1.505	-1.347	38.46	23.08	-1.937	2.248	3	5	0.67	5.56	9.26	1
	GLN1	2.029	0	1	154	0.34	0.05	149	0.83	4	0	2	4	5	4	14	24	25	20	29	23	0.72	0	0.64	0.48	0.62	0.33	0.27	0.23	0.48	0.26	0.34	0.27	0	38	136.5	0.515	1.128	-0.735	12.5	50	-0.735	2.241	4	1	2.5	10.53	2.63	1
	YGR269W	2.029	0	0	157	0.73	0.11	22	0.65	14	14	12	3	14	18	25	13	19	9	11	5	0.96	0.73	0.97	0.96	0.78	0.78	0.89	0.38	0.26	0.93	0.65	0.89	0	10	166	-0.735	NA	-0.735	100	0	-0.735	0	2	0	3	20	0	1
	YLR108C	2.029	0	0	112	0.63	0.07	158	0.82	10	8	8	5	14	12	4	12	7	8	10	14	0.71	0.93	0.62	0.25	0.22	0.44	0.38	0.65	0.82	0.84	0.82	0.85	0	46	94.5	0.472	1.1565	-1.0515	36.36	36.36	-1.408	2.241	7	2	2.67	15.56	4.44	1
	CUE4	2.031	0	0	196	0.63	0.12	80	0.45	13	7	14	8	31	14	12	19	17	22	16	23	0.8	0.35	0.22	0.22	0.29	0.5	0.67	0.82	0.81	0.89	0.84	0.84	0	25	121.75	0.1765	2.241	-0.735	25	25	-0.735	2.241	11	1	6	44	4	1
	YDR210W	2.031	0	1	137	0.64	0.09	14	0.84	11	6	13	11	19	16	2	10	12	8	19	10	0.79	0.31	0.29	0.4	0.57	0.44	0.92	0.75	0.88	0.78	0.85	0.88	0	37	130.5	0.2025	1.474	-1.937	12.5	12.5	-1.937	1.474	1	0	2	2.7	0	1
	KTR6	2.034	0	1	80	0.76	0.06	132	0.83	8	2	2	7	6	2	8	13	8	12	8	4	0.95	0.93	0.21	0.33	0.29	0.79	0.85	0.81	0.92	0.75	0.96	0.94	0	21	94.5	-0.735	0.839	-0.89	60	20	-1.937	0.839	0	0	1	0	0	1
	YJL012C-A	2.035	0	0	0	0	0	0	0	0	0	0	0	0	0	0	0	0	0	0	0	0	0	0	0	0	0	0	0	0	0	0	0	0	4	NA	NA	NA	NA	NA	NA	NA	NA	0	0	0	0	0	0
	MRPL31	2.045	0	1	101	0.73	0.07	30	0.76	6	4	6	4	9	17	18	2	1	7	16	11	0.93	0.84	0.31	0.38	0.88	0.52	0.86	0.8	0.91	0.77	0.75	0.84	0	42	104.5	0.2145	1.172	-0.6265	33.33	33.33	-0.735	1.505	1	0	2	2.38	0	1
	CDC73	2.049	0	0	126	0.76	0.09	145	0.81	10	5	5	14	2	10	11	10	10	19	16	14	0.9	0.86	0.22	0.22	0.67	0.76	0.91	0.77	0.95	0.85	0.81	0.96	0	14	111.55	-0.427	NA	-0.735	50	0	-0.735	0	1	0	2	7.14	0	1
	MCA1	2.05	0	0	140	0.7	0.1	158	0.82	4	11	11	4	4	20	9	12	11	18	17	19	0.51	0.2	0.22	0.25	0.99	0.71	0.88	0.84	0.71	0.94	0.73	0.89	0	30	131.75	-0.1905	1.505	-0.735	25	25	-0.735	1.505	2	0	3	6.67	0	1
	ERP2	2.057	0	0	100	0.59	0.06	64	0.85	0	9	1	10	10	6	6	10	4	12	19	13	0	0.78	0.12	0.34	0.47	0.85	0.9	0.59	0.83	0.45	0.66	0.5	0	21	208.25	0.623	1.505	-0.735	16.67	50	-0.735	2.248	2	5	0.5	9.52	23.81	1
	HOS2	2.068	0	0	125	0.8	0.1	148	0.8	5	6	4	8	19	13	8	13	11	14	6	18	0.96	0.68	0.18	0.36	0.94	0.69	0.92	0.8	0.9	0.82	0.8	0.93	0	30	83	-0.735	NA	-0.7455	66.67	0	-0.756	0	4	0	5	13.33	0	1
	ERP5	2.077	0	1	146	0.77	0.11	75	0.84	6	4	9	3	9	15	21	8	19	19	17	16	0.88	0.17	0.23	0.66	0.97	0.71	0.87	0.81	0.8	0.84	0.75	0.9	0	14	77.5	-0.119	2.241	-0.735	33.33	33.33	-0.735	2.241	3	0	4	21.43	0	1
	RAD27	2.081	0	0	129	0.57	0.07	130	0.8	3	4	13	9	8	21	13	8	14	12	13	11	0.9	0.48	0.23	0.26	0.95	0.4	0.13	0.43	0.93	0.79	0.77	0.86	0	29	103.5	-0.119	1.128	-1.408	33.33	22.22	-1.937	1.505	5	8	0.67	17.24	27.59	1
	RDL1	2.084	0	1	107	0.82	0.09	47	0.81	3	1	3	1	10	10	12	10	16	10	15	16	0.77	0.31	0.23	0.17	0.91	0.7	0.91	0.75	0.9	0.73	0.9	0.88	0	45	95.5	0.342	0.839	-0.735	16.67	50	-0.735	1.505	7	2	2.67	15.56	4.44	1
	ORM2	2.088	0	1	201	0.57	0.11	105	0.85	6	7	2	9	27	15	16	35	22	18	22	22	0.6	0.92	0.76	0.36	0.24	0.52	0.81	0.33	0.55	0.72	0.77	0.87	0	44	109	0.188	1.505	-0.735	30	30	-0.756	2.248	11	13	0.86	25.58	30.23	1
	RCF2	2.105	0	1	163	0.59	0.1	131	0.8	8	2	2	2	26	37	10	11	5	22	24	14	0.87	0.61	0.26	0.4	0.35	0.36	0.54	0.38	0.57	0.89	0.84	0.83	0	40	94.75	0.43	1.873	-1.041	25	50	-1.347	2.248	2	6	0.43	5.13	15.38	1
	APT1	2.11	0	0	120	0.77	0.09	81	0.82	6	4	8	2	8	12	18	12	16	12	11	11	0.9	0.43	0.26	0.16	0.91	0.78	0.88	0.7	0.74	0.9	0.82	0.9	0	25	160	-0.067	1.4895	-0.735	20	40	-0.735	1.505	3	4	0.8	12	16	1
	MMF1	2.124	0	1	120	0.57	0.07	54	0.8	0	3	6	15	17	13	22	5	10	7	16	6	0	0.39	0.22	0.29	0.51	0.61	0.43	0.83	0.7	0.91	0.83	0.83	0	46	160	0.495	1.505	-1.336	18.18	45.45	-1.937	2.248	7	1	4	15.22	2.17	1
	TRM8	2.128	0	0	107	0.84	0.09	101	0.83	7	6	2	3	3	10	14	13	16	16	0	17	0.92	0.82	0.23	0.25	0.7	0.77	0.96	0.79	0.84	0.94	0	0.89	0	41	96.5	0.751	1.505	-0.735	20	60	-0.735	2.241	5	10	0.55	12.2	24.39	1
	YEH1	2.128	0	1	141	0.64	0.09	227	0.8	3	2	0	6	19	27	7	4	7	13	11	42	0.83	0.98	0	0.18	0.2	0.4	0.29	0.66	0.79	0.93	0.83	0.92	0	29	77.5	0.496	1.54	-1.347	20	40	-1.347	2.241	1	6	0.29	3.45	20.69	1
	YMR295C	2.134	0	1	166	0.78	0.13	87	0.84	8	10	1	9	16	12	14	12	23	23	19	19	0.97	0.68	0.35	0.14	0.54	0.94	0.77	0.88	0.86	0.88	0.85	0.86	0	34	114.5	0.751	0.839	-0.735	20	60	-0.735	1.043	0	5	0.17	0	14.71	1
	UTP10	2.135	0	1	112	0.74	0.08	552	0.86	6	6	4	0	3	6	4	16	16	26	13	12	0.95	0.15	0.19	0	0.65	0.61	0.96	0.68	0.93	0.78	0.75	0.88	0	19	96.5	-0.065	1.496	-0.735	20	40	-0.735	2.241	3	2	1.33	15.79	10.53	1
	RPE1	2.136	0	0	167	0.71	0.12	126	0.82	9	9	4	3	15	14	24	18	14	20	17	20	0.63	0.29	0.48	0.84	0.88	0.94	0.32	0.72	0.75	0.83	0.72	0.94	0	28	153.25	0.188	1.505	-1.626	25	37.5	-1.937	2.248	1	2	0.67	3.57	7.14	1
	YLR225C	2.136	0	1	91	0.73	0.07	125	0.79	10	4	0	2	7	7	12	15	6	8	16	4	0.89	0.63	0	0.27	0.25	0.52	0.89	0.68	0.79	0.91	0.8	0.83	0	33	114.5	0.496	1.474	-1.937	14.29	42.86	-1.937	1.505	9	0	10	27.27	0	1
	PST2	2.147	0	1	125	0.65	0.08	97	0.85	1	3	15	3	29	19	14	2	10	7	9	13	0.72	0.59	0.86	0.23	0.29	0.64	0.89	0.71	0.89	0.59	0.68	0.86	0	35	105.5	0.484	1.1735	-0.6265	20	40	-0.735	2.241	6	0	7	17.14	0	1
	YPR1	2.148	0	0	108	0.74	0.08	130	0.82	9	4	5	7	9	6	4	14	10	17	12	11	0.93	0.35	0.27	0.19	0.84	0.69	0.91	0.83	0.84	0.85	0.8	0.71	0	21	160	0.472	1.873	-0.735	20	40	-0.735	2.241	3	1	2	14.29	4.76	1
	TVP15	2.156	0	0	104	0.73	0.08	54	0.76	2	2	13	4	8	6	2	12	12	8	16	19	0.92	0.18	0.31	0.32	0.85	0.78	0.84	0.73	0.86	0.89	0.84	0.84	0	24	103.5	0.495	2.241	-0.735	14.29	42.86	-0.735	2.248	10	0	11	41.67	0	1
	LAC1	2.158	0	0	115	0.51	0.06	131	0.84	6	5	6	12	8	7	10	20	10	11	10	10	0.77	0.6	0.46	0.36	0.44	0.28	0.19	0.33	0.49	0.92	0.76	0.76	0	39	96.5	-0.067	2.241	-0.7455	22.22	33.33	-0.756	2.248	13	6	2	33.33	15.38	1
	IES3	2.159	0	0	95	0.74	0.07	90	0.87	7	2	9	5	8	4	9	16	12	11	10	2	0.86	0.38	0.34	0.25	0.91	0.75	0.93	0.85	0.82	0.82	0.73	0.51	0	13	114.5	-0.067	NA	-0.735	33.33	0	-0.735	0.496	2	0	3	15.38	0	1
	MYO3	2.159	0	0	112	0.7	0.08	504	0.83	6	6	3	10	20	8	5	7	2	27	8	10	0.94	0.68	0.37	0.22	0.69	0.72	0.87	0.81	0.4	0.71	0.81	0.88	0	22	114.5	0.472	1.505	-1.336	22.22	33.33	-1.937	2.241	11	0	12	50	0	1
	REX2	2.16	0	0	132	0.8	0.1	158	0.78	2	5	1	13	9	8	19	16	21	20	12	6	0.49	0.25	0.47	0.96	0.43	0.49	0.97	0.78	0.84	0.92	0.83	0.89	0	18	128.25	0.316	1.128	-0.735	25	50	-0.735	1.505	0	1	0.5	0	5.56	1
	QCR8	2.163	0	0	117	0.73	0.08	23	0.78	3	6	4	9	10	10	16	16	10	15	10	8	0.82	0.86	0.41	0.11	0.18	0.96	0.74	0.87	0.91	0.84	0.85	0.9	0	44	131.75	0.6555	1.873	-0.735	12.5	50	-0.735	2.248	18	8	2.11	40.91	18.18	1
	VPS60	2.165	0	0	126	0.8	0.1	108	0.84	4	1	0	0	8	16	22	16	16	23	9	11	0.68	0.18	0	0	0.79	0.87	0.84	0.94	0.88	0.78	0.86	0.37	0	13	166	0.496	2.248	-0.735	33.33	33.33	-0.735	2.248	2	0	3	15.38	0	1
	COX7	2.168	0	0	97	0.65	0.06	13	0.7	5	0	18	9	19	3	5	3	6	14	10	5	0.81	0	0.26	0.23	0.72	0.74	0.9	0.72	0.94	0.78	0.87	0.87	0	63	114.5	0.472	0.839	-1.21	33.33	33.33	-1.937	2.241	20	4	4.2	31.75	6.35	1
	MDM35	2.182	0	0	168	0.81	0.13	42	0.84	0	7	6	7	10	29	23	17	17	17	22	13	0	0.77	0.32	0.33	0.86	0.79	0.93	0.87	0.81	0.9	0.89	0.75	0	37	114.5	-0.067	1.861	-0.6265	28.57	28.57	-0.735	2.248	7	2	2.67	18.92	5.41	1
	HMG2	2.187	0	0	113	0.68	0.08	444	0.84	0	0	4	4	17	8	22	4	14	17	5	18	0	0	0.95	0.7	0.28	0.71	0.5	0.61	0.7	0.92	0.86	0.93	0	16	118.75	-1.041	NA	-1.041	100	0	-1.347	0	6	0	7	37.5	0	1
	MRPS35	2.2	0	0	119	0.71	0.08	113	0.8	6	2	12	0	12	21	10	10	15	15	12	4	0.95	0.29	0.22	0	0.84	0.73	0.48	0.88	0.8	0.87	0.65	0.78	0	20	76.8	-0.3185	0.751	-0.6265	50	25	-0.735	0.751	2	0	3	10	0	1
	PYC2	2.204	0	0	127	0.55	0.07	478	0.85	2	8	3	1	12	15	24	5	6	10	16	25	0.91	0.56	0.68	0.8	0.34	0.27	0.26	0.3	0.89	0.61	0.87	0.79	0	17	74	-0.427	NA	-1.041	50	0	-1.347	0	3	0	4	17.65	0	1
	EFT1	2.226	0	1	135	0.79	0.11	87	0.83	9	4	3	6	8	13	14	13	12	21	20	12	0.93	0.46	0.27	0.2	0.71	0.85	0.79	0.84	0.89	0.83	0.9	0.78	0	15	160	-0.119	1.8765	-1.041	40	40	-1.347	2.248	0	3	0.25	0	20	1
	MRPL1	2.227	0	1	93	0.75	0.07	144	0.84	4	7	3	1	8	5	12	14	12	10	11	6	0.96	0.15	0.17	0.85	0.83	0.46	0.91	0.77	0.77	0.91	0.8	0.94	0	25	129.5	0.1765	1.1125	-0.6265	33.33	33.33	-0.735	1.474	5	1	3	20	4	1
	RPS14B	2.227	0	1	118	0.69	0.08	0	0	7	9	5	2	8	8	22	15	10	8	12	12	0.73	0.46	0.27	0.97	0.18	0.63	0.79	0.92	0.69	0.82	0.87	0.6	0	29	162.5	0.495	1.873	-0.735	11.11	44.44	-0.735	2.248	2	1	1.5	6.9	3.45	1
	REH1	2.229	0	0	142	0.65	0.09	156	0.85	8	4	8	2	10	25	10	14	11	19	19	12	0.94	0.8	0.3	0.17	0.25	0.3	0.73	0.74	0.84	0.88	0.82	0.81	0	38	96.5	-0.119	1.496	-0.735	42.86	28.57	-1.937	2.241	3	10	0.36	7.89	26.32	1
	SYP1	2.229	0	0	112	0.73	0.08	313	0.84	11	6	6	7	8	10	19	6	11	8	8	12	0.94	0.87	0.34	0.36	0.68	0.89	0.92	0.24	0.83	0.82	0.77	0.53	0	14	118.75	0.693	1.873	-0.735	25	50	-0.735	2.241	3	0	4	21.43	0	1
	CCA1	2.234	0	0	124	0.71	0.09	188	0.84	13	5	5	4	8	4	24	12	5	26	10	8	0.86	0.43	0.17	0.38	0.35	0.17	0.81	0.88	0.88	0.73	0.83	0.83	0	17	60.5	-0.518	0.839	-0.756	60	20	-1.408	0.839	2	2	1	11.76	11.76	1
	GRX1	2.236	0	1	163	0.86	0.14	51	0.78	7	5	0	8	22	4	10	18	23	15	24	27	0.87	0.74	0	0.65	0.9	0.53	0.92	0.81	0.95	0.85	0.85	0.92	0	37	96.5	0.472	1.496	-0.735	20	40	-0.735	2.241	3	1	2	8.11	2.7	1
	VPS17	2.24	0	1	119	0.76	0.09	217	0.84	7	5	2	9	16	8	13	14	14	16	7	8	0.95	0.93	0.17	0.2	0.69	0.79	0.84	0.72	0.89	0.85	0.79	0.83	0	22	121.75	0.1765	2.241	-0.735	25	25	-0.735	2.241	8	0	9	36.36	0	1
	HMS2	2.242	0	0	0	0	0	0	0	0	0	0	0	0	0	0	0	0	0	0	0	0	0	0	0	0	0	0	0	0	0	0	0	1	49	153.25	0.4835	1.505	-0.756	25	41.67	-1.937	2.248	3	2	1.33	6.25	4.17	1
	AFG1	2.246	0	0	100	0.73	0.07	222	0.82	7	5	6	6	3	10	16	6	6	17	14	4	0.93	0.65	0.27	0.88	0.4	0.36	0.92	0.75	0.79	0.74	0.8	0.95	0	22	87	0.316	1.505	-0.6265	33.33	50	-0.735	2.241	8	1	4.5	36.36	4.55	1
	CRN1	2.248	0	0	127	0.78	0.1	267	0.85	4	4	7	4	6	17	13	18	8	7	15	24	0.97	0.15	0.22	0.43	0.93	0.76	0.92	0.77	0.86	0.88	0.81	0.9	0	21	77.5	-0.067	1.873	-0.6265	28.57	28.57	-0.735	2.241	0	1	0.5	0	4.76	1
	YET1	2.248	0	0	152	0.67	0.1	70	0.79	10	11	8	11	18	17	18	9	6	8	17	19	0.92	0.74	0.39	0.3	0.75	0.63	0.32	0.87	0.51	0.79	0.94	0.8	0	25	77.5	-0.518	2.241	-0.6265	66.67	33.33	-0.735	2.241	5	0	6	20	0	1
	UTP15	2.249	0	0	114	0.7	0.08	213	0.85	7	8	0	6	13	14	11	15	14	12	7	7	0.89	0.17	0	0.43	0.95	0.36	0.91	0.71	0.85	0.75	0.76	0.79	0	38	114.5	0.496	1.505	-1.0715	28.57	42.86	-1.408	2.241	1	8	0.22	2.63	21.05	1
	RFS1	2.252	0	1	131	0.78	0.1	100	0.8	9	2	6	6	25	13	10	12	10	15	13	10	0.93	0.71	0.29	0.26	0.81	0.73	0.94	0.77	0.84	0.88	0.82	0.84	0	32	125	0.316	1.505	-0.89	30	50	-1.937	2.248	12	4	2.6	37.5	12.5	1
	MSB2	2.256	0	1	173	0.56	0.1	570	0.88	6	6	7	3	2	7	32	24	24	24	16	22	0.78	0.92	0.54	0.61	0.87	0.39	0.25	0.26	0.64	0.73	0.78	0.77	0	49	114.5	-0.065	1.505	-0.8125	30.77	38.46	-1.937	2.248	9	4	2	18.37	8.16	1
	KRE2	2.261	0	0	205	0.65	0.13	152	0.85	11	5	4	9	10	31	30	18	24	23	21	19	0.96	0.25	0.19	0.28	0.79	0.53	0.8	0.69	0.81	0.36	0.82	0.7	0	13	76.5	-0.067	0.839	NA	0	33.33	-0.119	0.839	1	0	2	7.69	0	1
	NOG1	2.269	0	1	158	0.76	0.12	210	0.87	5	4	7	7	20	22	16	12	15	14	32	4	0.98	0.81	0.21	0.2	0.51	0.95	0.81	0.74	0.93	0.8	0.88	0.85	0	36	96.5	-0.119	1.496	-0.89	42.86	28.57	-1.937	2.241	1	4	0.4	2.78	11.11	1
	SEC65	2.274	0	0	125	0.72	0.09	88	0.81	7	5	3	7	6	22	21	7	19	9	11	8	0.76	0.24	0.23	0.6	0.85	0.74	0.75	0.81	0.64	0.88	0.8	0.82	0	15	118.25	-0.093	1.505	-0.735	25	25	-0.735	1.505	1	0	2	6.67	0	1
	MRS4	2.295	0	1	139	0.7	0.1	137	0.85	2	4	2	11	16	23	11	8	13	10	15	24	0.55	0.51	0.87	0.78	0.36	0.85	0.43	0.6	0.7	0.83	0.76	0.82	0	20	164.25	0.2035	1.474	-1.336	25	37.5	-1.937	2.248	3	0	4	15	0	1
	RPL18B	2.296	0	0	92	0.73	0.07	57	0.85	4	4	6	5	8	17	11	4	4	9	10	10	0.77	0.89	0.78	0.86	0.9	0.84	0.76	0.95	0.1	0.22	0.86	0.72	0	33	154.5	0.9845	2.241	-1.937	16.67	50	-1.937	2.248	3	4	0.8	9.09	12.12	1
	OXP1	2.299	0	0	124	0.8	0.1	449	0.85	4	4	7	8	8	2	15	24	9	13	19	11	0.93	0.54	0.26	0.51	0.94	0.94	0.86	0.9	0.71	0.81	0.95	0.73	0	23	121.5	0.316	1.474	-1.336	33.33	50	-1.937	2.241	7	0	8	30.43	0	1
	SMM1	2.304	0	1	209	0.76	0.16	222	0.8	8	9	6	7	8	17	27	27	27	25	32	16	0.53	0.19	0.2	0.7	0.89	0.75	0.87	0.67	0.9	0.81	0.87	0.77	0	24	160	0.472	1.128	-0.735	20	40	-0.735	1.505	1	2	0.67	4.17	8.33	1
	CDC10	2.317	0	1	101	0.7	0.07	103	0.83	9	2	5	11	4	13	6	13	12	8	6	12	0.95	0.78	0.23	0.22	0.65	0.82	0.9	0.82	0.65	0.81	0.79	0.74	0	17	166	1.505	2.241	-0.735	20	60	-0.735	2.248	3	3	1	17.65	17.65	1
	STM1	2.317	0	0	108	0.62	0.07	125	0.85	2	2	2	3	7	11	15	10	18	15	13	10	0.84	0.61	0.49	0.34	0.27	0.25	0.25	0.89	0.74	0.96	0.7	0.85	0	28	131.75	0.6215	1.873	-0.735	25	50	-0.735	2.241	0	2	0.33	0	7.41	1
	NFS1	2.327	0	1	130	0.76	0.1	197	0.82	7	2	5	5	9	29	4	18	8	20	10	13	0.93	0.95	0.34	0.19	0.51	0.86	0.96	0.75	0.92	0.76	0.79	0.84	0	24	130.25	-0.1315	0.839	-0.7455	50	25	-0.756	0.839	1	0	2	4.17	0	1
	YMR196W	2.33	0	0	121	0.72	0.09	378	0.82	6	2	5	7	9	8	20	3	10	23	16	12	0.77	0.84	0.9	0.45	0.46	0.89	0.58	0.69	0.77	0.8	0.82	0.77	0	36	96.5	0.751	1.172	-0.735	14.29	57.14	-0.735	2.241	8	0	9	22.22	0	1
	HIS6	2.341	0	0	110	0.72	0.08	82	0.75	9	9	8	12	8	10	5	14	7	13	8	7	0.94	0.78	0.26	0.23	0.61	0.71	0.93	0.8	0.93	0.86	0.89	0.85	0	23	162.5	1.474	1.505	-0.735	20	60	-0.735	2.248	1	0	2	4.35	0	1
	OCH1	2.349	0	1	130	0.62	0.08	166	0.84	6	2	3	10	24	16	8	11	18	13	9	10	0.78	0.71	0.52	0.38	0.32	0.34	0.83	0.76	0.84	0.83	0.88	0.77	0	44	160	-0.067	1.873	-0.6585	28.57	28.57	-0.735	2.241	9	1	5	20.45	2.27	1
	NTH1	2.359	1	1	95	0.64	0.06	296	0.83	3	2	4	7	16	16	8	7	16	2	10	4	0.94	0.8	0.42	0.69	0.66	0.36	0.21	0.96	0.74	1	0.75	0.87	0	31	87	0.316	1.496	-0.735	25	50	-0.735	2.241	7	1	4	22.58	3.23	1
	BLM3	2.364	0	0	0	0	0	0	0	0	0	0	0	0	0	0	0	0	0	0	0	0	0	0	0	0	0	0	0	0	0	0	0	0	0	0	0	0	0	0	0	0	0	0	0	0	0	0	0
	SMY1	2.374	0	0	97	0.77	0.07	205	0.83	5	5	3	0	6	2	5	10	17	14	11	19	0.94	0.81	0.36	0	0.54	0.25	0.92	0.76	0.88	0.78	0.87	0.74	0	18	154.5	-0.427	1.474	-1.336	50	25	-1.937	1.474	2	2	1	11.11	11.11	1
	VRP1	2.375	0	1	120	0.66	0.08	327	0.84	12	5	3	16	11	12	6	12	9	12	8	14	0.97	0.85	0.3	0.38	0.73	0.9	0.74	0.28	0.2	0.81	0.79	0.82	0	22	118.75	0.693	1.873	-0.735	25	50	-0.735	2.241	4	2	1.67	18.18	9.09	1
	CPR7	2.406	0	0	138	0.82	0.11	110	0.8	12	2	4	0	22	19	11	16	12	18	14	8	0.75	0.34	0.24	0	0.89	0.77	0.85	0.9	0.84	0.86	0.9	0.86	0	11	130.5	0.188	2.2445	-1.336	25	25	-1.937	2.248	2	2	1	18.18	18.18	1
	WSC2	2.407	0	0	137	0.6	0.08	233	0.85	4	5	7	5	16	11	12	15	20	20	13	9	0.87	0.79	0.59	0.65	0.86	0.63	0.71	0.18	0.41	0.83	0.26	0.73	0	45	146.5	0.496	1.4895	-1.336	15.38	46.15	-1.937	2.248	9	7	1.25	20	15.56	1
	TUB1	2.408	0	0	105	0.71	0.07	162	0.84	7	7	5	5	11	10	3	9	12	13	14	9	0.69	0.66	0.94	0.85	0.21	0.33	0.91	0.92	0.75	0.97	0.73	0.79	0	41	99	-0.7455	0.839	-1.0355	66.67	16.67	-1.937	0.839	9	4	2	21.95	9.76	1
	TRF4	2.42	0	0	0	0	0	0	0	0	0	0	0	0	0	0	0	0	0	0	0	0	0	0	0	0	0	0	0	0	0	0	0	0	0	0	0	0	0	0	0	0	0	0	0	0	0	0	0
	COA6	2.426	0	0	175	0.49	0.08	38	0.83	9	8	11	11	21	22	28	20	19	9	6	11	0.81	0.74	0.41	0.35	0.41	0.45	0.32	0.36	0.58	0.51	0.81	0.76	0	14	111.55	-0.427	NA	-0.735	50	0	-0.735	0	1	0	2	7.14	0	1
	GDH2	2.438	0	1	146	0.68	0.1	321	0.82	2	1	5	6	20	23	14	22	22	5	17	9	0.94	0.53	0.84	0.95	0.51	0.24	0.74	0.87	0.77	0.66	0.85	0.79	0	34	96.5	0.534	0.751	-0.735	20	60	-0.735	2.241	6	5	1.17	17.65	14.71	1
	RER1	2.438	0	0	114	0.73	0.08	38	0.76	8	9	10	0	16	8	14	9	8	9	8	15	0.89	0.24	0.23	0	0.87	0.65	0.91	0.78	0.88	0.79	0.81	0.81	0	12	162.5	1.474	1.8575	-0.735	33.33	66.67	-0.735	2.241	3	0	4	25	0	1
	SSD1	2.446	0	0	99	0.64	0.06	448	0.87	3	2	7	2	19	9	8	14	5	3	12	15	0.85	0.9	0.8	0.39	0.49	0.88	0.69	0.76	0.84	0.76	0.74	0.27	0	18	146.5	0.472	1.505	-1.336	28.57	42.86	-1.937	2.241	5	0	6	27.78	0	1
	DAP1	2.447	0	0	160	0.56	0.09	83	0.78	6	8	6	7	14	16	27	16	22	17	12	9	0.73	0.83	0.61	0.57	0.19	0.26	0.38	0.92	0.5	0.67	0.82	0.84	0	38	86	0.316	0.839	-1.025	33.33	50	-1.315	2.241	7	5	1.33	18.42	13.16	1
	SRL1	2.461	0	1	113	0.59	0.07	76	0.82	2	0	3	2	7	9	23	19	9	6	18	15	0.85	0	0.79	0.88	0.68	0.68	0.34	0.35	0.45	0.58	0.92	0.73	0	60	114.5	-0.065	1.1565	-1.0355	30.77	30.77	-1.937	2.248	15	9	1.6	25	15	1
	TOA2	2.463	0	0	85	0.68	0.06	41	0.79	5	5	9	2	6	1	5	9	13	14	6	10	0.91	0.23	0.24	0.58	0.96	0.08	0.96	0.55	0.75	0.76	0.95	0.76	0	30	103.5	-0.067	1.474	-0.735	14.29	42.86	-0.735	1.505	0	0	1	0	0	1
	ATP19	2.468	0	0	145	0.74	0.11	24	0.78	9	8	13	2	12	8	13	11	13	24	18	14	0.84	0.35	0.19	0.19	0.88	0.66	0.93	0.68	0.96	0.81	0.88	0.8	0	54	109	-0.092	1.54	-0.9725	25	25	-1.21	2.241	20	3	5.25	37.04	5.56	1
	MNS1	2.47	0	1	94	0.72	0.07	199	0.83	0	13	5	2	7	9	9	13	10	10	7	9	0	0.41	0.37	0.85	0.95	0.43	0.84	0.74	0.85	0.83	0.79	0.93	0	28	127.25	-0.3185	1.172	-0.582	50	33.33	-0.735	1.505	7	0	8	25	0	1
	RPL11A	2.477	0	1	134	0.65	0.09	39	0.81	4	3	7	6	20	12	10	2	21	18	20	11	0.83	0.56	0.4	0.31	0.34	0.54	0.28	0.57	0.84	0.91	0.89	0.76	0	18	137.25	0.117	1.505	-0.735	25	25	-0.735	1.505	2	3	0.75	11.11	16.67	1
	GLR1	2.488	0	1	137	0.7	0.09	161	0.81	2	6	2	10	20	21	20	16	4	19	9	8	0.92	0.82	0.26	0.32	0.81	0.56	0.68	0.82	0.81	0.77	0.79	0.73	0	33	166	-0.067	2.248	-0.735	33.33	33.33	-0.735	2.248	0	0	1	0	0	1
	RFC5	2.488	0	0	100	0.72	0.07	118	0.82	1	4	10	3	8	4	6	11	8	18	16	11	0.95	0.22	0.58	0.86	0.61	0.24	0.76	0.7	0.86	0.79	0.85	0.81	0	25	96.5	1.505	1.505	NA	0	100	0	2.241	5	1	3	20	4	1
	CMP2	2.493	0	0	107	0.62	0.07	288	0.83	5	4	0	8	10	4	2	5	18	22	7	22	0.97	0.71	0	0.28	0.44	0.78	0.87	0.76	0.88	0.84	0.59	0.24	0	28	83	-0.119	1.496	-0.7455	40	40	-0.756	2.241	3	0	4	10.71	0	1
	ARI1	2.504	0	1	137	0.67	0.09	137	0.81	4	4	5	7	26	9	9	16	19	8	17	13	0.96	0.92	0.45	0.15	0.19	0.73	0.85	0.94	0.84	0.8	0.82	0.81	0	49	114.5	0.751	0.941	-0.735	14.29	57.14	-0.735	2.615	13	13	1	27.08	27.08	1
	VID24	2.521	0	1	158	0.52	0.08	138	0.84	10	2	2	4	23	22	16	25	16	7	14	17	0.7	0.69	0.69	0.35	0.24	0.31	0.47	0.25	0.86	0.76	0.91	0.77	0	47	160	0.495	1.4895	-1.336	22.22	44.44	-1.937	2.241	12	0	13	25.53	0	1
	LYS12	2.526	0	1	115	0.79	0.09	146	0.81	6	5	0	0	8	11	15	14	18	10	16	12	0.91	0.89	0	0	0.33	0.89	0.78	0.8	0.83	0.7	0.91	0.73	0	33	128.25	0.623	1.1565	-0.735	12.5	50	-0.735	1.505	5	13	0.43	15.15	39.39	1
	IMG1	2.537	0	1	161	0.84	0.13	113	0.81	13	1	7	0	2	11	18	16	18	28	27	20	0.84	0.33	0.37	0	0.83	0.83	0.85	0.91	0.85	0.83	0.93	0.89	0	24	103.5	-0.119	1.474	-0.735	33.33	33.33	-1.937	2.248	0	2	0.33	0	8.33	1
	RTT106	2.537	0	0	0	0	0	0	0	0	0	0	0	0	0	0	0	0	0	0	0	0	0	0	0	0	0	0	0	0	0	0	0	0	15	77	-0.093	2.241	-0.735	25	25	-0.735	2.241	3	2	1.33	20	13.33	1
	FMP15	2.542	0	0	0	0	0	0	0	0	0	0	0	0	0	0	0	0	0	0	0	0	0	0	0	0	0	0	0	0	0	0	0	0	0	0	0	0	0	0	0	0	0	0	0	0	0	0	0
	MRI1	2.547	0	0	94	0.66	0.06	136	0.86	10	7	9	3	5	11	6	8	8	4	16	7	0.73	0.28	0.29	0.23	0.89	0.59	0.88	0.71	0.77	0.9	0.77	0.78	0	11	163	0.385	1.505	-0.735	50	50	-0.735	1.505	2	0	3	18.18	0	1
	YIH1	2.556	0	1	124	0.77	0.09	170	0.8	4	5	10	12	22	22	17	1	6	5	6	14	0.94	0.27	0.31	0.6	0.92	0.93	0.89	0.38	0.28	0.82	0.88	0.94	0	27	96.5	-0.262	1.496	-1.0355	44.44	22.22	-1.937	2.241	2	3	0.75	7.41	11.11	1
	DCS1	2.565	0	0	97	0.72	0.07	95	0.8	7	0	8	3	12	9	9	8	6	13	14	8	0.84	0	0.55	0.34	0.24	0.92	0.66	0.88	0.97	0.76	0.89	0.84	0	33	100	0.105	0.839	-0.89	37.5	37.5	-1.937	2.241	9	7	1.25	27.27	21.21	1
	REE1	2.587	0	0	119	0.66	0.08	90	0.83	5	3	6	7	21	10	8	9	13	8	15	14	0.74	0.92	0.51	0.34	0.24	0.61	0.75	0.8	0.86	0.86	0.9	0.73	0	38	160	0.495	1.172	-0.7455	22.22	44.44	-0.756	2.248	3	4	0.8	7.89	10.53	1
	GLT1	2.591	0	0	113	0.57	0.06	703	0.82	5	0	2	6	2	5	28	8	3	15	12	27	0.73	0	0.79	0.73	0.92	0.3	0.19	0.28	0.88	0.68	0.97	0.71	0	27	77.5	-0.067	2.241	-0.735	33.33	33.33	-1.347	2.248	5	0	6	18.52	0	1
	MRPL9	2.601	0	0	108	0.71	0.08	101	0.82	10	4	9	7	10	10	6	8	14	8	3	19	0.62	0.1	0.19	0.69	0.91	0.69	0.89	0.83	0.8	0.87	0.83	0.77	0	29	96.5	-0.119	1.4995	-0.6265	40	40	-0.735	2.248	3	0	4	10.34	0	1
	YJR085C	2.611	0	0	103	0.76	0.08	48	0.78	3	5	9	0	16	14	9	8	16	10	7	6	0.82	0.46	0.49	0	0.93	0.89	0.57	0.43	0.92	0.79	0.84	0.82	0	0	0	0	0	0	0	0	0	0	0	0	0	0	0	0
	CET1	2.623	0	0	65	0.78	0.05	162	0.86	1	1	7	0	11	7	4	6	10	4	13	1	0.69	0.94	0.91	0	0.53	0.66	0.78	0.82	0.87	0.73	0.9	0.94	0	22	146.5	-0.119	1.1125	-1.336	40	40	-1.937	1.474	7	0	8	31.82	0	1
	MRP8	2.625	0	0	120	0.69	0.08	69	0.83	4	7	13	2	18	7	15	8	13	11	9	13	0.79	0.83	0.4	0.17	0.27	0.93	0.79	0.88	0.84	0.86	0.82	0.81	0	43	114.5	-0.119	1.4995	-1.1185	44.44	22.22	-1.937	2.248	8	2	3	18.6	4.65	1
	SHM1	2.637	0	0	123	0.8	0.1	205	0.83	6	7	3	0	12	10	15	9	7	20	8	26	0.82	0.32	0.16	0	0.96	0.6	0.88	0.93	0.64	0.93	0.79	0.86	0	14	166	1.505	1.8765	-0.735	33.33	66.67	-0.735	2.248	0	0	1	0	0	1
	NOC4	2.645	0	0	134	0.46	0.06	171	0.85	4	1	1	5	11	12	10	8	13	31	26	12	0.95	0.13	0.12	0.14	0.29	0.81	0.85	0.63	0.43	0.42	0.3	0.36	0	24	87	0.316	1.496	-0.735	25	50	-0.735	2.241	1	1	1	4.17	4.17	1
	ERJ5	2.647	0	0	99	0.77	0.08	64	0.79	4	4	0	6	20	11	13	14	7	4	5	11	0.69	0.14	0	0.85	0.74	0.89	0.8	0.83	0.89	0.79	0.87	0.67	0	39	146.5	-0.119	1.4895	-0.89	42.86	28.57	-1.937	1.505	3	0	4	7.89	0	1
	SKI2	2.671	0	0	99	0.77	0.08	418	0.85	1	3	6	7	1	4	4	17	18	26	6	6	0.72	0.35	0.35	0.3	0.95	0.68	0.86	0.87	0.88	0.86	0.84	0.82	0	34	103.5	0.109	1.873	-0.7455	18.18	36.36	-0.756	2.248	9	6	1.43	27.27	18.18	1
	ZTA1	2.676	0	0	102	0.6	0.06	139	0.83	9	5	15	9	5	11	11	5	6	11	8	7	0.89	0.62	0.2	0.26	0.51	0.63	0.76	0.79	0.86	0.84	0.79	0.37	0	34	162.5	0.496	1.8575	-1.05	22.22	44.44	-1.21	2.248	7	0	8	20.59	0	1
	YGR130C	2.678	0	0	182	0.69	0.12	317	0.85	13	10	4	8	20	16	21	27	19	14	15	15	0.8	0.94	0.69	0.29	0.32	0.8	0.84	0.66	0.46	0.89	0.79	0.83	0	26	96.5	-0.067	1.474	-1.336	28.57	42.86	-1.937	2.241	6	5	1.17	23.08	19.23	1
	PXR1	2.695	0	0	146	0.55	0.08	104	0.84	7	2	2	9	6	18	20	21	23	16	7	15	0.8	0.24	0.21	0.33	0.92	0.65	0.83	0.51	0.28	0.22	0.83	0.67	0	51	109	-0.092	1.8575	-0.756	35.71	28.57	-1.937	2.248	2	10	0.27	4	20	1
	COR1	2.708	0	1	164	0.45	0.07	175	0.86	4	4	6	8	19	11	5	18	23	30	16	20	0.61	0.63	0.96	0.83	0.32	0.27	0.16	0.28	0.38	0.33	0.59	0.68	0	26	131.25	0.795	0.839	-0.735	25	75	-0.735	0.842	10	1	5.5	38.46	3.85	1
	SSA2	2.715	0	1	113	0.64	0.07	175	0.86	2	0	9	8	16	10	1	19	15	13	10	10	0.78	0	0.52	0.12	0.22	0.53	0.87	0.92	0.8	0.85	0.9	0.62	0	48	146.5	0.472	1.4895	-0.735	27.27	36.36	-1.937	2.241	8	8	1	17.02	17.02	1
	GPA2	2.717	0	1	160	0.7	0.11	254	0.8	13	8	5	15	17	16	12	9	13	19	14	19	0.86	0.78	0.48	0.38	0.64	0.87	0.2	0.74	0.91	0.83	0.79	0.69	0	18	86	0.2145	1.54	-0.735	16.67	33.33	-0.735	2.241	6	0	7	33.33	0	1
	YAH1	2.718	0	1	136	0.72	0.1	92	0.86	10	0	5	8	2	7	18	28	22	27	6	3	0.9	0	0.31	0.21	0.57	0.78	0.83	0.88	0.62	0.7	0.84	0.77	0	32	100	-0.1905	1.1125	-0.756	37.5	25	-1.937	1.474	2	6	0.43	6.25	18.75	1
	SEC31	2.724	0	0	154	0.7	0.11	459	0.86	4	7	12	3	11	12	9	24	16	17	19	20	0.83	0.97	0.79	0.22	0.21	0.82	0.93	0.56	0.58	0.85	0.78	0.78	0	13	87	1.128	1.505	NA	0	75	-0.119	2.241	3	0	4	23.08	0	1
	LSM2	2.728	0	0	111	0.67	0.07	2	0.76	7	4	6	5	11	6	14	13	12	15	9	9	0.94	0.25	0.22	0.39	0.92	0.67	0.68	0.6	0.41	0.83	0.83	0.72	0	48	109	0.1885	2.241	-0.7455	25	37.5	-0.756	2.248	4	0	5	8.33	0	1
	RSE1	2.73	0	0	155	0.85	0.13	461	0.81	7	6	10	9	11	13	12	13	19	14	21	20	0.28	0.84	0.97	0.91	0.86	0.74	0.94	0.8	0.87	0.93	0.86	0.91	0	18	66.8	-0.3185	NA	-0.6265	50	0	-0.735	0	4	5	0.83	22.22	27.78	1
	COX5A	2.739	0	0	163	0.74	0.12	70	0.86	11	2	19	8	14	13	22	18	9	14	21	12	0.84	0.26	0.3	0.26	0.95	0.74	0.91	0.78	0.85	0.86	0.85	0.74	0	51	86	0.316	0.839	-0.89	16.67	50	-0.89	2.241	15	5	2.67	29.41	9.8	1
	EMG1	2.758	0	0	103	0.71	0.07	99	0.82	6	10	4	6	5	12	10	8	6	17	13	6	0.97	0.63	0.3	0.26	0.41	0.81	0.84	0.75	0.79	0.8	0.7	0.85	0	29	103.5	0.472	1.505	-0.735	14.29	42.86	-0.735	2.241	5	8	0.67	17.24	27.59	1
	VHT1	2.761	0	1	133	0.68	0.09	209	0.84	2	10	8	1	15	17	19	15	13	13	13	7	0.67	0.93	0.65	0.26	0.26	0.58	0.75	0.68	0.76	0.82	0.73	0.88	0	40	87	-0.092	2.241	-0.735	37.5	37.5	-0.89	2.248	8	2	3	20	5	1
	IDP1	2.765	0	0	102	0.72	0.07	170	0.82	10	2	14	7	11	15	13	11	10	1	1	7	0.95	0.34	0.44	0.83	0.64	0.44	0.88	0.88	0.87	0.97	0.81	0.92	0	22	103.5	-0.262	NA	-0.735	33.33	0	-0.735	0	3	0	4	13.64	0	1
	SPC3	2.771	0	0	129	0.75	0.1	36	0.83	11	6	8	4	13	17	19	4	17	5	9	16	0.97	0.34	0.21	0.29	0.93	0.68	0.92	0.68	0.75	0.86	0.84	0.78	0	27	146.5	-0.735	2.241	-1.336	66.67	33.33	-1.937	2.241	4	0	5	14.81	0	1
	EDE1	2.776	0	0	121	0.73	0.09	526	0.85	8	9	8	3	13	11	14	19	9	8	8	11	0.72	0.9	0.93	0.69	0.19	0.76	0.67	0.79	0.83	0.94	0.73	0.85	0	13	80.25	0.316	1.496	-0.756	25	50	-0.756	2.241	4	0	5	30.77	0	1
	SPT7	2.778	0	1	102	0.67	0.07	390	0.84	0	2	4	2	9	8	6	8	21	24	13	5	0	0.93	0.97	0.23	0.4	0.95	0.77	0.8	0.71	0.49	0.71	0.72	1	14	160	-0.119	1.505	-0.735	33.33	33.33	-0.735	1.505	2	0	3	14.29	0	1
	GGA1	2.784	0	1	91	0.58	0.05	227	0.83	2	1	2	2	17	4	12	14	2	11	15	9	0.98	0.74	0.24	0.17	0.21	0.32	0.71	0.87	0.72	0.68	0.43	0.89	0	29	96.5	-0.067	1.474	-1.336	28.57	42.86	-1.937	2.241	8	1	4.5	27.59	3.45	1
	CDC54	2.79	0	1	0	0	0	0	0	0	0	0	0	0	0	0	0	0	0	0	0	0	0	0	0	0	0	0	0	0	0	0	0	0	0	0	0	0	0	0	0	0	0	0	0	0	0	0	0
	SFT2	2.801	0	1	124	0.69	0.08	99	0.84	6	6	2	10	19	19	10	9	4	12	16	11	0.76	0.97	0.94	0.18	0.28	0.95	0.59	0.66	0.72	0.8	0.93	0.87	0	13	160	0.472	1.873	-0.735	20	40	-0.735	2.241	3	0	4	23.08	0	1
	ARG4	2.813	0	1	143	0.78	0.11	171	0.84	10	4	4	6	14	9	10	15	19	20	17	15	0.93	0.78	0.45	0.31	0.55	0.76	0.87	0.82	0.85	0.82	0.86	0.82	0	82	94.75	-0.066	1.873	-0.8125	37.5	25	-1.347	4.885	16	0	17	19.75	0	1
	APE2	2.816	0	0	135	0.78	0.1	40	0.82	4	4	10	10	13	25	6	15	1	13	11	23	0.97	0.28	0.42	0.89	0.75	0.89	0.73	0.79	0.67	0.88	0.77	0.83	0	26	160	0.472	1.474	-0.735	14.29	42.86	-0.735	1.505	7	2	2.67	26.92	7.69	1
	VCX1	2.82	0	1	75	0.63	0.05	160	0.82	14	3	5	7	12	4	3	4	0	6	7	10	0.9	0.81	0.34	0.23	0.27	0.75	0.65	0.6	0	0.63	0.91	0.8	0	19	83	-0.735	NA	-0.756	60	0	-1.937	0	7	2	2.67	36.84	10.53	1
	MSC7	2.831	0	0	80	0.75	0.06	217	0.86	6	2	4	1	5	8	7	8	16	6	11	6	0.55	0.9	0.81	0.18	0.39	0.92	0.75	0.75	0.86	0.73	0.92	0.37	0	20	77.5	-0.119	2.241	-0.8125	40	20	-0.89	2.241	1	0	2	5	0	1
	YCP4	2.834	0	1	95	0.74	0.07	120	0.81	2	0	2	8	18	9	12	2	3	15	11	13	0.96	0	0.64	0.91	0.62	0.38	0.76	0.68	0.85	0.78	0.82	0.88	0	22	125	-0.093	1.8575	-1.336	25	25	-1.937	2.241	5	1	3	22.73	4.55	1
	UPS2	2.835	0	0	129	0.6	0.08	74	0.82	4	6	3	9	13	12	13	16	10	14	13	16	0.89	0.62	0.21	0.23	0.28	0.82	0.82	0.81	0.73	0.82	0.41	0.41	0	41	85.5	-0.093	0.839	-0.8125	40	30	-1.347	1.505	5	0	6	12.2	0	1
	VPS68	2.85	0	1	109	0.77	0.08	70	0.88	2	10	0	4	4	7	12	17	13	21	13	6	0.96	0.32	0	0.28	0.97	0.78	0.93	0.74	0.84	0.84	0.8	0.89	0	15	166	-0.735	NA	-0.735	100	0	-0.735	0	2	0	3	13.33	0	1
	CWP2	2.887	0	1	188	0.41	0.08	71	0.78	3	1	4	4	13	18	32	32	29	14	22	16	0.62	0.76	0.49	0.13	0.24	0.28	0.33	0.31	0.3	0.51	0.68	0.77	0	52	103.5	0.472	1.474	-0.89	23.08	38.46	-1.347	2.248	0	7	0.12	0	13.73	1
	HMO1	2.888	0	0	123	0.63	0.08	107	0.79	1	7	6	9	16	3	10	23	16	18	7	7	0.68	0.39	0.28	0.22	0.14	0.25	0.95	0.75	0.94	0.74	0.81	0.93	0	45	125	0.021	1.4895	-1.336	20	40	-1.937	2.248	7	2	2.67	15.56	4.44	1
	TUB4	2.921	0	1	126	0.62	0.08	221	0.82	5	7	6	2	3	18	8	13	20	17	15	12	0.7	0.29	0.18	0.15	0.57	0.7	0.75	0.54	0.59	0.61	0.81	0.85	0	32	103.5	-0.262	NA	-0.735	33.33	0	-0.735	0	6	6	1	18.75	18.75	1
	MSS116	2.935	0	1	125	0.72	0.09	167	0.87	8	1	4	4	12	22	18	6	10	11	19	10	0.82	0.31	0.61	0.96	0.68	0.25	0.92	0.6	0.84	0.85	0.85	0.91	0	25	160	0.751	1.474	-0.6265	22.22	55.56	-0.735	2.248	8	0	9	32	0	1
	YVC1	2.936	0	0	119	0.62	0.07	229	0.82	5	8	4	6	15	6	4	12	19	16	9	15	0.95	0.74	0.34	0.38	0.69	0.52	0.92	0.51	0.21	0.73	0.79	0.94	0	20	105.5	0.1885	0.751	-0.735	25	25	-0.735	0.751	3	0	4	15	0	1
	CCP1	2.95	0	0	179	0.71	0.13	180	0.83	11	11	12	5	13	23	20	13	21	23	6	21	0.85	0.34	0.39	0.65	0.84	0.82	0.82	0.23	0.93	0.63	0.79	0.85	0	22	77.5	-0.067	2.241	-0.6265	28.57	42.86	-0.735	2.248	3	4	0.8	13.64	18.18	1
	TAL1	2.962	0	0	114	0.5	0.06	136	0.85	8	3	2	2	16	34	16	4	4	2	10	13	0.52	0.4	0.42	0.61	0.38	0.38	0.35	0.63	0.69	0.77	0.78	0.83	0	28	162.5	-0.067	1.474	-0.9725	28.57	42.86	-1.21	1.505	2	7	0.38	7.14	25	1
	CTK3	2.981	0	0	152	0.85	0.13	119	0.78	6	0	3	2	6	20	16	16	25	30	18	10	0.93	0	0.28	0.73	0.82	0.76	0.86	0.94	0.88	0.81	0.94	0.83	0	25	146.5	-0.735	NA	-1.336	66.67	0	-1.937	0	3	0	4	12	0	1
	FTH1	2.986	0	0	93	0.77	0.07	195	0.82	3	5	2	11	10	8	7	13	12	8	2	12	0.93	0.86	0.21	0.34	0.89	0.79	0.83	0.82	0.88	0.83	0.93	0.83	0	28	125	-0.1905	1.505	-1.336	33.33	16.67	-1.937	1.505	6	0	7	22.22	0	1
	QCR10	2.99	0	0	127	0.79	0.1	0	0	7	6	4	5	16	16	10	12	18	20	10	3	0.83	0.95	0.43	0.2	0.64	0.89	0.85	0.73	0.93	0.83	0.86	0.94	0	46	131.75	0.36	1.505	-0.735	16.67	50	-0.735	2.248	16	11	1.42	34.78	23.91	1
	CRH1	2.992	0	1	122	0.55	0.07	170	0.81	4	3	0	3	19	20	22	14	13	8	10	6	0.79	0.81	0	0.79	0.6	0.37	0.21	0.45	0.69	0.96	0.78	0.86	0	44	103.5	-0.067	1.505	-0.735	27.27	27.27	-1.937	2.241	7	6	1.14	15.91	13.64	1
	STF1	3.021	0	1	121	0.76	0.09	28	0.81	6	4	7	8	14	14	7	8	11	13	12	17	0.94	0.71	0.34	0.25	0.56	0.84	0.79	0.9	0.89	0.81	0.91	0.88	0	25	100	0.2445	1.496	-0.735	25	50	-0.735	2.241	3	2	1.33	12	8	1
	MRPL8	3.029	0	1	166	0.75	0.12	141	0.82	15	6	11	6	22	23	27	11	2	5	23	15	0.82	0.2	0.69	0.32	0.85	0.74	0.9	0.76	0.35	0.66	0.8	0.76	0	33	125	-0.1645	1.505	-0.735	37.5	37.5	-1.937	2.248	4	0	5	12.12	0	1
	FRQ1	3.053	0	1	98	0.74	0.07	44	0.85	8	1	2	4	11	13	15	8	9	11	8	8	0.91	0.99	0.42	0.12	0.3	0.89	0.69	0.88	0.85	0.84	0.88	0.89	0	25	160	0.472	1.873	-0.735	20	40	-0.735	2.241	1	0	2	4	0	1
	AGP2	3.099	0	1	134	0.69	0.09	263	0.83	10	3	7	6	21	15	17	17	7	17	8	6	0.65	0.74	0.94	0.66	0.29	0.55	0.8	0.83	0.72	0.87	0.71	0.87	0	40	103.5	-0.119	1.496	-1.336	28.57	28.57	-1.937	2.241	13	7	1.75	32.5	17.5	1
	CSI2	3.144	0	0	129	0.58	0.07	115	0.84	4	7	6	7	14	29	21	9	11	8	4	9	0.83	0.86	0.54	0.79	0.73	0.26	0.37	0.75	0.8	0.72	0.87	0.78	0	51	114.5	0.472	1.1565	-0.756	27.27	36.36	-1.408	1.505	10	5	1.83	20	10	1
	MAS1	3.145	0	0	0	0	0	0	0	0	0	0	0	0	0	0	0	0	0	0	0	0	0	0	0	0	0	0	0	0	0	0	0	0	30	129.5	0.316	1.474	-0.6265	33.33	50	-0.735	2.248	7	0	8	23.33	0	1
	DID4	3.187	0	0	94	0.77	0.07	2	0.59	4	8	6	5	11	13	8	13	10	6	2	8	0.94	0.82	0.31	0.18	0.76	0.87	0.92	0.79	0.87	0.85	0.69	0.88	0	14	160	0.472	1.505	NA	0	33.33	-0.067	1.505	0	1	0.5	0	7.14	1
	VTC1	3.196	0	0	117	0.68	0.08	48	0.79	9	8	6	11	8	16	8	5	14	11	11	10	0.86	0.71	0.24	0.38	0.59	0.75	0.5	0.91	0.82	0.6	0.8	0.79	0	48	103.5	-0.119	0.839	-1.21	33.33	33.33	-1.347	1.474	4	11	0.42	8.51	23.4	1
	DIC1	3.204	0	1	188	0.54	0.1	167	0.81	15	2	16	9	26	28	16	21	24	9	11	11	0.75	0.61	0.74	0.73	0.38	0.41	0.84	0.3	0.28	0.89	0.62	0.83	0	53	88.75	-0.401	0.839	-0.756	50	16.67	-1.315	0.839	7	1	4	13.21	1.89	1
	LPD1	3.226	0	1	122	0.64	0.08	218	0.85	4	3	5	9	15	13	13	13	16	12	7	12	0.95	0.92	0.38	0.22	0.43	0.96	0.34	0.83	0.48	0.85	0.67	0.9	0	28	146.5	0.472	1.505	-0.756	27.27	45.45	-1.937	2.248	4	4	1	14.29	14.29	1
	ITR1	3.228	0	1	148	0.7	0.1	235	0.84	2	8	4	11	19	5	19	16	20	14	8	22	0.93	0.87	0.62	0.25	0.33	0.9	0.65	0.95	0.81	0.73	0.91	0.8	0	34	95.5	-0.3185	0.795	-0.8125	50	25	-1.937	0.839	4	5	0.83	11.76	14.71	1
	SLA1	3.233	0	0	176	0.7	0.12	520	0.87	7	6	8	6	13	17	25	24	21	17	21	11	0.94	0.49	0.21	0.55	0.87	0.79	0.88	0.89	0.78	0.88	0.29	0.29	0	19	146.5	0.751	1.505	-1.336	22.22	55.56	-1.937	2.248	4	0	5	21.05	0	1
	FSH1	3.24	0	1	170	0.76	0.13	80	0.83	8	10	6	7	16	22	16	19	22	17	15	12	0.87	0.87	0.5	0.26	0.31	0.76	0.83	0.92	0.86	0.83	0.84	0.84	0	41	137.25	0.6235	1.4895	-0.735	12.5	50	-0.735	2.248	3	9	0.4	7.32	21.95	1
	MIG1	3.25	0	0	187	0.52	0.1	183	0.82	10	15	2	3	22	19	32	21	15	8	22	18	0.78	0.71	0.59	0.24	0.27	0.26	0.56	0.69	0.64	0.52	0.71	0.27	1	29	120	0.472	1.873	-0.6265	22.22	44.44	-0.735	2.615	11	2	4	39.29	7.14	1
	RRP5	3.258	0	1	105	0.75	0.08	538	0.85	6	4	8	4	18	6	9	11	7	16	8	8	0.95	0.89	0.54	0.08	0.49	0.97	0.72	0.86	0.92	0.82	0.86	0.97	0	36	96.5	-0.119	0.839	-0.735	33.33	33.33	-1.937	2.241	2	9	0.3	5.56	25	1
	MAM33	3.287	0	0	98	0.71	0.07	107	0.81	0	2	10	7	5	5	15	7	8	15	15	9	0	0.4	0.25	0.36	0.6	0.73	0.81	0.87	0.78	0.85	0.86	0.78	0	41	125	-0.093	1.505	-0.735	30	30	-1.937	2.248	8	9	0.9	19.51	21.95	1
	SNF4	3.291	0	0	109	0.76	0.08	112	0.83	9	8	6	6	8	5	12	4	9	10	14	18	0.73	0.96	0.72	0.22	0.56	0.93	0.66	0.93	0.75	0.81	0.88	0.85	0	14	120	0.6775	1.8575	-0.735	25	50	-0.735	2.241	2	0	3	14.29	0	1
	RXT2	3.318	0	0	120	0.69	0.08	140	0.81	6	11	9	7	11	13	4	16	11	7	11	14	0.96	0.34	0.19	0.15	0.71	0.72	0.87	0.83	0.88	0.8	0.94	0.78	0	20	133	-0.093	1.861	-0.735	16.67	33.33	-0.735	2.248	7	3	2	35	15	1
	ARO4	3.33	0	0	129	0.62	0.08	166	0.85	3	3	3	0	14	26	14	16	12	12	10	16	0.39	0.52	0.88	0	0.22	0.4	0.9	0.58	0.9	0.89	0.52	0.78	0	32	160	0.472	1.474	-1.041	22.22	33.33	-1.347	1.505	3	1	2	9.38	3.12	1
	RIM1	3.338	0	0	115	0.72	0.08	21	0.84	3	0	2	9	18	8	15	6	11	11	21	11	0.95	0	0.94	0.96	0.6	0.93	0.21	0.62	0.84	0.88	0.76	0.9	0	27	131.75	0.6775	1.505	-0.735	16.67	50	-0.735	2.241	4	0	5	14.81	0	1
	BCY1	3.348	0	0	140	0.62	0.09	194	0.84	4	9	8	2	31	17	26	15	9	4	5	10	0.8	0.87	0.61	0.16	0.35	0.85	0.47	0.88	0.57	0.52	0.98	0.77	0	33	131.75	0.4205	1.505	-0.735	10	50	-0.735	2.248	11	6	1.71	33.33	18.18	1
	PRM5	3.349	0	0	127	0.57	0.07	99	0.81	5	6	5	0	6	31	19	11	13	14	9	8	0.71	0.78	0.89	0	0.23	0.25	0.6	0.77	0.64	0.85	0.81	0.39	0	75	114.5	-0.065	1.474	-1.0515	26.67	33.33	-1.937	2.248	3	21	0.18	4.05	28.38	1
	ATO3	3.361	0	0	123	0.41	0.05	132	0.81	2	2	9	7	12	32	14	9	3	13	10	10	0.69	0.98	0.86	0.32	0.37	0.34	0.29	0.48	0.43	0.56	0.19	0.34	0	45	128.25	0.795	1.1735	-1.041	20	60	-1.347	2.248	15	6	2.29	34.09	13.64	1
	COQ1	3.364	0	0	148	0.79	0.12	185	0.84	6	0	13	2	6	15	16	18	14	19	17	22	0.93	0	0.19	0.06	0.76	0.86	0.94	0.75	0.85	0.87	0.82	0.91	0	22	96.5	0.751	1.505	-0.518	20	60	-0.518	2.248	5	0	6	22.73	0	1
	TDA1	3.371	0	0	115	0.42	0.05	249	0.84	1	10	2	6	7	17	12	19	8	13	16	4	0.88	0.71	0.46	0.39	0.33	0.21	0.29	0.53	0.86	0.5	0.2	0.32	0	43	96.5	0.109	1.474	-1.0715	28.57	42.86	-1.408	1.505	14	2	5	32.56	4.65	1
	MIS1	3.388	0	0	128	0.68	0.09	406	0.84	4	4	11	9	16	16	4	11	11	9	15	18	0.97	0.38	0.21	0.24	0.43	0.78	0.86	0.86	0.86	0.8	0.82	0.85	0	16	160	0.495	1.505	-1.336	28.57	42.86	-1.937	2.241	1	1	1	6.25	6.25	1
	SML1	3.394	0	1	143	0.55	0.08	43	0.84	7	4	16	6	25	6	23	16	4	15	18	3	0.79	0.53	0.26	0.17	0.28	0.44	0.91	0.89	0.78	0.79	0.28	0.24	0	29	133	0.9845	1.8575	NA	0	50	-0.262	2.241	12	0	13	41.38	0	1
	SPC29	3.394	0	0	105	0.75	0.08	85	0.76	1	2	9	10	8	0	10	16	0	19	15	15	0.99	0.45	0.16	0.44	0.94	0	0.86	0.81	0	0.87	0.82	0.84	0	28	88.75	0.342	0.795	-0.756	25	50	-0.756	0.839	3	0	4	10.71	0	1
	AHP1	3.409	0	1	118	0.63	0.07	72	0.84	0	6	8	0	7	11	17	16	15	16	11	11	0	0.86	0.54	0	0.45	0.37	0.23	0.78	0.65	0.93	0.56	0.91	0	38	114.5	0.496	1.505	-0.735	14.29	42.86	-0.735	2.248	3	5	0.67	7.89	13.16	1
	AAH1	3.414	0	1	87	0.72	0.06	110	0.81	0	4	5	7	1	8	9	7	9	11	13	13	0	0.76	0.25	0.17	0.37	0.89	0.71	0.76	0.85	0.81	0.84	0.81	0	52	96.5	0.472	0.8405	-0.735	27.27	36.36	-0.89	2.241	2	18	0.16	3.85	34.62	1
	ALG1	3.418	0	1	117	0.74	0.09	132	0.84	6	6	15	4	10	8	6	10	10	11	16	15	0.97	0.83	0.35	0.51	0.91	0.26	0.87	0.79	0.9	0.78	0.87	0.84	0	16	77.5	-0.518	2.241	-0.6265	66.67	33.33	-0.735	2.241	5	0	6	31.25	0	1
	RAT1	3.418	0	0	106	0.66	0.07	359	0.86	6	4	8	5	10	6	16	9	11	12	10	9	0.99	0.36	0.16	0.14	0.88	0.73	0.88	0.8	0.58	0.5	0.67	0.75	0	19	90	-0.093	NA	NA	0	0	-0.262	0	2	4	0.6	10.53	21.05	1
	YOL019W	3.424	0	0	152	0.51	0.08	218	0.82	4	5	7	6	19	28	19	19	22	14	3	6	0.82	0.79	0.66	0.71	0.56	0.28	0.41	0.61	0.5	0.4	0.67	0.72	0	43	105.5	-0.092	1.505	-1.0355	40	30	-1.937	2.241	11	2	4	25.58	4.65	1
	APQ12	3.436	0	1	152	0.78	0.12	42	0.84	9	2	8	0	26	15	14	19	10	17	16	16	0.67	0.33	0.41	0	0.79	0.92	0.81	0.81	0.92	0.87	0.92	0.58	0	31	96.5	-0.067	1.505	-1.336	28.57	42.86	-1.937	2.241	2	0	3	6.45	0	1
	SOD1	3.486	0	1	211	0.64	0.13	74	0.82	10	7	14	13	26	19	21	11	26	27	22	15	0.77	0.53	0.36	0.49	0.58	0.39	0.48	0.93	0.76	0.88	0.53	0.91	0	47	114.5	0.751	1.474	-0.89	11.11	55.56	-0.89	2.248	2	11	0.25	4.26	23.4	1
	YNR048W	3.489	0	0	77	0.7	0.05	162	0.82	3	7	12	4	4	0	10	4	10	9	8	6	0.97	0.3	0.21	0.54	0.88	0	0.88	0.92	0.85	0.88	0.91	0.79	0	14	77.5	-0.119	2.241	-0.735	33.33	33.33	-0.735	2.241	3	0	4	21.43	0	1
	ILV3	3.491	0	0	180	0.74	0.13	235	0.83	6	5	0	17	6	26	32	25	15	19	22	7	0.8	0.61	0	0.27	0.34	0.88	0.75	0.81	0.92	0.82	0.89	0.34	0	40	103.5	0.472	1.1565	-1.041	18.18	36.36	-1.347	1.505	3	1	2	7.5	2.5	1
	SFK1	3.495	0	1	136	0.55	0.07	165	0.81	6	2	0	2	9	22	18	26	12	10	8	21	0.73	0.51	0	0.55	0.29	0.5	0.74	0.32	0.14	0.62	0.68	0.93	0	55	121.5	-0.093	0.751	-1.408	37.5	12.5	-1.937	0.751	2	0	3	3.7	0	1
	HIS4	3.5	0	0	144	0.76	0.11	324	0.84	6	3	2	4	12	24	17	15	11	17	18	15	0.77	0.83	0.71	0.3	0.58	0.7	0.68	0.75	0.82	0.87	0.9	0.89	0	41	100	-0.093	1.4895	-1.0515	33.33	33.33	-1.937	2.241	5	0	6	12.2	0	1
	ERG26	3.506	0	0	61	0.65	0.04	128	0.81	4	6	8	6	4	2	3	0	15	5	8	0	0.92	0.61	0.27	0.23	0.73	0.87	0.86	0	0.7	0.71	0.94	0	0	28	114.5	0.495	1.4895	-0.6265	18.18	36.36	-0.735	2.248	2	1	1.5	7.14	3.57	1
	QCR2	3.515	0	1	109	0.74	0.08	171	0.83	7	8	8	11	5	13	4	10	12	17	7	7	0.94	0.82	0.35	0.29	0.26	0.98	0.74	0.94	0.87	0.73	0.94	0.81	0	29	90.5	-0.1905	2.241	-0.735	25	25	-0.735	2.241	9	2	3.33	31.03	6.9	1
	DLD2	3.527	0	1	106	0.74	0.08	173	0.8	6	2	8	3	5	16	8	10	15	8	8	17	0.94	0.51	0.31	0.42	0.84	0.76	0.66	0.88	0.78	0.9	0.67	0.78	0	24	146.5	-0.119	1.873	-1.336	40	40	-1.937	2.241	1	0	2	4.17	0	1
	TVP23	3.545	0	0	131	0.77	0.1	69	0.84	12	3	9	6	6	8	16	12	11	16	21	11	0.92	0.54	0.25	0.33	0.96	0.88	0.9	0.77	0.77	0.86	0.76	0.85	0	9	166	-0.735	NA	-0.735	100	0	-0.735	0	1	1	1	11.11	11.11	1
	ERV41	3.552	0	0	132	0.75	0.1	106	0.81	6	12	3	9	13	0	20	11	11	15	14	18	0.64	0.95	0.93	0.58	0.23	0	0.81	0.96	0.78	0.82	0.93	0.69	0	19	131.75	0.6215	1.505	NA	0	50	-0.262	1.505	3	0	4	15.79	0	1
	CMK2	3.56	0	1	120	0.65	0.08	156	0.84	4	4	2	11	19	14	9	10	8	18	6	15	0.77	0.92	0.48	0.23	0.26	0.98	0.84	0.89	0.93	0.39	0.92	0.83	0	43	137.25	0.4955	1.505	-0.735	12.5	37.5	-0.735	2.241	4	4	1	9.52	9.52	1
	LYS1	3.565	0	1	178	0.79	0.14	149	0.8	15	5	10	8	8	18	13	23	22	18	25	13	0.92	0.73	0.35	0.4	0.73	0.84	0.94	0.79	0.87	0.91	0.74	0.81	0	62	100	-0.1905	1.474	-1.315	41.67	25	-1.937	2.248	13	9	1.4	20.97	14.52	1
	ISU2	3.604	0	1	147	0.63	0.09	83	0.81	8	10	15	12	8	12	16	14	5	4	23	20	0.96	0.58	0.32	0.2	0.5	0.44	0.5	0.88	0.7	0.77	0.86	0.76	0	69	130.5	-0.427	1.861	-1.21	50	20	-1.937	2.248	22	1	11.5	31.88	1.45	1
	YNR014W	3.609	0	1	139	0.52	0.07	160	0.81	8	5	9	8	23	25	4	10	7	7	15	18	0.75	0.88	0.49	0.32	0.29	0.34	0.29	0.22	0.28	0.96	0.76	0.92	0	42	77.5	-0.119	1.496	-0.6265	40	40	-0.735	2.241	18	2	6.33	42.86	4.76	1
	STE7	3.611	0	0	79	0.75	0.06	167	0.81	10	3	9	4	5	2	5	4	6	10	13	8	0.94	0.51	0.29	0.41	0.32	0.75	0.94	0.83	0.95	0.82	0.87	0.96	0	17	111.55	-0.427	NA	-0.735	50	0	-0.735	0	5	3	1.5	29.41	17.65	1
	FAA4	3.621	0	1	172	0.48	0.08	274	0.84	5	5	2	2	16	19	26	26	12	28	13	18	0.74	0.84	0.82	0.57	0.54	0.51	0.32	0.37	0.51	0.39	0.39	0.77	0	37	96.5	-0.067	1.128	-0.8125	28.57	28.57	-0.89	1.505	6	6	1	16.22	16.22	1
	NEW1	3.621	0	1	96	0.63	0.06	397	0.85	6	9	7	0	1	18	10	10	12	14	9	0	0.96	0.49	0.16	0	0.97	0.3	0.5	0.86	0.83	0.76	0.93	0	0	34	96.5	-0.065	1.4895	-0.6265	22.22	44.44	-0.735	2.241	2	6	0.43	5.88	17.65	1
	MRPL3	3.631	0	1	107	0.67	0.07	158	0.87	4	9	5	5	8	8	14	0	16	15	12	11	0.44	0.25	0.32	0.92	0.81	0.96	0.82	0	0.68	0.57	0.86	0.57	0	16	160	0.751	1.505	-0.735	20	60	-0.735	4.885	4	0	5	25	0	1
	ATP18	3.64	0	0	131	0.66	0.09	20	0.76	8	4	11	2	6	19	7	17	18	13	17	9	0.89	0.43	0.2	0.74	0.92	0.22	0.31	0.93	0.74	0.79	0.94	0.69	0	56	88.75	-0.1905	2.241	-0.756	37.5	37.5	-1.315	2.248	24	4	5	42.86	7.14	1
	EIS1	3.64	0	0	127	0.62	0.08	363	0.86	7	10	3	8	21	15	8	9	12	10	19	5	0.81	0.85	0.78	0.43	0.24	0.2	0.88	0.78	0.82	0.62	0.82	0.92	0	23	96.5	-0.119	0.795	-1.336	40	40	-1.937	0.839	9	0	10	39.13	0	1
	NDE1	3.643	0	1	146	0.46	0.07	219	0.84	2	0	5	3	12	17	24	25	21	15	12	10	0.92	0	0.54	0.69	0.72	0.77	0.49	0.27	0.23	0.34	0.37	0.61	0	74	96.5	-0.119	0.839	-0.89	45.45	27.27	-1.937	4.885	17	1	9	23.61	1.39	1
	RPS25B	3.653	0	0	94	0.62	0.06	52	0.88	3	3	4	0	10	11	7	11	18	10	11	6	0.87	0.71	0.94	0	0.88	0.62	0.86	0.27	0.26	0.89	0.77	0.55	0	35	100	0.316	1.474	-0.735	16.67	50	-0.735	2.241	2	2	1	5.71	5.71	1
	YLR118C	3.654	0	0	88	0.73	0.06	86	0.89	10	4	5	6	8	8	6	10	8	12	8	3	0.87	0.34	0.29	0.8	0.78	0.82	0.71	0.84	0.72	0.75	0.73	0.72	0	0	0	0	0	0	0	0	0	0	0	0	0	0	0	0
	DIP5	3.656	0	1	148	0.42	0.06	220	0.85	2	6	6	9	7	19	18	40	12	12	9	8	0.88	0.7	0.79	0.71	0.37	0.25	0.3	0.3	0.27	0.37	0.7	0.77	0	53	130.5	0.2035	1.474	-1.3465	14.29	35.71	-1.937	2.241	14	0	15	26.42	0	1
	YPQ2	3.66	0	1	102	0.62	0.06	140	0.8	10	6	6	8	10	18	2	13	8	3	7	11	0.69	0.61	0.94	0.86	0.29	0.26	0.94	0.54	0.88	0.67	0.82	0.77	0	13	87	0.316	1.496	-0.735	25	50	-0.735	2.241	2	0	3	15.38	0	1
	FDC1	3.663	0	0	132	0.74	0.1	161	0.86	2	5	4	13	12	9	10	17	8	16	24	12	0.89	0.55	0.41	0.37	0.42	0.86	0.78	0.86	0.82	0.86	0.9	0.79	0	18	68.5	-0.427	NA	-1.0715	50	0	-1.408	0	2	1	1.5	11.11	5.56	1
	YMR226C	3.669	0	1	140	0.74	0.1	116	0.88	7	8	11	6	15	13	10	19	17	15	12	7	0.83	0.4	0.21	0.45	0.9	0.71	0.78	0.88	0.78	0.89	0.84	0.86	0	29	133.25	0.1765	1.043	-1.336	25	37.5	-1.937	1.505	4	0	5	13.79	0	1
	SDH2	3.697	0	1	156	0.72	0.11	98	0.84	2	2	5	21	16	14	13	18	17	13	27	8	0.95	0.5	0.22	0.32	0.45	0.84	0.88	0.82	0.91	0.78	0.9	0.86	0	45	125	0.343	0.842	-1.336	20	50	-1.937	2.241	14	2	5	31.11	4.44	1
	ZSP1	3.709	0	0	0	0	0	0	0	0	0	0	0	0	0	0	0	0	0	0	0	0	0	0	0	0	0	0	0	0	0	0	0	0	0	0	0	0	0	0	0	0	0	0	0	0	0	0	0
	FTR1	3.741	0	1	232	0.52	0.12	181	0.75	11	8	15	9	48	26	17	14	20	14	19	31	0.68	0.66	0.46	0.35	0.36	0.44	0.47	0.66	0.39	0.27	0.85	0.81	0	46	96.5	-0.067	1.172	-1.347	27.27	36.36	-1.937	2.241	10	9	1.1	21.74	19.57	1
	FRA2	3.759	0	1	175	0.84	0.15	46	0.8	4	9	7	9	19	16	25	17	17	16	19	17	0.32	0.91	0.98	0.73	0.9	0.83	0.91	0.86	0.76	0.96	0.85	0.75	0	0	0	0	0	0	0	0	0	0	0	0	0	0	0	0
	BSP1	3.787	0	1	133	0.68	0.09	216	0.83	8	0	5	6	15	4	8	17	12	22	15	21	0.9	0	0.21	0.34	0.89	0.65	0.88	0.94	0.49	0.37	0.91	0.68	0	13	76.5	-0.119	NA	-0.735	33.33	0	-0.735	0	2	1	1.5	15.38	7.69	1
	YDR391C	3.787	0	1	155	0.71	0.11	97	0.82	6	12	6	5	24	14	25	14	10	10	12	17	0.89	0.59	0.55	0.72	0.76	0.92	0.49	0.39	0.96	0.76	0.78	0.92	0	35	109	0.4955	1.8575	-0.7455	20	40	-0.756	2.248	9	3	2.5	25.71	8.57	1
	TAF12	3.814	0	1	132	0.66	0.09	222	0.87	10	9	5	14	14	12	5	20	16	9	12	6	0.96	0.5	0.18	0.33	0.87	0.33	0.15	0.87	0.78	0.72	0.85	0.75	0	24	160	-0.067	1.4895	-1.336	28.57	28.57	-1.937	1.505	5	0	6	20.83	0	1
	HLJ1	3.82	0	0	111	0.7	0.08	105	0.83	7	7	8	9	11	11	13	14	12	12	5	2	0.95	0.64	0.3	0.23	0.78	0.65	0.96	0.72	0.67	0.82	0.81	0.77	0	9	111.55	-0.427	NA	-0.735	50	0	-0.735	0	0	0	1	0	0	1
	RTC6	3.82	0	0	107	0.73	0.08	42	0.83	5	15	5	9	17	4	16	10	8	10	1	7	0.94	0.91	0.29	0.24	0.91	0.86	0.92	0.22	0.9	0.7	0.9	0.72	0	37	111.75	-0.093	1.043	-0.735	16.67	16.67	-0.735	1.043	4	2	1.67	10.81	5.41	1
	HIS5	3.827	0	0	116	0.6	0.07	138	0.78	10	0	4	0	4	8	6	12	13	19	12	28	0.88	0	0.58	0	0.42	0.29	0.67	0.73	0.96	0.62	0.84	0.27	0	33	154.5	-0.12	1.474	-1.0515	50	37.5	-1.937	2.248	10	0	11	30.3	0	1
	CDC19	3.835	0	1	90	0.34	0.03	192	0.83	0	0	0	0	13	8	14	20	10	9	15	1	0	0	0	0	0.27	0.23	0.27	0.34	0.45	0.18	0.5	0.98	0	36	133	0.2025	1.474	-0.735	12.5	37.5	-0.735	2.248	0	3	0.25	0	8.33	1
	LSC1	3.836	0	1	137	0.73	0.1	123	0.85	4	2	7	7	17	20	10	14	12	10	17	17	0.9	0.85	0.84	0.97	0.51	0.36	0.86	0.67	0.93	0.78	0.79	0.89	0	22	166	-0.119	0.842	-0.735	33.33	33.33	-0.735	0.842	5	0	6	22.73	0	1
	AYR1	3.841	0	0	93	0.82	0.08	123	0.8	2	1	2	1	3	6	4	18	11	14	10	21	0.93	0.97	0.21	0.23	0.67	0.88	0.81	0.79	0.88	0.86	0.82	0.85	0	38	74.75	0.6775	1.8575	-0.89	25	50	-0.89	2.241	12	5	2.17	31.58	13.16	1
	CPR5	3.849	0	1	99	0.74	0.07	73	0.84	9	2	8	2	9	9	6	15	6	11	11	11	0.93	0.43	0.24	0.2	0.9	0.83	0.72	0.9	0.88	0.79	0.91	0.37	0	15	121.75	1.061	2.2445	-0.735	25	50	-0.735	2.248	0	0	1	0	0	1
	MDG1	3.85	0	0	110	0.62	0.07	195	0.79	5	0	6	2	28	8	16	16	9	4	5	11	0.72	0	0.73	0.39	0.28	0.26	0.74	0.78	0.97	0.64	0.8	0.92	0	29	86	-0.066	1.505	-1.041	25	37.5	-1.347	2.241	8	4	1.8	27.59	13.79	1
	YOR302W	3.852	0	1	207	0.56	0.11	3	0.81	3	2	0	4	15	29	22	30	31	12	30	29	0.88	0.54	0	0.54	0.62	0.34	0.41	0.31	0.42	0.77	0.78	0.92	0	37	117.25	0.484	1.2585	-0.9725	20	40	-1.21	2.241	9	0	10	24.32	0	1
	YLR257W	3.859	0	1	144	0.51	0.07	123	0.81	3	8	7	2	12	23	19	22	19	15	12	2	0.66	0.78	0.78	0.68	0.76	0.48	0.33	0.31	0.29	0.6	0.71	0.63	0	45	109	0.214	1.4895	-1.408	25	33.33	-1.937	2.241	3	0	4	6.82	0	1
	LYS20	3.861	0	1	155	0.5	0.08	186	0.82	3	5	5	10	22	16	13	19	17	11	16	18	0.87	0.75	0.65	0.5	0.27	0.27	0.25	0.39	0.5	0.85	0.61	0.81	0	45	105.5	0.484	1.505	-0.7455	25	37.5	-0.756	2.241	2	6	0.43	4.44	13.33	1
	NNT1	3.864	0	1	136	0.71	0.1	76	0.81	14	4	14	8	9	6	8	11	14	13	19	16	0.69	0.32	0.25	0.28	0.86	0.63	0.91	0.79	0.88	0.84	0.79	0.86	0	28	75.8	-0.3185	0.839	-0.6265	50	25	-0.735	0.839	7	3	2	25	10.71	1
	YMR31	3.866	0	0	103	0.74	0.08	74	0.82	4	7	4	5	12	5	9	8	12	4	20	13	0.61	0.86	0.96	0.82	0.27	0.63	0.69	0.87	0.77	0.9	0.79	0.87	0	18	166	0.472	2.241	-0.735	33.33	33.33	-0.735	2.241	6	1	3.5	33.33	5.56	1
	PUT2	3.876	0	1	122	0.73	0.09	201	0.83	5	0	9	12	13	12	12	22	8	12	7	10	0.92	0	0.26	0.24	0.82	0.83	0.9	0.78	0.86	0.85	0.82	0.78	0	33	127.25	0.8405	1.1735	-0.735	16.67	66.67	-0.735	2.241	7	2	2.67	21.21	6.06	1
	KRR1	3.902	0	0	146	0.76	0.11	92	0.82	4	1	4	7	8	16	16	16	20	23	14	17	0.92	0.06	0.13	0.74	0.89	0.96	0.71	0.75	0.58	0.87	0.74	0.85	0	34	96.5	-0.067	1.496	-1.336	28.57	28.57	-1.937	2.241	0	3	0.25	0	8.82	1
	UBP1	3.911	0	0	126	0.81	0.1	231	0.85	2	3	3	3	8	4	8	24	17	15	22	17	0.95	0.84	0.46	0.82	0.78	0.39	0.57	0.89	0.88	0.86	0.77	0.89	0	17	77.5	-0.067	1.496	-0.735	20	40	-0.735	2.241	0	3	0.25	0	17.65	1
	LAT1	3.918	0	0	175	0.74	0.13	220	0.86	9	9	9	16	5	21	14	18	21	18	23	12	0.93	0.73	0.29	0.35	0.84	0.72	0.94	0.7	0.91	0.73	0.87	0.77	0	17	103.5	-0.119	2.2445	-0.735	20	40	-0.735	2.248	2	0	3	11.76	0	1
	ADE5,7	3.919	0	0	0	0	0	0	0	0	0	0	0	0	0	0	0	0	0	0	0	0	0	0	0	0	0	0	0	0	0	0	0	0	0	0	0	0	0	0	0	0	0	0	0	0	0	0	0
	SSF2	3.937	0	0	143	0.67	0.09	130	0.84	11	6	12	3	13	20	22	5	9	12	11	19	0.97	0.72	0.36	0.65	0.91	0.39	0.35	0.93	0.73	0.93	0.78	0.84	0	18	161.25	1.4895	1.873	NA	0	66.67	-0.067	2.248	1	0	2	5.56	0	1
	ISA1	3.943	0	0	108	0.62	0.07	139	0.85	6	8	2	3	2	19	12	1	2	17	12	24	0.69	0.45	0.85	0.87	0.19	0.24	0.3	0.88	0.67	0.79	0.8	0.87	0	14	146.5	-0.735	NA	-1.336	66.67	0	-1.937	0	4	0	5	28.57	0	1
	TAF14	3.956	0	0	108	0.75	0.08	0	0	8	9	4	4	10	19	8	4	14	8	14	6	0.82	0.41	0.19	0.29	0.79	0.79	0.87	0.84	0.86	0.75	0.97	0.7	0	25	146.5	-0.119	2.248	-1.336	40	20	-1.937	2.248	5	3	1.5	20	12	1
	RSM27	3.988	0	0	120	0.77	0.09	45	0.81	10	8	4	8	4	9	13	6	11	12	18	17	0.93	0.66	0.16	0.32	0.56	0.82	0.89	0.84	0.87	0.82	0.81	0.86	0	29	217.5	0.385	1.8765	-0.9725	50	50	-1.21	2.248	0	0	1	0	0	1
	TRP4	3.994	0	0	131	0.74	0.1	170	0.83	5	4	2	5	22	5	1	18	20	13	20	16	0.73	0.91	0.81	0.3	0.49	0.8	0.55	0.83	0.88	0.8	0.8	0.77	0	32	146.5	-0.119	1.474	-1.347	33.33	33.33	-1.937	2.248	11	0	12	34.38	0	1
	TOM7	4.019	0	1	107	0.78	0.08	16	0.76	3	6	3	7	5	3	7	18	10	16	20	9	0.93	0.56	0.26	0.32	0.42	0.82	0.87	0.88	0.88	0.88	0.87	0.83	0	47	80.25	-0.093	2.241	-0.756	37.5	37.5	-1.315	2.248	2	0	3	4.26	0	1
	TRX2	4.046	0	1	139	0.75	0.1	54	0.79	7	4	7	12	8	23	15	14	14	10	11	14	0.88	0.68	0.34	0.29	0.91	0.75	0.94	0.7	0.79	0.86	0.85	0.9	0	41	131.25	0.6115	1.496	-0.735	25	50	-0.735	2.241	4	12	0.38	9.76	29.27	1
	AIM41	4.057	0	0	94	0.76	0.07	59	0.85	2	1	6	4	17	14	9	18	16	3	2	2	0.94	0.33	0.21	0.52	0.91	0.65	0.82	0.86	0.83	0.88	0.78	0.63	0	36	96.5	-0.067	1.474	-1.347	27.27	45.45	-1.937	2.241	16	4	3.4	44.44	11.11	1
	YDR476C	4.113	0	1	162	0.71	0.11	156	0.78	13	5	8	12	18	25	13	12	15	18	10	13	0.82	0.55	0.39	0.86	0.79	0.52	0.83	0.81	0.76	0.96	0.23	0.76	0	25	162.5	0.472	1.474	-1.041	22.22	33.33	-1.347	2.248	2	2	1	8	8	1
	CPR6	4.12	0	0	111	0.73	0.08	134	0.81	3	8	8	7	12	16	17	17	10	6	7	0	0.94	0.55	0.35	0.49	0.81	0.91	0.77	0.96	0.3	0.67	0.93	0	0	41	76.5	-0.119	2.818	-0.8125	44.44	22.22	-1.347	4.885	1	4	0.4	2.5	10	1
	IMD2	4.126	0	1	106	0.62	0.07	173	0.86	11	1	1	6	12	25	10	4	10	11	5	10	0.82	0.71	0.57	0.62	0.52	0.29	0.65	0.76	0.81	0.84	0.74	0.78	0	50	146.5	0.751	1.474	-0.735	23.08	53.85	-1.937	2.248	2	10	0.27	4	20	1
	COT1	4.132	0	0	128	0.65	0.08	206	0.84	8	2	8	10	14	30	12	13	8	5	1	17	0.67	0.94	0.93	0.54	0.42	0.61	0.79	0.47	0.91	0.27	0.11	0.87	0	26	164.25	-0.092	1.474	-0.735	25	25	-0.735	1.474	9	0	10	34.62	0	1
	MRPL10	4.136	0	0	119	0.64	0.08	116	0.84	13	8	6	11	15	14	14	6	4	16	4	8	0.31	0.2	0.27	0.97	0.82	0.83	0.58	0.94	0.83	0.54	0.52	0.79	0	28	107.25	0.36	1.043	-0.6265	33.33	50	-0.735	1.474	5	0	6	17.86	0	1
	RVB1	4.15	0	0	134	0.74	0.1	167	0.86	7	2	1	10	10	13	15	21	16	14	13	12	0.96	0.47	0.22	0.25	0.42	0.91	0.71	0.72	0.89	0.71	0.92	0.85	0	19	146.5	-0.119	1.505	-1.336	40	20	-1.937	1.505	3	3	1	15.79	15.79	1
	CAB5	4.188	0	0	82	0.75	0.06	62	0.83	8	1	2	6	11	5	11	5	16	4	8	5	0.71	0.46	0.26	0.76	0.87	0.66	0.7	0.89	0.72	0.82	0.82	0.85	0	19	96.5	0.751	0.839	-0.735	20	60	-0.735	1.474	5	1	3	26.32	5.26	1
	LIP5	4.189	0	0	124	0.7	0.09	146	0.82	3	6	9	13	8	19	13	14	7	7	12	13	0.99	0.24	0.22	0.2	0.94	0.83	0.95	0.67	0.87	0.78	0.79	0.88	0	15	160	-0.262	1.505	-0.735	33.33	33.33	-0.735	1.505	4	2	1.67	26.67	13.33	1
	ADE6	4.212	0	0	129	0.78	0.1	465	0.86	0	9	2	7	9	9	19	15	18	9	8	24	0	0.91	0.82	0.38	0.15	0.88	0.81	0.84	0.83	0.87	0.8	0.89	0	28	146.5	0.751	1.4895	-1.336	28.57	57.14	-1.937	2.241	2	9	0.3	7.14	32.14	1
	HYR1	4.213	0	0	200	0.78	0.15	55	0.81	6	10	0	8	14	27	21	24	17	26	27	20	0.98	0.63	0	0.15	0.7	0.72	0.95	0.8	0.85	0.8	0.87	0.82	0	26	146.5	-0.119	NA	-1.336	40	0	-1.937	0.472	7	3	2	26.92	11.54	1
	MAE1	4.222	0	0	144	0.42	0.06	365	0.78	8	8	3	15	16	20	12	20	16	4	7	15	0.69	0.82	0.67	0.55	0.37	0.3	0.2	0.36	0.31	0.53	0.6	0.37	0	49	146.5	0.751	1.4895	-1.336	18.18	54.55	-1.937	2.248	8	9	0.9	16.33	18.37	1
	SAM3	4.224	0	1	151	0.56	0.08	243	0.82	4	4	9	6	23	22	10	14	14	13	22	10	0.84	0.81	0.46	0.35	0.28	0.31	0.78	0.81	0.78	0.76	0.61	0.45	0	48	105.5	0.4835	1.4895	-0.7455	25	37.5	-0.89	2.248	8	0	9	16.67	0	1
	CPA1	4.236	0	1	173	0.5	0.09	142	0.85	3	1	3	2	4	10	18	38	21	34	14	25	0.88	0.71	0.87	0.87	0.46	0.66	0.42	0.39	0.33	0.39	0.46	0.88	0	40	114.5	0.496	1.1565	-1.937	11.11	44.44	-1.937	2.241	21	0	22	52.5	0	1
	FCY2	4.24	0	1	99	0.37	0.04	207	0.86	1	0	4	0	0	30	17	17	6	11	7	6	0.55	0	0.81	0	0	0.25	0.25	0.24	0.28	0.57	0.6	0.8	0	48	130.5	0.484	1.505	-0.756	25	41.67	-1.937	2.248	1	5	0.33	2.08	10.42	1
	YOR248W	4.241	0	0	0	0	0	0	0	0	0	0	0	0	0	0	0	0	0	0	0	0	0	0	0	0	0	0	0	0	0	0	0	0	50	100	-0.1905	1.1125	-1.0355	40	20	-1.347	1.474	16	7	2.12	32	14	1
	FAS2	4.254	0	0	137	0.69	0.09	741	0.85	10	7	4	10	17	5	2	15	27	6	24	10	0.83	0.82	0.42	0.2	0.23	0.5	0.89	0.74	0.83	0.87	0.91	0.82	0	29	146.5	-0.119	1.474	-0.8125	44.44	33.33	-1.937	1.505	7	5	1.33	24.14	17.24	1
	YEF3	4.256	0	1	123	0.58	0.07	357	0.84	6	1	1	6	11	14	14	8	2	17	21	22	0.72	0.62	0.42	0.22	0.39	0.19	0.23	0.49	0.74	0.8	0.79	0.89	0	32	103.5	0.751	1.474	-0.735	11.11	55.56	-0.735	2.241	3	6	0.57	9.38	18.75	1
	PYC1	4.261	0	1	258	0.55	0.14	487	0.84	5	7	7	14	22	27	31	36	22	36	15	36	0.66	0.8	0.68	0.32	0.26	0.32	0.32	0.28	0.84	0.8	0.93	0.78	0	52	100	-0.005	1.158	-0.735	30	40	-1.937	2.241	7	3	2	13.46	5.77	1
	MIR1	4.303	0	0	203	0.66	0.13	147	0.87	2	8	18	19	19	21	27	23	12	9	22	23	0.73	0.23	0.24	0.46	0.97	0.91	0.8	0.24	0.72	0.75	0.88	0.78	0	34	208.25	0.2025	2.248	-0.735	16.67	16.67	-0.735	2.248	13	3	3.5	39.39	9.09	1
	GSY1	4.312	0	1	165	0.63	0.1	286	0.82	12	4	2	7	21	12	31	10	21	7	21	17	0.8	0.83	0.6	0.84	0.76	0.33	0.28	0.28	0.77	0.75	0.82	0.81	0	56	111.75	0.4835	1.2585	-1.408	21.43	42.86	-1.937	2.241	12	0	13	21.43	0	1
	RPS9A	4.337	0	0	178	0.57	0.1	0	0	3	0	10	3	10	15	17	34	29	17	21	19	0.86	0	0.23	0.11	0.63	0.73	0.75	0.38	0.34	0.54	0.82	0.89	0	38	131.75	0.1765	1.474	-0.8125	25	37.5	-0.89	1.505	1	8	0.22	2.63	21.05	1
	YBR085C-A	4.339	0	1	135	0.57	0.08	36	0.8	5	12	4	4	20	8	19	13	17	16	15	2	0.9	0.85	0.3	0.28	0.53	0.85	0.68	0.47	0.32	0.42	0.7	0.67	0	16	77.5	0.751	1.496	-0.518	33.33	66.67	-0.518	2.241	3	0	4	18.75	0	1
	YNL108C	4.344	0	1	119	0.71	0.08	71	0.79	8	6	16	2	19	19	6	7	9	5	8	14	0.94	0.46	0.21	0.35	0.81	0.67	0.92	0.86	0.9	0.82	0.73	0.87	0	22	163	0.343	1.128	-0.735	25	50	-0.735	1.505	4	4	1	18.18	18.18	1
	LYS4	4.402	0	1	114	0.5	0.06	286	0.84	9	9	2	2	10	17	20	11	6	10	12	6	0.74	0.68	0.93	0.84	0.22	0.37	0.3	0.34	0.29	0.62	0.75	0.89	0	31	128.25	0.342	1.128	-0.735	25	50	-0.735	1.505	5	5	1	16.13	16.13	1
	PHO13	4.423	0	1	129	0.72	0.09	110	0.83	10	13	4	6	8	9	9	11	16	23	11	9	0.91	0.31	0.14	0.15	0.83	0.73	0.95	0.67	0.89	0.84	0.72	0.87	0	10	77.5	-0.119	2.241	-0.735	33.33	33.33	-0.735	2.241	1	0	2	10	0	1
	YFR006W	4.425	0	0	102	0.66	0.07	177	0.82	2	12	8	2	13	6	10	9	15	17	0	8	0.48	0.23	0.19	0.12	0.58	0.68	0.88	0.75	0.88	0.85	0	0.92	0	76	114.5	-0.366	1.274	-0.756	45.45	18.18	-1.347	1.505	14	5	2.5	18.67	6.67	1
	YGL039W	4.436	0	0	121	0.57	0.07	160	0.84	2	4	7	5	19	13	10	4	18	15	14	10	0.52	0.77	0.86	0.39	0.4	0.67	0.74	0.58	0.29	0.6	0.58	0.83	0	41	95.5	0.623	1.1565	-0.6265	25	50	-0.735	2.241	14	5	2.5	34.15	12.2	1
	MRH1	4.465	0	1	79	0.35	0.03	101	0.86	0	1	0	1	5	3	6	15	16	8	11	13	0	0.75	0	0.63	0.56	0.48	0.5	0.28	0.21	0.23	0.4	0.43	0	42	114.5	0.472	1.172	-1.336	18.18	36.36	-1.937	2.241	3	1	2	7.32	2.44	1
	GRE3	4.487	0	1	79	0.78	0.06	115	0.84	1	3	1	5	6	6	13	6	10	7	17	4	0.81	0.94	0.26	0.27	0.32	0.85	0.87	0.91	0.88	0.81	0.88	0.79	0	40	114.5	0.472	2.241	-0.735	11.11	33.33	-0.735	2.248	4	4	1	10	10	1
	ADE1	4.493	0	0	131	0.72	0.09	130	0.84	10	4	0	3	12	15	8	14	21	15	14	15	0.5	0.96	0	0.41	0.2	0.75	0.78	0.94	0.73	0.88	0.79	0.77	0	48	103.5	0.109	1.505	-0.756	27.27	45.45	-1.937	2.248	8	11	0.75	17.02	23.4	1
	FET4	4.495	0	1	137	0.43	0.06	200	0.84	2	0	4	3	9	19	16	18	14	17	21	14	0.75	0	0.8	0.71	0.4	0.44	0.6	0.44	0.34	0.37	0.28	0.38	0	47	160	0.472	1.474	-0.735	14.29	42.86	-0.735	1.505	4	1	2.5	8.51	2.13	1
	YFL006W	4.538	0	0	0	0	0	0	0	0	0	0	0	0	0	0	0	0	0	0	0	0	0	0	0	0	0	0	0	0	0	0	0	0	7	110.35	-0.6265	NA	-0.6265	100	0	-0.735	0	0	0	0	0	0	0
	ATP15	4.557	0	0	147	0.73	0.11	29	0.9	6	4	4	9	11	14	17	6	28	16	9	23	0.93	0.23	0.22	0.17	0.75	0.68	0.89	0.78	0.78	0.68	0.84	0.88	0	49	95.5	0.316	0.839	-0.735	16.67	50	-0.735	2.241	18	1	9.5	36.73	2.04	1
	CCW12	4.567	0	1	200	0.34	0.07	85	0.66	5	0	10	6	28	13	24	26	21	30	20	17	0.35	0	0.55	0.27	0.27	0.21	0.35	0.36	0.44	0.32	0.36	0.32	0	47	114.5	0.472	1.4895	-1.041	18.18	36.36	-1.347	2.241	13	0	14	27.66	0	1
	RHR2	4.577	0	1	0	0	0	0	0	0	0	0	0	0	0	0	0	0	0	0	0	0	0	0	0	0	0	0	0	0	0	0	0	0	0	0	0	0	0	0	0	0	0	0	0	0	0	0	0
	COX8	4.587	0	0	112	0.74	0.08	24	0.78	9	0	4	7	6	12	20	9	9	18	10	8	0.94	0	0.49	0.13	0.29	0.91	0.75	0.84	0.84	0.81	0.82	0.81	0	48	103.5	-0.119	0.839	-0.735	20	20	-0.735	0.839	23	3	6	47.92	6.25	1
	ECM17	4.614	0	1	0	0	0	0	0	0	0	0	0	0	0	0	0	0	0	0	0	0	0	0	0	0	0	0	0	0	0	0	0	0	0	0	0	0	0	0	0	0	0	0	0	0	0	0	0
	GIC2	4.621	0	0	175	0.41	0.07	131	0.84	6	13	6	7	22	21	27	16	24	12	4	17	0.66	0.73	0.58	0.3	0.21	0.28	0.34	0.31	0.29	0.48	0.95	0.65	0	57	105.5	0.022	1.474	-0.7455	20	30	-0.756	2.248	11	16	0.71	19.3	28.07	1
	DUG1	4.642	0	0	139	0.73	0.1	172	0.82	8	2	8	6	17	8	11	17	25	11	21	5	0.95	0.3	0.23	0.46	0.91	0.77	0.54	0.76	0.76	0.96	0.68	0.95	0	33	93.25	-0.1905	2.248	-0.756	25	25	-0.756	2.248	9	3	2.5	27.27	9.09	1
	PHO81	4.649	0	0	154	0.62	0.09	388	0.83	10	4	8	6	11	14	16	12	14	23	13	23	0.89	0.78	0.56	0.81	0.61	0.27	0.62	0.68	0.79	0.83	0.49	0.42	0	24	83	-0.735	NA	-0.756	60	0	-0.89	0.472	1	1	1	4.17	4.17	1
	COS6	4.652	0	1	113	0.67	0.07	120	0.84	6	20	10	8	15	14	8	8	13	5	4	2	0.34	0.27	0.26	0.68	0.95	0.85	0.85	0.9	0.92	0.83	0.82	0.61	0	26	208.25	0.2035	2.248	-1.336	25	12.5	-1.937	2.248	5	1	3	19.23	3.85	1
	YNR034W-A	4.655	0	1	105	0.58	0.06	43	0.81	1	3	0	10	9	12	18	4	15	11	10	12	0.61	0.69	0	0.76	0.59	0.54	0.49	0.66	0.64	0.61	0.63	0.42	0	0	0	0	0	0	0	0	0	0	0	0	0	0	0	0
	YMR253C	4.658	0	0	123	0.61	0.07	144	0.83	0	0	3	8	15	20	13	15	19	11	15	4	0	0	0.55	0.46	0.3	0.59	0.75	0.85	0.47	0.56	0.85	0.8	0	22	57.1	-0.735	NA	-1.025	66.67	0	-1.315	0	4	0	5	18.18	0	1
	APD1	4.681	0	1	102	0.73	0.07	142	0.85	9	5	5	3	9	2	7	8	17	17	12	8	0.75	0.8	0.73	0.4	0.37	0.57	0.28	0.9	0.78	0.87	0.91	0.77	0	18	118.75	0.693	1.873	-0.735	25	50	-0.735	2.241	4	2	1.67	22.22	11.11	1
	CBF5	4.705	0	0	105	0.72	0.07	125	0.84	4	0	1	3	2	19	16	12	18	12	7	11	0.89	0	0.12	0.12	0.1	0.88	0.68	0.9	0.58	0.86	0.72	0.62	0	26	87	-0.093	1.505	-0.6265	25	37.5	-0.735	2.241	4	7	0.62	15.38	26.92	1
	CDC47	4.726	0	0	0	0	0	0	0	0	0	0	0	0	0	0	0	0	0	0	0	0	0	0	0	0	0	0	0	0	0	0	0	0	0	0	0	0	0	0	0	0	0	0	0	0	0	0	0
	HXT3	4.729	0	1	146	0.38	0.05	184	0.8	0	7	5	2	9	25	28	16	14	12	13	15	0	0.61	0.54	0.73	0.25	0.18	0.2	0.2	0.42	0.49	0.75	0.71	0	44	120	0.496	1.274	-1.336	15.38	46.15	-1.937	4.885	7	18	0.42	15.91	40.91	1
	MUP1	4.739	0	1	135	0.4	0.05	224	0.85	7	2	0	7	18	28	33	23	1	2	9	5	0.87	0.57	0	0.31	0.29	0.31	0.28	0.27	0.96	0.63	0.92	0.87	0	44	162.5	0.472	1.505	-0.735	9.09	45.45	-0.735	2.248	14	0	15	31.82	0	1
	IVY1	4.744	0	1	108	0.67	0.07	204	0.81	4	0	1	8	12	12	20	6	16	16	7	6	0.85	0	0.26	0.21	0.51	0.84	0.92	0.88	0.86	0.24	0.63	0.83	0	14	77	0.7035	1.8575	NA	0	50	-0.119	2.241	3	2	1.33	21.43	14.29	1
	AQR1	4.764	0	1	146	0.39	0.06	195	0.85	8	6	4	5	21	24	20	23	12	1	6	16	0.55	0.88	0.83	0.25	0.24	0.21	0.21	0.27	0.28	0.54	0.79	0.82	0	74	114.5	0.109	1.043	-0.6585	30.77	23.08	-0.89	1.474	14	2	5	19.44	2.78	1
	HEM15	4.793	0	0	134	0.66	0.09	147	0.83	8	4	7	7	26	8	9	17	14	13	15	6	0.85	0.71	0.43	0.3	0.64	0.57	0.66	0.33	0.83	0.88	0.87	0.77	0	24	77.5	-0.067	1.496	-0.6265	28.57	28.57	-0.735	2.241	6	3	1.75	25	12.5	1
	YLR194C	4.804	0	1	129	0.71	0.09	140	0.84	3	5	8	8	11	20	22	15	14	6	6	11	0.81	0.59	0.82	0.88	0.32	0.55	0.78	0.78	0.82	0.92	0.67	0.74	0	0	0	0	0	0	0	0	0	0	0	0	0	0	0	0
[truncated: 213 more rows]
[truncated: 281 more columns]
