# Supplementary material for: Transcription factor binding process is the primary driver of noise in gene expression
Source: PLoS Genet. 2022 Dec 12;18(12):e1010535. doi: 10.1371/journal.pgen.1010535 (PMC9779669; doi:10.1371/journal.pgen.1010535)
Supplement: S1 Source Data — Figure1.xlsx–Source data for Fig 1; Figure2.xlsx–Source data for Fig 2; Figure3.xlsx–Source data for Fig 3; Figure4.xlsx–Source data for Fig 4; Figure5.xlsx–Source data for Fig 5; Figure7.xlsx–Source data for Fig 7. (ZIP) [file pgen.1010535.s013.zip › Source_data_final/Figure3.xlsx]

## Sheet: 3A
		mRNA noise			protein noise
	Feature	Frac. Explained	Rank Frac. Explained		Frac. Explained	Rank Frac. Explained
	Acetylation	0.002	139		0.019	42
	ActiveSite	0.001	176		0.007	81
	AvGeneNucOcc	0.002	112		0	161
	AvPromNucOcc	0.03	22		0.024	34
	AvgMut	0	190		0	227
	AvgOverlapLen	0.004	89		0.004	92
	AvgTFsiteAsoc	0.001	157		-0.001	265
	AvgTFsiteHist	0	201		-0.001	263
	AvgTFsiteMod	0	202		-0.001	264
	AvgTFsiteNucOcc	0.002	114		-0.001	262
	Avg_corstr_act2_ov	0.016	34		0.018	44
	Avg_corstr_actrep_ov	0.002	118		0.002	120
	Avg_corstr_rep2_ov	0.013	39		0.011	60
	Avg_stract2_ov	0.002	116		0.016	48
	Avg_stractrep_ov	0.002	117		0.003	103
	Avg_strrep2_ov	0.007	61		0.022	35
	AvgfrOverlapLen	0.006	68		0.008	76
	Both_PosCorr_NegCorrTF_YT	0.001	145		0	225
	Ca	0	276		-0.001	281
	ClosestTSS	0	239		0.002	121
	ConsensClustNum	0.017	32		0.014	53
	Df_corstr_act2_ov	0.011	46		0.013	56
	Df_corstr_actrep_ov	0.01	49		0.018	45
	Df_corstr_rep2_ov	0.006	69		0.009	66
	Df_stract2_ov	0.001	163		0.012	57
	Df_stractrep_ov	0.012	43		0.031	28
	Df_strrep2_ov	0.003	101		0.009	65
	DionScience2007_Gene_H3Occ	NA	NA		0.005	88
	DionScience2007_Gene_NucOcc	NA	NA		-0.001	276
	DionScience2007_Gene_PolII_t0	NA	NA		-0.001	277
	DionScience2007_Gene_PolII_t60	NA	NA		-0.001	278
	Disulfide	0	277		0.002	138
	Donczew2020_Coactivator_redundant_motif	0.002	137		0	249
	Donczew2020_TFIID_dependent_motif	0.003	108		0.001	154
	ExpTF100	0.003	99		NA	NA
	ExpTF1000	0.002	113		-0.001	260
	ExpTF200	0.001	148		-0.001	251
	ExpTF300	0.001	149		0.002	118
	ExpTF400	0.001	150		-0.001	253
	ExpTF500	0.003	100		0	168
	ExpTF600	0.001	152		-0.001	256
	ExpTF700	0.001	153		0.008	75
	ExpTF800	0.001	154		0.001	144
	ExpTF900	0.001	155		-0.001	259
	Gb_ESA1	0.01	50		0.003	108
	Gb_GCN4.AA	0.007	64		0.026	31
	Gb_GCN5	0.001	168		0	195
	Gb_H3	0	240		0.004	94
	Gb_H3K14ac_vsH3	0.001	167		0	239
	Gb_H3K36me3_vsH3	0	243		0.007	79
	Gb_H3K4me1_vsH3	0.002	127		0	194
	Gb_H3K4me2_vsH3	0.003	105		0.002	131
	Gb_H3K4me3_vsH3	0.007	63		0.009	67
	Gb_H3K79me3_vsH3	0.036	18		0.048	21
	Gb_H3K9ac_vsH3	0	242		0	192
	Gb_H4	0	241		0	191
	Gb_H4ac_vsH3	0.002	125		0	193
	Glycosylation	0.012	45		0	220
	Inter_Gb_NumInt	0.001	171		0	211
	Inter_Prom_NumInt	0	261		0	243
	Intra_Gb_NumInt	0.002	135		0	242
	Intra_Prom_NumInt	0	260		0.001	151
	LenAvgPromNucOcc	0.004	83		0	222
	Lipidation	0.003	111		-0.001	282
	MeanCorNegCorTF	0.005	78		0.01	62
	MeanCorPosCorTF	0	189		0	226
	MeanStrNegCorTF	0.006	66		0.008	73
	MeanStrPosCorTF	0.016	33		0.077	11
	MedDM_SD_TFYT	0	184		0	224
	MedExp_TFYT	0.001	143		0.001	143
	MedNegDM_SD_TFYT	0	185		0.003	99
	MedPosDM_SD_TFYT	0.039	14		0.005	87
	MedPromShapeScore	0.005	79		0.008	77
	Metal	NA	NA		0.003	114
	Methylation	0	270		-0.001	279
	N_PrNO100	0.008	55		0.001	139
	N_PrNO1000	0	182		0	165
	N_PrNO150	0.003	97		0	162
	N_PrNO200	0	178		0	163
	N_PrNO300	0.005	73		0.008	70
	N_PrNO400	0.005	74		0.016	46
	N_PrNO50	0.01	47		0.004	89
	N_PrNO500	0.005	75		0.014	52
	N_PrNO600	0.001	142		0.003	97
	N_PrNO700	0	179		0	223
	N_PrNO800	0	180		0.001	140
	N_PrNO900	0	181		0	164
	N_TFSites100	0.008	57		0.016	47
	N_TFSites1000	0.032	21		0.059	14
	N_TFSites200	0.009	54		0.013	55
	N_TFSites300	0.027	26		0.018	43
	N_TFSites400	0.029	23		0.05	18
	N_TFSites500	0.035	19		0.037	27
	N_TFSites600	0.036	16		0.044	23
	N_TFSites700	0.036	17		0.043	24
	N_TFSites800	0.028	24		0.051	17
	N_TFSites900	0.028	25		0.05	19
	NegCorTF_YT	0.025	27		0.027	30
	Nitration	0	274		-0.001	280
	NoiseNegCorTF_YT	0.001	147		0.011	58
	NoisePosCorTF_YT	0.001	146		0	167
	NoiseTF100	0	191		NA	NA
	NoiseTF1000	0.001	156		-0.001	261
	NoiseTF200	0	192		NA	NA
	NoiseTF300	0	193		-0.001	252
	NoiseTF400	0	194		-0.001	254
	NoiseTF500	0.001	151		-0.001	255
	NoiseTF600	0	195		0.011	59
	NoiseTF700	0	196		-0.001	257
	NoiseTF800	0	197		-0.001	258
	NoiseTF900	0	198		0.001	145
	NtAcetylation	0	275		0	219
	NumCoopTF_Chen2012	0.109	3		0.143	4
	NumCoopTF_Yang2010	0.105	4		0.128	5
	NumGb_ESA1	0.002	132		0.002	135
	NumGb_GCN4.AA	0.002	134		0.002	137
	NumGb_GCN5	0.002	133		0.002	136
	NumGb_H3	0.002	120		0.002	124
	NumGb_H3K14ac_vsH3	0.002	123		0.002	127
	NumGb_H3K36me3_vsH3	0.002	130		0.002	133
	NumGb_H3K4me1_vsH3	0.002	126		0.002	129
	NumGb_H3K4me2_vsH3	0.002	128		0.002	130
	NumGb_H3K4me3_vsH3	0.002	129		0.002	132
	NumGb_H3K79me3_vsH3	0.002	131		0.002	134
	NumGb_H3K9ac_vsH3	0.002	122		0.002	126
	NumGb_H4	0.002	121		0.002	125
	NumGb_H4ac_vsH3	0.002	124		0.002	128
	NumGeneNucOcc	0.001	141		0	160
	NumNegCor_withinTFs	0.09	9		0.1	9
	NumOverlaps	0.096	8		0.123	6
	NumPosCor_withinTFs	0.096	7		0.145	2
	NumPromNucOcc	0.001	140		0.008	69
	NumProm_ESA1	0	257		0	208
	NumProm_GCN4.AA	0	259		0	210
	NumProm_GCN5	0	258		0	209
	NumProm_H3	0	244		0	196
	NumProm_H3K14ac_vsH3	0	248		0	200
	NumProm_H3K36me3_vsH3	0	254		0	206
	NumProm_H3K4me1_vsH3	0	251		0	202
	NumProm_H3K4me2_vsH3	0	252		0	203
	NumProm_H3K4me3_vsH3	0	253		0	205
	NumProm_H3K79me3_vsH3	0	256		0	207
	NumProm_H3K9ac_vsH3	0	246		0	198
	NumProm_H4	0	245		0	197
	NumProm_H4ac_vsH3	0	250		0	201
	NumSites	0.099	5		0.144	3
	Num_RegTF_YeastractYT	0.097	6		0.15	1
	OV100	0	231		0.001	149
	OV1000	0	237		0.003	102
	OV200	0	232		0	188
	OV300	0.001	160		0	233
	OV400	0.001	161		0.003	101
	OV500	0	233		-0.001	271
	OV600	0.002	115		0.002	119
	OV700	0	234		0	234
	OV800	0	235		0	235
	OV900	0	236		0	189
	Oxidation	0	273		0.003	113
	PercAct2_Overlap	0.001	162		0	190
	PercActrep_overlap	0	238		0	237
	PercCoopTF_Chen2012	0.008	58		0.016	49
	PercCoopTF_Yang2010	0.037	15		0.048	20
	PercNegCorTF_YT	0.004	87		0.002	117
	PercNegCorWN_OVsites	0.021	29		0.021	39
	PercNegCor_withinTFs	0.044	11		0.045	22
	PercNegDM_TFYT	0	186		0	166
	PercOfPromAsoc	0	206		0	172
	PercOfPromESA1	0	228		0	185
	PercOfPromGCN4.AA	0	230		0	187
	PercOfPromGCN5	0	229		0	186
	PercOfPromH3	0	218		0	178
	PercOfPromH3K14ac_vsH3	0	221		0.001	147
	PercOfPromH3K36me3_vsH3	0	226		0	183
	PercOfPromH3K4me1_vsH3	0	223		0	180
	PercOfPromH3K4me2_vsH3	0	224		0	181
	PercOfPromH3K4me3_vsH3	0	225		0	182
	PercOfPromH3K79me3_vsH3	0	227		0	184
	PercOfPromH3K9ac_vsH3	0	220		0.001	146
	PercOfPromH4	0	219		0	179
	PercOfPromH4ac_vsH3	0	222		0.001	148
	PercOfPromHist	0	204		0	171
	PercOfPromMod	0	205		0	229
	PercOfPromNuc	0	203		0	228
	PercOvNocpTF_Chen2012	0.007	62		0.015	51
	PercOvNocpTF_Yang2010	0.006	70		0.016	50
	PercPosCorTF_YT	0	188		0.002	116
	PercPosCorWN_OVsites	0.043	12		0.07	12
	PercPosCor_withinTFs	0.013	38		0.03	29
	PercPosDM_TFYT	0	187		0.003	100
	PercRep2_overlap	0.001	164		0	236
	PercTFsiteHistMod	0	200		0	170
	PercTFsiteNuc	0	199		0	169
	Phosphorylation	0	269		0.001	159
	PosCor.NegCor_withinTFs	0.004	88		0.004	91
	PosCorTF.NegCorTF_YT	0.001	144		0.006	85
	PosCorTF_YT	0.033	20		0.083	10
	Prom_ESA1	0.004	93		-0.001	272
	Prom_GCN4.AA	0.004	94		0.007	80
	Prom_GCN5	0.006	72		0	241
	Prom_H3	0.003	106		0.001	150
	Prom_H3K14ac_vsH3	0	249		0.004	95
	Prom_H3K36me3_vsH3	0	255		0.003	110
	Prom_H3K4me1_vsH3	0.001	169		0	240
	Prom_H3K4me2_vsH3	0.001	170		0	204
	Prom_H3K4me3_vsH3	0.01	51		0.022	36
	Prom_H3K79me3_vsH3	0.016	35		0.025	33
	Prom_H3K9ac_vsH3	0	247		0	199
	Prom_H4	0.007	65		0.003	109
	Prom_H4ac_vsH3	0.004	92		0.009	68
	Pugh2004_SAGA_Dominance	0.192	1		0.115	7
	Pugh2004_SAGA_TFIID	0.001	174		0.001	153
	Pugh2004_TFIID_Dominance	0.179	2		0.11	8
	RatOverlap.Numsites	0.051	10		0.062	13
	STRE_elem	0.004	82		0.04	25
	SdCorNegCorTF	0.008	56		0.02	41
	SdCorPosCorTF	0.005	77		0.009	64
	SdStrNegCorTF	0.006	67		0.008	74
	SdStrPosCorTF	0.009	53		0.055	16
	SpreadTSS	0.012	44		0.01	63
	Succinylation	0	272		0.004	96
	Sumoylation	0.001	177		0	221
	Sun2012_mRNA_Decay_rate	0	278		0.021	40
	Sun2012_mRNA_Synth_rate	0.001	173		0.001	152
	TATAbox	0.02	30		0.039	26
	TFsiteESA1	0	217		-0.001	270
	TFsiteGCN4.AA	0.001	159		0	232
	TFsiteGCN5	0.001	158		0	177
	TFsiteH3	0	207		-0.001	266
	TFsiteH3K14ac_vsH3	0	210		-0.001	268
	TFsiteH3K36me3_vsH3	0	215		0	176
	TFsiteH3K4me1_vsH3	0	212		-0.001	269
	TFsiteH3K4me2_vsH3	0	213		0	175
	TFsiteH3K4me3_vsH3	0	214		0	230
	TFsiteH3K79me3_vsH3	0	216		0	231
	TFsiteH3K9ac_vsH3	0	209		0	173
	TFsiteH4	0	208		-0.001	267
	TFsiteH4ac_vsH3	0	211		0	174
	Ubiquitination	0	271		0	218
	V_PrNO100	0.004	84		0.002	115
	V_PrNO1000	0.004	86		0.006	84
	V_PrNO150	0.014	37		0.008	71
	V_PrNO200	0.003	98		0.004	90
	V_PrNO300	0.012	40		0.007	78
	V_PrNO400	0.018	31		0.021	37
	V_PrNO50	0.01	48		0.006	82
	V_PrNO500	0.021	28		0.021	38
	V_PrNO600	0.012	41		0.008	72
	V_PrNO700	0.012	42		0.006	83
	V_PrNO800	0.007	60		0.003	98
	V_PrNO900	0.004	85		0.001	141
	YenEtAl_Cell2012_Arp5_Nuc	0.001	175		-0.001	275
	YenEtAl_Cell2012_Ino80_Nuc	0.015	36		0.006	86
	YenEtAl_Cell2012_Ino80_terminalNuc	0	267		0	216
	YenEtAl_Cell2012_Ioc3_Nuc	0	264		0	214
	YenEtAl_Cell2012_Ioc3_terminalNuc	0	266		0.001	158
	YenEtAl_Cell2012_Ioc4_Nuc	0.003	109		0	250
	YenEtAl_Cell2012_Ioc4_terminalNuc	0	279		0	215
	YenEtAl_Cell2012_Isw1_Nuc	0.008	59		0.003	111
	YenEtAl_Cell2012_Isw1_terminalNuc	0	268		0.003	112
	YenEtAl_Cell2012_Isw2_Nuc	0.003	110		0.001	155
	YenEtAl_Cell2012_Isw2_terminalNuc	0	280		0	217
	YenEtAl_Cell2012_Rsc8_Nuc	0	265		0.001	156
	YenEtAl_Cell2012_Snf2_Nuc	0.002	138		0.001	157
	mRNA_HL_Mins	0.01	52		0.057	15
	mRNA_PARS1	0.001	172		0	244
	mRNA_PARS10	0.003	107		0	246
	mRNA_PARS15	0.004	95		0	247
	mRNA_PARS20	0.004	96		0	248
	mRNA_PARS25	0.005	80		0	213
	mRNA_PARS3	0	262		0	212
	mRNA_PARS5	0.002	136		0	245
	mRNA_PARS50	0.005	81		-0.001	273
	maxDM_TFYT	0.041	13		0.013	54
	minDM_TFYT	0.005	76		0.025	32
	protein_HL_Mins	0	263		-0.001	274
	tAI_f10	0.001	166		0.002	122
	tAI_f15	0.002	119		0.003	104
	tAI_f20	0.003	102		0.003	105
	tAI_f25	0.003	103		0.003	106
	tAI_f30	0.003	104		0.002	123
	tAI_f40	0.004	90		0.003	107
	tAI_f5	0.001	165		0	238
	tAI_f50	0.004	91		0.004	93
	tAI_full	0.006	71		0.011	61
	whetherTF	0	183		0.001	142

## Sheet: 3B
		mRNA noise			protein noise
	Feature	Predicted R2	Rank Predicted R2		Predicted R2	Rank Predicted R2
	Acetylation	0	124		0.013	45
	ActiveSite	-0.001	194		0.003	74
	AvGeneNucOcc	-0.001	134		-0.004	167
	AvPromNucOcc	0.029	21		0.021	31
	AvgMut	-0.002	203		-0.003	141
	AvgOverlapLen	0.003	78		0	90
	AvgTFsiteAsoc	-0.001	149		-0.004	180
	AvgTFsiteHist	-0.002	214		-0.004	178
	AvgTFsiteMod	-0.002	215		-0.004	179
	AvgTFsiteNucOcc	0	119		-0.004	177
	Avg_corstr_act2_ov	0.015	32		0.014	41
	Avg_corstr_actrep_ov	0.001	95		-0.002	109
	Avg_corstr_rep2_ov	0.011	39		0.007	56
	Avg_stract2_ov	-0.258	279		-0.429	281
	Avg_stractrep_ov	0	128		-0.006	256
	Avg_strrep2_ov	0.003	79		0.007	55
	AvgfrOverlapLen	0.005	61		0.005	61
	Both_PosCorr_NegCorrTF_YT	-0.002	200		-0.003	138
	Ca	-0.001	192		-0.004	228
	ClosestTSS	-0.002	238		-0.002	110
	ConsensClustNum	0.014	33		0.009	51
	Df_corstr_act2_ov	0.008	47		0.008	53
	Df_corstr_actrep_ov	0.008	48		0.014	42
	Df_corstr_rep2_ov	0.004	71		0.005	62
	Df_stract2_ov	-0.392	280		-0.889	282
	Df_stractrep_ov	0.01	43		0.027	29
	Df_strrep2_ov	-0.007	276		-0.004	207
	DionScience2007_Gene_H3Occ	NA	NA		-0.009	265
	DionScience2007_Gene_NucOcc	NA	NA		-0.013	272
	DionScience2007_Gene_PolII_t0	NA	NA		-0.014	273
	DionScience2007_Gene_PolII_t60	NA	NA		-0.014	274
	Disulfide	-0.001	193		-0.003	166
	Donczew2020_Coactivator_redundant_motif	-0.002	251		-0.003	161
	Donczew2020_TFIID_dependent_motif	0	131		-0.002	128
	ExpTF100	-0.001	144		NA	NA
	ExpTF1000	0	118		-0.008	264
	ExpTF200	-0.003	259		-0.016	275
	ExpTF300	-0.002	204		-0.011	267
	ExpTF400	-0.002	205		-0.012	268
	ExpTF500	0	127		-0.013	269
	ExpTF600	-0.001	145		-0.013	270
	ExpTF700	-0.001	146		-0.004	174
	ExpTF800	-0.002	209		-0.008	262
	ExpTF900	-0.002	211		-0.008	263
	Gb_ESA1	0.007	53		-0.001	100
	Gb_GCN4.AA	0.004	73		0.008	54
	Gb_GCN5	-0.02	278		-0.004	211
	Gb_H3	-0.002	239		0	86
	Gb_H3K14ac_vsH3	-0.001	171		-0.003	156
	Gb_H3K36me3_vsH3	-0.001	172		0.003	72
	Gb_H3K4me1_vsH3	0	121		-0.004	210
	Gb_H3K4me2_vsH3	0.001	108		-0.002	120
	Gb_H3K4me3_vsH3	0.006	58		0.005	63
	Gb_H3K79me3_vsH3	0.034	17		0.044	20
	Gb_H3K9ac_vsH3	-0.002	241		-0.004	208
	Gb_H4	-0.002	240		-0.005	232
	Gb_H4ac_vsH3	0.001	105		-0.004	209
	Glycosylation	0.007	55		-0.004	227
	Inter_Gb_NumInt	-0.001	186		-0.004	217
	Inter_Prom_NumInt	-0.002	247		-0.003	160
	Intra_Gb_NumInt	0	122		-0.003	158
	Intra_Prom_NumInt	-0.002	246		-0.003	159
	LenAvgPromNucOcc	0.002	82		-0.003	132
	Lipidation	0	133		-0.004	229
	MeanCorNegCorTF	0.004	70		0.006	58
	MeanCorPosCorTF	-0.002	202		-0.003	140
	MeanStrNegCorTF	0	117		-0.003	139
	MeanStrPosCorTF	0.013	35		0.066	12
	MedDM_SD_TFYT	-0.001	139		-0.003	137
	MedExp_TFYT	-0.002	198		-0.002	105
	MedNegDM_SD_TFYT	-0.006	275		-0.001	95
	MedPosDM_SD_TFYT	0.035	14		0.002	78
	MedPromShapeScore	0.003	80		0.004	68
	Metal	NA	NA		0	89
	Methylation	-0.002	253		-0.005	253
	N_PrNO100	0.007	50		-0.003	134
	N_PrNO1000	-0.001	137		-0.004	172
	N_PrNO150	0.001	93		-0.004	168
	N_PrNO200	-0.002	195		-0.004	169
	N_PrNO300	0.004	66		0.004	64
	N_PrNO400	0.003	74		0.011	48
	N_PrNO50	0.008	45		0.001	79
	N_PrNO500	0.004	67		0.01	50
	N_PrNO600	-0.001	135		-0.001	94
	N_PrNO700	-0.001	136		-0.004	170
	N_PrNO800	-0.002	196		-0.003	135
	N_PrNO900	-0.002	197		-0.004	171
	N_TFSites100	0.006	56		0.012	46
	N_TFSites1000	0.029	22		0.056	14
	N_TFSites200	0.007	52		0.008	52
	N_TFSites300	0.025	25		0.015	40
	N_TFSites400	0.027	23		0.043	21
	N_TFSites500	0.032	19		0.031	27
	N_TFSites600	0.033	18		0.038	24
	N_TFSites700	0.034	15		0.039	23
	N_TFSites800	0.026	24		0.046	17
	N_TFSites900	0.025	26		0.046	18
	NegCorTF_YT	0.024	27		0.023	30
	Nitration	-0.002	256		-0.004	226
	NoiseNegCorTF_YT	-0.002	201		-0.006	255
	NoisePosCorTF_YT	-0.001	143		-0.006	254
	NoiseTF100	-0.004	268		NA	NA
	NoiseTF1000	-0.001	147		-0.013	271
	NoiseTF200	-0.003	260		NA	NA
	NoiseTF300	-0.003	261		-0.022	278
	NoiseTF400	-0.002	206		-0.024	279
	NoiseTF500	-0.002	207		-0.025	280
	NoiseTF600	-0.004	269		-0.008	261
	NoiseTF700	-0.002	208		-0.016	276
	NoiseTF800	-0.002	210		-0.016	277
	NoiseTF900	-0.002	212		-0.01	266
	NtAcetylation	-0.002	257		-0.007	260
	NumCoopTF_Chen2012	0.105	3		0.141	2
	NumCoopTF_Yang2010	0.102	4		0.125	5
	NumGb_ESA1	0.001	112		-0.002	124
	NumGb_GCN4.AA	0.001	114		-0.002	126
	NumGb_GCN5	0.001	113		-0.002	125
	NumGb_H3	0.001	100		-0.002	113
	NumGb_H3K14ac_vsH3	0.001	103		-0.002	116
	NumGb_H3K36me3_vsH3	0.001	110		-0.002	122
	NumGb_H3K4me1_vsH3	0.001	106		-0.002	118
	NumGb_H3K4me2_vsH3	0.001	107		-0.002	119
	NumGb_H3K4me3_vsH3	0.001	109		-0.002	121
	NumGb_H3K79me3_vsH3	0.001	111		-0.002	123
	NumGb_H3K9ac_vsH3	0.001	102		-0.002	115
	NumGb_H4	0.001	101		-0.002	114
	NumGb_H4ac_vsH3	0.001	104		-0.002	117
	NumGeneNucOcc	0	126		-0.003	133
	NumNegCor_withinTFs	0.085	9		0.096	9
	NumOverlaps	0.091	8		0.122	6
	NumPosCor_withinTFs	0.093	7		0.14	3
	NumPromNucOcc	0	125		0.003	70
	NumProm_ESA1	-0.001	184		-0.005	243
	NumProm_GCN4.AA	-0.002	245		-0.005	245
	NumProm_GCN5	-0.001	185		-0.005	244
	NumProm_H3	-0.002	242		-0.005	233
	NumProm_H3K14ac_vsH3	-0.001	175		-0.005	236
	NumProm_H3K36me3_vsH3	-0.002	244		-0.005	241
	NumProm_H3K4me1_vsH3	-0.001	178		-0.005	238
	NumProm_H3K4me2_vsH3	-0.001	179		-0.005	239
	NumProm_H3K4me3_vsH3	-0.001	181		-0.005	240
	NumProm_H3K79me3_vsH3	-0.001	183		-0.005	242
	NumProm_H3K9ac_vsH3	-0.002	243		-0.005	235
	NumProm_H4	-0.001	173		-0.005	234
	NumProm_H4ac_vsH3	-0.001	177		-0.005	237
	NumSites	0.095	6		0.138	4
	Num_RegTF_YeastractYT	0.096	5		0.146	1
	OV100	-0.001	160		-0.003	147
	OV1000	-0.001	166		0	85
	OV200	-0.001	161		-0.003	148
	OV300	-0.001	162		-0.003	149
	OV400	-0.001	163		-0.004	204
	OV500	-0.001	164		-0.004	205
	OV600	0	120		-0.002	108
	OV700	-0.001	165		-0.003	150
	OV800	-0.002	235		-0.003	151
	OV900	-0.002	236		-0.003	152
	Oxidation	-0.002	255		0	88
	PercAct2_Overlap	-0.001	167		-0.004	206
	PercActrep_overlap	-0.002	237		-0.003	154
	PercCoopTF_Chen2012	0.006	57		0.013	43
	PercCoopTF_Yang2010	0.034	16		0.045	19
	PercNegCorTF_YT	0.002	86		-0.002	107
	PercNegCorWN_OVsites	0.018	30		0.017	38
	PercNegCor_withinTFs	0.04	11		0.04	22
	PercNegDM_TFYT	-0.001	140		-0.004	173
	PercOfPromAsoc	-0.002	219		-0.004	184
	PercOfPromESA1	-0.002	233		-0.004	202
	PercOfPromGCN4.AA	-0.002	234		-0.004	203
	PercOfPromGCN5	-0.001	159		-0.005	231
	PercOfPromH3	-0.001	154		-0.004	195
	PercOfPromH3K14ac_vsH3	-0.001	156		-0.003	145
	PercOfPromH3K36me3_vsH3	-0.002	231		-0.004	200
	PercOfPromH3K4me1_vsH3	-0.001	158		-0.004	197
	PercOfPromH3K4me2_vsH3	-0.002	229		-0.004	198
	PercOfPromH3K4me3_vsH3	-0.002	230		-0.004	199
	PercOfPromH3K79me3_vsH3	-0.002	232		-0.004	201
	PercOfPromH3K9ac_vsH3	-0.002	228		-0.003	144
	PercOfPromH4	-0.001	155		-0.004	196
	PercOfPromH4ac_vsH3	-0.001	157		-0.003	146
	PercOfPromHist	-0.002	217		-0.004	182
	PercOfPromMod	-0.002	218		-0.004	183
	PercOfPromNuc	-0.002	216		-0.004	181
	PercOvNocpTF_Chen2012	0.005	63		0.012	47
	PercOvNocpTF_Yang2010	0.005	62		0.013	44
	PercPosCorTF_YT	-0.002	199		-0.002	106
	PercPosCorWN_OVsites	0.04	12		0.068	11
	PercPosCor_withinTFs	0.011	38		0.027	28
	PercPosDM_TFYT	-0.001	141		0	84
	PercRep2_overlap	-0.001	168		-0.003	153
	PercTFsiteHistMod	-0.001	148		-0.004	176
	PercTFsiteNuc	-0.002	213		-0.004	175
	Phosphorylation	-0.002	252		-0.002	131
	PosCor.NegCor_withinTFs	0.003	77		0.001	81
	PosCorTF.NegCorTF_YT	-0.001	142		0.001	80
	PosCorTF_YT	0.031	20		0.078	10
	Prom_ESA1	0.002	89		-0.004	216
	Prom_GCN4.AA	0.002	90		0	93
	Prom_GCN5	0.005	64		-0.003	157
	Prom_H3	-0.008	277		-0.004	212
	Prom_H3K14ac_vsH3	-0.001	176		0	92
	Prom_H3K36me3_vsH3	-0.001	182		-0.001	101
	Prom_H3K4me1_vsH3	0	129		-0.004	214
	Prom_H3K4me2_vsH3	-0.001	180		-0.004	215
	Prom_H3K4me3_vsH3	0.008	49		0.018	36
	Prom_H3K79me3_vsH3	0.014	34		0.02	33
	Prom_H3K9ac_vsH3	-0.001	174		-0.004	213
	Prom_H4	0.006	59		-0.002	127
	Prom_H4ac_vsH3	0.002	88		0.004	69
	Pugh2004_SAGA_Dominance	0.18	1		0.113	7
	Pugh2004_SAGA_TFIID	-0.002	250		-0.004	221
	Pugh2004_TFIID_Dominance	0.172	2		0.11	8
	RatOverlap.Numsites	0.048	10		0.061	13
	STRE_elem	0.001	92		0.034	25
	SdCorNegCorTF	0.007	51		0.017	37
	SdCorPosCorTF	0.003	76		0.005	60
	SdStrNegCorTF	0.004	69		0.004	66
	SdStrPosCorTF	0.004	68		0.047	16
	SpreadTSS	0.009	44		0.004	67
	Succinylation	-0.001	191		-0.001	102
	Sumoylation	-0.002	258		-0.004	230
	Sun2012_mRNA_Decay_rate	-0.005	274		0.017	39
	Sun2012_mRNA_Synth_rate	-0.004	271		-0.004	220
	TATAbox	0.019	28		0.034	26
	TFsiteESA1	-0.002	226		-0.004	193
	TFsiteGCN4.AA	-0.004	270		-0.007	258
	TFsiteGCN5	-0.002	227		-0.004	194
	TFsiteH3	-0.002	220		-0.004	185
	TFsiteH3K14ac_vsH3	-0.002	223		-0.004	188
	TFsiteH3K36me3_vsH3	-0.002	225		-0.004	192
	TFsiteH3K4me1_vsH3	-0.001	150		-0.004	190
	TFsiteH3K4me2_vsH3	-0.001	151		-0.004	191
	TFsiteH3K4me3_vsH3	-0.001	152		-0.003	142
	TFsiteH3K79me3_vsH3	-0.001	153		-0.003	143
	TFsiteH3K9ac_vsH3	-0.002	222		-0.004	187
	TFsiteH4	-0.002	221		-0.004	186
	TFsiteH4ac_vsH3	-0.002	224		-0.004	189
	Ubiquitination	-0.002	254		-0.004	225
	V_PrNO100	0.002	83		-0.002	103
	V_PrNO1000	0.002	85		0.002	77
	V_PrNO150	0.011	36		0.005	59
	V_PrNO200	0.001	94		0	82
	V_PrNO300	0.011	37		0.003	71
	V_PrNO400	0.016	31		0.018	34
	V_PrNO50	0.008	46		0.002	75
	V_PrNO500	0.019	29		0.018	35
	V_PrNO600	0.01	41		0.004	65
	V_PrNO700	0.01	42		0.002	76
	V_PrNO800	0.005	60		0	83
	V_PrNO900	0.002	84		-0.003	136
	YenEtAl_Cell2012_Arp5_Nuc	-0.001	188		-0.004	222
	YenEtAl_Cell2012_Ino80_Nuc	0.011	40		0.003	73
	YenEtAl_Cell2012_Ino80_terminalNuc	-0.003	266		-0.004	224
	YenEtAl_Cell2012_Ioc3_Nuc	-0.004	272		-0.005	251
	YenEtAl_Cell2012_Ioc3_terminalNuc	-0.003	265		-0.003	164
	YenEtAl_Cell2012_Ioc4_Nuc	-0.001	189		-0.003	162
	YenEtAl_Cell2012_Ioc4_terminalNuc	-0.003	264		-0.004	223
	YenEtAl_Cell2012_Isw1_Nuc	0.005	65		0	87
	YenEtAl_Cell2012_Isw1_terminalNuc	-0.004	273		-0.003	165
	YenEtAl_Cell2012_Isw2_Nuc	0	132		-0.003	163
	YenEtAl_Cell2012_Isw2_terminalNuc	-0.003	267		-0.005	252
	YenEtAl_Cell2012_Rsc8_Nuc	-0.003	263		-0.002	129
	YenEtAl_Cell2012_Snf2_Nuc	-0.001	190		-0.002	130
	mRNA_HL_Mins	0.007	54		0.054	15
	mRNA_PARS1	-0.002	248		-0.004	218
	mRNA_PARS10	0	130		-0.005	248
	mRNA_PARS15	0.001	115		-0.005	249
	mRNA_PARS20	0	123		-0.004	219
	mRNA_PARS25	0.002	91		-0.005	250
	mRNA_PARS3	-0.002	249		-0.005	246
	mRNA_PARS5	-0.001	187		-0.005	247
	mRNA_PARS50	0.001	116		-0.006	257
	maxDM_TFYT	0.038	13		0.011	49
	minDM_TFYT	0.003	75		0.021	32
	protein_HL_Mins	-0.003	262		-0.007	259
	tAI_f10	-0.001	170		-0.002	111
	tAI_f15	0.001	96		-0.001	96
	tAI_f20	0.001	97		-0.001	97
	tAI_f25	0.001	98		-0.001	98
	tAI_f30	0.001	99		-0.002	112
	tAI_f40	0.002	87		-0.001	99
	tAI_f5	-0.001	169		-0.003	155
	tAI_f50	0.003	81		0	91
	tAI_full	0.004	72		0.007	57
	whetherTF	-0.001	138		-0.002	104

## Sheet: 3C
			mRNA noise					Protein noise
	Feature		Avg Frac. explained	Sd Frac. explained	Avg predicted R2	Sd predicted R2		Avg Frac. explained	Sd Frac. explained	Avg predicted R2	Sd predicted R2
	Pugh2004_TFIID_Dominance		0.179	0.01	0.172	0.046		0.11	0.013	0.11	0.049
	Pugh2004_SAGA_Dominance		0.192	0.011	0.18	0.053		0.115	0.014	0.113	0.052
	NumNegCor_withinTFs		0.09	0.007	0.085	0.028		0.1	0.01	0.096	0.043
	NumPosCor_withinTFs		0.096	0.006	0.093	0.025		0.145	0.012	0.14	0.046
	RatOverlap.Numsites		0.051	0.004	0.048	0.017		0.062	0.008	0.061	0.031
	NumOverlaps		0.096	0.009	0.091	0.036		0.123	0.012	0.122	0.049
	NumSites		0.099	0.007	0.095	0.029		0.144	0.013	0.138	0.051
	NumCoopTF_Yang2010		0.105	0.006	0.102	0.026		0.128	0.011	0.125	0.043
	NumCoopTF_Chen2012		0.109	0.007	0.105	0.027		0.143	0.013	0.141	0.051
	Num_RegTF_YeastractYT		0.097	0.007	0.096	0.027		0.15	0.012	0.146	0.05

## Sheet: 3D
			Single Feature
		Measured Noise (DM_YPD)	predicted DM
		3.919	-1.8015
		7.914	-1.8015
		3.414	3.6529
		11.731	-1.8015
		1.207	0.925695
		-0.651	-1.8015
		-1.752	-0.542797
		0.599	0.0865567
		12.691	3.02354
		1.919	2.07951
		-0.432	2.70886
		-3.415	0.715911
		0.459	3.02354
		1.147	1.86973
		-0.432	-0.123228
		8.338	2.91865
		6.561	1.76483
		1.31	1.97462
		-2.563	0.925695
		-1.566	1.86973
		2.004	3.548
		4.493	3.23333
		-2.015	1.86973
		-1.158	1.86973
		14.516	3.548
		1.658	-0.0183356
		0.771	1.86973
		-0.467	1.55505
		4.212	1.13548
		0.077	0.296341
		5.223	2.81376
		5.834	1.65994
		0.59	2.49908
		-2.535	0.925695
		-0.596	0.715911
		-0.3	-0.0183356
		2.246	0.506126
		-2.008	0.191449
		-0.666	-0.22812
		22.313	7.11434
		0.687	-0.333013
		-0.171	2.07951
		21.617	3.96757
		3.099	2.39419
		0.627	2.07951
		3.409	2.1844
		-1.007	3.44311
		-0.149	-0.437905
		0.035	-0.0183356
		4.057	1.97462
		-0.604	1.45016
		-0.819	0.820803
		0.085	1.03059
		0.148	-0.123228
		-0.417	0.925695
		-1.156	0.401234
		0.275	3.02354
		16.761	3.23333
		7.831	5.43606
		1.491	3.548
		1.864	0.191449
		3.418	-0.123228
		1.237	-1.06726
		-0.68	-0.333013
		-0.639	0.296341
		0.611	0.715911
		4.921	2.07951
		-2.412	0.0865567
		-0.813	0.925695
		-0.27	-1.8015
		5.87	3.23333
		-1.345	0.820803
		1.431	-0.0183356
		-0.83	0.0865567
		0.356	2.07951
		-2.503	-0.123228
		4.681	0.0865567
		2.816	0.925695
		-0.179	-0.333013
		-2.756	-0.333013
		-2.408	-0.333013
		0.136	1.03059
		-0.415	1.24037
		-1.003	0.401234
		-3.524	1.45016
		-2.949	-1.8015
		3.436	1.45016
		0.99	-0.437905
		2.11	0.820803
		0.273	0.296341
		4.764	5.96053
		9.474	2.1844
		-0.806	0.715911
		-1.663	1.76483
		-2.716	0.715911
		0.998	-0.333013
		0.729	1.24037
		1.602	3.548
		-4.71	0.401234
		1.968	0.191449
		1.72	-0.22812
		13.426	6.17031
		2.813	6.79966
		2.504	3.33822
		-0.75	1.24037
		1.841	0.820803
		-2.073	1.45016
		0.13	0.820803
		3.33	1.55505
		-0.858	1.76483
		-0.32	0.925695
		18.888	5.54096
		-1.931	-0.0183356
		-1.654	-0.542797
		-2.191	-1.8015
		-0.21	0.506126
		5.663	2.1844
		-0.691	0.715911
		-0.092	0.0865567
		1.862	-0.22812
		0.724	1.45016
		-1.053	1.65994
		1.803	2.07951
		-1.919	0.296341
		0.111	0.715911
		3.361	2.91865
		8.908	0.506126
		5.364	1.97462
		4.557	3.33822
		7.688	1.34526
		3.64	4.07246
		2.468	3.86268
		19.155	3.02354
		13.96	0.820803
		15.158	1.45016
		10.879	2.91865
		5.471	2.2893
		0.368	3.12843
		-0.522	0.925695
		-2.361	0.0865567
		1.819	0.715911
		1.048	0.925695
		3.841	2.1844
		1.682	2.1844
		-0.369	2.49908
		7.086	6.2752
		15.04	9.73665
		-1.879	1.13548
		-0.705	-0.22812
		3.348	1.65994
		-0.623	0.715911
		0.071	1.76483
		9.758	2.07951
		0.895	0.296341
		0.16	0.506126
		-2.371	-0.123228
		1.115	-0.0183356
		1.571	1.86973
		1.779	0.296341
		-2.346	-0.123228
		-1.472	2.39419
		-0.435	1.13548
		-2.093	0.191449
		-1.532	0.191449
		0.778	0.506126
		2.364	-1.8015
		-2.556	0.191449
		-2.019	2.39419
		-1.764	0.506126
		-2.623	0.191449
		-1.203	0.820803
		-0.982	-0.0183356
		-0.701	-0.647689
		0.815	-1.8015
		-0.438	0.820803
		-0.297	0.0865567
		-0.615	0.715911
		-0.466	0.506126
		-1.711	2.1844
		0.074	0.611018
		3.787	-0.437905
		0.444	-0.857474
		-1.123	0.611018
		-0.215	1.24037
		1.885	0.401234
		-1.423	2.1844
		-0.403	-0.437905
		1.732	-0.0183356
		0.744	1.13548
		-1.755	0.506126
		-0.65	-0.333013
		-0.911	1.03059
		-1.818	-0.333013
		-3.151	0.401234
		0.122	0.611018
		0.188	-0.0183356
		4.188	0.191449
		-1.44	-0.437905
		-2.313	0.296341
		-2.385	1.76483
		-2.512	0.611018
		-0.022	1.86973
		-2.175	-0.123228
		1.028	2.07951
		1.671	-0.437905
		9.607	2.49908
		20.346	4.28225
		0.4	0.191449
		-1.237	0.191449
		-0.691	0.611018
		4.705	0.925695
		0.534	1.34526
		-0.039	-0.0183356
		-0.861	0.401234
		2.234	-0.0183356
		0.48	0.820803
		2.95	0.506126
		-1.433	0.296341
		4.567	3.12843
		-2.052	1.97462
		2.317	-0.0183356
		1.402	-0.333013
		-3.241	-0.857474
		0.346	0.820803
		3.835	1.97462
		-1.762	-1.8015
		-1.728	0.506126
		-1.742	0.191449
		-1.531	1.34526
		-0.148	-0.0183356
		1.152	0.401234
		-0.88	0.0865567
		-1.016	1.13548
		4.726	-1.8015
		1.142	0.0865567
		1.422	0.0865567
		0.076	-0.333013
		2.79	-1.8015
		0.466	-0.0183356
		-0.474	1.45016
		2.049	-0.333013
		-0.277	-0.123228
		0.709	0.191449
		2.623	0.506126
		-2.574	-0.0183356
		-0.786	2.49908
		8.779	3.548
		1.659	0.191449
		0.39	0.191449
		-0.511	1.76483
		-0.83	3.02354
		-1	0.611018
		1.314	0.191449
		0.354	0.925695
		1.031	0.506126
		0.223	0.296341
		5.807	4.59693
		-2.419	0.191449
		-1.654	-0.0183356
		0.365	-0.437905
		-1.1	1.55505
		0.427	0.820803
		-1.652	0.925695
		1.427	1.03059
		0.049	0.715911
		3.56	2.70886
		2.493	1.13548
		0.05	1.55505
		-1.338	-0.123228
		0.189	1.45016
		1.708	0.820803
		2.426	-0.333013
		0.969	0.191449
		-1.304	0.191449
		-3.077	1.24037
		1.745	-0.752582
		-1.019	-0.437905
		-3.261	1.13548
		3.364	0.506126
		2.708	0.925695
		1.204	2.1844
		4.652	0.925695
		-1.625	2.81376
		4.132	0.925695
		1.546	0.296341
		1.884	0.925695
		-2.16	3.86268
		-1.665	0.715911
		-1.633	0.715911
		13.084	2.07951
		2.739	3.548
		5.882	2.49908
		2.168	4.80671
		4.587	3.23333
		0.032	-0.542797
		4.236	2.39419
		9.583	1.55505
		0.087	1.65994
		3.849	-0.22812
		4.12	2.49908
		2.406	-0.647689
		-0.076	1.24037
		2.992	2.81376
		9.536	-0.0183356
		2.248	0.401234
		-1.197	6.3801
		-1.569	0.506126
		-0.224	0.296341
		3.144	3.548
		-0.461	0.296341
		0.595	3.23333
		-0.635	0.506126
		2.981	0.820803
		1.026	1.34526
		1.174	0.715911
		-1.286	-0.0183356
		-0.45	-0.123228
		-1.102	0.191449
		2.031	0.820803
		-0.727	0.0865567
		-1.141	-1.8015
		0.123	2.2893
		-1.59	0.296341
		-0.516	0.0865567
		0.919	0.0865567
		22.726	6.06542
		2.887	3.6529
		1.108	0.611018
		7.206	5.43606
		0.164	-0.542797
		1.114	0.401234
		-0.855	3.548
		0.275	2.81376
		7.929	4.17736
		-0.803	0.925695
		0.124	-1.17215
		7.973	1.24037
		2.447	2.1844
		1.737	-0.647689
		0.825	1.86973
		-0.469	1.45016
		2.007	3.02354
		1.355	1.55505
		-1.991	0.715911
		-0.183	2.91865
		-0.065	1.45016
		-0.521	2.07951
		-2.038	0.925695
		2.565	1.65994
		-0.687	-0.333013
		5.828	-0.333013
		0.582	-0.22812
		12.466	5.12139
		-0.876	0.506126
		0.655	-0.333013
		-0.759	-0.542797
		-0.879	0.611018
		-0.83	0.506126
		-0.548	1.24037
		-2.422	0.296341
		3.204	3.75779
		0.655	0.0865567
		3.187	-0.333013
		-2.727	3.23333
		3.656	3.75779
		-1.409	-0.123228
		-0.769	1.34526
		3.527	0.715911
		5.337	2.91865
		1.068	-0.437905
		-0.468	-0.333013
		-0.393	-0.333013
		-2.566	-0.0183356
		2.02	0.820803
		-0.997	0.191449
		-1.207	-0.962366
		1.146	-0.437905
		1.624	0.401234
		-0.844	1.13548
		0.585	0.191449
		0.265	1.24037
		-2.265	-0.437905
		-1.051	0.820803
		-1.877	2.49908
		0.229	0.0865567
		-0.817	2.07951
		-0.442	-0.0183356
		-0.092	3.23333
		-0.961	3.86268
		-2.511	-0.123228
		-1.749	1.03059
		-1.075	0.611018
		4.642	1.65994
		-1.096	0.925695
		-2.343	0.296341
		-0.79	0.715911
		1.844	1.45016
		-1.175	0.925695
		-0.509	0.296341
		1.698	1.45016
		0.517	0.296341
		4.614	-1.8015
		-0.901	-0.123228
		0.572	1.03059
		-0.176	-0.333013
		1.555	-1.8015
		-0.069	1.13548
		1.074	3.33822
		1.512	0.611018
		2.776	-0.437905
		-1.18	-0.333013
		1.992	0.296341
		-0.636	0.191449
		2.226	-0.22812
		1.956	0.296341
		-1.546	1.24037
		-0.887	0.0865567
		-0.201	3.23333
		1.357	-0.123228
		0.84	1.03059
		3.64	0.611018
		-1.609	1.97462
		9.892	4.38714
		-0.015	-0.542797
		0.668	0.611018
		-1.537	-0.22812
		-1.511	-0.857474
		0.25	1.03059
		2.758	1.24037
		10.258	2.2893
		-2.833	-0.123228
		1.272	1.76483
		-1.296	1.55505
		-0.106	0.611018
		0.434	0.506126
		22.915	3.96757
		0.257	3.6529
		-0.196	2.07951
		-0.62	-0.0183356
		-0.845	0.0865567
		0.325	0.506126
		-1.165	-0.123228
		-2.453	-1.8015
		-0.254	-0.0183356
		12.928	3.23333
		-0.686	0.191449
		-0.564	1.13548
		0.752	2.81376
		0.26	0.296341
		0.05	3.23333
		-0.101	1.34526
		3.506	1.13548
		0.314	2.1844
		-1.097	3.6529
		1.426	1.45016
		-0.118	3.75779
		-0.798	2.60397
		0.394	2.1844
		0.599	2.1844
		-0.202	0.506126
		0.87	3.02354
		2.647	2.2893
		-2.55	-0.647689
		2.057	0.401234
		-0.449	-0.542797
		-1.655	0.0865567
		2.077	-0.333013
		-2.516	0.401234
		-3.574	-0.123228
		-1.704	1.34526
		3.552	0.191449
		9.524	1.24037
		5.894	0.820803
		0.188	-0.123228
		0.029	3.02354
		1.177	3.75779
		0.366	1.55505
		0.772	-0.647689
		-4.62	-0.333013
		6.875	4.38714
		7.659	0.611018
		3.621	2.07951
		-1.58	-0.437905
		-1.575	-0.437905
		1.639	1.45016
		4.254	1.24037
		-0.709	2.60397
		-0.166	2.39419
		-2.834	0.715911
		-2.431	1.34526
		4.24	3.23333
		3.663	0.0865567
		-1.904	-1.8015
		0.856	-0.333013
		-0.678	3.6529
		6.049	4.28225
		4.495	3.12843
		-0.089	-0.22812
		-0.059	0.191449
		1.551	1.76483
		1.599	-0.333013
		6.639	-1.8015
		2.542	-1.8015
		10.538	2.91865
		1.01	-1.8015
		6.145	-1.8015
		-1.541	-1.8015
		0.555	-1.8015
		0.936	-1.8015
		-0.43	-1.8015
		0.059	-0.123228
		-0.168	-1.8015
		1.912	0.191449
		-0.588	0.0865567
		-2.12	1.03059
		-1.123	-0.22812
		-0.626	1.55505
		-0.348	-0.333013
		-1.071	0.191449
		3.759	-1.8015
		0.537	0.820803
		3.053	0.820803
		1.631	1.76483
		3.24	2.49908
		0.705	0.611018
		2.986	1.13548
		3.741	3.02354
		5.418	2.81376
		14.023	1.45016
		-0.93	-0.0183356
		0.022	-0.123228
		-1.307	1.97462
		-1.398	2.60397
		-0.978	0.191449
		-2.263	0.925695
		0.677	0.191449
		-0.371	5.54096
		1.529	1.55505
		-0.748	-0.333013
		-1.158	1.34526
		-1.702	-1.17215
		-1.81	-0.123228
		-1.066	0.611018
		-1.427	-0.22812
		-0.884	-0.123228
		-1.16	0.191449
		-1.491	0.0865567
		-1.97	0.296341
		6.072	3.96757
		6.298	4.49203
		11.025	2.60397
		-3.305	0.925695
		8.749	3.548
		2.438	1.76483
		-1.437	0.506126
		-0.267	2.39419
		-1.451	-0.857474
		-0.739	-0.22812
		-2.12	-0.22812
		-0.2	0.611018
		2.784	1.24037
		0.043	1.34526
		4.621	4.17736
		-1.077	-0.647689
		1.103	-0.0183356
		-1.908	2.60397
		1.163	0.925695
		0.806	1.03059
		-1.243	0.715911
		-1.976	2.1844
		-2.329	0.0865567
		-0.484	-0.437905
		1.254	0.0865567
		5.689	4.28225
		2.029	2.1844
		1.915	-0.123228
		-0.25	0.715911
		-2.913	-0.542797
		2.488	1.65994
		2.591	1.03059
		-1.447	2.70886
		4.94	2.2893
		-1.716	0.191449
		0.652	0.715911
		-2.006	1.24037
		2.717	0.0865567
		7.871	3.548
		0.345	1.24037
		25.02	3.33822
		-1.183	-0.0183356
		-1.393	0.506126
		1.99	0.0865567
		-0.903	0.296341
		-1.887	1.34526
		-0.834	0.0865567
		-0.463	0.820803
		1.106	0.401234
		14.298	7.95348
		12.277	5.33117
		4.487	2.39419
		-1.052	0.401234
		-0.043	1.34526
		2.236	2.07951
		-0.708	1.24037
		1.743	0.925695
		-2.137	-0.333013
		4.312	4.07246
		16.589	3.86268
		-3.907	0.401234
		-2.78	1.34526
		-1.111	0.0865567
		-1.415	0.0865567
		-1.13	1.34526
		0.982	0.296341
		-1.661	1.03059
		-0.532	1.13548
		-0.148	0.0865567
		1.003	2.1844
		-3.733	0.0865567
		1.64	-0.437905
		-0.6	-0.0183356
		-0.875	1.03059
		-1.144	1.03059
		-1.722	1.34526
		-1.194	2.70886
		-1.06	0.715911
		6.382	1.13548
		-0.556	0.191449
		5.296	2.70886
		4.793	0.715911
		0.405	0.506126
		0.219	0.715911
		0.176	0.925695
		51.343	4.38714
		-0.411	2.60397
		0.082	1.97462
		-1.491	0.191449
		3.5	2.49908
		3.827	1.65994
		2.341	0.611018
		-0.578	1.03059
		3.82	-0.857474
		0.123	1.24037
		2.187	-0.123228
		2.888	2.91865
		2.242	3.33822
		-1.234	0.925695
		1.775	1.34526
		-1.559	0.715911
		-1.278	0.191449
		-0.374	0.715911
		0.482	1.76483
		-0.384	1.97462
		0.148	2.39419
		1.094	1.13548
		13.207	-1.8015
		18.36	4.28225
		2.068	1.34526
		-4.85	1.03059
		0.335	0.506126
		-0.817	2.60397
		-1.271	0.0865567
		-1.997	0.506126
		0.512	4.07246
		-0.074	-0.22812
		-1.491	-0.22812
		8.229	4.49203
		7.956	5.12139
		7.467	1.65994
		9.658	5.33117
		-0.434	1.45016
		0.736	3.33822
		-1.629	2.07951
		-1.162	0.0865567
		-0.724	-0.123228
		-1.524	1.13548
		0.219	3.86268
		1.042	2.70886
		11.326	5.12139
		4.729	2.81376
		8.832	2.81376
		4.213	0.925695
		-1.592	0.820803
		6.239	2.91865
		13.032	1.03059
		-1.392	1.86973
		2.765	0.506126
		-1.906	0.506126
		2.159	-0.437905
		1.176	0.715911
		0.152	-0.123228
		-1.958	0.611018
		0.702	0.820803
		-0.148	-0.22812
		0.277	-0.542797
		1.215	0.401234
		-0.303	-0.123228
		7.953	1.13548
		3.491	2.39419
		5.377	2.2893
		4.126	3.44311
		1.169	2.60397
		-0.305	2.81376
		2.537	0.715911
		1.306	1.45016
		1.118	0.296341
		1.453	0.715911
		0.037	-0.123228
		8.204	3.02354
		8.46	0.715911
		1.849	1.76483
		1.355	-0.123228
		-0.348	-0.123228
		-1.254	-0.123228
		-2.219	-0.437905
		-0.519	0.715911
		7.112	1.45016
		0.691	0.506126
		1.938	-0.647689
		-2.691	0.506126
		3.943	-0.333013
		0.425	0.296341
		-0.592	0.191449
		1.427	-0.437905
		1.759	1.34526
		3.604	5.43606
		-0.824	0.191449
		-0.194	0.0865567
		3.228	1.76483
		4.744	-0.333013
		-0.282	2.60397
		6.216	-0.22812
		0.206	-0.123228
		1.331	0.296341
		-1.607	0.0865567
		0.801	-0.647689
		0.794	-0.123228
		0.247	0.611018
		1.94	0.611018
		-0.625	-0.0183356
		1.518	1.76483
		-0.501	-0.123228
		0.951	-0.333013
		0.779	0.0865567
		-0.677	0.296341
		0.59	-1.8015
		-2.734	1.45016
		-0.555	0.0865567
		-0.161	0.611018
		6.73	1.13548
		-0.557	0.925695
		0.282	3.12843
		-1.405	-0.22812
		1.547	-0.542797
		-1.467	2.39419
		2.261	-0.437905
		-0.22	-1.8015
		12.198	1.65994
		1.585	1.65994
		3.902	1.76483
		-0.765	-0.0183356
		-1.551	-1.17215
		0.821	0.611018
		-1.696	-0.123228
		5.7	0.0865567
		2.034	0.401234
		0.276	-0.437905
		2.158	2.2893
		8.986	2.2893
		1.89	2.2893
		9.822	-1.8015
		-0.112	0.296341
		-1.023	1.45016
		3.918	-0.0183356
		-2.072	1.03059
		-0.777	-0.333013
		-0.179	-0.22812
		-1.579	0.191449
		0.766	-0.542797
		-0.061	-0.542797
		8.836	6.06542
		1.679	0.820803
		0.89	1.03059
		1.614	2.49908
		0.115	-0.123228
		-0.235	1.86973
		4.189	-0.22812
		-0.328	1.86973
		-2.095	0.401234
		-0.19	1.03059
		3.226	1.13548
		-0.638	1.76483
		-0.37	0.401234
		3.836	0.506126
		5.358	1.34526
		-0.747	-0.22812
		-1.192	2.07951
		2.728	3.23333
		-2.448	2.60397
		-0.433	0.0865567
		-1.786	2.07951
		0.353	1.34526
		-0.138	1.86973
		-1.558	1.03059
		3.565	4.70182
		2.526	1.65994
		4.941	0.401234
		3.861	2.91865
		1.019	3.6529
		4.402	1.45016
		-0.507	-1.8015
		5.429	3.33822
		4.222	3.33822
		0.79	1.24037
		0.999	0.506126
		0.027	0.925695
		-0.96	0.820803
		0.052	0.191449
		3.287	2.49908
		0.072	0.715911
		-0.855	0.0865567
		3.145	1.34526
		1.048	0.0865567
		-0.029	-1.8015
		-0.128	2.49908
		0.738	3.12843
		2.05	1.34526
		-0.272	1.65994
		-2.789	1.86973
		0.47	0.611018
		1.818	0.296341
		1.311	-0.333013
		-1.087	-0.123228
		3.85	1.24037
		13.737	3.33822
		10.712	4.70182
		1.251	0.715911
		7.671	2.49908
		-0.765	0.401234
		2.182	2.07951
		1.217	0.715911
		-1.158	-1.8015
		0.572	-1.8015
		-0.661	-0.647689
		-1.732	3.02354
		0.287	-0.0183356
		5.4	-0.437905
		1.353	0.0865567
		-2.012	1.24037
		-0.781	0.0865567
		0.093	2.49908
		-0.846	0.611018
		-0.632	0.296341
		0.567	0.925695
		0.097	1.97462
		-0.867	0.401234
		14.581	3.86268
		0.596	-0.437905
		0.51	-0.333013
		13.68	6.2752
		-1.102	-0.0183356
		-0.13	-0.0183356
		0.345	0.401234
		1.44	0.611018
		1.078	0.401234
		-0.094	1.76483
		1.07	1.03059
		0.724	2.07951
		-1.155	2.49908
		3.25	1.24037
		4.303	1.76483
		3.388	-0.123228
		0.669	0.611018
		-0.652	1.55505
		1.931	0.820803
		-0.37	-0.0183356
		2.124	3.02354
		-1.787	1.24037
		0.087	0.925695
		0.161	0.401234
		1.691	2.81376
		-2.121	-0.123228
		-1.538	0.296341
		0.039	0.191449
		-0.737	0.401234
		-0.422	0.401234
		1.784	0.401234
		2.47	1.13548
		0.407	-0.0183356
		-0.722	0.0865567
		-0.028	-0.437905
		0.85	0.925695
		-1.665	-0.333013
		-1.357	2.2893
		0.34	0.820803
		0.364	0.296341
		-2.055	0.0865567
		0.615	0.296341
		0.004	0.506126
		4.465	2.60397
		2.547	-0.647689
		0.474	0.0865567
		-1.539	0.925695
		0.768	-0.0183356
		-0.428	0.506126
		1.288	2.2893
		0.751	0.401234
		1.801	1.03059
		-1.028	0.0865567
		2.625	2.70886
		2.227	0.820803
		4.136	1.13548
		1.792	-0.437905
		1.141	0.296341
		0.559	0.820803
		-0.645	0.0865567
		-0.454	1.65994
		-0.857	-0.333013
		0.342	1.13548
		-0.075	0.0865567
		0.203	1.34526
		0.503	0.506126
		3.631	-0.123228
		2.045	2.60397
		1.363	1.34526
		0.368	1.24037
		0.024	1.24037
		0.571	-0.123228
		5.596	1.13548
		-0.621	0.506126
		1.683	2.81376
		5.103	0.296341
		-0.291	1.86973
		0.012	-0.437905
		-0.326	1.34526
		3.029	1.65994
		2.601	1.24037
		0.021	1.65994
		2.2	0.296341
		-0.29	1.03059
		2.295	0.296341
		0.115	1.13548
		-2.06	2.70886
		2.256	3.33822
		-2.317	0.506126
		-1.908	0.0865567
		2.831	0.296341
		0.006	0.820803
		-0.636	0.191449
		-3.108	3.86268
		0.045	-0.752582
		2.935	0.820803
		0.939	1.97462
		-0.162	0.611018
		5.668	1.86973
		-2.977	-0.0183356
		1.885	-0.123228
		6.495	1.45016
		4.739	2.81376
		-1.007	1.55505
		-1.67	0.191449
		1.839	1.97462
		-1.188	0.191449
		2.159	0.506126
		-0.48	0.0865567
		1.492	0.191449
		-1.581	0.715911
		0.396	0.191449
		-0.817	-0.0183356
		0.192	0.715911
		-2.186	1.65994
		-1.478	1.86973
		-0.083	-0.0183356
		6.197	-0.752582
		-0.563	0.925695
		1.613	0.506126
		-0.907	1.24037
		1.723	1.97462
		-0.947	4.07246
		-0.636	1.65994
		-1.592	0.715911
		-0.919	-0.22812
		-1.381	0.0865567
		3.643	5.96053
		6.015	4.38714
		-0.531	-0.0183356
		0.353	6.17031
		3.621	1.76483
		2.327	0.715911
		1.257	0.191449
		0.071	0.611018
		1.152	0.191449
		-1.195	-0.333013
		-0.724	0.820803
		-2.046	1.45016
		0.382	-0.857474
		-0.516	-0.22812
		-1.509	-0.123228
		-0.292	-0.22812
		-0.883	0.925695
		0.657	2.60397
		-1.824	1.03059
		-1.081	1.86973
		-2.265	-0.123228
		-0.215	1.86973
		-0.544	0.296341
		0.297	0.296341
		-2.577	2.2893
		3.864	1.13548
		-0.817	1.34526
		-1.33	1.03059
		2.645	0.715911
		2.269	1.97462
		-1.475	1.86973
		0.203	3.02354
		-1.119	2.07951
		0.828	0.611018
		-1.909	2.07951
		-1.156	1.34526
		-0.213	0.820803
		1.178	0.820803
		1.339	2.70886
		-0.043	2.2893
		-0.565	2.07951
		-1.679	0.191449
		-0.096	1.03059
		30.172	2.81376
		-0.43	0.401234
		1.66	-0.542797
		-1.507	0.0865567
		-0.381	-0.542797
		-0.463	0.401234
		-0.976	1.65994
		-0.674	0.401234
		0.407	0.296341
		0.327	0.925695
		-1.593	1.34526
		-3.308	-0.333013
		-1.875	1.55505
		0.018	1.55505
		-0.599	1.86973
		-1.414	0.925695
		0.453	0.401234
		1.798	-0.22812
		-1.303	-0.0183356
		1.476	-0.0183356
		0.423	1.55505
		2.359	1.45016
		1.451	0.715911
		-1.438	-0.333013
		0.241	-0.437905
		1.602	0.611018
		-1.677	-0.333013
		-1.263	-0.333013
		-0.613	-0.22812
		-1.554	-0.437905
		0.285	-0.542797
		-0.925	-0.22812
		-0.254	-0.437905
		-0.501	-0.542797
		-1.245	0.191449
		0.608	-0.437905
		-0.352	-0.333013
		-1.897	-0.752582
		-0.368	-0.542797
		-1.059	0.0865567
		-0.773	-0.752582
		-0.809	0.611018
		-2.03	-0.123228
		6.212	6.90456
		-1.079	0.611018
		-1.596	-0.0183356
		2.349	2.81376
		-0.671	0.191449
		-1.227	3.86268
		1.023	0.0865567
		8.828	0.925695
		6.93	2.60397
		-1.407	0.296341
		0.353	0.820803
		2.088	2.81376
		-1.07	0.506126
		-0.793	0.296341
		-1.188	-0.22812
		-0.167	0.506126
		-2.823	0.0865567
		-2.074	0.506126
		0.439	-1.8015
		0.115	0.611018
		0.349	4.59693
		2.299	0.611018
		6.786	3.33822
		-0.741	1.03059
		-2.037	0.296341
		-2.288	1.24037
		-0.721	-0.0183356
		0.778	0.191449
		-1.285	0.0865567
		-0.132	-0.123228
		1.985	1.34526
		-0.264	1.03059
		0.124	-0.333013
		2.015	-0.333013
		-1.298	0.925695
		11.589	2.2893
		0.188	-0.22812
		-1.839	-0.22812
		-0.764	-0.22812
		-0.274	-0.752582
		-2.627	-0.22812
		12.535	1.45016
		5.299	1.34526
		-0.683	0.0865567
		16.886	1.45016
		6.227	0.296341
		-0.393	3.86268
		18.853	2.70886
		0.129	0.296341
		0.441	0.401234
		-2.005	0.820803
		7.816	1.86973
		-0.449	1.34526
		0.731	2.39419
		-2.877	0.191449
		-1.902	-0.0183356
		-1.003	-0.437905
		1.754	0.506126
		-1.473	-0.22812
		0.231	1.03059
		1.256	0.0865567
		0.096	1.34526
		-1.912	0.715911
		-0.509	0.0865567
		1.563	1.97462
		6.596	-0.123228
		0.058	0.506126
		1.487	0.0865567
		0.153	0.401234
		0.932	1.34526
		-2.111	-0.0183356
		-1.554	-0.0183356
		5.251	2.2893
		-0.618	1.65994
		1.872	2.81376
		-0.554	3.6529
		1.102	1.03059
		23.108	5.54096
		4.423	-0.752582
		9.143	5.22628
		4.649	0.715911
		-0.522	1.34526
		-0.045	-0.22812
		-0.996	-1.8015
		-1.429	0.925695
		-1.314	0.191449
		0.38	0.925695
		4.993	1.65994
		0.234	-0.22812
		0.578	0.191449
		0.481	1.13548
		0.628	3.44311
		26.443	4.17736
		-0.799	0.506126
		0.04	0.191449
		-2.005	1.13548
		0.582	0.401234
		5.051	2.39419
		1.084	0.0865567
		1.312	-1.8015
		-0.181	1.34526
		1.39	1.45016
		-2.057	1.76483
		-2.753	0.401234
		-1.223	0.715911
		-2.75	0.925695
		0.374	-0.542797
		5.614	0.715911
		10.58	1.97462
		-0.066	-0.437905
		-1.462	1.55505
		-2.186	-0.333013
		-0.059	0.0865567
		5.047	3.33822
		-0.923	-0.437905
		0.654	0.820803
		-1.529	0.296341
		0.81	1.24037
		-2.35	1.55505
		15.868	4.49203
		-2.453	-1.8015
		-1.8	1.34526
		-3.024	1.45016
		-1.442	0.820803
		-2.257	0.296341
		-0.648	-0.123228
		5.387	4.70182
		-0.568	0.820803
		-1.558	0.401234
		25.777	0.296341
		-3.355	4.07246
		-2.657	2.39419
		-3.345	0.0865567
		-1.068	1.13548
		4.843	1.03059
		3.349	6.06542
		-0.589	-0.0183356
		-0.794	0.715911
		0.04	0.191449
		0.065	0.0865567
		-0.654	1.03059
		-2.662	-0.333013
		1.784	0.820803
		-0.748	0.715911
		-1.393	0.191449
		-1.125	0.506126
		-1.553	-0.0183356
		-2.341	0.0865567
		-2.461	1.76483
		5.43	3.12843
		10.159	4.80671
		17.49	3.02354
		-1.282	-0.333013
		-2.943	-0.22812
		-0.12	-0.0183356
		0.064	2.07951
		6.308	3.548
		2.147	1.86973
		-2.799	0.191449
		-1.238	-0.123228
		-3.115	1.13548
		0.143	0.611018
		-0.832	-0.22812
		-1.842	0.0865567
		-0.686	0.506126
		-2.597	2.07951
		-1.1	0.191449
		-1.631	0.401234
		-1.058	-0.0183356
		-0.767	0.401234
		2.027	4.07246
		-1.36	1.86973
		1.696	1.03059
		0.483	1.45016
		3.876	1.65994
		-0.678	2.1844
		-1.071	1.45016
		-3.392	-0.123228
		2.695	3.548
		4.261	3.6529
		2.204	-0.0183356
		-0.6	4.17736
		2.99	3.02354
		3.515	1.24037
		6.818	2.60397
		7.238	1.45016
		2.163	2.81376
		8.864	2.60397
		5.569	3.23333
		-0.429	-0.542797
		0.659	3.23333
		2.081	1.24037
		5.24	0.820803
		1.732	-0.123228
		1.141	-0.542797
		0.209	-0.22812
		-1.234	0.611018
		1.538	1.86973
		3.418	0.191449
		0.909	1.86973
		0.305	-0.123228
		-0.873	2.39419
		-1.331	1.34526
		-1.981	1.03059
		0.011	-0.22812
		1.293	1.97462
		0.563	-0.752582
		2.105	2.39419
		-1.056	1.13548
		-0.391	1.24037
		0.068	-0.123228
		-0.646	2.91865
		2.084	2.91865
		-0.066	-0.22812
		2.587	2.1844
		-1.03	0.0865567
		-0.884	-0.437905
		2.229	2.1844
		2.438	-0.542797
		-1.722	-0.0183356
		8.916	-0.123228
		-2.851	1.03059
		0.588	0.611018
		2.16	0.0865567
		-2.721	0.611018
		-0.079	-1.06726
		0.629	1.13548
		2.488	0.820803
		2.252	1.55505
		-1.384	1.45016
		-0.891	-0.123228
		-1.877	0.191449
		29.504	2.81376
		-2.621	-0.542797
		-0.485	2.07951
		0.691	3.02354
		4.577	-1.8015
		-1.155	-0.123228
		-0.456	-0.123228
		0.824	0.611018
		16.453	5.0165
		3.338	1.03059
		-2.273	-0.333013
		5.277	2.39419
		0.008	1.55505
		-1.107	3.12843
		1.714	2.60397
		-0.732	1.34526
		0.02	-1.8015
		-0.508	-1.8015
		0.377	-0.437905
		1.216	0.0865567
		1.832	0.296341
		-0.816	1.03059
		-1.893	-0.0183356
		0.946	0.191449
		23.443	3.02354
		-1.041	3.02354
		-0.413	3.33822
		-0.421	0.925695
		-0.608	1.03059
		-2.077	0.820803
		-1.312	2.39419
		-1.483	1.45016
		0.486	2.07951
		1.649	0.820803
		-1.28	1.13548
		-0.529	2.49908
		1.437	1.34526
		-0.305	1.34526
		0.827	0.715911
		1.377	-0.333013
		-1.454	-0.542797
		-1.189	0.401234
		-2.266	1.24037
		-1.569	-0.437905
		0.379	0.0865567
		1.626	0.925695
		1.146	-0.0183356
		1.194	-0.647689
		5.549	-0.123228
		2.136	1.13548
		-0.841	0.0865567
		-0.417	1.24037
		2.477	0.0865567
		-1.391	2.1844
		-1.651	1.24037
		-2.996	1.34526
		-2.073	1.55505
		-0.597	1.55505
		-3.64	2.2893
		-1.73	3.12843
		-0.852	1.13548
		-2.312	2.49908
		-0.162	1.03059
		-2.023	1.86973
		2.296	1.65994
		-0.782	1.76483
		-2.656	2.07951
		-1.268	0.925695
		-2.192	1.24037
		-1.587	1.86973
		-2.777	1.13548
		-2.709	1.55505
		-2.92	0.925695
		-3.111	2.91865
		5.466	3.548
		-0.918	1.45016
		-1.007	3.548
		-1.725	3.6529
		-1.735	2.1844
		-3.136	1.97462
		5.437	3.548
		-0.939	1.97462
		-1.966	1.13548
		0.154	2.39419
		-0.68	1.65994
		-0.678	2.81376
		-2.833	1.45016
		-0.345	2.60397
		-1.4	2.81376
		-2.485	2.39419
		-2.655	3.548
		-1.597	2.49908
		-2.641	2.70886
		-1.822	2.2893
		-1.416	2.07951
		5.061	2.1844
		-1.354	1.97462
		-2.441	2.49908
		-0.574	1.45016
		-1.348	3.23333
		-1.578	3.02354
		-3.578	2.70886
		-0.611	2.81376
		0.405	3.02354
		0.627	1.55505
		-2.292	2.1844
		-1.024	1.24037
		8.371	1.76483
		0.5	1.55505
		-0.223	0.925695
		-2.846	0.925695
		0.039	2.2893
		-1.517	1.45016
		-1.393	-0.123228
		-0.167	4.80671
		-1.615	1.45016
		-1.445	0.191449
		-0.972	2.49908
		0.066	-0.22812
		-2.131	-0.333013
		-2.152	-0.123228
		-1.197	-0.22812
		-2.322	1.13548
		-0.826	0.296341
		1.193	0.0865567
		8.023	-0.123228
		1.251	-0.542797
		0.702	1.13548
		-1.361	0.0865567
		-0.657	3.23333
		-1.157	1.55505
		1.203	1.34526
		-2.428	1.03059
		-0.406	1.45016
		12.327	3.02354
		-2.307	3.02354
		2.227	1.24037
		-3.089	-0.333013
		-0.259	2.1844
		-2.15	1.86973
		-0.736	1.97462
		-0.415	1.65994
		-0.466	2.2893
		-0.423	1.76483
		-0.911	2.70886
		-3.148	3.33822
		-0.721	1.45016
		-2.659	2.39419
		-0.198	2.2893
		0.957	2.49908
		-0.264	0.191449
		0.845	0.296341
		-1.506	1.86973
		0.504	1.34526
		3.653	1.86973
		-2.257	2.2893
		0.284	4.28225
		-0.269	3.23333
		-2.186	3.02354
		-2.485	0.296341
		-0.768	3.23333
		-2.448	2.60397
		-2.732	3.23333
		-0.891	3.75779
		-1.197	3.23333
		-1.116	1.97462
		-1.766	1.24037
		-0.829	1.65994
		0.281	1.45016
		-0.999	2.49908
		-2.341	0.506126
		-2.481	0.611018
		4.337	2.1844
		-1.43	1.76483
		-2.015	0.401234
		0.709	0.401234
		-2.239	0.191449
		-2.896	-0.22812
		-0.865	2.2893
		-1.18	1.97462
		0.132	1.24037
		0.339	1.76483
		-0.44	-0.437905
		-0.989	1.24037
		-1.279	-0.333013
		0.722	0.401234
		0.162	-0.437905
		1.623	0.820803
		1.429	0.925695
		3.258	1.97462
		-3.068	0.611018
		-0.441	2.39419
		1.127	0.0865567
		0.298	0.820803
		0.577	2.70886
		-1.144	1.55505
		-1.049	0.296341
		-2.062	0.0865567
		0.793	0.715911
		1.664	-0.123228
		0.659	-0.0183356
		2.73	0.0865567
		-1.968	-0.0183356
		0.585	-0.0183356
		0.812	-0.0183356
		1.771	0.820803
		3.988	1.24037
		1.58	0.506126
		1.323	1.45016
		-1.218	0.611018
		24.702	4.49203
		-0.877	-0.22812
		3.82	2.07951
		0.414	0.401234
		-0.249	0.611018
		-1.786	-0.22812
		1.969	0.715911
		1.104	0.611018
		-2.703	0.401234
		-1.089	0.715911
		-1.462	1.24037
		2.537	-0.22812
		8.571	-0.123228
		-1.524	-0.123228
		4.15	0.191449
		-0.365	1.55505
		-0.878	-0.0183356
		3.318	0.296341
		1.688	-0.22812
		-1.58	1.13548
		1.63	1.55505
		-2.826	-0.437905
		-0.829	2.49908
		-0.888	4.07246
		6.907	4.59693
		4.224	3.23333
		0.419	4.38714
		-1.283	-0.0183356
		0.54	0.401234
		0.373	1.34526
		-1.252	0.401234
		-1.504	1.34526
		-1.598	1.76483
		0.049	-0.123228
		0.627	0.0865567
		-1.281	1.24037
		-2.6	1.13548
		-0.604	0.506126
		1.776	1.45016
		1.967	2.49908
		-0.312	0.715911
		-0.178	4.17736
		5.463	3.12843
		3.697	2.91865
		-1.395	1.03059
		1.742	-0.0183356
		-0.544	1.55505
		1.827	3.44311
		-2.161	-0.542797
		-1.063	-0.0183356
		1.723	1.45016
		-2.683	1.13548
		1.388	-0.22812
		1.407	0.0865567
		-0.662	-0.647689
		-1.018	-0.333013
		-3.072	1.34526
		-0.646	0.506126
		-2.97	0.401234
		-2.684	0.401234
		-1.893	1.55505
		0.041	-0.0183356
		2.724	-0.437905
		-2.067	-0.333013
		0.648	-0.542797
		-1.577	-0.752582
		-1.901	0.0865567
		-2.028	1.34526
		2.274	-0.22812
		-1.999	1.76483
		-0.456	-0.22812
		-2.099	2.81376
		-0.046	2.60397
		10.152	4.80671
		0.667	-0.647689
		0.732	0.0865567
		-2.324	1.03059
		1.601	1.03059
		-0.685	0.506126
		0.645	0.925695
		0.083	0.0865567
		0.147	0.506126
		-4.488	0.401234
		0.861	1.34526
		-0.431	-1.8015
		-1.249	-0.437905
		9.108	0.820803
		-0.605	0.820803
		-2.462	0.191449
		-0.341	0.611018
		0.727	1.55505
		-4.006	0.0865567
		3.495	3.96757
		-0.277	1.03059
		2.801	-0.437905
		-1.275	-0.437905
		-1.574	-0.123228
		0.776	-0.123228
		-0.125	0.296341
		-1.205	-0.647689
		0.435	0.0865567
		0.365	0.506126
		-1.739	0.191449
		2.637	-0.333013
		0.222	2.49908
		-0.438	0.611018
		0.253	1.65994
		-1.787	-0.437905
		-2.009	-0.333013
		1.084	-0.0183356
		-0.515	2.81376
		-1.62	-0.22812
		0.15	4.38714
		-0.518	0.401234
		25	4.80671
		1.361	-0.123228
		-0.481	0.191449
		-2.04	-0.123228
		-0.488	0.820803
		2.671	1.76483
		0.471	-0.437905
		-0.624	1.34526
		0.827	-0.123228
		-1.495	-0.123228
		-0.658	1.97462
		0.603	-0.123228
		-1.448	0.296341
		3.233	0.191449
		-1.297	0.925695
		-2.183	0.506126
		0.563	-0.0183356
		-1.74	0.715911
		-2.16	1.03059
		-1.017	-0.22812
		-0.325	1.76483
		0.043	-0.0183356
		-1.601	-0.437905
		-2.493	0.925695
		-1.373	7.53391
		-1.153	0.191449
		0.023	0.506126
		-1.763	0.296341
		-2.312	0.0865567
		1.286	1.55505
		-1.814	-0.22812
		3.394	1.24037
		2.304	0.715911
		-2.146	-1.8015
		-2.673	0.925695
		-0.531	1.34526
		-0.813	-0.123228
		2.374	0.0865567
		-1.018	-0.22812
		0.156	1.45016
		0.931	1.34526
		0.835	0.401234
		1.84	1.45016
		-1.139	-0.0183356
		3.291	-0.333013
		-0.194	1.55505
		-0.491	1.55505
		1.17	2.1844
		1.169	0.296341
		3.486	3.12843
		7.219	1.34526
		-0.554	1.45016
		-1.759	0.191449
		-3.927	1.34526
		-0.754	1.76483
		5.826	1.45016
		-0.952	-0.647689
		-0.496	-0.333013
		-0.256	0.296341
		0.107	2.49908
		-0.846	0.296341
		3.394	1.13548
		2.771	1.03059
		-0.483	1.86973
		1.07	1.65994
		-3.174	0.191449
		5.666	8.89751
		0.627	-0.0183356
		-0.491	0.191449
		0.006	-0.123228
		-0.642	-0.437905
		0.468	1.24037
		1.278	0.296341
		2.778	-0.333013
		-4.751	0.191449
		-1.237	0.925695
		-0.715	-0.437905
		0.105	0.925695
		2.461	4.49203
		-1.04	0.191449
		0.378	-0.0183356
		-0.65	1.13548
		-2.028	-0.0183356
		-2.084	0.191449
		-1.85	1.76483
		-0.143	1.86973
		-1.915	1.24037
		-2.236	0.611018
		1.772	0.0865567
		13.097	2.81376
		2.715	3.23333
		28.769	3.75779
		-1.265	2.70886
		-1.173	0.925695
		2.446	0.0865567
		5.971	5.54096
		0.669	1.34526
		3.937	0.0865567
		-0.177	2.39419
		-2.423	0.506126
		-1.748	0.0865567
		-1.387	0.715911
		-0.379	0.820803
		-0.034	0.191449
		-0.994	1.76483
		1.89	3.96757
		-0.907	1.24037
		-0.391	1.55505
		6.661	5.22628
		-0.626	0.296341
		-0.521	1.86973
		1.35	0.611018
		1.072	2.91865
		3.611	-0.0183356
		3.021	0.820803
		12.266	3.6529
		1.969	-0.22812
		1.085	3.86268
		2.317	1.13548
		0.58	0.820803
		-2.716	0.296341
		-2.762	0.715911
		-0.377	0.191449
		-0.983	-0.437905
		-0.284	1.03059
		1.401	0.820803
		-0.236	3.86268
		-1.413	-0.333013
		-2.378	0.611018
		0.603	2.2893
		0.388	2.07951
		-3.049	-1.8015
		0.773	3.23333
		-2.197	2.1844
		-0.04	2.39419
		5.614	5.75074
		0.113	0.401234
		-2.955	12.7785
		-0.511	-0.0183356
		-1.758	0.0865567
		1.784	1.13548
		0.274	-0.22812
		-2.121	-0.333013
		0.72	1.34526
		-2.048	0.0865567
		0.193	1.34526
		2.229	-0.333013
		-1.639	0.191449
		-1.657	-1.8015
		3.814	0.715911
		3.956	0.820803
		-1.163	1.24037
		1.342	0.506126
		2.962	1.13548
		1.062	2.39419
		-0.795	1.86973
		-0.402	0.506126
		-0.021	0.506126
		0.714	0.191449
		-0.967	0.611018
		4.951	-0.0183356
		0.588	0.401234
		0.254	0.611018
		3.371	2.70886
		-0.348	0.401234
		0.347	-0.22812
		6.562	2.39419
		22.17	5.22628
		11.149	2.60397
		0.292	3.33822
		-1.852	-0.333013
		-0.748	2.1844
		0.934	3.02354
		0.412	0.506126
		-2.125	-0.123228
		-2.449	0.0865567
		-1.011	-1.8015
		0.847	-1.8015
		8.897	2.2893
		12.055	4.07246
		-1.193	0.0865567
		8.277	3.44311
		-1.507	1.45016
		-1.991	0.611018
		-1.943	0.715911
		-2.24	2.39419
		-2.03	-0.0183356
		-1.052	-0.123228
		-1.285	0.296341
		-0.929	-0.22812
		-1.761	1.45016
		-0.6	0.611018
		1.864	3.33822
		61.049	0.925695
		1.743	1.55505
		-0.159	3.548
		0.837	-0.542797
		13.471	7.6388
		-1.538	-0.22812
		-2.541	1.97462
		17.69	3.02354
		1.019	2.2893
		6.941	4.17736
		12.55	0.191449
		1.163	2.60397
		5.594	2.49908
		-2.335	0.715911
		0.205	-0.437905
		-2.593	0.191449
		-0.629	0.191449
		-1.313	1.65994
		-0.776	-0.123228
		0.289	0.925695
		5.434	2.1844
		2.463	1.34526
		5.45	0.401234
		4.019	3.12843
		0.893	0.0865567
		0.715	0.401234
		-4.559	0.191449
		0.337	0.611018
		-0.179	2.70886
		0.25	6.06542
		0.648	1.34526
		-2.478	0.0865567
		-0.669	1.24037
		1.702	1.97462
		-0.357	2.07951
		-2.328	0.296341
		-0.386	1.55505
		10.898	1.55505
		9.521	4.49203
		5.042	1.13548
		11.453	3.86268
		6.579	3.44311
		9.966	3.75779
		1.954	-0.0183356
		2.42	-1.8015
		0.078	0.0865567
		0.29	1.34526
		0.42	0.296341
		1.239	1.13548
		-1.136	0.820803
		-1.387	0.296341
		0.277	1.34526
		-0.748	0.715911
		1.947	-0.123228
		1.379	0.296341
		2.128	2.49908
		0.61	0.191449
		-1.568	-0.22812
		0.082	0.715911
		-0.422	0.296341
		3.994	1.55505
		0.214	0.401234
		-0.923	1.03059
		0.052	0.191449
		0.39	-0.333013
		0.244	2.07951
		4.046	2.49908
		0.746	0.191449
		-0.098	2.1844
		11.399	3.33822
		-0.057	5.12139
		-1.736	0.820803
		1.708	-1.59172
		19.405	4.49203
		-0.542	0.296341
		0.183	1.76483
		0.102	1.24037
		0.709	0.611018
		-1.202	-1.8015
		2.408	2.49908
		0.997	1.34526
		2.921	1.55505
		2.156	0.715911
		-0.933	1.45016
		3.545	-0.857474
		0.256	0.191449
		0.001	0.401234
		1.556	2.2893
		-3.32	1.55505
		-0.43	1.03059
		1.669	1.13548
		-2.369	-0.333013
		0.209	0.715911
		-1.304	0.191449
		-0.119	-0.22812
		-1.347	1.86973
		0.297	1.55505
		10.498	1.86973
		3.911	-0.0183356
		-0.712	-0.123228
		-0.517	-0.857474
		0.991	1.13548
		-2.871	0.191449
		-0.37	0.715911
		-0.058	0.191449
		1.672	0.0865567
		-1.249	-0.123228
		-0.846	-0.22812
		-0.253	4.38714
		11.836	3.02354
		0.378	3.23333
		0.439	-0.0183356
		2.835	2.49908
		7.771	5.0165
		7.524	0.401234
		6.34	3.6529
		-2.872	0.611018
		0.954	0.401234
		-0.53	1.34526
		0.261	-0.0183356
		-0.336	0.191449
		-0.908	-0.123228
		-1.361	0.715911
		1.216	1.86973
		-2.366	1.34526
		0.851	0.506126
		2.135	0.191449
		-1.466	1.86973
		0.016	1.97462
		2.249	2.1844
		-0.09	1.13548
		0.764	0.0865567
		5.756	1.34526
		0.241	0.925695
		-2.188	1.24037
		-2.536	0.296341
		-1.09	0.191449
		-0.89	0.296341
		-0.33	0.506126
		-1.637	0.506126
		-0.323	1.97462
		-0.137	0.191449
		-1.464	3.02354
		0.413	1.24037
		-1.874	-0.542797
		-0.053	-0.437905
		-1.923	0.401234
		-0.585	0.611018
		-0.274	0.820803
		2.82	0.191449
		0.686	0.401234
		0.042	0.401234
		-2.01	-0.333013
		2.761	2.39419
		-2.928	-0.0183356
		2.521	3.12843
		-1.123	0.0865567
		-0.079	0.296341
		-1.21	-0.0183356
		-2.399	0.296341
		-2.144	0.715911
		-1.082	0.715911
		-1.669	-0.0183356
		-2.914	0.925695
		-2.44	1.55505
		-3.049	1.86973
		-1.446	-0.22812
		-0.446	-0.0183356
		-1.364	1.13548
		1.075	0.715911
		0.284	-0.0183356
		2.24	0.506126
		-1.771	0.401234
		1.775	-0.0183356
		-0.55	1.13548
		-0.627	-0.22812
		-1.513	0.191449
		1.005	-0.333013
		-2.756	-0.0183356
		-1.69	-0.437905
[truncated: 214 more rows]

## Sheet: 3E
			Top 10 features
		Measured Noise (DM_YPD)	predicted DM
		3.414	2.69708
		1.207	0.225714
		-1.752	-0.474289
		0.599	-0.339233
		12.691	1.87277
		1.919	1.81194
		-0.432	1.57099
		-3.415	0.124149
		0.459	1.97253
		1.147	1.27149
		-0.432	-0.0195561
		6.561	1.08986
		1.31	3.61431
		-2.563	0.586694
		4.493	7.72795
		-2.015	3.83019
		-1.158	0.482181
		14.516	5.0732
		1.658	1.95817
		0.771	4.38002
		-0.467	3.86096
		4.212	0.494982
		0.077	0.147693
		5.223	1.92595
		5.834	0.928348
		-2.535	0.40678
		-0.596	0.280657
		-0.3	0.0482917
		2.246	0.354534
		-2.008	0.172301
		-0.666	-0.520254
		22.313	9.89451
		0.687	-0.14111
		-0.171	1.09286
		21.617	8.55489
		3.099	5.24899
		0.627	2.38742
		3.409	4.18941
		0.085	0.151864
		0.148	-0.069425
		-0.417	0.608431
		-1.156	-2.22088
		16.761	5.44931
		7.831	8.13557
		1.491	5.82127
		3.418	-0.00831642
		1.237	-0.882523
		-0.68	0.0683658
		-0.639	0.428159
		0.611	0.301555
		4.921	0.99466
		-2.412	-0.721398
		-0.813	0.0827396
		5.87	2.44927
		-1.345	0.599503
		1.431	-0.358587
		-0.83	-0.0879848
		0.356	1.96452
		-2.503	0.027607
		4.681	-0.431494
		2.816	0.35617
		-0.179	-0.164201
		-2.756	-0.344411
		-2.408	-0.431325
		0.136	0.109119
		-0.415	0.620081
		-1.003	-0.121332
		-3.524	1.06995
		3.436	1.38597
		0.99	-0.433238
		2.11	-0.0700633
		0.273	0.265938
		4.764	7.64875
		9.474	5.26901
		-1.663	1.16255
		-2.716	0.0340166
		0.998	-0.0208571
		0.729	0.827704
		1.602	2.1217
		-4.71	0.0617875
		1.968	0.101404
		1.72	-0.451696
		13.426	7.82321
		2.813	9.43269
		-0.75	1.15402
		1.841	0.829592
		-2.073	1.21879
		0.13	0.690675
		3.33	1.41874
		-0.858	1.11237
		-0.32	0.0197203
		18.888	9.25251
		-1.931	0.0424562
		-1.654	-0.773883
		-0.21	0.155421
		5.663	1.46911
		-0.092	0.158825
		1.862	0.294533
		0.724	2.91219
		-1.053	0.615461
		1.803	1.09171
		3.361	4.27407
		8.908	0.129293
		5.364	1.00638
		4.557	1.98435
		7.688	1.71771
		19.155	2.29178
		13.96	0.580989
		15.158	0.638416
		10.879	2.81073
		5.471	1.85955
		0.368	2.29569
		-0.522	0.0800653
		1.048	0.38409
		3.841	1.14272
		1.682	5.38517
		-0.369	4.96204
		7.086	5.57523
		15.04	8.8748
		-0.705	-0.186348
		3.348	0.673153
		-0.623	2.83302
		0.071	4.75987
		9.758	5.46057
		0.895	-0.0033628
		0.16	0.549022
		1.115	-0.8691
		1.779	0.0961925
		-2.346	-0.364511
		-1.472	1.3641
		-0.435	0.816305
		-1.532	0.167542
		-2.556	0.0625134
		-2.019	2.24415
		-2.623	-0.00360506
		-1.203	-0.0909814
		-0.701	-0.889785
		-0.438	0.365698
		-0.297	-0.318485
		-0.615	0.138898
		-0.466	-0.141093
		-1.711	1.04069
		0.074	0.456399
		0.444	-0.991576
		-1.123	-0.266097
		-0.215	0.606065
		1.885	0.509584
		-1.423	1.76419
		-0.403	-0.293518
		1.732	-0.46734
		0.744	0.892916
		-1.755	0.116583
		-0.911	3.42807
		-1.818	-0.492968
		-1.44	-1.08302
		-2.313	0.144169
		-2.385	0.64585
		-2.512	-0.161829
		-0.022	0.873728
		-2.175	2.59516
		1.028	1.27822
		1.671	-0.406446
		9.607	4.51321
		20.346	7.0372
		0.4	0.0259886
		-1.237	0.106372
		-0.691	0.361489
		4.705	0.131862
		0.534	0.65088
		-0.039	-0.222346
		-0.861	0.10074
		2.234	-0.184677
		0.48	0.65404
		2.95	0.0223406
		4.567	5.13827
		2.317	-0.0703229
		1.402	-1.08537
		-3.241	-0.917431
		0.346	0.363088
		3.835	5.25214
		-1.728	0.247089
		-1.742	-0.214871
		-1.531	0.152755
		-0.148	-0.238558
		1.152	-0.30815
		-0.88	-0.565401
		-1.016	0.921886
		1.142	-0.316562
		1.422	-0.260564
		0.076	-0.798671
		0.466	-0.17364
		-0.474	1.0571
		2.049	-0.260337
		-0.277	-0.105085
		0.709	0.153416
		2.623	-0.301133
		-0.786	1.54122
		8.779	4.17379
		1.659	0.0347052
		0.39	-0.478117
		-0.511	1.07486
		-0.83	1.59568
		0.354	0.343677
		5.807	5.88613
		-2.419	-0.240416
		-1.654	-0.441636
		0.365	-0.577355
		-1.1	0.391873
		0.427	0.147993
		-1.652	0.178521
		1.427	0.501391
		0.049	-0.125262
		3.56	4.40889
		2.493	0.236366
		0.05	0.833985
		-1.338	-0.23971
		0.189	1.48849
		0.969	0.294136
		-1.304	-0.120609
		-3.077	0.648788
		1.745	-0.436465
		-1.019	-0.671426
		-3.261	0.53538
		3.364	0.170242
		2.708	0.832747
		1.204	0.889057
		4.652	0.143523
		-1.625	1.81269
		4.132	0.171022
		1.546	-0.285351
		1.884	0.598517
		-2.16	3.1668
		13.084	1.51335
		2.739	2.16954
		5.882	1.56424
		2.168	4.15123
		4.587	1.7261
		0.032	-0.488896
		4.236	4.49808
		9.583	3.88033
		0.087	4.14302
		3.849	-0.037129
		4.12	1.38503
		2.406	-0.508583
		-0.076	0.62765
		2.992	4.82133
		9.536	-0.341195
		2.248	0.339883
		-1.197	4.27823
		-1.569	0.242826
		-0.224	-0.131901
		-0.461	0.00963325
		0.595	2.57205
		2.981	0.446377
		1.026	0.554371
		1.174	0.259725
		-1.286	0.0943287
		-0.45	-0.486246
		-1.102	-0.133836
		2.031	-0.0966697
		-0.727	-0.181995
		-1.59	0.114973
		-0.516	-0.470699
		22.726	9.27496
		1.108	0.224635
		7.206	6.96141
		0.164	-0.387206
		1.114	-0.109545
		-0.855	4.98105
		0.275	1.97228
		7.929	6.36869
		-0.803	1.11716
		7.973	0.637114
		2.447	0.903714
		0.825	0.487519
		-0.469	0.68934
		2.007	1.93634
		1.355	1.05367
		-1.991	0.323027
		-0.183	0.96365
		-0.065	0.700125
		-0.521	1.14132
		-2.038	0.191023
		2.565	0.485533
		-0.687	-0.751367
		5.828	-0.461274
		0.582	-0.398703
		12.466	7.89002
		-0.876	-0.360967
		0.655	-0.631101
		-0.879	3.48983
		-0.548	0.160197
		-2.422	0.780264
		3.204	2.71281
		3.187	-0.619528
		-2.727	1.98779
		3.656	6.90888
		-1.409	-0.751588
		-0.769	0.88663
		3.527	0.994325
		5.337	5.13281
		-0.468	-0.165676
		-2.566	0.311072
		2.02	0.907256
		-0.997	-0.151579
		-1.207	-0.672755
		1.146	-0.56961
		1.624	-0.00822852
		0.585	-0.429829
		0.265	0.838058
		-1.051	0.49579
		-1.877	2.24394
		0.229	0.462596
		-0.817	1.64477
		-0.092	4.49064
		-0.961	2.35975
		-2.511	-0.119692
		-1.749	0.00363497
		-1.075	0.387523
		-2.343	0.0372624
		1.844	0.731944
		-1.175	0.708921
		-0.509	-0.05784
		1.698	1.3435
		0.517	-0.0635316
		-0.901	-0.286194
		0.572	0.489236
		-0.176	-0.301834
		-0.069	0.591002
		1.074	6.31039
		2.776	-0.758919
		-0.636	0.165302
		2.226	-0.326851
		1.956	-0.456781
		-1.546	-0.232815
		-0.887	-0.319622
		-0.201	5.33706
		0.84	0.818054
		-1.609	0.670557
		9.892	3.40854
		-0.015	-0.520693
		0.668	-0.0469969
		2.758	0.443378
		10.258	2.03048
		-2.833	-0.0347149
		1.272	1.02693
		-1.296	0.604423
		0.434	0.04654
		22.915	8.15856
		0.257	5.40204
		-0.196	2.24309
		-0.62	0.259815
		-0.845	0.0272361
		0.325	0.217909
		-1.165	-0.240379
		-0.254	-0.391397
		12.928	2.33198
		-0.686	-0.18077
		-0.564	0.08574
		0.752	4.94075
		0.26	-0.331126
		0.05	2.30275
		-0.101	3.51844
		3.506	0.772324
		0.314	1.37817
		-1.097	2.86845
		-0.118	6.31187
		-0.798	1.63543
		0.394	1.33813
		0.599	1.21425
		-0.202	0.204962
		0.87	2.45839
		2.057	0.167747
		-0.449	-0.721629
		-1.655	-0.66309
		2.077	-0.414998
		-2.516	-0.165216
		-3.574	-0.663311
		-1.704	0.548067
		3.552	-0.247278
		0.188	-0.439079
		1.177	5.76483
		0.366	1.77046
		0.772	-0.185029
		-4.62	2.04217
		6.875	3.23436
		7.659	0.314458
		3.621	0.985424
		-1.58	-0.758919
		-1.575	-0.661557
		1.639	1.36033
		4.254	0.573558
		-0.709	4.53414
		-2.834	0.542974
		-2.431	0.587236
		4.24	6.38867
		0.856	-0.366671
		6.049	4.01573
		4.495	2.95348
		-0.089	-0.616435
		-0.059	0.308242
		1.551	0.531009
		-2.12	0.468892
		-1.123	-1.08697
		-0.626	0.347639
		-0.348	-0.643018
		3.053	0.426847
		1.631	0.972302
		3.24	1.77354
		0.705	0.478677
		2.986	1.20539
		3.741	3.3253
		5.418	6.28441
		14.023	3.35583
		-0.93	0.219509
		0.022	0.0817584
		-1.307	1.86398
		-1.398	1.5836
		-0.978	0.185212
		-2.263	0.484637
		0.677	0.234444
		-0.371	4.83589
		1.529	0.451612
		-0.748	-0.349499
		-1.158	0.889343
		-1.702	-1.32966
		-1.066	0.403167
		-1.427	-0.554862
		-0.884	-0.155649
		-1.16	0.0794375
		-1.491	-0.462308
		-1.97	-0.105503
		6.072	6.38044
		6.298	6.1137
		11.025	7.12262
		-3.305	0.404405
		8.749	2.16465
		-1.437	0.0985092
		-1.451	-1.21005
		-0.739	-0.151237
		-0.2	-0.180841
		2.784	3.63747
		0.043	0.260369
		4.621	8.75964
		-1.077	-0.732587
		1.103	-0.287167
		-1.908	1.18605
		1.163	3.55721
		-1.976	0.975294
		-2.329	-0.302821
		-0.484	-0.45486
		1.254	-0.643801
		5.689	7.43444
		2.029	4.17314
		1.915	-0.389034
		-0.25	0.639989
		-2.913	-0.43654
		2.488	0.381838
		2.591	1.02315
		-1.447	2.80085
		4.94	1.52911
		-1.716	-0.255642
		0.652	-0.110675
		-2.006	3.434
		2.717	2.65151
		7.871	8.06037
		0.345	3.06364
		25.02	4.93682
		-1.183	0.100234
		-1.393	0.236851
		1.99	0.248524
		-0.903	-0.280621
		-1.887	3.4572
		-0.834	-0.476507
		1.106	2.74712
		14.298	16.3257
		12.277	6.6874
		4.487	1.41215
		-1.052	0.336824
		-0.043	1.35014
		2.236	5.09143
		-0.708	0.635575
		1.743	0.553781
		-2.137	-0.643914
		4.312	4.27242
		16.589	5.27707
		-2.78	0.589561
		-1.111	-0.164246
		-1.415	0.0893663
		-1.13	0.916007
		0.982	-0.135569
		1.003	1.51652
		-3.733	-1.30802
		1.64	-0.186014
		-0.6	0.0493185
		-0.875	0.231546
		-1.144	0.40654
		-1.722	0.549907
		6.382	0.944099
		-0.556	0.022096
		5.296	2.93163
		4.793	0.438212
		0.405	-0.0908663
		0.219	0.442743
		0.176	0.262584
		51.343	5.13041
		-0.411	2.02178
		0.082	0.925956
		-1.491	-0.142473
		3.5	5.25979
		3.827	3.76612
		2.341	-0.253089
		-0.578	3.80186
		3.82	-1.06202
		0.123	-0.135412
		2.888	2.22072
		2.242	2.60955
		-1.234	0.965729
		1.775	0.342286
		-1.559	0.60111
		-1.278	-0.108643
		-0.374	0.0154077
		0.482	0.898874
		-0.384	1.74145
		0.148	4.66326
		1.094	0.310821
		18.36	6.94444
		2.068	0.818482
		-4.85	0.0134151
		0.335	0.199782
		-0.817	5.65684
		-1.271	-0.451473
		-1.997	-0.0134726
		0.512	3.9605
		-0.074	3.00752
		-1.491	-0.312808
		7.956	8.85693
		7.467	4.47486
		9.658	6.64967
		-0.434	0.679863
		0.736	3.94715
		-1.629	2.7745
		-0.724	-0.461401
		-1.524	0.186321
		0.219	7.71323
		1.042	2.27221
		11.326	8.66522
		4.729	5.47855
		8.832	6.12594
		4.213	0.575063
		6.239	4.68982
		13.032	3.52679
		-1.392	0.894312
		2.765	0.690454
		-1.906	0.373805
		2.159	-0.583126
		1.176	0.225165
		0.152	-0.384227
		0.277	-0.354997
		1.215	0.127661
		-0.303	-0.420024
		7.953	0.318728
		3.491	1.56305
		5.377	1.96293
		4.126	3.05944
		1.169	1.24239
		-0.305	1.46742
		2.537	0.781078
		1.306	1.29615
		1.118	0.274473
		1.453	3.15156
		8.46	0.235221
		1.849	1.04499
		1.355	0.212564
		-0.348	-0.824803
		-2.219	-0.284746
		-0.519	0.0864023
		7.112	1.36088
		0.691	0.321405
		-2.691	0.0228414
		3.943	1.66813
		-0.592	-0.122354
		1.427	-0.982262
		1.759	3.31075
		3.604	7.08152
		-0.824	0.135231
		-0.194	-0.179239
		3.228	1.41252
		-0.282	1.90626
		6.216	-0.477529
		1.331	0.212833
		-1.607	0.19996
		0.794	-0.242746
		0.247	-0.138095
		1.94	-0.0750108
		-0.625	2.70762
		1.518	4.32646
		-0.501	0.44283
		0.779	0.0190572
		-0.677	-0.122801
		-2.734	0.365287
		-0.555	-0.23662
		-0.161	0.21242
		6.73	0.919499
		-0.557	3.69988
		0.282	3.13093
		-1.405	-0.0514
		1.547	-0.238714
		-1.467	1.06129
		2.261	-0.846001
		12.198	0.961144
		1.585	0.931587
		3.902	1.70829
		-0.765	-0.253483
		0.821	-0.0109852
		-1.696	0.167252
		5.7	-0.0997238
		2.034	-0.183542
		2.158	1.63577
		1.89	1.74871
		-0.112	2.00614
		-1.023	0.633591
		3.918	-0.146317
		-2.072	0.230921
		-0.777	-0.545199
		-0.179	-0.44804
		0.766	-2.24261
		-0.061	-0.801697
		8.836	5.27732
		1.679	2.80043
		1.614	1.24192
		0.115	0.0454263
		4.189	-0.856974
		-0.328	1.15361
		-2.095	-0.0154561
		-0.19	0.41888
		3.226	0.845546
		-0.638	3.9626
		-0.37	0.241125
		3.836	-0.387412
		5.358	3.57753
		-0.747	-0.389469
		-1.192	1.16787
		-0.433	-0.843413
		-1.786	1.35039
		0.353	0.117316
		-0.138	1.35437
		-1.558	0.157466
		3.565	5.86114
		2.526	0.703199
		4.941	3.16794
		3.861	6.3097
		1.019	6.59111
		4.402	1.10008
		5.429	4.70703
		4.222	6.42455
		0.79	0.665404
		0.999	0.422203
		0.027	0.515742
		-0.96	0.60145
		0.052	-0.588121
		3.287	1.4298
		0.072	-0.000415807
		-0.855	-0.38899
		3.145	0.833729
		1.048	0.0367421
		-0.128	2.25279
		2.05	0.199595
		-0.272	0.713432
		-2.789	0.79931
		0.47	0.230527
		1.818	-0.072807
		1.311	-0.574715
		-1.087	-0.221656
		3.85	0.566906
		13.737	6.028
		10.712	7.78016
		1.251	0.474236
		7.671	1.96498
		-0.765	-0.71811
		1.217	0.338222
		-0.661	-0.624866
		0.287	0.0866707
		5.4	-0.764459
		1.353	-0.261347
		-2.012	0.489119
		0.093	4.51317
		-0.846	0.0360797
		-0.632	-0.394765
		0.567	0.155257
		0.097	1.79583
		-0.867	-0.328866
		14.581	6.84964
		0.596	-0.365407
		0.51	-0.194205
		-0.13	-0.545386
		0.345	0.200307
		1.44	0.181014
		1.078	0.179274
		-1.155	1.57773
		3.25	1.16788
		4.303	1.48334
		3.388	-0.00993841
		1.931	-0.558523
		-0.37	-0.556091
		2.124	1.75195
		0.087	0.143927
		0.161	-0.122439
		1.691	2.78724
		-2.121	-0.238892
		-1.538	-0.418168
		0.039	-0.306715
		-0.737	0.326647
		-0.422	-0.261143
		2.47	0.297356
		0.407	-0.225253
		-0.028	-0.523357
		0.85	-0.0184465
		-1.665	-0.257213
		-1.357	1.7177
		0.364	-0.236668
		-2.055	-0.685508
		0.615	0.548841
		0.004	0.411701
		4.465	5.32245
		0.474	-0.175068
		0.768	-0.218276
		-0.428	0.228943
		1.288	2.79795
		0.751	-0.0352894
		1.801	0.370412
		-1.028	-0.39221
		2.625	2.09822
		2.227	0.553148
		4.136	0.294419
		1.792	-0.0805789
		1.141	0.173817
		-0.645	-0.0164558
		-0.454	0.79303
		-0.857	-0.1594
		0.342	0.678399
		-0.075	-0.19747
		0.203	0.992434
		0.503	0.128387
		3.631	-1.05674
		2.045	1.21092
		1.363	0.955533
		0.368	0.686498
		0.024	0.697932
		0.571	-0.343803
		5.596	1.00518
		-0.621	-0.292263
		1.683	1.9308
		5.103	0.184401
		-0.291	0.503102
		0.012	-0.931423
		-0.326	0.386956
		3.029	0.967853
		2.601	0.449552
		0.021	1.10848
		2.2	0.199768
		-0.29	1.06915
		2.295	-0.555745
		0.115	-0.378914
		-2.06	1.68851
		2.256	5.72997
		-2.317	-0.043625
		-1.908	-0.604299
		2.831	0.340619
		0.006	0.081328
		-0.636	-0.165252
		-3.108	3.1477
		0.045	-0.743878
		2.935	0.443809
		0.939	1.18197
		5.668	3.91932
		1.885	-0.35738
		6.495	0.748248
		4.739	5.26638
		-1.007	0.197523
		-1.67	-0.426121
		1.839	1.13721
		-1.188	-0.535234
		2.159	0.0275923
		-0.48	-0.0887228
		1.492	-0.237604
		-1.581	0.1665
		0.396	-0.497206
		-0.817	0.232816
		0.192	-0.461954
		-2.186	0.913592
		-1.478	1.41767
		-0.083	-0.149325
		6.197	-0.718351
		-0.563	0.284469
		-0.907	3.87058
		1.723	4.15551
		-0.947	6.1428
		-0.636	1.44149
		-1.592	0.219064
		-1.381	-0.388628
		3.643	4.1045
		6.015	3.36101
		-0.531	-0.314865
		3.621	0.967901
		2.327	0.313195
		1.257	-0.358415
		0.071	0.456286
		1.152	0.445224
		-1.195	-0.86215
		-0.724	0.588425
		-2.046	0.659522
		-0.516	-0.448101
		-1.509	-0.694645
		-0.292	-0.474839
		-0.883	0.194776
		0.657	1.0431
		-1.824	0.359946
		-1.081	1.16284
		-2.265	0.135226
		-0.215	1.21178
		-0.544	-0.220043
		0.297	-0.240162
		-2.577	1.11799
		3.864	0.441498
		-0.817	0.604937
		-1.33	-0.270306
		2.269	1.14062
		-1.475	1.08452
		-1.119	1.31606
		0.828	-0.0775686
		-1.909	0.824347
		-1.156	0.422247
		1.178	0.196765
		1.339	1.37421
		-0.565	1.39141
		-1.679	0.357858
		-0.096	0.139014
		30.172	1.13677
		1.66	-0.520693
		-1.507	-0.41675
		-0.976	1.33724
		-0.674	0.157182
		0.407	0.0941848
		0.327	0.277336
		-1.593	0.492546
		-3.308	-0.232928
		-1.875	0.843978
		0.018	1.76995
		-0.599	1.335
		-1.414	0.52432
		-1.303	-0.64201
		1.476	-0.561742
		0.423	0.803705
		2.359	4.0998
		1.451	-0.0136803
		-1.438	0.000978622
		0.241	-0.477772
		1.602	0.305753
		-1.677	-0.48808
		-1.263	-0.746363
		-0.613	-0.812497
		-1.554	-0.583366
		0.285	-0.17096
		-0.925	-0.404959
		-0.254	-0.269257
		-0.501	-0.957856
		-1.245	-0.11247
		0.608	-0.675789
		-0.352	-0.286169
		-1.897	-0.448036
		-0.773	-1.04191
		-0.809	0.0309111
		6.212	8.18223
		2.349	1.82591
		-1.227	4.34032
		1.023	-0.19303
		8.828	0.336746
		6.93	1.60226
		-1.407	-0.164667
		0.353	0.185592
		2.088	1.91532
		-1.07	-0.48948
		-0.793	-0.0771831
		-1.188	-0.0883177
		-0.167	0.263756
		-2.823	-0.277718
		-2.074	0.303992
		0.349	5.16048
		6.786	2.62684
		-2.037	-0.19368
		-2.288	0.651612
		-0.721	-0.267114
		-1.285	-0.333597
		-0.132	-0.312704
		1.985	0.744048
		-0.264	0.334762
		0.124	-0.832767
		-1.298	0.542373
		11.589	4.06522
		0.188	-0.195071
		-1.839	-0.455744
		-0.274	-0.448036
		-2.627	-0.434145
		12.535	1.08797
		-0.683	0.314212
		16.886	0.748551
		6.227	-0.103543
		-0.393	5.52977
		18.853	4.2921
		0.129	-0.407868
		0.441	0.556262
		7.816	4.08083
		-0.449	3.63781
		0.731	4.5005
		-2.877	-0.705878
		-1.902	-0.421012
		-1.003	-0.648097
		1.754	0.036014
		-1.473	-0.321567
		0.231	0.499009
		1.256	-0.0197866
		-1.912	0.248538
		-0.509	-0.00696796
		1.563	0.597315
		1.487	0.08525
		0.153	2.34506
		0.932	3.45288
		-2.111	-0.320258
		1.872	2.37206
		-0.554	7.86595
		1.102	0.746248
		23.108	7.68157
		4.423	-1.0352
		9.143	7.37878
		4.649	0.825096
		-0.522	0.63732
		-0.045	-0.643801
		-1.429	0.693432
		-1.314	-0.428899
		4.993	4.23267
		0.578	-0.0914537
		0.481	0.458481
		0.628	4.49852
		26.443	6.99985
		-0.799	0.130268
		-2.005	0.463301
		0.582	-0.334185
		5.051	4.72168
		1.084	-0.116551
		-0.181	1.0526
		1.39	4.09592
		-2.057	4.20242
		-1.223	0.638862
		-2.75	0.913782
		5.614	0.0264155
		10.58	5.01134
		-0.066	-0.998256
		-2.186	-0.511121
		-0.059	0.0180883
		-0.923	-0.414191
		0.654	-0.281746
		-1.529	-0.403713
		0.81	1.06282
		-2.35	1.53396
		15.868	2.90301
		-1.8	1.10762
		-3.024	0.580699
		-1.442	0.166056
		-2.257	-0.00647015
		-0.648	-1.00995
		5.387	7.55732
		-0.568	0.588632
		-1.558	-1.23936
		25.777	-0.225007
		-3.355	2.85793
		-2.657	1.01507
		-3.345	-0.242913
		-1.068	0.321585
		3.349	8.36949
		-0.589	-0.36454
		-0.794	-0.0590134
		0.04	-0.126259
		0.065	-0.208519
		-0.654	0.33883
		1.784	0.0483494
		-0.748	-0.0117847
		-1.393	-0.246721
		-1.125	0.267549
		-1.553	-0.432636
		-2.341	-0.85218
		-2.461	0.514443
		10.159	6.8412
		17.49	4.409
		-1.282	-0.873515
		-2.943	-0.407228
		0.064	1.21043
		6.308	6.43111
		2.147	1.67139
		-2.799	-0.418275
		-3.115	1.2225
		0.143	0.401952
		-0.832	-0.738749
		-1.842	0.0235761
		-0.686	-0.0886245
		-2.597	1.07686
		-1.1	0.0614997
		-1.631	-0.210923
		-1.058	-0.237795
		-0.767	0.0871678
		-1.36	1.04542
		1.696	-0.227643
		0.483	0.208806
		3.876	0.740312
		-0.678	1.17164
		-1.071	1.28038
		-3.392	-0.0741066
		2.695	3.64641
		4.261	6.23061
		2.204	2.71245
		-0.6	3.15176
		2.99	1.51407
		3.515	0.969355
		6.818	4.93948
		7.238	1.67529
		2.163	1.78724
		8.864	1.94297
		-0.429	-0.9489
		0.659	2.45591
		2.081	0.57931
		5.24	0.609931
		1.732	-0.454514
		1.141	-0.596744
		0.209	-0.609555
		-1.234	0.123533
		1.538	0.828423
		3.418	-0.474743
		0.909	1.38707
		0.011	-0.117291
		1.293	0.725035
		0.563	-0.777007
		-1.056	0.273465
		-0.391	-0.179878
		-0.646	2.56013
		-0.066	-0.432228
		-1.03	0.0391126
		-0.884	-0.546398
		2.438	-0.532264
		-1.722	-0.801859
		8.916	-0.422139
		-2.851	0.171161
		0.588	-0.189104
		2.16	-0.554634
		-2.721	0.168362
		-0.079	-1.0289
		0.629	0.245605
		2.488	0.504894
		-0.891	0.455259
		-1.877	0.603942
		-2.621	-0.404409
		-0.485	0.872871
		0.691	2.24384
		-1.155	-0.426043
		-0.456	-0.0101183
		0.824	0.754414
		16.453	6.77619
		-2.273	-0.390946
		5.277	2.23954
		1.714	1.69938
		0.377	-0.48339
		1.216	-0.0879476
		1.832	-0.140315
		-0.816	0.259264
		-1.893	-0.409481
		0.946	0.114864
		23.443	4.90829
		-1.041	2.79935
		-0.413	3.163
		-0.421	0.0807028
		-0.608	0.255025
		-2.077	0.375636
		-1.312	4.19152
		-1.483	0.983132
		0.486	0.836646
		1.649	0.802663
		-1.28	0.669753
		-0.529	1.84352
		1.437	0.807265
		-0.305	0.462178
		1.377	-0.545999
		-1.454	-0.41598
		-1.189	-0.195855
		-2.266	0.603973
		-1.569	-1.11856
		0.379	0.364746
		1.626	-0.0486078
		1.146	-0.445819
		1.194	-0.71798
		5.549	-0.931602
		2.136	0.354358
		-0.841	-0.156183
		-0.417	0.598976
		2.477	-0.181727
		-1.391	1.12668
		-1.651	0.479209
		-2.996	1.0776
		-2.073	1.43465
		-0.597	0.807187
		-3.64	1.06593
		-1.73	1.92033
		-0.852	0.493329
		-2.312	1.32368
		-0.162	0.432871
		-2.023	1.24795
		2.296	0.581202
		-0.782	1.9438
		-2.656	1.90734
		-1.268	-0.025956
		-2.192	0.362774
		-1.587	0.799548
		-2.777	0.505737
		-2.709	1.07803
		-2.92	0.0657893
		-3.111	1.76115
		5.466	2.84644
		-0.918	1.06152
		-1.007	4.06291
		-1.725	2.66982
		-1.735	1.14671
		-3.136	1.10205
		5.437	4.71601
		-0.939	1.30047
		-1.966	0.616407
		0.154	1.01963
		-0.678	1.11707
		-2.833	0.92264
		-0.345	1.7578
		-1.4	2.40583
		-2.485	2.22901
		-2.655	1.84616
		-2.641	1.38176
		-1.822	1.61956
		-1.416	0.703497
		5.061	1.103
		-1.354	0.886129
		-2.441	2.14285
		-1.348	1.68577
		-1.578	2.04816
		-3.578	1.68819
		-0.611	2.12112
		0.405	3.05064
		0.627	0.140287
		-2.292	1.40284
		-1.024	0.727718
		8.371	1.11933
		0.5	0.75784
		-0.223	0.258226
		-2.846	0.243198
		0.039	1.13192
		-1.517	3.67675
		-1.393	-0.436977
		-0.167	3.54498
		-1.615	0.959711
		-1.445	0.260724
		-0.972	1.23039
		0.066	-0.705014
		-2.131	-0.583813
		-2.152	0.100277
		-1.197	-0.606547
		-2.322	0.237952
		-0.826	0.498024
		1.193	-0.155779
		8.023	-0.399533
		1.251	-0.779437
		0.702	0.212396
		-1.361	0.0888153
		-0.657	3.46549
		-1.157	1.464
		1.203	0.526491
		-2.428	0.26291
		-0.406	0.778928
		12.327	1.58879
		-2.307	1.50474
		2.227	0.655959
		-3.089	-0.450418
		-0.259	2.00654
		-2.15	0.916325
		-0.736	1.09871
		-0.415	1.08445
		-0.466	0.730998
		-0.423	0.43574
		-0.911	1.77727
		-3.148	2.20088
		-0.721	0.35646
		-2.659	1.72265
		-0.198	1.31876
		0.957	1.52805
		-0.264	-0.14861
		0.845	-0.100398
		-1.506	0.580894
		0.504	0.353465
		3.653	0.35468
		-2.257	1.495
		0.284	6.43944
		-0.269	1.92505
		-2.186	2.54955
		-2.485	0.281665
		-0.768	1.92193
		-2.448	1.41568
		-2.732	3.8106
		-0.891	2.04344
		-1.197	1.56493
		-1.116	0.930951
		-1.766	0.480434
		-0.829	0.694808
		0.281	1.25974
		-0.999	2.23357
		-2.341	0.0322645
		-2.481	0.156148
		4.337	1.42421
		-1.43	1.58482
		-2.015	-0.00409823
		0.709	-0.00398124
		-2.239	-0.0876136
		-2.896	-0.705691
		-0.865	1.35126
		-1.18	0.713489
		0.132	1.43907
		0.339	0.772689
		-1.279	-0.283493
		0.722	-0.411847
		0.162	-0.00194977
		1.623	0.469993
		1.429	0.537397
		3.258	0.9345
		-3.068	0.0935167
		-0.441	2.33773
		1.127	-0.326702
		0.298	0.437129
		-1.144	0.440718
		-1.049	-0.212088
		-2.062	-0.166238
		0.793	0.329938
		1.664	-0.284196
		0.659	-0.675444
		2.73	-0.0878457
		-1.968	0.35754
		0.585	0.51746
		0.812	-0.201682
		1.771	0.306687
		3.988	0.950948
		1.58	-0.0354713
		1.323	3.1383
		-1.218	0.092658
		0.414	-0.0856547
		-0.249	-0.400107
		-1.786	-0.301633
		1.104	0.00686784
		-2.703	-0.569649
		-1.462	0.812938
		2.537	-0.141505
		8.571	-0.147996
		4.15	-0.0962216
		-0.365	1.69882
		-0.878	-0.161714
		3.318	-0.0791109
		1.688	-0.508921
		-1.58	0.309973
		1.63	0.944666
		-2.826	-0.970652
		-0.829	1.88453
		-0.888	3.38106
		6.907	4.67848
		4.224	5.1325
		0.419	2.96218
		-1.283	0.00280798
		0.54	-0.0942739
		0.373	1.19681
		-1.252	-0.0947316
		-1.504	1.08256
		-1.598	1.30034
		0.049	-1.06305
		0.627	-0.121792
		-1.281	0.690865
		-2.6	0.226267
		-0.604	0.491475
		1.776	2.39401
		1.967	2.75484
		-0.312	0.268019
		-0.178	6.47008
		5.463	3.11645
		3.697	1.87098
		1.742	-0.421184
		-0.544	1.08135
		1.827	4.83284
		-1.063	-0.0742885
		1.723	0.758782
		-2.683	0.498725
		1.388	-0.384812
		1.407	-0.294295
		-0.662	-0.69188
		-1.018	-1.24927
		-3.072	1.0234
		-0.646	0.0165355
		-2.97	-0.00967765
		-2.684	-0.0515283
		-1.893	0.842678
		0.041	-0.0413263
		2.724	-0.672435
		0.648	-0.490596
		-1.577	-0.795722
		-1.901	-0.625832
		-2.028	0.565657
		2.274	-0.395168
		-1.999	1.66383
		-0.456	-0.48127
		-2.099	1.58133
		-0.046	1.23498
		10.152	4.80609
		0.667	-0.437794
		1.601	0.338613
		-0.685	0.105475
		0.645	0.0886465
		0.083	-0.411963
		0.147	-0.0982172
		-4.488	0.264872
		0.861	0.839239
		-1.249	-0.28599
		9.108	0.679667
		-0.605	0.321458
		-2.462	0.21121
		-0.341	-0.00182681
		0.727	0.645511
		-4.006	-0.0970868
		-0.277	0.408633
		2.801	-0.623093
		-1.275	-0.28769
		0.776	-0.136547
		-0.125	-0.372983
		-1.205	-0.602606
		0.365	-0.00450108
		-1.739	0.286006
		2.637	-0.466294
		0.222	4.52659
		-0.438	0.23582
		0.253	1.36508
		-1.787	2.17934
		-2.009	-0.215152
		1.084	-0.360645
		-0.515	1.4276
		-1.62	0.0225825
		0.15	5.78916
		-0.518	2.99768
		25	5.15496
		1.361	-0.780775
		2.671	0.720272
		0.471	-0.402888
		-0.624	0.88592
		0.827	-0.166277
		-1.495	-0.356413
		-0.658	4.02131
		0.603	-0.276686
		-1.448	0.0055968
		3.233	0.0458442
		-1.297	0.36903
		-2.183	0.112147
		0.563	-0.231584
		-1.74	0.124268
		-0.325	4.07644
		-1.601	-0.366187
		-2.493	0.542985
		-1.373	6.56534
		-1.153	2.91803
		0.023	0.503801
		-1.763	-0.257317
		-2.312	-0.472219
		1.286	0.551315
		-1.814	-0.615247
		3.394	-0.197484
		2.304	-0.130529
		-2.673	0.785663
		-0.813	-0.171139
		2.374	-0.154921
		-1.018	-0.301484
		0.931	3.6585
		0.835	0.477132
		1.84	0.776979
		-1.139	-0.185147
		3.291	-0.485963
		-0.194	0.546575
		-0.491	0.410822
		1.17	4.7414
		1.169	-0.182902
		3.486	5.12081
		7.219	3.94634
		-0.554	0.765659
		-1.759	-0.0723994
		-3.927	0.83262
		-0.754	0.933719
		5.826	0.559087
		-0.496	-0.463703
		-0.256	-0.212516
		0.107	1.27564
		-0.846	0.162027
		3.394	-0.160973
		2.771	0.53803
		-0.483	0.745361
		1.07	0.557492
		-3.174	0.0243646
		5.666	11.6005
		0.627	-0.164139
		-0.491	0.0434122
		0.006	-0.45523
		-0.642	-0.632687
		0.468	0.907313
		1.278	-0.176904
		2.778	-0.529767
		-1.237	-0.0758791
		-0.715	-0.501824
		0.105	0.677434
		2.461	3.05984
		-1.04	-0.0252611
		0.378	0.0656901
		-0.65	0.844319
		-2.028	-0.504206
		-2.084	-0.229376
		-1.85	0.719774
		-0.143	1.37027
		-1.915	0.258274
		-2.236	0.338683
		1.772	-0.509296
		13.097	3.74501
		2.715	1.9165
		28.769	6.14667
		-1.173	0.272574
		2.446	-0.20705
		5.971	10.7125
		0.669	0.597546
		3.937	-0.349701
		-0.177	2.41107
		-2.423	0.0580113
		-1.748	0.0919573
		-1.387	0.113872
		-0.379	0.472599
		-0.034	-0.239533
		-0.994	4.40213
		1.89	2.50304
		-0.907	0.271381
		-0.391	0.886879
		6.661	4.66545
		-0.626	0.36729
		-0.521	0.89265
		1.35	0.138884
		1.072	2.20952
		3.611	-0.0773227
		12.266	6.57128
		1.969	-0.322885
		1.085	1.84618
		2.317	0.244414
		0.58	0.286677
		-2.716	-0.284678
		-2.762	0.024191
		-0.377	-0.0997379
		-0.983	-0.648111
		-0.284	0.479156
		1.401	0.299522
		-0.236	5.93652
		-1.413	-0.563253
		-2.378	0.24888
		0.603	4.10398
		0.388	4.04461
		0.773	2.12039
		-0.04	1.51665
		5.614	6.92868
		0.113	-0.0356453
		-2.955	10.7829
		-0.511	-0.470365
		-1.758	-0.196588
		0.274	-0.0470509
		0.72	0.710723
		-1.639	-0.398345
		3.814	0.412265
		3.956	0.0128993
		-1.163	0.229812
		2.962	0.17475
		1.062	1.78421
		-0.795	0.747955
		-0.402	-0.241631
		22.17	7.37113
		11.149	4.47091
		0.292	6.10961
		-1.852	-0.309671
		-0.748	4.61048
		0.934	2.25541
		0.412	-0.230679
		-2.125	-0.688922
		-2.449	-0.167388
		12.055	3.42586
		8.277	2.4828
		-1.991	-0.10527
		-1.943	0.160543
		-2.24	1.14258
		-2.03	-0.389822
		-1.052	-0.131263
		-1.285	0.00250275
		-0.929	2.36296
		-1.761	0.647619
		-0.6	-0.595095
		61.049	0.497582
		1.743	0.746197
		-0.159	2.18637
		0.837	-0.415098
		13.471	17.297
		-1.538	-0.0882396
		-2.541	0.669375
		17.69	2.96329
		1.019	0.944377
		5.434	2.61176
		2.463	0.439689
		5.45	-0.0370605
		4.019	2.06275
		0.893	0.222641
		0.715	0.339447
		-4.559	-0.28476
		0.337	-0.339848
		-0.179	2.98938
		-2.478	-0.120299
		-0.669	3.49011
		1.702	0.800652
		-0.357	1.22741
		-2.328	0.164777
		-0.386	0.811755
		10.898	3.87183
		9.521	7.94397
		5.042	3.50697
		11.453	2.53928
		6.579	7.03353
		9.966	3.86337
		1.954	2.45688
		0.078	-0.108196
		0.29	1.07384
		0.42	-0.0109108
		-0.748	0.219528
		1.947	-0.28256
		2.128	2.55793
		0.61	-0.0817692
		-1.568	-0.291684
		0.082	0.341645
		-0.422	0.312976
		3.994	1.41931
		0.214	-0.00442259
		-0.923	0.580055
		0.052	0.315987
		0.39	-0.149594
		0.244	0.557533
		4.046	4.54269
		-0.098	4.11544
		11.399	6.09176
		-0.057	7.75406
		-1.736	0.612489
		19.405	6.69334
		-0.542	0.190615
		0.183	1.03206
		2.408	1.1877
		0.997	0.928598
		2.921	0.591624
		0.001	-0.127935
		1.556	2.94256
		-3.32	0.680488
		1.669	0.723012
		-2.369	-0.385169
		0.209	0.322255
		-1.304	0.178475
		-0.119	0.15932
		-1.347	1.85914
		0.297	1.25741
		3.911	-0.38805
		-0.712	-0.193477
		-0.517	-0.567699
		0.991	0.447995
		-2.871	-0.0205625
		1.672	-0.0952582
		-1.249	0.167518
		-0.846	-0.89515
		-0.253	2.90675
		11.836	2.22848
		0.378	5.57109
		0.439	-0.103832
		7.771	4.97598
		7.524	2.61787
		6.34	2.30569
		-2.872	0.158458
		0.954	-0.225714
		-0.53	1.75247
		-0.908	-0.576518
		-1.361	0.00278961
		1.216	0.781997
		-2.366	0.782573
		0.851	0.342643
		2.135	-0.778406
		-1.466	0.673456
		0.016	1.3824
		2.249	1.22305
		-0.09	0.45767
		0.764	0.485246
		5.756	0.518047
		0.241	0.608928
		-2.536	-0.338871
		-1.09	-0.166884
		-0.89	-0.229623
		-0.33	0.0722702
		-1.637	0.195942
		-0.323	1.54219
		-0.137	-0.167848
		-1.464	5.77283
		0.413	0.819914
		-1.874	-0.399609
		-0.053	-0.700532
		-1.923	0.229897
		-0.585	-0.204407
		2.82	-0.00120936
		2.761	2.09962
		-2.928	-0.166863
		2.521	7.15594
		-1.123	-0.115673
		-0.079	0.137652
		-2.399	-0.921345
		-2.144	0.417787
		-1.082	0.26438
		-1.669	-0.0806758
		-2.914	0.102426
		-2.44	0.893905
		-3.049	1.24538
		-1.364	0.518341
		1.075	0.419765
		0.284	-0.788783
		2.24	-0.867001
		-1.771	-0.118067
		1.775	-0.45569
		-0.55	0.656401
		-0.627	-0.676929
		-1.513	-0.0190605
		1.005	-1.13637
		-2.756	-0.389369
		-1.69	-0.121177
		0.888	0.84179
		2.165	-0.367998
		2.85	-0.868929
		-0.497	-0.151586
		0.293	-0.413116
		-0.089	-0.120585
		-2.063	3.63406
		2.375	0.541769
		-1.042	-0.311038
		3.196	3.17888
		1.613	0.686066
		0.736	0.785165
		-0.538	-0.710559
		-0.327	6.04528
		-2.027	0.696203
		0.324	-0.052021
		-1.576	0.963952
		2.407	2.28544
		7.735	8.18857
		-0.72	2.83869
		-0.161	0.478344
		-0.311	-0.845312
		2.718	0.737256
		-2.867	0.753362
		-0.7	-0.33183
		-1.961	0.241189
		0.311	4.7348
		-1.153	1.38398
		-0.696	4.96326
		0.652	-0.316549
		1.192	2.20388
		0.024	2.2028
		2.003	-0.0405971
		1.342	-0.282954
		-0.23	-0.15238
		0.306	7.1187
		-0.606	-0.0986115
		-2.589	0.518806
		2.834	0.389516
		1.031	0.667686
		-1.331	0.61409
		0.775	-0.230193
		1.452	0.199249
		-0.561	2.50401
		-2.26	1.08792
		11.612	6.52083
		-0.959	0.188954
		1.826	-0.264958
		2.031	1.7556
		-1.442	1.05939
		-2.692	-0.0244907
		3.787	1.87334
		4.113	0.712916
		4.256	0.895962
		0.766	-0.670594
		-2.478	-0.462157
		-0.036	-0.167656
		-0.137	0.101675
		1.69	2.17679
		0.828	0.550795
		2.248	0.305645
		-0.641	0.387534
		4.538	-1.23529
		4.425	5.4905
		0.022	-0.132021
		4.436	1.44798
		0.741	-0.76193
		-1.965	-0.563948
		-1.441	-0.489165
		-1.144	0.219492
		-0.935	0.0870419
		-0.781	1.49699
		2.678	3.53517
		-0.539	-0.140081
		-1.667	-1.13838
		2.029	-0.920689
		18.707	5.77556
		4.971	0.172269
		0.043	0.153681
		2.556	0.846669
		-1.558	-0.241277
		1.169	0.115537
		-2.458	1.28666
		-1.535	-0.633317
		-0.314	1.01403
		-0.038	0.0173779
		1.56	0.595906
		-4.162	-0.294893
		-0.303	0.667615
		-0.443	0.875643
		-1.254	-0.156138
		-0.708	0.134782
		-0.712	-0.0842552
		2.029	2.03009
		0.813	0.0757049
		3.859	4.70031
		-0.731	-0.277213
		-0.708	-0.379015
		0.028	-0.495583
		-0.184	0.365138
		-0.352	0.204157
		-0.458	-0.0734434
		1.591	1.0901
		10.404	0.0573182
		2.33	3.87029
		3.669	0.379257
		4.658	-0.00318319
		2.134	0.696054
		3.866	-0.104667
		5.157	4.26033
		1.662	2.14192
		1.013	-0.560084
		8.501	1.61528
		4.344	0.152008
		0.417	-0.423314
		-1.324	3.63364
		-1.438	0.587248
		3.609	5.31385
		-1.624	0.117251
		-0.789	0.125874
		3.489	-0.387309
		3.424	1.57741
		-1.416	0.9687
		-1.371	-0.148329
		-1.114	1.13898
		-0.206	2.97867
		-1.504	-0.495097
		4.241	2.31916
		-1.529	0.593174
		3.852	4.24095
		-0.898	3.68807
		-1.546	0.18997
		-0.182	-1.03465
		0.65	-0.679207
		-2.776	-1.41452
		2.148	0.178277
		-0.916	-0.583124
		-2.555	0.0327156
		-2.389	-0.0370605
		0.06	-0.744976
		-1.183	-0.451403
		-0.986	0.470096
		0.648	-0.246713
		22.214	12.5705
		-2.952	-1.1659
		0.205	1.76308
		0.568	-0.422407
		0.202	0.901091
		2.936	-0.155292
		-0.299	0.368676
		-0.048	5.38563
		-0.645	0.178241
		9.991	0.559337
		2.676	2.22605
		-1.508	1.41707
		1.644	4.85161
