# Supplementary material for: Transcription factor binding process is the primary driver of noise in gene expression
Source: PLoS Genet. 2022 Dec 12;18(12):e1010535. doi: 10.1371/journal.pgen.1010535 (PMC9779669; doi:10.1371/journal.pgen.1010535)
Supplement: S1 Source Data — Figure1.xlsx–Source data for Fig 1; Figure2.xlsx–Source data for Fig 2; Figure3.xlsx–Source data for Fig 3; Figure4.xlsx–Source data for Fig 4; Figure5.xlsx–Source data for Fig 5; Figure7.xlsx–Source data for Fig 7. (ZIP) [file pgen.1010535.s013.zip › Source_data_final/Figure4.xlsx]

## Sheet: 4A
	Fraction of variation explained
		mRNA noise			protein noise
		Mean	Sd		Mean	Sd
	TF_binding	0.26	0.01		0.3	0.02
	TATAbox+PromNucOcc+Histone_Mods+TF_binding	0.38	0.02		0.37	0.02
	TATAbox+PromNucOcc+Histone_Mods+TF_binding+mRNAprop	0.42	0.01		0.38	0.02
	All features excluding post-translational modifications (PTMs)	0.4	0.03		0.4	0.02
	All features including PTMs	0.46	0.02		0.47	0.02

## Sheet: 4B
	predicted R2
		mRNA noise			protein noise
		Mean	Sd		Mean	Sd
	TF_binding	0.23	0.06		0.23	0.12
	TATAbox+PromNucOcc+Histone_Mods+TF_binding	0.32	0.09		0.27	0.1
	TATAbox+PromNucOcc+Histone_Mods+TF_binding+mRNAprop	0.33	0.1		0.31	0.09
	All features excluding post-translational modifications (PTMs)	0.39	0.1		0.33	0.09
	All features including PTMs	0.31	0.24		0.36	0.11
