# Supplementary material for: Transcription factor binding process is the primary driver of noise in gene expression
Source: PLoS Genet. 2022 Dec 12;18(12):e1010535. doi: 10.1371/journal.pgen.1010535 (PMC9779669; doi:10.1371/journal.pgen.1010535)
Supplement: S1 Source Data — Figure1.xlsx–Source data for Fig 1; Figure2.xlsx–Source data for Fig 2; Figure3.xlsx–Source data for Fig 3; Figure4.xlsx–Source data for Fig 4; Figure5.xlsx–Source data for Fig 5; Figure7.xlsx–Source data for Fig 7. (ZIP) [file pgen.1010535.s013.zip › Source_data_final/Figure5.xlsx]

## Sheet: 5A
	Noise (DM_YPD)	Num_RegTF
	3.919	0
	7.914	0
	3.414	52
	11.731	0
	1.207	26
	-0.651	0
	-1.752	12
	0.599	18
	12.691	46
	1.919	37
	-0.432	43
	-3.415	24
	0.459	46
	1.147	35
	-0.432	16
	8.338	45
	6.561	34
	1.31	36
	-2.563	26
	-1.566	35
	2.004	51
	4.493	48
	-2.015	35
	-1.158	35
	14.516	51
	1.658	17
	0.771	35
	-0.467	32
	4.212	28
	0.077	20
	5.223	44
	5.834	33
	0.59	41
	-2.535	26
	-0.596	24
	-0.3	17
	2.246	22
	-2.008	19
	-0.666	15
	22.313	85
	0.687	14
	-0.171	37
	21.617	55
	3.099	40
	0.627	37
	3.409	38
	-1.007	50
	-0.149	13
	0.035	17
	4.057	36
	-0.604	31
	-0.819	25
	0.085	27
	0.148	16
	-0.417	26
	-1.156	21
	0.275	46
	16.761	48
	7.831	69
	1.491	51
	1.864	19
	3.418	16
	1.237	7
	-0.68	14
	-0.639	20
	0.611	24
	4.921	37
	-2.412	18
	-0.813	26
	-0.27	0
	5.87	48
	-1.345	25
	1.431	17
	-0.83	18
	0.356	37
	-2.503	16
	4.681	18
	2.816	26
	-0.179	14
	-2.756	14
	-2.408	14
	0.136	27
	-0.415	29
	-1.003	21
	-3.524	31
	-2.949	0
	3.436	31
	0.99	13
	2.11	25
	0.273	20
	4.764	74
	9.474	38
	-0.806	24
	-1.663	34
	-2.716	24
	0.998	14
	0.729	29
	1.602	51
	-4.71	21
	1.968	19
	1.72	15
	13.426	76
	2.813	82
	2.504	49
	-0.75	29
	1.841	25
	-2.073	31
	0.13	25
	3.33	32
	-0.858	34
	-0.32	26
	18.888	70
	-1.931	17
	-1.654	12
	-2.191	0
	-0.21	22
	5.663	38
	-0.691	24
	-0.092	18
	1.862	15
	0.724	31
	-1.053	33
	1.803	37
	-1.919	20
	0.111	24
	3.361	45
	8.908	22
	5.364	36
	4.557	49
	7.688	30
	3.64	56
	2.468	54
	19.155	46
	13.96	25
	15.158	31
	10.879	45
	5.471	39
	0.368	47
	-0.522	26
	-2.361	18
	1.819	24
	1.048	26
	3.841	38
	1.682	38
	-0.369	41
	7.086	77
	15.04	110
	-1.879	28
	-0.705	15
	3.348	33
	-0.623	24
	0.071	34
	9.758	37
	0.895	20
	0.16	22
	-2.371	16
	1.115	17
	1.571	35
	1.779	20
	-2.346	16
	-1.472	40
	-0.435	28
	-2.093	19
	-1.532	19
	0.778	22
	2.364	0
	-2.556	19
	-2.019	40
	-1.764	22
	-2.623	19
	-1.203	25
	-0.982	17
	-0.701	11
	0.815	0
	-0.438	25
	-0.297	18
	-0.615	24
	-0.466	22
	-1.711	38
	0.074	23
	3.787	13
	0.444	9
	-1.123	23
	-0.215	29
	1.885	21
	-1.423	38
	-0.403	13
	1.732	17
	0.744	28
	-1.755	22
	-0.65	14
	-0.911	27
	-1.818	14
	-3.151	21
	0.122	23
	0.188	17
	4.188	19
	-1.44	13
	-2.313	20
	-2.385	34
	-2.512	23
	-0.022	35
	-2.175	16
	1.028	37
	1.671	13
	9.607	41
	20.346	58
	0.4	19
	-1.237	19
	-0.691	23
	4.705	26
	0.534	30
	-0.039	17
	-0.861	21
	2.234	17
	0.48	25
	2.95	22
	-1.433	20
	4.567	47
	-2.052	36
	2.317	17
	1.402	14
	-3.241	9
	0.346	25
	3.835	36
	-1.762	0
	-1.728	22
	-1.742	19
	-1.531	30
	-0.148	17
	1.152	21
	-0.88	18
	-1.016	28
	4.726	0
	1.142	18
	1.422	18
	0.076	14
	2.79	0
	0.466	17
	-0.474	31
	2.049	14
	-0.277	16
	0.709	19
	2.623	22
	-2.574	17
	-0.786	41
	8.779	51
	1.659	19
	0.39	19
	-0.511	34
	-0.83	46
	-1	23
	1.314	19
	0.354	26
	1.031	22
	0.223	20
	5.807	61
	-2.419	19
	-1.654	17
	0.365	13
	-1.1	32
	0.427	25
	-1.652	26
	1.427	27
	0.049	24
	3.56	43
	2.493	28
	0.05	32
	-1.338	16
	0.189	31
	1.708	25
	2.426	14
	0.969	19
	-1.304	19
	-3.077	29
	1.745	10
	-1.019	13
	-3.261	28
	3.364	22
	2.708	26
	1.204	38
	4.652	26
	-1.625	44
	4.132	26
	1.546	20
	1.884	26
	-2.16	54
	-1.665	24
	-1.633	24
	13.084	37
	2.739	51
	5.882	41
	2.168	63
	4.587	48
	0.032	12
	4.236	40
	9.583	32
	0.087	33
	3.849	15
	4.12	41
	2.406	11
	-0.076	29
	2.992	44
	9.536	17
	2.248	21
	-1.197	78
	-1.569	22
	-0.224	20
	3.144	51
	-0.461	20
	0.595	48
	-0.635	22
	2.981	25
	1.026	30
	1.174	24
	-1.286	17
	-0.45	16
	-1.102	19
	2.031	25
	-0.727	18
	-1.141	0
	0.123	39
	-1.59	20
	-0.516	18
	0.919	18
	22.726	75
	2.887	52
	1.108	23
	7.206	69
	0.164	12
	1.114	21
	-0.855	51
	0.275	44
	7.929	57
	-0.803	26
	0.124	6
	7.973	29
	2.447	38
	1.737	11
	0.825	35
	-0.469	31
	2.007	46
	1.355	32
	-1.991	24
	-0.183	45
	-0.065	31
	-0.521	37
	-2.038	26
	2.565	33
	-0.687	14
	5.828	14
	0.582	15
	12.466	66
	-0.876	22
	0.655	14
	-0.759	12
	-0.879	23
	-0.83	22
	-0.548	29
	-2.422	20
	3.204	53
	0.655	18
	3.187	14
	-2.727	48
	3.656	53
	-1.409	16
	-0.769	30
	3.527	24
	5.337	45
	1.068	13
	-0.468	14
	-0.393	14
	-2.566	17
	2.02	25
	-0.997	19
	-1.207	8
	1.146	13
	1.624	21
	-0.844	28
	0.585	19
	0.265	29
	-2.265	13
	-1.051	25
	-1.877	41
	0.229	18
	-0.817	37
	-0.442	17
	-0.092	48
	-0.961	54
	-2.511	16
	-1.749	27
	-1.075	23
	4.642	33
	-1.096	26
	-2.343	20
	-0.79	24
	1.844	31
	-1.175	26
	-0.509	20
	1.698	31
	0.517	20
	4.614	0
	-0.901	16
	0.572	27
	-0.176	14
	1.555	0
	-0.069	28
	1.074	49
	1.512	23
	2.776	13
	-1.18	14
	1.992	20
	-0.636	19
	2.226	15
	1.956	20
	-1.546	29
	-0.887	18
	-0.201	48
	1.357	16
	0.84	27
	3.64	23
	-1.609	36
	9.892	59
	-0.015	12
	0.668	23
	-1.537	15
	-1.511	9
	0.25	27
	2.758	29
	10.258	39
	-2.833	16
	1.272	34
	-1.296	32
	-0.106	23
	0.434	22
	22.915	55
	0.257	52
	-0.196	37
	-0.62	17
	-0.845	18
	0.325	22
	-1.165	16
	-2.453	0
	-0.254	17
	12.928	48
	-0.686	19
	-0.564	28
	0.752	44
	0.26	20
	0.05	48
	-0.101	30
	3.506	28
	0.314	38
	-1.097	52
	1.426	31
	-0.118	53
	-0.798	42
	0.394	38
	0.599	38
	-0.202	22
	0.87	46
	2.647	39
	-2.55	11
	2.057	21
	-0.449	12
	-1.655	18
	2.077	14
	-2.516	21
	-3.574	16
	-1.704	30
	3.552	19
	9.524	29
	5.894	25
	0.188	16
	0.029	46
	1.177	53
	0.366	32
	0.772	11
	-4.62	14
	6.875	59
	7.659	23
	3.621	37
	-1.58	13
	-1.575	13
	1.639	31
	4.254	29
	-0.709	42
	-0.166	40
	-2.834	24
	-2.431	30
	4.24	48
	3.663	18
	-1.904	0
	0.856	14
	-0.678	52
	6.049	58
	4.495	47
	-0.089	15
	-0.059	19
	1.551	34
	1.599	14
	6.639	0
	2.542	0
	10.538	45
	1.01	0
	6.145	0
	-1.541	0
	0.555	0
	0.936	0
	-0.43	0
	0.059	16
	-0.168	0
	1.912	19
	-0.588	18
	-2.12	27
	-1.123	15
	-0.626	32
	-0.348	14
	-1.071	19
	3.759	0
	0.537	25
	3.053	25
	1.631	34
	3.24	41
	0.705	23
	2.986	28
	3.741	46
	5.418	44
	14.023	31
	-0.93	17
	0.022	16
	-1.307	36
	-1.398	42
	-0.978	19
	-2.263	26
	0.677	19
	-0.371	70
	1.529	32
	-0.748	14
	-1.158	30
	-1.702	6
	-1.81	16
	-1.066	23
	-1.427	15
	-0.884	16
	-1.16	19
	-1.491	18
	-1.97	20
	6.072	55
	6.298	60
	11.025	42
	-3.305	26
	8.749	51
	2.438	34
	-1.437	22
	-0.267	40
	-1.451	9
	-0.739	15
	-2.12	15
	-0.2	23
	2.784	29
	0.043	30
	4.621	57
	-1.077	11
	1.103	17
	-1.908	42
	1.163	26
	0.806	27
	-1.243	24
	-1.976	38
	-2.329	18
	-0.484	13
	1.254	18
	5.689	58
	2.029	38
	1.915	16
	-0.25	24
	-2.913	12
	2.488	33
	2.591	27
	-1.447	43
	4.94	39
	-1.716	19
	0.652	24
	-2.006	29
	2.717	18
	7.871	51
	0.345	29
	25.02	49
	-1.183	17
	-1.393	22
	1.99	18
	-0.903	20
	-1.887	30
	-0.834	18
	-0.463	25
	1.106	21
	14.298	93
	12.277	68
	4.487	40
	-1.052	21
	-0.043	30
	2.236	37
	-0.708	29
	1.743	26
	-2.137	14
	4.312	56
	16.589	54
	-3.907	21
	-2.78	30
	-1.111	18
	-1.415	18
	-1.13	30
	0.982	20
	-1.661	27
	-0.532	28
	-0.148	18
	1.003	38
	-3.733	18
	1.64	13
	-0.6	17
	-0.875	27
	-1.144	27
	-1.722	30
	-1.194	43
	-1.06	24
	6.382	28
	-0.556	19
	5.296	43
	4.793	24
	0.405	22
	0.219	24
	0.176	26
	51.343	59
	-0.411	42
	0.082	36
	-1.491	19
	3.5	41
	3.827	33
	2.341	23
	-0.578	27
	3.82	9
	0.123	29
	2.187	16
	2.888	45
	2.242	49
	-1.234	26
	1.775	30
	-1.559	24
	-1.278	19
	-0.374	24
	0.482	34
	-0.384	36
	0.148	40
	1.094	28
	13.207	0
	18.36	58
	2.068	30
	-4.85	27
	0.335	22
	-0.817	42
	-1.271	18
	-1.997	22
	0.512	56
	-0.074	15
	-1.491	15
	8.229	60
	7.956	66
	7.467	33
	9.658	68
	-0.434	31
	0.736	49
	-1.629	37
	-1.162	18
	-0.724	16
	-1.524	28
	0.219	54
	1.042	43
	11.326	66
	4.729	44
	8.832	44
	4.213	26
	-1.592	25
	6.239	45
	13.032	27
	-1.392	35
	2.765	22
	-1.906	22
	2.159	13
	1.176	24
	0.152	16
	-1.958	23
	0.702	25
	-0.148	15
	0.277	12
	1.215	21
	-0.303	16
	7.953	28
	3.491	40
	5.377	39
	4.126	50
	1.169	42
	-0.305	44
	2.537	24
	1.306	31
	1.118	20
	1.453	24
	0.037	16
	8.204	46
	8.46	24
	1.849	34
	1.355	16
	-0.348	16
	-1.254	16
	-2.219	13
	-0.519	24
	7.112	31
	0.691	22
	1.938	11
	-2.691	22
	3.943	14
	0.425	20
	-0.592	19
	1.427	13
	1.759	30
	3.604	69
	-0.824	19
	-0.194	18
	3.228	34
	4.744	14
	-0.282	42
	6.216	15
	0.206	16
	1.331	20
	-1.607	18
	0.801	11
	0.794	16
	0.247	23
	1.94	23
	-0.625	17
	1.518	34
	-0.501	16
	0.951	14
	0.779	18
	-0.677	20
	0.59	0
	-2.734	31
	-0.555	18
	-0.161	23
	6.73	28
	-0.557	26
	0.282	47
	-1.405	15
	1.547	12
	-1.467	40
	2.261	13
	-0.22	0
	12.198	33
	1.585	33
	3.902	34
	-0.765	17
	-1.551	6
	0.821	23
	-1.696	16
	5.7	18
	2.034	21
	0.276	13
	2.158	39
	8.986	39
	1.89	39
	9.822	0
	-0.112	20
	-1.023	31
	3.918	17
	-2.072	27
	-0.777	14
	-0.179	15
	-1.579	19
	0.766	12
	-0.061	12
	8.836	75
	1.679	25
	0.89	27
	1.614	41
	0.115	16
	-0.235	35
	4.189	15
	-0.328	35
	-2.095	21
	-0.19	27
	3.226	28
	-0.638	34
	-0.37	21
	3.836	22
	5.358	30
	-0.747	15
	-1.192	37
	2.728	48
	-2.448	42
	-0.433	18
	-1.786	37
	0.353	30
	-0.138	35
	-1.558	27
	3.565	62
	2.526	33
	4.941	21
	3.861	45
	1.019	52
	4.402	31
	-0.507	0
	5.429	49
	4.222	49
	0.79	29
	0.999	22
	0.027	26
	-0.96	25
	0.052	19
	3.287	41
	0.072	24
	-0.855	18
	3.145	30
	1.048	18
	-0.029	0
	-0.128	41
	0.738	47
	2.05	30
	-0.272	33
	-2.789	35
	0.47	23
	1.818	20
	1.311	14
	-1.087	16
	3.85	29
	13.737	49
	10.712	62
	1.251	24
	7.671	41
	-0.765	21
	2.182	37
	1.217	24
	-1.158	0
	0.572	0
	-0.661	11
	-1.732	46
	0.287	17
	5.4	13
	1.353	18
	-2.012	29
	-0.781	18
	0.093	41
	-0.846	23
	-0.632	20
	0.567	26
	0.097	36
	-0.867	21
	14.581	54
	0.596	13
	0.51	14
	13.68	77
	-1.102	17
	-0.13	17
	0.345	21
	1.44	23
	1.078	21
	-0.094	34
	1.07	27
	0.724	37
	-1.155	41
	3.25	29
	4.303	34
	3.388	16
	0.669	23
	-0.652	32
	1.931	25
	-0.37	17
	2.124	46
	-1.787	29
	0.087	26
	0.161	21
	1.691	44
	-2.121	16
	-1.538	20
	0.039	19
	-0.737	21
	-0.422	21
	1.784	21
	2.47	28
	0.407	17
	-0.722	18
	-0.028	13
	0.85	26
	-1.665	14
	-1.357	39
	0.34	25
	0.364	20
	-2.055	18
	0.615	20
	0.004	22
	4.465	42
	2.547	11
	0.474	18
	-1.539	26
	0.768	17
	-0.428	22
	1.288	39
	0.751	21
	1.801	27
	-1.028	18
	2.625	43
	2.227	25
	4.136	28
	1.792	13
	1.141	20
	0.559	25
	-0.645	18
	-0.454	33
	-0.857	14
	0.342	28
	-0.075	18
	0.203	30
	0.503	22
	3.631	16
	2.045	42
	1.363	30
	0.368	29
	0.024	29
	0.571	16
	5.596	28
	-0.621	22
	1.683	44
	5.103	20
	-0.291	35
	0.012	13
	-0.326	30
	3.029	33
	2.601	29
	0.021	33
	2.2	20
	-0.29	27
	2.295	20
	0.115	28
	-2.06	43
	2.256	49
	-2.317	22
	-1.908	18
	2.831	20
	0.006	25
	-0.636	19
	-3.108	54
	0.045	10
	2.935	25
	0.939	36
	-0.162	23
	5.668	35
	-2.977	17
	1.885	16
	6.495	31
	4.739	44
	-1.007	32
	-1.67	19
	1.839	36
	-1.188	19
	2.159	22
	-0.48	18
	1.492	19
	-1.581	24
	0.396	19
	-0.817	17
	0.192	24
	-2.186	33
	-1.478	35
	-0.083	17
	6.197	10
	-0.563	26
	1.613	22
	-0.907	29
	1.723	36
	-0.947	56
	-0.636	33
	-1.592	24
	-0.919	15
	-1.381	18
	3.643	74
	6.015	59
	-0.531	17
	0.353	76
	3.621	34
	2.327	24
	1.257	19
	0.071	23
	1.152	19
	-1.195	14
	-0.724	25
	-2.046	31
	0.382	9
	-0.516	15
	-1.509	16
	-0.292	15
	-0.883	26
	0.657	42
	-1.824	27
	-1.081	35
	-2.265	16
	-0.215	35
	-0.544	20
	0.297	20
	-2.577	39
	3.864	28
	-0.817	30
	-1.33	27
	2.645	24
	2.269	36
	-1.475	35
	0.203	46
	-1.119	37
	0.828	23
	-1.909	37
	-1.156	30
	-0.213	25
	1.178	25
	1.339	43
	-0.043	39
	-0.565	37
	-1.679	19
	-0.096	27
	30.172	44
	-0.43	21
	1.66	12
	-1.507	18
	-0.381	12
	-0.463	21
	-0.976	33
	-0.674	21
	0.407	20
	0.327	26
	-1.593	30
	-3.308	14
	-1.875	32
	0.018	32
	-0.599	35
	-1.414	26
	0.453	21
	1.798	15
	-1.303	17
	1.476	17
	0.423	32
	2.359	31
	1.451	24
	-1.438	14
	0.241	13
	1.602	23
	-1.677	14
	-1.263	14
	-0.613	15
	-1.554	13
	0.285	12
	-0.925	15
	-0.254	13
	-0.501	12
	-1.245	19
	0.608	13
	-0.352	14
	-1.897	10
	-0.368	12
	-1.059	18
	-0.773	10
	-0.809	23
	-2.03	16
	6.212	83
	-1.079	23
	-1.596	17
	2.349	44
	-0.671	19
	-1.227	54
	1.023	18
	8.828	26
	6.93	42
	-1.407	20
	0.353	25
	2.088	44
	-1.07	22
	-0.793	20
	-1.188	15
	-0.167	22
	-2.823	18
	-2.074	22
	0.439	0
	0.115	23
	0.349	61
	2.299	23
	6.786	49
	-0.741	27
	-2.037	20
	-2.288	29
	-0.721	17
	0.778	19
	-1.285	18
	-0.132	16
	1.985	30
	-0.264	27
	0.124	14
	2.015	14
	-1.298	26
	11.589	39
	0.188	15
	-1.839	15
	-0.764	15
	-0.274	10
	-2.627	15
	12.535	31
	5.299	30
	-0.683	18
	16.886	31
	6.227	20
	-0.393	54
	18.853	43
	0.129	20
	0.441	21
	-2.005	25
	7.816	35
	-0.449	30
	0.731	40
	-2.877	19
	-1.902	17
	-1.003	13
	1.754	22
	-1.473	15
	0.231	27
	1.256	18
	0.096	30
	-1.912	24
	-0.509	18
	1.563	36
	6.596	16
	0.058	22
	1.487	18
	0.153	21
	0.932	30
	-2.111	17
	-1.554	17
	5.251	39
	-0.618	33
	1.872	44
	-0.554	52
	1.102	27
	23.108	70
	4.423	10
	9.143	67
	4.649	24
	-0.522	30
	-0.045	15
	-0.996	0
	-1.429	26
	-1.314	19
	0.38	26
	4.993	33
	0.234	15
	0.578	19
	0.481	28
	0.628	50
	26.443	57
	-0.799	22
	0.04	19
	-2.005	28
	0.582	21
	5.051	40
	1.084	18
	1.312	0
	-0.181	30
	1.39	31
	-2.057	34
	-2.753	21
	-1.223	24
	-2.75	26
	0.374	12
	5.614	24
	10.58	36
	-0.066	13
	-1.462	32
	-2.186	14
	-0.059	18
	5.047	49
	-0.923	13
	0.654	25
	-1.529	20
	0.81	29
	-2.35	32
	15.868	60
	-2.453	0
	-1.8	30
	-3.024	31
	-1.442	25
	-2.257	20
	-0.648	16
	5.387	62
	-0.568	25
	-1.558	21
	25.777	20
	-3.355	56
	-2.657	40
	-3.345	18
	-1.068	28
	4.843	27
	3.349	75
	-0.589	17
	-0.794	24
	0.04	19
	0.065	18
	-0.654	27
	-2.662	14
	1.784	25
	-0.748	24
	-1.393	19
	-1.125	22
	-1.553	17
	-2.341	18
	-2.461	34
	5.43	47
	10.159	63
	17.49	46
	-1.282	14
	-2.943	15
	-0.12	17
	0.064	37
	6.308	51
	2.147	35
	-2.799	19
	-1.238	16
	-3.115	28
	0.143	23
	-0.832	15
	-1.842	18
	-0.686	22
	-2.597	37
	-1.1	19
	-1.631	21
	-1.058	17
	-0.767	21
	2.027	56
	-1.36	35
	1.696	27
	0.483	31
	3.876	33
	-0.678	38
	-1.071	31
	-3.392	16
	2.695	51
	4.261	52
	2.204	17
	-0.6	57
	2.99	46
	3.515	29
	6.818	42
	7.238	31
	2.163	44
	8.864	42
	5.569	48
	-0.429	12
	0.659	48
	2.081	29
	5.24	25
	1.732	16
	1.141	12
	0.209	15
	-1.234	23
	1.538	35
	3.418	19
	0.909	35
	0.305	16
	-0.873	40
	-1.331	30
	-1.981	27
	0.011	15
	1.293	36
	0.563	10
	2.105	40
	-1.056	28
	-0.391	29
	0.068	16
	-0.646	45
	2.084	45
	-0.066	15
	2.587	38
	-1.03	18
	-0.884	13
	2.229	38
	2.438	12
	-1.722	17
	8.916	16
	-2.851	27
	0.588	23
	2.16	18
	-2.721	23
	-0.079	7
	0.629	28
	2.488	25
	2.252	32
	-1.384	31
	-0.891	16
	-1.877	19
	29.504	44
	-2.621	12
	-0.485	37
	0.691	46
	4.577	0
	-1.155	16
	-0.456	16
	0.824	23
	16.453	65
	3.338	27
	-2.273	14
	5.277	40
	0.008	32
	-1.107	47
	1.714	42
	-0.732	30
	0.02	0
	-0.508	0
	0.377	13
	1.216	18
	1.832	20
	-0.816	27
	-1.893	17
	0.946	19
	23.443	46
	-1.041	46
	-0.413	49
	-0.421	26
	-0.608	27
	-2.077	25
	-1.312	40
	-1.483	31
	0.486	37
	1.649	25
	-1.28	28
	-0.529	41
	1.437	30
	-0.305	30
	0.827	24
	1.377	14
	-1.454	12
	-1.189	21
	-2.266	29
	-1.569	13
	0.379	18
	1.626	26
	1.146	17
	1.194	11
	5.549	16
	2.136	28
	-0.841	18
	-0.417	29
	2.477	18
	-1.391	38
	-1.651	29
	-2.996	30
	-2.073	32
	-0.597	32
	-3.64	39
	-1.73	47
	-0.852	28
	-2.312	41
	-0.162	27
	-2.023	35
	2.296	33
	-0.782	34
	-2.656	37
	-1.268	26
	-2.192	29
	-1.587	35
	-2.777	28
	-2.709	32
	-2.92	26
	-3.111	45
	5.466	51
	-0.918	31
	-1.007	51
	-1.725	52
	-1.735	38
	-3.136	36
	5.437	51
	-0.939	36
	-1.966	28
	0.154	40
	-0.68	33
	-0.678	44
	-2.833	31
	-0.345	42
	-1.4	44
	-2.485	40
	-2.655	51
	-1.597	41
	-2.641	43
	-1.822	39
	-1.416	37
	5.061	38
	-1.354	36
	-2.441	41
	-0.574	31
	-1.348	48
	-1.578	46
	-3.578	43
	-0.611	44
	0.405	46
	0.627	32
	-2.292	38
	-1.024	29
	8.371	34
	0.5	32
	-0.223	26
	-2.846	26
	0.039	39
	-1.517	31
	-1.393	16
	-0.167	63
	-1.615	31
	-1.445	19
	-0.972	41
	0.066	15
	-2.131	14
	-2.152	16
	-1.197	15
	-2.322	28
	-0.826	20
	1.193	18
	8.023	16
	1.251	12
	0.702	28
	-1.361	18
	-0.657	48
	-1.157	32
	1.203	30
	-2.428	27
	-0.406	31
	12.327	46
	-2.307	46
	2.227	29
	-3.089	14
	-0.259	38
	-2.15	35
	-0.736	36
	-0.415	33
	-0.466	39
	-0.423	34
	-0.911	43
	-3.148	49
	-0.721	31
	-2.659	40
	-0.198	39
	0.957	41
	-0.264	19
	0.845	20
	-1.506	35
	0.504	30
	3.653	35
	-2.257	39
	0.284	58
	-0.269	48
	-2.186	46
	-2.485	20
	-0.768	48
	-2.448	42
	-2.732	48
	-0.891	53
	-1.197	48
	-1.116	36
	-1.766	29
	-0.829	33
	0.281	31
	-0.999	41
	-2.341	22
	-2.481	23
	4.337	38
	-1.43	34
	-2.015	21
	0.709	21
	-2.239	19
	-2.896	15
	-0.865	39
	-1.18	36
	0.132	29
	0.339	34
	-0.44	13
	-0.989	29
	-1.279	14
	0.722	21
	0.162	13
	1.623	25
	1.429	26
	3.258	36
	-3.068	23
	-0.441	40
	1.127	18
	0.298	25
	0.577	43
	-1.144	32
	-1.049	20
	-2.062	18
	0.793	24
	1.664	16
	0.659	17
	2.73	18
	-1.968	17
	0.585	17
	0.812	17
	1.771	25
	3.988	29
	1.58	22
	1.323	31
	-1.218	23
	24.702	60
	-0.877	15
	3.82	37
	0.414	21
	-0.249	23
	-1.786	15
	1.969	24
	1.104	23
	-2.703	21
	-1.089	24
	-1.462	29
	2.537	15
	8.571	16
	-1.524	16
	4.15	19
	-0.365	32
	-0.878	17
	3.318	20
	1.688	15
	-1.58	28
	1.63	32
	-2.826	13
	-0.829	41
	-0.888	56
	6.907	61
	4.224	48
	0.419	59
	-1.283	17
	0.54	21
	0.373	30
	-1.252	21
	-1.504	30
	-1.598	34
	0.049	16
	0.627	18
	-1.281	29
	-2.6	28
	-0.604	22
	1.776	31
	1.967	41
	-0.312	24
	-0.178	57
	5.463	47
	3.697	45
	-1.395	27
	1.742	17
	-0.544	32
	1.827	50
	-2.161	12
	-1.063	17
	1.723	31
	-2.683	28
	1.388	15
	1.407	18
	-0.662	11
	-1.018	14
	-3.072	30
	-0.646	22
	-2.97	21
	-2.684	21
	-1.893	32
	0.041	17
	2.724	13
	-2.067	14
	0.648	12
	-1.577	10
	-1.901	18
	-2.028	30
	2.274	15
	-1.999	34
	-0.456	15
	-2.099	44
	-0.046	42
	10.152	63
	0.667	11
	0.732	18
	-2.324	27
	1.601	27
	-0.685	22
	0.645	26
	0.083	18
	0.147	22
	-4.488	21
	0.861	30
	-0.431	0
	-1.249	13
	9.108	25
	-0.605	25
	-2.462	19
	-0.341	23
	0.727	32
	-4.006	18
	3.495	55
	-0.277	27
	2.801	13
	-1.275	13
	-1.574	16
	0.776	16
	-0.125	20
	-1.205	11
	0.435	18
	0.365	22
	-1.739	19
	2.637	14
	0.222	41
	-0.438	23
	0.253	33
	-1.787	13
	-2.009	14
	1.084	17
	-0.515	44
	-1.62	15
	0.15	59
	-0.518	21
	25	63
	1.361	16
	-0.481	19
	-2.04	16
	-0.488	25
	2.671	34
	0.471	13
	-0.624	30
	0.827	16
	-1.495	16
	-0.658	36
	0.603	16
	-1.448	20
	3.233	19
	-1.297	26
	-2.183	22
	0.563	17
	-1.74	24
	-2.16	27
	-1.017	15
	-0.325	34
	0.043	17
	-1.601	13
	-2.493	26
	-1.373	89
	-1.153	19
	0.023	22
	-1.763	20
	-2.312	18
	1.286	32
	-1.814	15
	3.394	29
	2.304	24
	-2.146	0
	-2.673	26
	-0.531	30
	-0.813	16
	2.374	18
	-1.018	15
	0.156	31
	0.931	30
	0.835	21
	1.84	31
	-1.139	17
	3.291	14
	-0.194	32
	-0.491	32
	1.17	38
	1.169	20
	3.486	47
	7.219	30
	-0.554	31
	-1.759	19
	-3.927	30
	-0.754	34
	5.826	31
	-0.952	11
	-0.496	14
	-0.256	20
	0.107	41
	-0.846	20
	3.394	28
	2.771	27
	-0.483	35
	1.07	33
	-3.174	19
	5.666	102
	0.627	17
	-0.491	19
	0.006	16
	-0.642	13
	0.468	29
	1.278	20
	2.778	14
	-4.751	19
	-1.237	26
	-0.715	13
	0.105	26
	2.461	60
	-1.04	19
	0.378	17
	-0.65	28
	-2.028	17
	-2.084	19
	-1.85	34
	-0.143	35
	-1.915	29
	-2.236	23
	1.772	18
	13.097	44
	2.715	48
	28.769	53
	-1.265	43
	-1.173	26
	2.446	18
	5.971	70
	0.669	30
	3.937	18
	-0.177	40
	-2.423	22
	-1.748	18
	-1.387	24
	-0.379	25
	-0.034	19
	-0.994	34
	1.89	55
	-0.907	29
	-0.391	32
	6.661	67
	-0.626	20
	-0.521	35
	1.35	23
	1.072	45
	3.611	17
	3.021	25
	12.266	52
	1.969	15
	1.085	54
	2.317	28
	0.58	25
	-2.716	20
	-2.762	24
	-0.377	19
	-0.983	13
	-0.284	27
	1.401	25
	-0.236	54
	-1.413	14
	-2.378	23
	0.603	39
	0.388	37
	-3.049	0
	0.773	48
	-2.197	38
	-0.04	40
	5.614	72
	0.113	21
	-2.955	139
	-0.511	17
	-1.758	18
	1.784	28
	0.274	15
	-2.121	14
	0.72	30
	-2.048	18
	0.193	30
	2.229	14
	-1.639	19
	-1.657	0
	3.814	24
	3.956	25
	-1.163	29
	1.342	22
	2.962	28
	1.062	40
	-0.795	35
	-0.402	22
	-0.021	22
	0.714	19
	-0.967	23
	4.951	17
	0.588	21
	0.254	23
	3.371	43
	-0.348	21
	0.347	15
	6.562	40
	22.17	67
	11.149	42
	0.292	49
	-1.852	14
	-0.748	38
	0.934	46
	0.412	22
	-2.125	16
	-2.449	18
	-1.011	0
	0.847	0
	8.897	39
	12.055	56
	-1.193	18
	8.277	50
	-1.507	31
	-1.991	23
	-1.943	24
	-2.24	40
	-2.03	17
	-1.052	16
	-1.285	20
	-0.929	15
	-1.761	31
	-0.6	23
	1.864	49
	61.049	26
	1.743	32
	-0.159	51
	0.837	12
	13.471	90
	-1.538	15
	-2.541	36
	17.69	46
	1.019	39
	6.941	57
	12.55	19
	1.163	42
	5.594	41
	-2.335	24
	0.205	13
	-2.593	19
	-0.629	19
	-1.313	33
	-0.776	16
	0.289	26
	5.434	38
	2.463	30
	5.45	21
	4.019	47
	0.893	18
	0.715	21
	-4.559	19
	0.337	23
	-0.179	43
	0.25	75
	0.648	30
	-2.478	18
	-0.669	29
	1.702	36
	-0.357	37
	-2.328	20
	-0.386	32
	10.898	32
	9.521	60
	5.042	28
	11.453	54
	6.579	50
	9.966	53
	1.954	17
	2.42	0
	0.078	18
	0.29	30
	0.42	20
	1.239	28
	-1.136	25
	-1.387	20
	0.277	30
	-0.748	24
	1.947	16
	1.379	20
	2.128	41
	0.61	19
	-1.568	15
	0.082	24
	-0.422	20
	3.994	32
	0.214	21
	-0.923	27
	0.052	19
	0.39	14
	0.244	37
	4.046	41
	0.746	19
	-0.098	38
	11.399	49
	-0.057	66
	-1.736	25
	1.708	2
	19.405	60
	-0.542	20
	0.183	34
	0.102	29
	0.709	23
	-1.202	0
	2.408	41
	0.997	30
	2.921	32
	2.156	24
	-0.933	31
	3.545	9
	0.256	19
	0.001	21
	1.556	39
	-3.32	32
	-0.43	27
	1.669	28
	-2.369	14
	0.209	24
	-1.304	19
	-0.119	15
	-1.347	35
	0.297	32
	10.498	35
	3.911	17
	-0.712	16
	-0.517	9
	0.991	28
	-2.871	19
	-0.37	24
	-0.058	19
	1.672	18
	-1.249	16
	-0.846	15
	-0.253	59
	11.836	46
	0.378	48
	0.439	17
	2.835	41
	7.771	65
	7.524	21
	6.34	52
	-2.872	23
	0.954	21
	-0.53	30
	0.261	17
	-0.336	19
	-0.908	16
	-1.361	24
	1.216	35
	-2.366	30
	0.851	22
	2.135	19
	-1.466	35
	0.016	36
	2.249	38
	-0.09	28
	0.764	18
	5.756	30
	0.241	26
	-2.188	29
	-2.536	20
	-1.09	19
	-0.89	20
	-0.33	22
	-1.637	22
	-0.323	36
	-0.137	19
	-1.464	46
	0.413	29
	-1.874	12
	-0.053	13
	-1.923	21
	-0.585	23
	-0.274	25
	2.82	19
	0.686	21
	0.042	21
	-2.01	14
	2.761	40
	-2.928	17
	2.521	47
	-1.123	18
	-0.079	20
	-1.21	17
	-2.399	20
	-2.144	24
	-1.082	24
	-1.669	17
	-2.914	26
	-2.44	32
	-3.049	35
	-1.446	15
	-0.446	17
	-1.364	28
	1.075	24
	0.284	17
	2.24	22
	-1.771	21
	1.775	17
	-0.55	28
	-0.627	15
	-1.513	19
	1.005	14
	-2.756	17
	-1.69	13
	-2.882	18
[truncated: 213 more rows]

## Sheet: 5B
	Protein_noise_bins	[-4.85,-3.86]	(-3.86,-2.87]	(-2.87,-1.87]	(-1.87,-0.882]	(-0.882,0.111]	(0.111,1.1]	(1.1,2.09]	(2.09,3.09]	(3.09,4.08]	(4.08,5.07]	(5.07,6.06]	(6.06,7.06]	(7.06,8.05]	(8.05,9.04]	(9.04,10]	(10,11]	(11,12]	(12,13]	(13,14]	(14,61]
	Num_RegTF	27	18	27	14	18	24	17	40	40	25	20	55	77	46	25	63	42	56	27	31
		19	39	26	34	23	21	23	25	51	41	40	0	31	60	67	63	42	33	37	93
		21	43	24	18	17	16	21	46	30	50	44	10	69	50	38	39	66	52	44	51
		14	16	16	15	15	28	23	41	14	26	25	83	30	45	60	26	49	68	0	54
		19	17	31	27	22	23	21	29	48	28	39	15	31	34	29	35	54	46	76	110
		21	31	13	39	27	23	17	34	53	19	40	20	33	24	17	45	39	66	90	31
		22	24	18	14	40	39	20	19	28	19	43	45	21	44	32	36	49	31	77	60
		18	16	19	15	21	29	18	28	34	15	30	60	23	16	41	62	0	33	49	12
		30	56	35	16	39	6	20	33	19	28	45	51	41	51	68	45	46	19	26	65
		21	18	30	30	21	14	12	35	41	26	30	52	30	51	37	32		46	25	54
			32	28	29	34	20	18	21	29	49	36	28	58	26	0			48		48
			14	5	13	14	25	13	24	36	48	39	31	65	44	59					31
			26	24	37	51	29	17	39	41	40	62	34	35	75	53					46
			28	14	15	18	27	35	13	14	48	13	40	69	42	28					46
			9	17	21	28	23	21	22	20	50	44	50	51	39						58
			19	21	29	0	22	19	18	32	29	49	16	0	22						69
			21	26	22	23	16	26	44	27	32	47	0	57	16						43
			49	31	20	20	40	42	13	33	52	38	67	28	39						70
			36	48	0	15	59	42	63	75	34	51	28	66							46
			28	48	31	18	16	20	37	45	56	21	49	29							60
			45	23	19	28	21	21	16	22	38	47	42	16							58
			54	24	18	18	40	38	20	43	16	51	59								55
			14	20	22	18	31	24	17	16	22	39	61								67
			29	32	12	15	22	24	15	29	31	16	42								75
			30	21	27	18	21	53	25	28	10	48	57								85
			23	19	18	46	13	25	29	38	76	41									75
			0	22	19	22	12	42	38	52	41	28									55
			35	21	24	33	26	18	14	16	42	24									70
			31	28	19	41	0	11	17	19	40	72									46
			30	26	25	20	34	30	37	43	48	38									60
			17	14	38	19	17	38	22	31	47	102									63
			21	40	46	25	16	26	49	47	7	35									49
			139	40	47	14	15	21	22	14	49	58									20
			18	37	22	37	31	18	21	40	47	18									57
			0	51	52	42	24	35	25	55	0	30									53
			15	43	30	17	0	24	38	41	48	61									44
			17	15	17	30	30	7	32	28	0	31									44
			26	19	19	27	37	28	49	29	57	14									59
			26	12	38	26	30	24	13	24	33	33									26
			12	28	30	16	46	12	36	9	24	48
			15	37	6	23	13	18	15	19	26	41
			18	19	16	24	31	18	20	43	0	25
			19	25	13	26	16	19	33	62	22	70
			23	39	19	0	15	34	23	69	18	59
			19	17	14	22	24	20	24	42	26	58
			34	17	19	42	17	32	17	17	0
				26	17	35	21	39	28	37	44
				19	14	24	24	36	24	34	44
				22	24	20	54	31	36	16	14
				11	14	24	41	36	23	56	74
				36	34	21	20	14	44	23	24
				20	27	41	18	0	31	74	0
				26	0	34	27	19	0	35	27
				21	18	18	15	0	18	0	37
				23	12	38	13	31	22	53	39
				16	17	14	26	20	11	13	21
				24	26	16	37	43	45	18	17
				16	29	10	23	22	41	29	24
				26	19	30	27	13	0	45	33
				40	22	48	75	23	14	0	28
				20	24	21	33	18	34	46	49
				23	21	0	23	32	12	0	40
				18	37	17	19	16	18	13	38
				16	44	21	52	16	38	35
				19	22	15	20	16	60	24
				34	15	12	17	30	30	9
				39	31	34	29	14	54	37
				0	36	29	20	20	28	33
				0	18	14	15	15	18	36
				18	13	24	46	31	33	22
				42	34	38	44	25	25	38
				42	41	24	13	14	28	15
				41	17	15	12	18	49	29
				32	30	27	30	18	47	37
				30	25	15	31	31	33	45
				27	24	21	47	27	24	45
				22	20	36	58	13	15	28
				20	35	30	17	26	0	18
				19	24	17	12	17	11	33
				18	13	18	17	30	27	34
				14	28	16	26	23	33	17
				20	19	25	30	24	38	17
				21	46	18	49	18	27	0
				34	10	17	15	24	29	18
				23	35	31	20	0	0	14
				16	13	58	32	0	22	25
				14	16	0	25	17	43	29
				30	22	13	16	18	14	32
				18	13	16	88	51	24	47
				32	15	25	37	19	39	41
				16	35	42	38	23	34	36
				20	24	29	14	34	34
				18	27	0	22	32	26
				22	21	18	26	35	51
				24	16	14	22	20	26
				18	13	15	23	12	48
				20	17	11	34	34	18
				27	17	13	25	0	32
				28	6	52	28	39	13
				22	29	24	29	29	48
				20	18	23	21	36	18
				41	0	14	25	35	51
				18	26	19	15	22	29
				46	20	22	0	33	40
				38	15	22	61	36	22
				29	15	18	30	14	27
				14	10	14	76	27	13
				29	19	33	25	51	14
				13	30	52	26	23	29
				16	20	38	37	22	0
				26	29	44	20	29	13
				29	28	20	13	41	82
				20	16	21	22	0	26
				39	31	19	32	25	19
				40	19	29	47	21	20
				19	9	15	29	26	22
				23	16	11	30	32	41
				13	44	11	12	34	15
				38	18	36	13	31	52
				29	31	48	17	13	45
				0	35	27	48	38	32
				29	30	32	18	25	25
				33	15	0	26	17	20
				14	16	14	9	19	22
				46	18	28	37	12	28
				22	19	16	19	44	25
				16	15	45	14	16	28
				12	31	22	38	28	46
				54	35	18	19	13	44
				27	35	27	19	18	25
				16	15	10	22	25	33
				35	40	13	46	38	25
				0	40	25	17	44
				24	35	20	20	15
				14	46	34	22	46
				14	32	19	29	44
				16	29	19	21	27
				16	0	33	15	31
				14	12	22	59	36
				27	9	20	20	25
				15	20	19	32	2
				17	43	15	20	42
				44	15	32	25	15
				21	19	20	0	36
				19	25	17	22	31
				19	31	30	18	17
				25	9	24	0	16
				22	13	22	17	11
				31	14	17	21	17
				32	30	33	9	26
				27	22	24	11	32
				14	20	15	21	10
				49	34	44	46	22
				18	26	27	17	30
				43	15	20	29	25
				34	38	25	23	18
				18	37	31	13	30
				0	31	22	18	17
				36	18	17	25	31
				18	26	57	28	20
				31	14	23	34	21
				16	16	35	31	25
				26	20	32	37	28
				20	15	24	32	13
				16	44	19	22	15
				17	42	17	30	27
				30	27	18	14	37
				17	22	23	56	20
				31	19	27	20	24
				35	16	31	30	14
				40	35	25	25	50
				35	38	37	21	20
				21	24	28	35	36
				29	20	26	0	31
				14	31	52	25	25
				14	18	26	10	31
				19	89	19	17	34
				29	13	18	26	15
				25	28	52	13	19
				28	18	31	16	49
				34	24	28	27	44
				22	35	0	0	26
				24	39	29	43	21
				23	36	20	19	16
				27	48	32	25	39
				38	35	20	15	55
				20	25	20	21	19
				17	16	13	19	16
				28	30	0	17	37
				11	23	28	23	25
				18	27	17	21	11
				23	34	30	41	23
				24	19	30	0	16
				17	33	41	48	17
				21	40	26	13	20
				20	36	30	18	41
				29	19	37	38	19
				24	19	35	16	24
				37	17	24	39	15
				42	26	21	13	30
				18	26	9	19	18
				22	0	18	24	20
				0	32	15	20	18
				17	17	44	0	51
				18	18	34	37	46
				10	20	17	32	14
				17	17	20	18	25
				32	14	18	17	56
				30	29	0	50	38
				28	28	0	28	10
				41	14	16	26	46
				19	19	12	12	25
				32	13	18	30	37
				12	18	14	19	21
					26	32	14	4
					43	19	24	42
					14	25	15	14
					16	37	25	30
					19	13	14	21
					21	35	18	30
					13	19	42	14
					16	18	48	29
					19	0	17	45
					24	31	11	44
					16	31	23
					19	14	23
					26	32	30
					0	22	19
					26	39	13
					23	25	21
					54	21	14
					24	20	22
					12	20	46
					23	16	25
					17	15	28
					8	33	23
					11	16	19
					25	12	21
					0	30	23
					78	17	19
					15	28	21
					48	17	30
					14	40	21
					43	13	31
					18	25	37
					37	23	32
					21	28	29
					19	31	40
					15	18	18
					17	43	49
					19	16	36
					14	0	47
					36	0	14
					26	21	28
					26	27	19
					16	12	21
					29	22	44
					18	34	15
					19	21	18
					35	20	12
					30	26	10
					0	26	17
					32	29	35
					21	29	11
					30	33	48
					41	49	17
					16	42	0
					19	31	16
					38	13	22
					27	22	19
					32	14	18
					21	54	29
					0	29	24
					17	32	16
					25	32	11
					30	36	50
					22	12	27
					23	25	29
					15	19	17
					18	24	25
					37	70	0
					36	21	23
					36	17	23
					18	24	35
					47	41	24
					19	12	16
					17	32	23
					32	37	31
					19	14	21
					52	29	12
					26	14	27
					0	16	20
					19	21	0
					24	42	26
					16	23	22
					24	19	14
					35	0	30
					23	22	46
					11	35	31
					23	94	27
					19	30	18
					31	34	20
					22	36	35
					28	17	18
					23	26	34
					17	35	30
					24	24	30
					18	8	46
					17	44	0
					28	30	36
					33	16	19
					21	32	14
					16	17	21
					25	25	0
					20	18	41
					17	15	19
					46	35	20
					19	27	13
					18	27	28
					18	42	30
					29	16	14
					31	27	22
					13	10	38
					14	25	14
					15	33	0
					15	0	14
					28	48	52
					0	40	39
					50	27	18
					32	19	30
					51	38	37
					21	20	22
					13	17	24
					23	13	24
					41	59	43
					19	24	26
					0	23	18
					34	54	40
					29	35	13
					29	21	27
					13	20	33
					17	26	45
					19	0	49
					33	29	24
					41	35	21
					23	25	18
					54	22	17
					25	22	54
					23	22	28
					11	48	27
					56	23
					36	39
					18	37
					31	18
					17	32
					15	27
					15	29
					13	45
					27	12
					15	30
					31	14
					15	15
					27	43
					43	57
					16	40
					29	14
					29	37
					20	0
					16	36
					34	22
					16	63
					53	40
					20	23
					56	27
					18	23
					16	23
					13	51
					26	13
						17
						18
						15
						35
						35
						19
						17
						16
						17
						41
						20
						17
						15
						53
						20
						23
						11
						30
						38
						27
						34
						18
						48
						28
						15
						18
						17
						7
						20
						29
						18
						15
						0
						28
						13
						15
						31
						12
						19
						18
						19
						66
						13
						68
						42
						15
						30
						39
						40
						17
						20
						15
						19
						0
						13
						35
						22
						0
						12
						21
						22
						25
						16
						32
						15
						13
						36
						32
						0
						33
						16
						22
						22
						29
						34
						26
						20
						46
						12
						17
						16
						19
						39
						19
						19
						17
						21
						30
						17
						27
						10
						24
						16
						32
						48
						19
						19
						22
						16
						11
						37
						18
						15
						16
						34
						23
						24
						23
						14
						20
						18
						36
						24
						18
						27
						33
						26
						14
						41
						30
						36
						29
						26
						41

## Sheet: 5C
	Noise (DM_YPD)	No. of cooperative TFs (Chen et al., 2012)
	3.919	NA
	7.914	NA
	3.414	30
	11.731	NA
	1.207	8
	-0.651	NA
	-1.752	5
	0.599	4
	12.691	22
	1.919	17
	-0.432	22
	-3.415	16
	0.459	28
	1.147	18
	-0.432	7
	8.338	27
	6.561	17
	1.31	23
	-2.563	15
	-1.566	14
	2.004	22
	4.493	18
	-2.015	14
	-1.158	15
	14.516	24
	1.658	5
	0.771	17
	-0.467	12
	4.212	14
	0.077	7
	5.223	17
	5.834	17
	0.59	14
	-2.535	10
	-0.596	11
	-0.3	9
	2.246	10
	-2.008	7
	-0.666	8
	22.313	48
	0.687	4
	-0.171	15
	21.617	29
	3.099	17
	0.627	22
	3.409	18
	-1.007	29
	-0.149	2
	0.035	10
	4.057	18
	-0.604	14
	-0.819	12
	0.085	11
	0.148	5
	-0.417	9
	-1.156	9
	0.275	29
	16.761	25
	7.831	37
	1.491	25
	1.864	10
	3.418	6
	1.237	4
	-0.68	4
	-0.639	6
	0.611	13
	4.921	17
	-2.412	7
	-0.813	12
	-0.27	NA
	5.87	23
	-1.345	10
	1.431	10
	-0.83	8
	0.356	16
	-2.503	7
	4.681	4
	2.816	15
	-0.179	4
	-2.756	4
	-2.408	6
	0.136	13
	-0.415	12
	-1.003	10
	-3.524	13
	-2.949	NA
	3.436	18
	0.99	2
	2.11	9
	0.273	7
	4.764	40
	9.474	19
	-0.806	9
	-1.663	17
	-2.716	9
	0.998	6
	0.729	13
	1.602	18
	-4.71	8
	1.968	6
	1.72	7
	13.426	40
	2.813	36
	2.504	20
	-0.75	15
	1.841	13
	-2.073	15
	0.13	11
	3.33	16
	-0.858	13
	-0.32	13
	18.888	37
	-1.931	5
	-1.654	2
	-2.191	NA
	-0.21	10
	5.663	10
	-0.691	8
	-0.092	5
	1.862	8
	0.724	10
	-1.053	20
	1.803	15
	-1.919	12
	0.111	12
	3.361	21
	8.908	9
	5.364	19
	4.557	24
	7.688	14
	3.64	28
	2.468	27
	19.155	21
	13.96	8
	15.158	18
	10.879	15
	5.471	20
	0.368	25
	-0.522	12
	-2.361	6
	1.819	7
	1.048	4
	3.841	18
	1.682	18
	-0.369	22
	7.086	37
	15.04	50
	-1.879	13
	-0.705	4
	3.348	16
	-0.623	14
	0.071	14
	9.758	25
	0.895	7
	0.16	14
	-2.371	9
	1.115	8
	1.571	15
	1.779	7
	-2.346	9
	-1.472	17
	-0.435	10
	-2.093	6
	-1.532	12
	0.778	9
	2.364	NA
	-2.556	7
	-2.019	13
	-1.764	13
	-2.623	7
	-1.203	8
	-0.982	7
	-0.701	4
	0.815	NA
	-0.438	9
	-0.297	7
	-0.615	9
	-0.466	6
	-1.711	21
	0.074	12
	3.787	5
	0.444	2
	-1.123	7
	-0.215	15
	1.885	7
	-1.423	21
	-0.403	6
	1.732	6
	0.744	15
	-1.755	11
	-0.65	8
	-0.911	18
	-1.818	4
	-3.151	10
	0.122	10
	0.188	9
	4.188	14
	-1.44	5
	-2.313	8
	-2.385	22
	-2.512	16
	-0.022	20
	-2.175	7
	1.028	7
	1.671	6
	9.607	22
	20.346	28
	0.4	8
	-1.237	9
	-0.691	7
	4.705	11
	0.534	9
	-0.039	8
	-0.861	6
	2.234	5
	0.48	12
	2.95	13
	-1.433	5
	4.567	25
	-2.052	15
	2.317	5
	1.402	5
	-3.241	2
	0.346	7
	3.835	17
	-1.762	NA
	-1.728	9
	-1.742	8
	-1.531	14
	-0.148	9
	1.152	2
	-0.88	8
	-1.016	11
	4.726	NA
	1.142	7
	1.422	6
	0.076	4
	2.79	NA
	0.466	10
	-0.474	17
	2.049	4
	-0.277	4
	0.709	6
	2.623	11
	-2.574	10
	-0.786	17
	8.779	26
	1.659	12
	0.39	9
	-0.511	19
	-0.83	24
	-1	8
	1.314	7
	0.354	13
	1.031	11
	0.223	9
	5.807	26
	-2.419	4
	-1.654	6
	0.365	5
	-1.1	10
	0.427	14
	-1.652	6
	1.427	13
	0.049	10
	3.56	22
	2.493	11
	0.05	11
	-1.338	8
	0.189	13
	1.708	12
	2.426	6
	0.969	4
	-1.304	6
	-3.077	13
	1.745	4
	-1.019	4
	-3.261	8
	3.364	8
	2.708	11
	1.204	19
	4.652	12
	-1.625	16
	4.132	14
	1.546	10
	1.884	15
	-2.16	28
	-1.665	6
	-1.633	10
	13.084	15
	2.739	20
	5.882	17
	2.168	35
	4.587	23
	0.032	5
	4.236	17
	9.583	20
	0.087	19
	3.849	6
	4.12	15
	2.406	4
	-0.076	9
	2.992	25
	9.536	6
	2.248	8
	-1.197	34
	-1.569	12
	-0.224	7
	3.144	19
	-0.461	7
	0.595	29
	-0.635	5
	2.981	11
	1.026	13
	1.174	8
	-1.286	10
	-0.45	4
	-1.102	12
	2.031	16
	-0.727	6
	-1.141	NA
	0.123	20
	-1.59	12
	-0.516	10
	0.919	6
	22.726	43
	2.887	26
	1.108	12
	7.206	29
	0.164	8
	1.114	9
	-0.855	24
	0.275	22
	7.929	29
	-0.803	12
	0.124	0
	7.973	15
	2.447	21
	1.737	4
	0.825	15
	-0.469	10
	2.007	26
	1.355	18
	-1.991	9
	-0.183	20
	-0.065	15
	-0.521	21
	-2.038	11
	2.565	10
	-0.687	4
	5.828	8
	0.582	3
	12.466	32
	-0.876	13
	0.655	9
	-0.759	5
	-0.879	9
	-0.83	8
	-0.548	10
	-2.422	12
	3.204	25
	0.655	8
	3.187	0
	-2.727	26
	3.656	27
	-1.409	6
	-0.769	15
	3.527	12
	5.337	22
	1.068	8
	-0.468	6
	-0.393	5
	-2.566	4
	2.02	11
	-0.997	11
	-1.207	4
	1.146	6
	1.624	11
	-0.844	9
	0.585	4
	0.265	14
	-2.265	6
	-1.051	13
	-1.877	23
	0.229	10
	-0.817	16
	-0.442	7
	-0.092	24
	-0.961	25
	-2.511	4
	-1.749	16
	-1.075	10
	4.642	14
	-1.096	10
	-2.343	9
	-0.79	12
	1.844	16
	-1.175	5
	-0.509	7
	1.698	16
	0.517	11
	4.614	NA
	-0.901	7
	0.572	12
	-0.176	8
	1.555	NA
	-0.069	14
	1.074	27
	1.512	13
	2.776	5
	-1.18	6
	1.992	7
	-0.636	7
	2.226	7
	1.956	7
	-1.546	14
	-0.887	7
	-0.201	28
	1.357	7
	0.84	12
	3.64	14
	-1.609	15
	9.892	30
	-0.015	2
	0.668	9
	-1.537	6
	-1.511	3
	0.25	15
	2.758	10
	10.258	19
	-2.833	4
	1.272	12
	-1.296	15
	-0.106	11
	0.434	9
	22.915	27
	0.257	21
	-0.196	15
	-0.62	7
	-0.845	7
	0.325	7
	-1.165	3
	-2.453	NA
	-0.254	6
	12.928	27
	-0.686	5
	-0.564	15
	0.752	19
	0.26	8
	0.05	21
	-0.101	11
	3.506	12
	0.314	15
	-1.097	23
	1.426	13
	-0.118	24
	-0.798	20
	0.394	18
	0.599	18
	-0.202	9
	0.87	14
	2.647	12
	-2.55	2
	2.057	11
	-0.449	6
	-1.655	4
	2.077	2
	-2.516	12
	-3.574	8
	-1.704	10
	3.552	5
	9.524	15
	5.894	13
	0.188	6
	0.029	21
	1.177	26
	0.366	17
	0.772	6
	-4.62	4
	6.875	33
	7.659	7
	3.621	16
	-1.58	5
	-1.575	6
	1.639	14
	4.254	14
	-0.709	19
	-0.166	19
	-2.834	9
	-2.431	17
	4.24	27
	3.663	7
	-1.904	NA
	0.856	6
	-0.678	23
	6.049	32
	4.495	18
	-0.089	4
	-0.059	9
	1.551	14
	1.599	4
	6.639	NA
	2.542	NA
	10.538	22
	1.01	NA
	6.145	NA
	-1.541	NA
	0.555	NA
	0.936	NA
	-0.43	NA
	0.059	8
	-0.168	NA
	1.912	13
	-0.588	5
	-2.12	13
	-1.123	4
	-0.626	17
	-0.348	6
	-1.071	10
	3.759	NA
	0.537	14
	3.053	10
	1.631	17
	3.24	17
	0.705	10
	2.986	12
	3.741	23
	5.418	18
	14.023	17
	-0.93	4
	0.022	5
	-1.307	12
	-1.398	27
	-0.978	9
	-2.263	8
	0.677	10
	-0.371	32
	1.529	15
	-0.748	4
	-1.158	11
	-1.702	0
	-1.81	6
	-1.066	8
	-1.427	5
	-0.884	8
	-1.16	5
	-1.491	4
	-1.97	9
	6.072	28
	6.298	26
	11.025	18
	-3.305	16
	8.749	27
	2.438	21
	-1.437	8
	-0.267	16
	-1.451	5
	-0.739	7
	-2.12	4
	-0.2	13
	2.784	10
	0.043	10
	4.621	31
	-1.077	4
	1.103	6
	-1.908	24
	1.163	9
	0.806	15
	-1.243	10
	-1.976	17
	-2.329	10
	-0.484	4
	1.254	8
	5.689	26
	2.029	17
	1.915	9
	-0.25	12
	-2.913	5
	2.488	10
	2.591	14
	-1.447	27
	4.94	25
	-1.716	8
	0.652	12
	-2.006	12
	2.717	7
	7.871	22
	0.345	15
	25.02	22
	-1.183	8
	-1.393	7
	1.99	4
	-0.903	6
	-1.887	16
	-0.834	7
	-0.463	14
	1.106	8
	14.298	53
	12.277	33
	4.487	21
	-1.052	6
	-0.043	9
	2.236	26
	-0.708	11
	1.743	7
	-2.137	4
	4.312	27
	16.589	29
	-3.907	15
	-2.78	7
	-1.111	4
	-1.415	5
	-1.13	15
	0.982	11
	-1.661	10
	-0.532	6
	-0.148	5
	1.003	17
	-3.733	11
	1.64	5
	-0.6	4
	-0.875	12
	-1.144	13
	-1.722	11
	-1.194	19
	-1.06	10
	6.382	17
	-0.556	8
	5.296	17
	4.793	8
	0.405	10
	0.219	11
	0.176	11
	51.343	29
	-0.411	20
	0.082	10
	-1.491	4
	3.5	19
	3.827	15
	2.341	10
	-0.578	9
	3.82	4
	0.123	14
	2.187	2
	2.888	14
	2.242	21
	-1.234	8
	1.775	17
	-1.559	11
	-1.278	6
	-0.374	6
	0.482	15
	-0.384	18
	0.148	25
	1.094	9
	13.207	NA
	18.36	33
	2.068	9
	-4.85	15
	0.335	10
	-0.817	21
	-1.271	6
	-1.997	12
	0.512	32
	-0.074	3
	-1.491	4
	8.229	27
	7.956	36
	7.467	19
	9.658	34
	-0.434	18
	0.736	25
	-1.629	13
	-1.162	2
	-0.724	2
	-1.524	12
	0.219	32
	1.042	23
	11.326	39
	4.729	13
	8.832	23
	4.213	7
	-1.592	12
	6.239	18
	13.032	14
	-1.392	13
	2.765	9
	-1.906	14
	2.159	6
	1.176	10
	0.152	4
	-1.958	7
	0.702	12
	-0.148	3
	0.277	5
	1.215	6
	-0.303	5
	7.953	17
	3.491	20
	5.377	16
	4.126	24
	1.169	22
	-0.305	22
	2.537	14
	1.306	12
	1.118	7
	1.453	12
	0.037	9
	8.204	24
	8.46	9
	1.849	17
	1.355	7
	-0.348	6
	-1.254	4
	-2.219	2
	-0.519	13
	7.112	9
	0.691	12
	1.938	4
	-2.691	8
	3.943	5
	0.425	10
	-0.592	8
	1.427	4
	1.759	14
	3.604	37
	-0.824	13
	-0.194	11
	3.228	23
	4.744	6
	-0.282	24
	6.216	6
	0.206	9
	1.331	12
	-1.607	8
	0.801	2
	0.794	8
	0.247	9
	1.94	11
	-0.625	4
	1.518	17
	-0.501	8
	0.951	2
	0.779	7
	-0.677	9
	0.59	NA
	-2.734	16
	-0.555	8
	-0.161	7
	6.73	14
	-0.557	15
	0.282	15
	-1.405	5
	1.547	5
	-1.467	21
	2.261	4
	-0.22	NA
	12.198	13
	1.585	17
	3.902	19
	-0.765	7
	-1.551	0
	0.821	9
	-1.696	4
	5.7	9
	2.034	6
	0.276	8
	2.158	24
	8.986	21
	1.89	21
	9.822	NA
	-0.112	8
	-1.023	10
	3.918	5
	-2.072	13
	-0.777	2
	-0.179	4
	-1.579	6
	0.766	4
	-0.061	4
	8.836	41
	1.679	13
	0.89	10
	1.614	21
	0.115	5
	-0.235	20
	4.189	2
	-0.328	19
	-2.095	6
	-0.19	12
	3.226	10
	-0.638	16
	-0.37	7
	3.836	6
	5.358	9
	-0.747	6
	-1.192	15
	2.728	20
	-2.448	21
	-0.433	8
	-1.786	17
	0.353	12
	-0.138	11
	-1.558	9
	3.565	34
	2.526	15
	4.941	8
	3.861	22
	1.019	26
	4.402	14
	-0.507	NA
	5.429	28
	4.222	25
	0.79	10
	0.999	12
	0.027	15
	-0.96	9
	0.052	11
	3.287	18
	0.072	7
	-0.855	3
	3.145	15
	1.048	11
	-0.029	NA
	-0.128	27
	0.738	25
	2.05	11
	-0.272	18
	-2.789	17
	0.47	12
	1.818	8
	1.311	6
	-1.087	8
	3.85	16
	13.737	28
	10.712	34
	1.251	11
	7.671	22
	-0.765	13
	2.182	20
	1.217	9
	-1.158	NA
	0.572	NA
	-0.661	4
	-1.732	17
	0.287	10
	5.4	2
	1.353	7
	-2.012	12
	-0.781	10
	0.093	22
	-0.846	8
	-0.632	9
	0.567	12
	0.097	23
	-0.867	5
	14.581	35
	0.596	4
	0.51	5
	13.68	40
	-1.102	8
	-0.13	8
	0.345	12
	1.44	10
	1.078	10
	-0.094	20
	1.07	8
	0.724	12
	-1.155	17
	3.25	9
	4.303	16
	3.388	5
	0.669	11
	-0.652	13
	1.931	13
	-0.37	6
	2.124	23
	-1.787	11
	0.087	13
	0.161	13
	1.691	20
	-2.121	7
	-1.538	6
	0.039	4
	-0.737	8
	-0.422	5
	1.784	9
	2.47	15
	0.407	9
	-0.722	5
	-0.028	2
	0.85	13
	-1.665	6
	-1.357	17
	0.34	10
	0.364	9
	-2.055	8
	0.615	9
	0.004	13
	4.465	20
	2.547	4
	0.474	8
	-1.539	13
	0.768	8
	-0.428	13
	1.288	20
	0.751	6
	1.801	14
	-1.028	7
	2.625	23
	2.227	13
	4.136	9
	1.792	8
	1.141	5
	0.559	12
	-0.645	9
	-0.454	18
	-0.857	8
	0.342	12
	-0.075	4
	0.203	19
	0.503	7
	3.631	9
	2.045	20
	1.363	14
	0.368	14
	0.024	16
	0.571	4
	5.596	13
	-0.621	6
	1.683	21
	5.103	8
	-0.291	16
	0.012	6
	-0.326	15
	3.029	14
	2.601	12
	0.021	16
	2.2	13
	-0.29	17
	2.295	10
	0.115	11
	-2.06	21
	2.256	28
	-2.317	10
	-1.908	9
	2.831	8
	0.006	15
	-0.636	10
	-3.108	24
	0.045	4
	2.935	13
	0.939	20
	-0.162	7
	5.668	15
	-2.977	4
	1.885	6
	6.495	14
	4.739	17
	-1.007	14
	-1.67	5
	1.839	16
	-1.188	8
	2.159	10
	-0.48	9
	1.492	6
	-1.581	9
	0.396	7
	-0.817	6
	0.192	10
	-2.186	16
	-1.478	9
	-0.083	5
	6.197	4
	-0.563	11
	1.613	11
	-0.907	14
	1.723	21
	-0.947	30
	-0.636	10
	-1.592	9
	-0.919	8
	-1.381	4
	3.643	29
	6.015	29
	-0.531	8
	0.353	31
	3.621	15
	2.327	12
	1.257	8
	0.071	7
	1.152	7
	-1.195	7
	-0.724	17
	-2.046	15
	0.382	2
	-0.516	4
	-1.509	6
	-0.292	7
	-0.883	8
	0.657	24
	-1.824	9
	-1.081	14
	-2.265	5
	-0.215	15
	-0.544	9
	0.297	8
	-2.577	13
	3.864	11
	-0.817	18
	-1.33	16
	2.645	10
	2.269	23
	-1.475	17
	0.203	20
	-1.119	20
	0.828	9
	-1.909	15
	-1.156	17
	-0.213	13
	1.178	14
	1.339	20
	-0.043	18
	-0.565	17
	-1.679	10
	-0.096	10
	30.172	23
	-0.43	10
	1.66	2
	-1.507	8
	-0.381	2
	-0.463	6
	-0.976	16
	-0.674	10
	0.407	4
	0.327	9
	-1.593	13
	-3.308	0
	-1.875	16
	0.018	15
	-0.599	13
	-1.414	12
	0.453	6
	1.798	6
	-1.303	9
	1.476	4
	0.423	16
	2.359	17
	1.451	10
	-1.438	6
	0.241	6
	1.602	13
	-1.677	6
	-1.263	6
	-0.613	6
	-1.554	4
	0.285	4
	-0.925	4
	-0.254	4
	-0.501	6
	-1.245	7
	0.608	0
	-0.352	7
	-1.897	4
	-0.368	4
	-1.059	8
	-0.773	2
	-0.809	6
	-2.03	6
	6.212	42
	-1.079	10
	-1.596	7
	2.349	18
	-0.671	13
	-1.227	22
	1.023	7
	8.828	14
	6.93	20
	-1.407	13
	0.353	8
	2.088	18
	-1.07	10
	-0.793	11
	-1.188	4
	-0.167	5
	-2.823	3
	-2.074	10
	0.439	NA
	0.115	11
	0.349	33
	2.299	9
	6.786	22
	-0.741	14
	-2.037	7
	-2.288	12
	-0.721	6
	0.778	10
	-1.285	10
	-0.132	8
	1.985	10
	-0.264	13
	0.124	6
	2.015	5
	-1.298	13
	11.589	18
	0.188	7
	-1.839	2
	-0.764	6
	-0.274	4
	-2.627	4
	12.535	14
	5.299	16
	-0.683	7
	16.886	14
	6.227	9
	-0.393	28
	18.853	18
	0.129	10
	0.441	8
	-2.005	9
	7.816	12
	-0.449	9
	0.731	15
	-2.877	5
	-1.902	6
	-1.003	4
	1.754	8
	-1.473	6
	0.231	12
	1.256	5
	0.096	13
	-1.912	14
	-0.509	8
	1.563	16
	6.596	4
	0.058	12
	1.487	6
	0.153	11
	0.932	19
	-2.111	8
	-1.554	8
	5.251	20
	-0.618	14
	1.872	21
	-0.554	26
	1.102	16
	23.108	38
	4.423	4
	9.143	36
	4.649	11
	-0.522	7
	-0.045	2
	-0.996	NA
	-1.429	11
	-1.314	4
	0.38	8
	4.993	15
	0.234	4
	0.578	9
	0.481	15
	0.628	19
	26.443	33
	-0.799	11
	0.04	7
	-2.005	14
	0.582	5
	5.051	22
	1.084	7
	1.312	NA
	-0.181	8
	1.39	10
	-2.057	19
	-2.753	16
	-1.223	10
	-2.75	11
	0.374	4
	5.614	10
	10.58	20
	-0.066	6
	-1.462	20
	-2.186	4
	-0.059	10
	5.047	24
	-0.923	5
	0.654	6
	-1.529	10
	0.81	13
	-2.35	18
	15.868	28
	-2.453	NA
	-1.8	15
	-3.024	17
	-1.442	10
	-2.257	4
	-0.648	10
	5.387	38
	-0.568	10
	-1.558	7
	25.777	8
	-3.355	21
	-2.657	14
	-3.345	6
	-1.068	8
	4.843	11
	3.349	44
	-0.589	5
	-0.794	10
	0.04	6
	0.065	5
	-0.654	11
	-2.662	7
	1.784	13
	-0.748	6
	-1.393	6
	-1.125	9
	-1.553	0
	-2.341	5
	-2.461	15
	5.43	27
	10.159	38
	17.49	24
	-1.282	5
	-2.943	3
	-0.12	7
	0.064	15
	6.308	29
	2.147	20
	-2.799	5
	-1.238	4
	-3.115	13
	0.143	16
	-0.832	4
	-1.842	7
	-0.686	13
	-2.597	18
	-1.1	9
	-1.631	6
	-1.058	6
	-0.767	15
	2.027	25
	-1.36	14
	1.696	8
	0.483	9
	3.876	13
	-0.678	20
	-1.071	17
	-3.392	8
	2.695	27
	4.261	26
	2.204	6
	-0.6	28
	2.99	19
	3.515	12
	6.818	16
	7.238	15
	2.163	26
	8.864	23
	5.569	23
	-0.429	4
	0.659	14
	2.081	12
	5.24	11
	1.732	8
	1.141	2
	0.209	8
	-1.234	14
	1.538	12
	3.418	6
	0.909	16
	0.305	10
	-0.873	15
	-1.331	15
	-1.981	16
	0.011	4
	1.293	19
	0.563	6
	2.105	17
	-1.056	13
	-0.391	15
	0.068	6
	-0.646	22
	2.084	24
	-0.066	6
	2.587	21
	-1.03	7
	-0.884	4
	2.229	14
	2.438	2
	-1.722	6
	8.916	7
	-2.851	14
	0.588	8
	2.16	6
	-2.721	8
	-0.079	2
	0.629	16
	2.488	7
	2.252	16
	-1.384	20
	-0.891	8
	-1.877	6
	29.504	22
	-2.621	2
	-0.485	16
	0.691	15
	4.577	NA
	-1.155	5
	-0.456	3
	0.824	10
	16.453	34
	3.338	14
	-2.273	4
	5.277	22
	0.008	17
	-1.107	23
	1.714	24
	-0.732	20
	0.02	NA
	-0.508	NA
	0.377	3
	1.216	7
	1.832	11
	-0.816	5
	-1.893	6
	0.946	4
	23.443	20
	-1.041	24
	-0.413	22
	-0.421	15
	-0.608	16
	-2.077	4
	-1.312	24
	-1.483	17
	0.486	16
	1.649	12
	-1.28	10
	-0.529	21
	1.437	17
	-0.305	15
	0.827	11
	1.377	8
	-1.454	2
	-1.189	11
	-2.266	13
	-1.569	4
	0.379	9
	1.626	6
	1.146	5
	1.194	4
	5.549	4
	2.136	15
	-0.841	6
	-0.417	10
	2.477	6
	-1.391	20
	-1.651	13
	-2.996	11
	-2.073	14
	-0.597	15
	-3.64	16
	-1.73	23
	-0.852	15
	-2.312	16
	-0.162	14
	-2.023	17
	2.296	11
	-0.782	19
	-2.656	18
	-1.268	7
	-2.192	12
	-1.587	19
	-2.777	15
	-2.709	20
	-2.92	12
	-3.111	25
	5.466	28
	-0.918	14
	-1.007	26
	-1.725	25
	-1.735	21
	-3.136	17
	5.437	26
	-0.939	18
	-1.966	12
	0.154	18
	-0.68	18
	-0.678	22
	-2.833	16
	-0.345	20
	-1.4	28
	-2.485	19
	-2.655	31
	-1.597	17
	-2.641	22
	-1.822	19
	-1.416	16
	5.061	17
	-1.354	20
	-2.441	22
	-0.574	14
	-1.348	25
	-1.578	23
	-3.578	23
	-0.611	23
	0.405	29
	0.627	18
	-2.292	21
	-1.024	11
	8.371	16
	0.5	17
	-0.223	11
	-2.846	12
	0.039	21
	-1.517	16
	-1.393	5
	-0.167	26
	-1.615	17
	-1.445	9
	-0.972	17
	0.066	4
	-2.131	5
	-2.152	9
	-1.197	8
	-2.322	10
	-0.826	13
	1.193	12
	8.023	4
	1.251	2
	0.702	10
	-1.361	4
	-0.657	25
	-1.157	12
	1.203	13
	-2.428	10
	-0.406	11
	12.327	26
	-2.307	25
	2.227	17
	-3.089	5
	-0.259	22
	-2.15	19
	-0.736	22
	-0.415	18
	-0.466	21
	-0.423	20
	-0.911	19
	-3.148	26
	-0.721	16
	-2.659	21
	-0.198	23
	0.957	22
	-0.264	5
	0.845	10
	-1.506	21
	0.504	14
	3.653	18
	-2.257	20
	0.284	37
	-0.269	25
	-2.186	24
	-2.485	8
	-0.768	23
	-2.448	22
	-2.732	28
	-0.891	25
	-1.197	20
	-1.116	18
	-1.766	13
	-0.829	15
	0.281	10
	-0.999	22
	-2.341	8
	-2.481	7
	4.337	20
	-1.43	15
	-2.015	4
	0.709	10
	-2.239	8
	-2.896	6
	-0.865	19
	-1.18	19
	0.132	16
	0.339	14
	-0.44	6
	-0.989	12
	-1.279	4
	0.722	12
	0.162	4
	1.623	10
	1.429	12
	3.258	14
	-3.068	11
	-0.441	23
	1.127	3
	0.298	12
	0.577	25
	-1.144	19
	-1.049	8
	-2.062	8
	0.793	8
	1.664	7
	0.659	7
	2.73	6
	-1.968	10
	0.585	4
	0.812	5
	1.771	14
	3.988	14
	1.58	6
	1.323	11
	-1.218	8
	24.702	25
	-0.877	7
	3.82	21
	0.414	7
	-0.249	7
	-1.786	5
	1.969	12
	1.104	12
	-2.703	12
	-1.089	14
	-1.462	16
	2.537	5
	8.571	6
	-1.524	11
	4.15	9
	-0.365	14
	-0.878	6
	3.318	6
	1.688	4
	-1.58	12
	1.63	16
	-2.826	6
	-0.829	22
	-0.888	27
	6.907	37
	4.224	23
	0.419	25
	-1.283	7
	0.54	12
	0.373	17
	-1.252	11
	-1.504	16
	-1.598	18
	0.049	6
	0.627	9
	-1.281	13
	-2.6	14
	-0.604	6
	1.776	16
	1.967	19
	-0.312	13
	-0.178	28
	5.463	26
	3.697	27
	-1.395	16
	1.742	6
	-0.544	18
	1.827	20
	-2.161	6
	-1.063	8
	1.723	14
	-2.683	13
	1.388	4
	1.407	11
	-0.662	4
	-1.018	4
	-3.072	17
	-0.646	10
	-2.97	4
	-2.684	6
	-1.893	13
	0.041	4
	2.724	7
	-2.067	6
	0.648	4
	-1.577	2
	-1.901	7
	-2.028	14
	2.274	5
	-1.999	14
	-0.456	6
	-2.099	18
	-0.046	20
	10.152	37
	0.667	3
	0.732	10
	-2.324	14
	1.601	9
	-0.685	6
	0.645	10
	0.083	2
	0.147	8
	-4.488	12
	0.861	9
	-0.431	NA
	-1.249	6
	9.108	7
	-0.605	7
	-2.462	7
	-0.341	9
	0.727	16
	-4.006	8
	3.495	28
	-0.277	9
	2.801	3
	-1.275	5
	-1.574	7
	0.776	5
	-0.125	9
	-1.205	2
	0.435	7
	0.365	7
	-1.739	7
	2.637	2
	0.222	21
	-0.438	12
	0.253	10
	-1.787	7
	-2.009	7
	1.084	8
	-0.515	22
	-1.62	6
	0.15	34
	-0.518	8
	25	36
	1.361	5
	-0.481	6
	-2.04	6
	-0.488	11
	2.671	12
	0.471	4
	-0.624	13
	0.827	5
	-1.495	9
	-0.658	21
	0.603	2
	-1.448	8
	3.233	7
	-1.297	12
	-2.183	8
	0.563	8
	-1.74	13
	-2.16	12
	-1.017	4
	-0.325	16
	0.043	4
	-1.601	4
	-2.493	15
	-1.373	40
	-1.153	9
	0.023	12
	-1.763	6
	-2.312	9
	1.286	16
	-1.814	6
	3.394	14
	2.304	12
	-2.146	NA
	-2.673	17
	-0.531	12
	-0.813	6
	2.374	11
	-1.018	6
	0.156	15
	0.931	13
	0.835	9
	1.84	20
	-1.139	6
	3.291	6
	-0.194	13
	-0.491	17
	1.17	15
	1.169	8
	3.486	28
	7.219	17
	-0.554	14
	-1.759	7
	-3.927	14
	-0.754	20
	5.826	12
	-0.952	4
	-0.496	4
	-0.256	9
	0.107	23
	-0.846	7
	3.394	10
	2.771	14
	-0.483	18
	1.07	14
	-3.174	5
	5.666	54
	0.627	6
	-0.491	5
	0.006	8
	-0.642	4
	0.468	13
	1.278	8
	2.778	5
	-4.751	4
	-1.237	4
	-0.715	4
	0.105	16
	2.461	33
	-1.04	5
	0.378	8
	-0.65	8
	-2.028	5
	-2.084	10
	-1.85	19
	-0.143	17
	-1.915	18
	-2.236	8
	1.772	7
	13.097	19
	2.715	26
	28.769	23
	-1.265	29
	-1.173	10
	2.446	8
	5.971	33
	0.669	14
	3.937	7
	-0.177	20
	-2.423	6
	-1.748	10
	-1.387	8
	-0.379	16
	-0.034	6
	-0.994	17
	1.89	31
	-0.907	9
	-0.391	16
	6.661	34
	-0.626	12
	-0.521	20
	1.35	9
	1.072	24
	3.611	8
	3.021	6
	12.266	26
	1.969	7
	1.085	27
	2.317	4
	0.58	15
	-2.716	8
	-2.762	12
	-0.377	8
	-0.983	5
	-0.284	10
	1.401	11
	-0.236	31
	-1.413	2
	-2.378	8
	0.603	15
	0.388	13
	-3.049	NA
	0.773	27
	-2.197	18
	-0.04	17
	5.614	30
	0.113	7
	-2.955	73
	-0.511	7
	-1.758	6
	1.784	16
	0.274	5
	-2.121	0
	0.72	13
	-2.048	6
	0.193	19
	2.229	4
	-1.639	6
	-1.657	NA
	3.814	10
	3.956	9
	-1.163	8
	1.342	14
	2.962	15
	1.062	15
	-0.795	16
	-0.402	11
	-0.021	10
	0.714	10
	-0.967	13
	4.951	5
	0.588	7
	0.254	5
	3.371	21
	-0.348	7
	0.347	7
	6.562	18
	22.17	30
	11.149	19
	0.292	25
	-1.852	4
	-0.748	19
	0.934	23
	0.412	5
	-2.125	4
	-2.449	6
	-1.011	NA
	0.847	NA
	8.897	18
	12.055	34
	-1.193	8
	8.277	26
	-1.507	14
	-1.991	6
	-1.943	12
	-2.24	19
	-2.03	7
	-1.052	4
	-1.285	7
	-0.929	7
	-1.761	12
	-0.6	12
	1.864	26
	61.049	8
	1.743	8
	-0.159	17
	0.837	4
	13.471	43
	-1.538	7
	-2.541	19
	17.69	20
	1.019	21
	6.941	28
	12.55	10
	1.163	23
	5.594	20
	-2.335	9
	0.205	5
	-2.593	7
	-0.629	7
	-1.313	18
	-0.776	6
	0.289	11
	5.434	16
	2.463	15
	5.45	8
	4.019	26
	0.893	11
	0.715	10
	-4.559	5
	0.337	11
	-0.179	20
	0.25	38
	0.648	9
	-2.478	8
	-0.669	12
	1.702	14
	-0.357	19
	-2.328	8
	-0.386	19
	10.898	10
	9.521	26
	5.042	17
	11.453	27
	6.579	23
	9.966	25
	1.954	7
	2.42	NA
	0.078	5
	0.29	16
	0.42	10
	1.239	16
	-1.136	11
	-1.387	9
	0.277	13
	-0.748	9
	1.947	5
	1.379	7
	2.128	17
	0.61	10
	-1.568	4
	0.082	11
	-0.422	6
	3.994	18
	0.214	9
	-0.923	8
	0.052	10
	0.39	4
	0.244	19
	4.046	23
	0.746	7
	-0.098	25
	11.399	23
	-0.057	27
	-1.736	4
	1.708	0
	19.405	29
	-0.542	8
	0.183	21
	0.102	12
	0.709	7
	-1.202	NA
	2.408	17
	0.997	8
	2.921	13
	2.156	12
	-0.933	16
	3.545	2
	0.256	3
	0.001	10
	1.556	17
	-3.32	15
	-0.43	12
	1.669	14
	-2.369	4
	0.209	9
	-1.304	8
	-0.119	9
	-1.347	13
	0.297	16
	10.498	14
	3.911	9
	-0.712	8
	-0.517	4
	0.991	14
	-2.871	10
	-0.37	11
	-0.058	10
	1.672	8
	-1.249	9
	-0.846	4
	-0.253	26
	11.836	26
	0.378	23
	0.439	6
	2.835	22
	7.771	34
	7.524	14
	6.34	21
	-2.872	8
	0.954	10
	-0.53	19
	0.261	7
	-0.336	9
	-0.908	6
	-1.361	6
	1.216	17
	-2.366	15
	0.851	8
	2.135	10
	-1.466	16
	0.016	20
	2.249	20
	-0.09	15
	0.764	6
	5.756	17
	0.241	15
	-2.188	18
	-2.536	7
	-1.09	8
	-0.89	4
	-0.33	12
	-1.637	11
	-0.323	18
	-0.137	10
	-1.464	22
	0.413	10
	-1.874	6
	-0.053	2
	-1.923	9
	-0.585	9
	-0.274	9
	2.82	7
	0.686	13
	0.042	10
	-2.01	7
	2.761	20
	-2.928	8
	2.521	23
	-1.123	4
	-0.079	7
	-1.21	5
	-2.399	11
	-2.144	11
	-1.082	11
	-1.669	6
	-2.914	9
	-2.44	15
	-3.049	20
	-1.446	9
	-0.446	5
	-1.364	11
	1.075	9
	0.284	4
	2.24	4
	-1.771	9
	1.775	6
	-0.55	15
	-0.627	4
	-1.513	8
	1.005	9
	-2.756	4
	-1.69	7
	-2.882	8
[truncated: 213 more rows]

## Sheet: 5D
	Protein_noise_bins	[-4.85,-3.86]	(-3.86,-2.87]	(-2.87,-1.87]	(-1.87,-0.882]	(-0.882,0.111]	(0.111,1.1]	(1.1,2.09]	(2.09,3.09]	(3.09,4.08]	(4.08,5.07]	(5.07,6.06]	(6.06,7.06]	(7.06,8.05]	(8.05,9.04]	(9.04,10]	(10,11]	(11,12]	(12,13]	(13,14]	(14,61]
	No. of cooperative TFs	15	11	14	4	8	12	6	17	17	14	8	28	37	24	7	37	18	34	14	17
		4	16	12	19	9	7	12	9	19	15	21	NA	9	27	36	38	19	13	15	53
		8	23	9	7	6	5	8	23	15	24	17	4	29	26	19	19	39	26	19	24
		4	8	4	2	7	11	12	17	0	14	11	42	17	27	26	9	23	33	NA	35
		5	6	16	9	13	11	9	16	25	9	20	6	15	16	15	14	27	26	40	50
		12	13	6	19	12	10	8	15	25	9	22	9	19	9	6	22	18	32	43	18
		10	16	3	4	15	20	7	10	10	14	17	18	14	16	20	20	25	14	40	28
		8	8	5	6	5	14	3	15	23	2	16	26	7	6	22	34	NA	12	28	5
		14	21	17	6	19	0	5	15	7	14	22	29	22	27	34	15	26	10	15	34
		15	6	7	15	6	6	2	20	17	7	9	21	14	26	25	10		22	8	29
			15	15	11	13	10	7	5	9	25	19	17	33	14	NA			27		25
			0	3	7	8	11	6	12	14	23	16	14	34	23	30					14
			16	12	17	24	16	5	24	18	17	38	17	12	41	25					24
			8	4	5	3	13	18	6	6	27	2	18	37	23	8					20
			2	4	9	15	16	2	10	6	31	18	23	22	18						33
			5	16	13	NA	8	7	6	16	14	28	4	NA	9						35
			10	11	13	8	5	9	26	14	17	27	NA	29	7						18
			26	16	6	7	25	23	5	16	26	16	34	17	21						37
			17	28	NA	4	34	22	35	44	16	26	14	36							21
			13	26	12	7	4	8	20	21	27	8	22	15							29
			25	8	7	9	11	6	2	8	20	26	16	4							28
			24	9	6	6	18	15	13	21	7	28	33								29
			5	8	11	7	15	8	6	5	8	20	37								30
			13	20	5	4	14	10	7	14	14	4	20								32
			17	12	16	8	13	26	13	10	4	23	28								48
			11	9	10	24	4	14	17	18	33	20									43
			NA	8	8	8	8	23	14	30	23	13									27
			20	6	13	15	11	12	4	6	20	10									38
			17	13	7	22	NA	4	5	6	21	30									20
			11	17	4	13	21	13	26	21	18	10									25
			4	7	21	13	9	19	4	18	18	54									36
			4	21	17	12	6	8	21	28	2	15									22
			73	14	23	2	7	6	10	6	24	26									8
			9	18	9	16	13	7	8	20	25	9									33
			NA	31	25	21	10	17	7	28	NA	17									23
			3	22	11	6	NA	9	20	19	23	26									22
			8	4	6	18	19	4	16	12	NA	12									23
			12	7	8	5	17	16	28	12	31	8									29
			9	2	21	12	19	11	4	12	14	17									8
			5	14	10	6	20	2	23	2	11	23
			6	18	0	6	5	8	5	5	12	17
			8	7	4	9	19	5	10	22	NA	13
			5	9	7	12	9	8	11	34	10	33
			8	13	10	NA	8	12	9	37	4	29
			10	10	6	11	9	8	12	19	11	32
			10	4	5	20	6	16	5	8	NA
				15	6	16	9	20	4	16	13
				7	3	10	11	19	12	15	17
				8	6	11	32	12	16	9	6
				2	6	12	21	23	10	28	40
				19	17	6	9	6	18	14	8
				7	10	17	10	NA	17	29	NA
				10	NA	19	12	7	NA	18	11
				12	4	10	4	NA	11	NA	17
				16	2	13	6	11	11	27	25
				4	6	2	15	12	4	6	8
				13	6	6	19	20	18	7	5
				7	13	2	9	14	17	12	10
				15	6	15	15	6	NA	27	15
				19	11	23	38	9	6	NA	17
				8	10	15	10	7	21	23	24
				7	6	NA	5	18	2	NA	22
				8	13	7	3	7	8	5	17
				6	16	13	21	7	21	18
				7	5	6	8	5	33	10
				15	6	5	7	14	15	4
				19	17	20	14	8	27	21
				NA	15	15	7	7	15	15
				NA	8	4	5	4	6	17
				6	4	6	29	10	10	6
				21	18	19	22	11	7	18
				22	17	9	8	5	11	6
				22	7	6	5	11	20	16
				15	13	14	13	6	23	19
				17	12	7	10	13	15	23
				10	9	8	15	13	14	22
				6	12	22	37	4	5	11
				12	19	20	4	12	NA	9
				4	9	6	4	10	4	13
				7	5	6	10	17	13	19
				6	12	2	11	10	10	9
				11	6	17	16	10	21	5
				8	23	5	25	9	14	NA
				22	2	6	6	12	12	7
				8	15	16	8	NA	NA	5
				9	6	25	16	NA	11	9
				4	7	NA	12	4	23	14
				15	12	4	10	6	2	18
				6	4	8	43	25	10	26
				18	4	11	15	6	12	23
				9	14	19	15	13	12	18
				9	11	11	8	17	18
				5	9	NA	7	15	15
				8	7	6	9	12	27
				9	7	8	10	10	11
				10	4	4	11	5	26
				8	8	4	14	14	7
				14	0	4	10	NA	16
				10	0	20	12	17	7
				10	14	8	15	19	20
				8	9	7	12	16	6
				16	NA	4	7	15	20
				9	13	5	7	6	10
				25	6	13	NA	17	20
				21	7	6	33	17	9
				12	6	7	12	4	14
				4	9	4	31	9	5
				13	12	18	8	18	5
				6	14	23	13	13	10
				5	10	20	16	11	NA
				8	17	22	9	9	3
				12	12	9	5	21	36
				4	11	10	7	NA	15
				20	16	13	17	10	7
				19	8	12	25	11	8
				8	3	8	14	6	12
				8	6	4	17	16	22
				2	29	4	4	17	2
				18	8	21	3	14	26
				12	14	25	8	5	14
				NA	21	11	23	27	13
				18	16	13	9	12	13
				16	4	NA	8	5	11
				4	9	8	2	12	13
				24	4	8	13	2	15
				8	4	10	9	27	11
				7	4	22	4	7	12
				6	17	10	18	14	19
				28	9	9	7	6	25
				12	17	12	8	8	6
				9	6	3	10	13	14
				19	17	4	29	18	10
				NA	21	8	9	21
				11	16	6	4	4
				4	22	16	5	24
				5	20	7	10	20
				4	16	10	7	8
				7	NA	10	7	16
				0	2	5	25	14
				13	5	9	10	12
				4	8	7	16	0
				8	27	4	10	24
				18	9	17	14	7
				6	9	12	NA	21
				6	10	4	9	14
				10	11	13	7	6
				4	4	14	NA	8
				10	5	6	6	4
				15	6	7	8	6
				14	13	14	2	7
				13	8	9	3	8
				6	5	6	6	4
				25	15	23	28	8
				8	11	16	10	14
				21	5	10	13	14
				19	21	7	12	7
				8	16	14	4	17
				NA	11	6	8	6
				15	5	4	12	16
				6	12	28	15	7
				15	2	12	15	9
				6	6	13	9	13
				11	13	15	16	16
				7	5	11	17	8
				6	28	8	7	6
				7	27	5	14	14
				14	16	5	5	15
				5	7	9	32	8
				17	6	9	11	7
				17	5	14	9	5
				13	13	10	14	20
				14	20	17	12	11
				4	8	15	14	16
				12	9	11	NA	20
				7	20	22	12	13
				7	4	15	6	16
				7	40	8	8	17
				12	2	8	12	8
				9	11	26	6	10
				14	4	14	4	26
				14	6	15	12	21
				12	14	NA	NA	15
				9	17	10	25	7
				6	20	9	9	6
				16	25	18	15	21
				17	13	8	3	31
				9	10	5	5	13
				10	8	3	4	9
				12	15	NA	4	17
				4	10	6	8	13
				6	16	8	7	4
				7	21	12	14	11
				12	4	19	NA	5
				5	18	21	29	7
				9	24	12	4	7
				12	12	7	4	19
				18	6	21	18	6
				14	8	20	2	12
				15	9	13	15	7
				24	13	8	0	10
				9	12	4	10	4
				14	NA	10	13	7
				NA	15	4	9	5
				6	10	22	NA	22
				7	10	19	22	26
				4	7	7	18	5
				6	7	7	9	11
				13	5	8	6	25
				16	13	NA	19	17
				13	10	NA	16	4
				23	4	8	10	25
				6	6	6	4	16
				16	5	5	9	11
				6	6	4	5	6
					7	17	4	0
					29	5	12	20
					6	11	4	4
					4	16	6	11
					5	4	9	11
					11	18	8	9
					6	6	24	2
					9	9	14	12
					7	NA	7	24
					10	17	3	18
					4	10	9
					9	6	11
					4	12	14
					NA	6	10
					8	21	4
					14	14	13
					22	6	4
					10	7	12
					6	8	15
					8	3	12
					5	6	10
					4	18	10
					2	4	6
					8	6	10
					NA	9	7
					34	5	10
					8	16	10
					20	7	13
					7	23	12
					19	6	10
					8	9	12
					15	12	16
					11	10	13
					8	18	15
					4	8	10
					8	22	25
					7	7	20
					6	NA	25
					19	NA	4
					5	10	15
					10	12	7
					3	4	6
					8	13	19
					2	20	6
					5	5	6
					15	6	4
					11	15	7
					NA	9	8
					12	10	17
					9	12	6
					17	18	27
					17	22	8
					5	20	NA
					9	11	5
					14	6	9
					13	11	10
					19	5	7
					6	28	10
					NA	15	8
					6	16	8
					11	19	2
					15	18	18
					9	2	15
					7	16	13
					4	8	5
					4	6	10
					20	32	NA
					18	7	9
					15	6	10
					4	11	15
					23	22	11
					12	4	5
					8	14	9
					10	19	10
					9	7	9
					23	16	4
					10	6	12
					NA	6	10
					8	7	NA
					14	20	13
					8	9	8
					11	9	6
					14	NA	9
					10	12	14
					4	19	9
					10	38	10
					10	15	11
					17	16	7
					10	18	16
					8	4	6
					8	13	6
					8	16	13
					10	13	19
					8	2	23
					6	22	NA
					13	15	20
					20	5	4
					6	12	2
					4	9	10
					13	11	NA
					8	7	22
					7	7	4
					24	16	11
					5	17	2
					7	10	14
					7	24	8
					11	4	6
					10	9	12
					4	4	17
					4	9	9
					6	18	NA
					4	NA	5
					11	25	26
					NA	16	21
					29	13	7
					14	5	13
					26	22	7
					10	9	11
					4	6	7
					8	4	7
					22	26	23
					11	12	4
					NA	7	11
					17	31	15
					12	20	8
					10	9	8
					5	7	14
					7	11	24
					9	NA	27
					16	15	9
					17	15	10
					13	13	7
					25	10	8
					9	7	27
					7	9	9
					4	28	16
					30	13
					18	23
					10	15
					16	11
					4	13
					7	12
					4	11
					5	20
					8	5
					8	8
					14	4
					4	4
					18	20
					19	28
					6	20
					14	8
					9	15
					6	NA
					7	12
					14	5
					8	26
					25	19
					4	7
					27	14
					7	7
					8	10
					4	17
					8	2
						9
						5
						3
						17
						11
						10
						4
						8
						8
						27
						9
						7
						9
						24
						8
						11
						5
						11
						25
						10
						20
						5
						24
						15
						4
						6
						5
						2
						7
						9
						4
						3
						NA
						14
						6
						6
						15
						4
						9
						10
						10
						27
						2
						36
						20
						2
						9
						18
						17
						8
						8
						5
						6
						NA
						2
						20
						10
						NA
						2
						10
						13
						15
						8
						17
						4
						6
						20
						15
						NA
						16
						5
						10
						12
						16
						19
						15
						5
						21
						5
						10
						9
						4
						21
						7
						6
						4
						10
						10
						4
						11
						4
						10
						6
						11
						21
						11
						10
						12
						8
						5
						15
						5
						4
						6
						14
						7
						7
						12
						4
						7
						5
						10
						11
						2
						11
						19
						13
						2
						22
						13
						23
						12
						16
						23

## Sheet: 5E
	Noise (DM_YPD)	Num_Overlaps
	3.919	NA
	7.914	NA
	3.414	20
	11.731	NA
	1.207	1
	-0.651	NA
	-1.752	0
	0.599	2
	12.691	13
	1.919	18
	-0.432	5
	-3.415	5
	0.459	6
	1.147	6
	-0.432	0
	8.338	5
	6.561	2
	1.31	3
	-2.563	1
	-1.566	2
	2.004	1
	4.493	39
	-2.015	3
	-1.158	14
	14.516	4
	1.658	1
	0.771	15
	-0.467	0
	4.212	4
	0.077	4
	5.223	7
	5.834	0
	0.59	3
	-2.535	2
	-0.596	4
	-0.3	1
	2.246	3
	-2.008	2
	-0.666	4
	22.313	53
	0.687	1
	-0.171	2
	21.617	35
	3.099	12
	0.627	16
	3.409	3
	-1.007	9
	-0.149	0
	0.035	1
	4.057	0
	-0.604	0
	-0.819	11
	0.085	3
	0.148	1
	-0.417	6
	-1.156	6
	0.275	1
	16.761	13
	7.831	19
	1.491	17
	1.864	0
	3.418	2
	1.237	0
	-0.68	0
	-0.639	1
	0.611	1
	4.921	13
	-2.412	1
	-0.813	5
	-0.27	NA
	5.87	9
	-1.345	4
	1.431	1
	-0.83	0
	0.356	8
	-2.503	1
	4.681	4
	2.816	0
	-0.179	0
	-2.756	0
	-2.408	7
	0.136	10
	-0.415	2
	-1.003	0
	-3.524	5
	-2.949	NA
	3.436	1
	0.99	0
	2.11	1
	0.273	0
	4.764	17
	9.474	14
	-0.806	6
	-1.663	6
	-2.716	0
	0.998	0
	0.729	3
	1.602	3
	-4.71	3
	1.968	5
	1.72	0
	13.426	12
	2.813	18
	2.504	6
	-0.75	6
	1.841	9
	-2.073	7
	0.13	6
	3.33	7
	-0.858	5
	-0.32	5
	18.888	32
	-1.931	0
	-1.654	0
	-2.191	NA
	-0.21	10
	5.663	5
	-0.691	4
	-0.092	1
	1.862	0
	0.724	10
	-1.053	2
	1.803	1
	-1.919	1
	0.111	0
	3.361	34
	8.908	5
	5.364	3
	4.557	2
	7.688	10
	3.64	7
	2.468	5
	19.155	15
	13.96	5
	15.158	1
	10.879	13
	5.471	7
	0.368	2
	-0.522	4
	-2.361	1
	1.819	2
	1.048	2
	3.841	5
	1.682	15
	-0.369	6
	7.086	15
	15.04	24
	-1.879	1
	-0.705	1
	3.348	15
	-0.623	3
	0.071	20
	9.758	24
	0.895	1
	0.16	2
	-2.371	1
	1.115	7
	1.571	2
	1.779	0
	-2.346	1
	-1.472	1
	-0.435	5
	-2.093	0
	-1.532	3
	0.778	4
	2.364	NA
	-2.556	2
	-2.019	9
	-1.764	7
	-2.623	4
	-1.203	0
	-0.982	3
	-0.701	2
	0.815	NA
	-0.438	5
	-0.297	3
	-0.615	2
	-0.466	3
	-1.711	0
	0.074	6
	3.787	0
	0.444	1
	-1.123	1
	-0.215	5
	1.885	6
	-1.423	14
	-0.403	1
	1.732	1
	0.744	5
	-1.755	1
	-0.65	2
	-0.911	4
	-1.818	1
	-3.151	5
	0.122	4
	0.188	1
	4.188	12
	-1.44	3
	-2.313	0
	-2.385	0
	-2.512	15
	-0.022	0
	-2.175	1
	1.028	7
	1.671	1
	9.607	5
	20.346	24
	0.4	2
	-1.237	0
	-0.691	4
	4.705	1
	0.534	0
	-0.039	2
	-0.861	3
	2.234	1
	0.48	3
	2.95	3
	-1.433	10
	4.567	3
	-2.052	2
	2.317	1
	1.402	4
	-3.241	0
	0.346	1
	3.835	13
	-1.762	NA
	-1.728	9
	-1.742	2
	-1.531	2
	-0.148	3
	1.152	1
	-0.88	3
	-1.016	4
	4.726	NA
	1.142	3
	1.422	0
	0.076	3
	2.79	NA
	0.466	3
	-0.474	5
	2.049	0
	-0.277	0
	0.709	1
	2.623	1
	-2.574	1
	-0.786	5
	8.779	25
	1.659	3
	0.39	1
	-0.511	5
	-0.83	3
	-1	1
	1.314	1
	0.354	4
	1.031	3
	0.223	1
	5.807	10
	-2.419	0
	-1.654	0
	0.365	2
	-1.1	2
	0.427	2
	-1.652	4
	1.427	2
	0.049	1
	3.56	5
	2.493	1
	0.05	3
	-1.338	0
	0.189	9
	1.708	5
	2.426	1
	0.969	0
	-1.304	7
	-3.077	1
	1.745	0
	-1.019	1
	-3.261	5
	3.364	3
	2.708	4
	1.204	0
	4.652	2
	-1.625	3
	4.132	2
	1.546	1
	1.884	4
	-2.16	10
	-1.665	1
	-1.633	1
	13.084	6
	2.739	4
	5.882	3
	2.168	21
	4.587	5
	0.032	0
	4.236	6
	9.583	3
	0.087	6
	3.849	1
	4.12	13
	2.406	0
	-0.076	2
	2.992	10
	9.536	2
	2.248	0
	-1.197	5
	-1.569	0
	-0.224	4
	3.144	4
	-0.461	1
	0.595	11
	-0.635	1
	2.981	5
	1.026	3
	1.174	1
	-1.286	4
	-0.45	1
	-1.102	4
	2.031	2
	-0.727	0
	-1.141	NA
	0.123	1
	-1.59	1
	-0.516	3
	0.919	4
	22.726	27
	2.887	7
	1.108	3
	7.206	40
	0.164	1
	1.114	2
	-0.855	34
	0.275	8
	7.929	29
	-0.803	7
	0.124	0
	7.973	1
	2.447	1
	1.737	0
	0.825	6
	-0.469	2
	2.007	16
	1.355	6
	-1.991	0
	-0.183	3
	-0.065	2
	-0.521	3
	-2.038	5
	2.565	6
	-0.687	1
	5.828	1
	0.582	1
	12.466	21
	-0.876	7
	0.655	1
	-0.759	0
	-0.879	0
	-0.83	3
	-0.548	1
	-2.422	4
	3.204	11
	0.655	0
	3.187	0
	-2.727	8
	3.656	44
	-1.409	1
	-0.769	4
	3.527	7
	5.337	16
	1.068	1
	-0.468	1
	-0.393	3
	-2.566	0
	2.02	5
	-0.997	1
	-1.207	0
	1.146	2
	1.624	2
	-0.844	0
	0.585	2
	0.265	4
	-2.265	0
	-1.051	7
	-1.877	10
	0.229	0
	-0.817	18
	-0.442	5
	-0.092	15
	-0.961	4
	-2.511	0
	-1.749	1
	-1.075	1
	4.642	5
	-1.096	3
	-2.343	0
	-0.79	1
	1.844	4
	-1.175	4
	-0.509	0
	1.698	11
	0.517	0
	4.614	NA
	-0.901	1
	0.572	4
	-0.176	0
	1.555	NA
	-0.069	3
	1.074	21
	1.512	5
	2.776	1
	-1.18	2
	1.992	0
	-0.636	0
	2.226	0
	1.956	5
	-1.546	19
	-0.887	1
	-0.201	25
	1.357	0
	0.84	7
	3.64	0
	-1.609	4
	9.892	9
	-0.015	0
	0.668	1
	-1.537	0
	-1.511	0
	0.25	9
	2.758	0
	10.258	10
	-2.833	3
	1.272	6
	-1.296	0
	-0.106	0
	0.434	0
	22.915	42
	0.257	8
	-0.196	15
	-0.62	1
	-0.845	1
	0.325	1
	-1.165	1
	-2.453	NA
	-0.254	2
	12.928	4
	-0.686	1
	-0.564	8
	0.752	9
	0.26	1
	0.05	5
	-0.101	4
	3.506	2
	0.314	2
	-1.097	9
	1.426	11
	-0.118	24
	-0.798	6
	0.394	10
	0.599	3
	-0.202	1
	0.87	7
	2.647	3
	-2.55	1
	2.057	11
	-0.449	1
	-1.655	1
	2.077	1
	-2.516	2
	-3.574	2
	-1.704	2
	3.552	0
	9.524	7
	5.894	0
	0.188	2
	0.029	15
	1.177	9
	0.366	9
	0.772	0
	-4.62	4
	6.875	16
	7.659	1
	3.621	7
	-1.58	1
	-1.575	6
	1.639	3
	4.254	1
	-0.709	5
	-0.166	0
	-2.834	2
	-2.431	1
	4.24	21
	3.663	2
	-1.904	NA
	0.856	0
	-0.678	17
	6.049	20
	4.495	35
	-0.089	2
	-0.059	1
	1.551	6
	1.599	2
	6.639	NA
	2.542	NA
	10.538	10
	1.01	NA
	6.145	NA
	-1.541	NA
	0.555	NA
	0.936	NA
	-0.43	NA
	0.059	0
	-0.168	NA
	1.912	2
	-0.588	3
	-2.12	0
	-1.123	2
	-0.626	5
	-0.348	0
	-1.071	1
	3.759	NA
	0.537	7
	3.053	3
	1.631	10
	3.24	6
	0.705	1
	2.986	14
	3.741	26
	5.418	24
	14.023	5
	-0.93	4
	0.022	4
	-1.307	14
	-1.398	4
	-0.978	1
	-2.263	0
	0.677	1
	-0.371	16
	1.529	3
	-0.748	2
	-1.158	0
	-1.702	0
	-1.81	1
	-1.066	3
	-1.427	1
	-0.884	0
	-1.16	1
	-1.491	0
	-1.97	3
	6.072	14
	6.298	3
	11.025	37
	-3.305	7
	8.749	4
	2.438	12
	-1.437	2
	-0.267	14
	-1.451	1
	-0.739	2
	-2.12	2
	-0.2	0
	2.784	4
	0.043	3
	4.621	41
	-1.077	0
	1.103	1
	-1.908	0
	1.163	5
	0.806	2
	-1.243	9
	-1.976	4
	-2.329	1
	-0.484	1
	1.254	10
	5.689	18
	2.029	17
	1.915	0
	-0.25	6
	-2.913	0
	2.488	2
	2.591	7
	-1.447	19
	4.94	3
	-1.716	2
	0.652	3
	-2.006	3
	2.717	3
	7.871	39
	0.345	1
	25.02	3
	-1.183	3
	-1.393	0
	1.99	1
	-0.903	3
	-1.887	1
	-0.834	1
	-0.463	2
	1.106	1
	14.298	85
	12.277	7
	4.487	2
	-1.052	1
	-0.043	9
	2.236	16
	-0.708	4
	1.743	0
	-2.137	0
	4.312	24
	16.589	2
	-3.907	5
	-2.78	1
	-1.111	3
	-1.415	2
	-1.13	4
	0.982	2
	-1.661	2
	-0.532	2
	-0.148	0
	1.003	5
	-3.733	10
	1.64	0
	-0.6	0
	-0.875	1
	-1.144	1
	-1.722	1
	-1.194	22
	-1.06	4
	6.382	4
	-0.556	3
	5.296	21
	4.793	0
	0.405	1
	0.219	4
	0.176	2
	51.343	23
	-0.411	11
	0.082	2
	-1.491	3
	3.5	14
	3.827	2
	2.341	4
	-0.578	6
	3.82	0
	0.123	3
	2.187	0
	2.888	8
	2.242	11
	-1.234	10
	1.775	9
	-1.559	8
	-1.278	0
	-0.374	1
	0.482	4
	-0.384	9
	0.148	9
	1.094	2
	13.207	NA
	18.36	21
	2.068	13
	-4.85	10
	0.335	0
	-0.817	20
	-1.271	0
	-1.997	1
	0.512	22
	-0.074	2
	-1.491	1
	8.229	24
	7.956	25
	7.467	9
	9.658	3
	-0.434	2
	0.736	20
	-1.629	22
	-1.162	0
	-0.724	0
	-1.524	8
	0.219	30
	1.042	12
	11.326	44
	4.729	12
	8.832	23
	4.213	1
	-1.592	0
	6.239	2
	13.032	3
	-1.392	3
	2.765	7
	-1.906	2
	2.159	1
	1.176	1
	0.152	2
	-1.958	21
	0.702	3
	-0.148	1
	0.277	0
	1.215	0
	-0.303	4
	7.953	3
	3.491	4
	5.377	12
	4.126	24
	1.169	6
	-0.305	15
	2.537	6
	1.306	13
	1.118	0
	1.453	4
	0.037	0
	8.204	23
	8.46	2
	1.849	3
	1.355	2
	-0.348	4
	-1.254	0
	-2.219	0
	-0.519	6
	7.112	15
	0.691	3
	1.938	0
	-2.691	4
	3.943	3
	0.425	1
	-0.592	0
	1.427	3
	1.759	3
	3.604	19
	-0.824	3
	-0.194	3
	3.228	3
	4.744	1
	-0.282	14
	6.216	1
	0.206	2
	1.331	2
	-1.607	0
	0.801	1
	0.794	0
	0.247	3
	1.94	1
	-0.625	1
	1.518	10
	-0.501	0
	0.951	1
	0.779	1
	-0.677	0
	0.59	NA
	-2.734	5
	-0.555	2
	-0.161	0
	6.73	4
	-0.557	2
	0.282	17
	-1.405	0
	1.547	0
	-1.467	1
	2.261	5
	-0.22	NA
	12.198	2
	1.585	7
	3.902	6
	-0.765	3
	-1.551	0
	0.821	0
	-1.696	0
	5.7	5
	2.034	1
	0.276	0
	2.158	8
	8.986	1
	1.89	13
	9.822	NA
	-0.112	6
	-1.023	2
	3.918	0
	-2.072	5
	-0.777	2
	-0.179	2
	-1.579	2
	0.766	3
	-0.061	0
	8.836	19
	1.679	2
	0.89	6
	1.614	6
	0.115	1
	-0.235	4
	4.189	1
	-0.328	6
	-2.095	1
	-0.19	1
	3.226	4
	-0.638	4
	-0.37	1
	3.836	1
	5.358	5
	-0.747	0
	-1.192	2
	2.728	7
	-2.448	1
	-0.433	9
	-1.786	9
	0.353	5
	-0.138	5
	-1.558	0
	3.565	5
	2.526	5
	4.941	4
	3.861	17
	1.019	20
	4.402	4
	-0.507	NA
	5.429	13
	4.222	27
	0.79	0
	0.999	3
	0.027	0
	-0.96	3
	0.052	3
	3.287	3
	0.072	0
	-0.855	3
	3.145	0
	1.048	3
	-0.029	NA
	-0.128	9
	0.738	8
	2.05	1
	-0.272	4
	-2.789	7
	0.47	1
	1.818	6
	1.311	1
	-1.087	2
	3.85	2
	13.737	13
	10.712	35
	1.251	4
	7.671	7
	-0.765	2
	2.182	4
	1.217	0
	-1.158	NA
	0.572	NA
	-0.661	0
	-1.732	7
	0.287	0
	5.4	0
	1.353	0
	-2.012	2
	-0.781	1
	0.093	5
	-0.846	1
	-0.632	3
	0.567	0
	0.097	12
	-0.867	3
	14.581	20
	0.596	0
	0.51	0
	13.68	30
	-1.102	2
	-0.13	1
	0.345	0
	1.44	1
	1.078	8
	-0.094	5
	1.07	1
	0.724	0
	-1.155	2
	3.25	5
	4.303	6
	3.388	1
	0.669	6
	-0.652	6
	1.931	4
	-0.37	2
	2.124	3
	-1.787	1
	0.087	3
	0.161	3
	1.691	12
	-2.121	0
	-1.538	3
	0.039	5
	-0.737	2
	-0.422	0
	1.784	1
	2.47	2
	0.407	1
	-0.722	0
	-0.028	0
	0.85	15
	-1.665	1
	-1.357	10
	0.34	2
	0.364	1
	-2.055	3
	0.615	7
	0.004	4
	4.465	10
	2.547	1
	0.474	0
	-1.539	7
	0.768	2
	-0.428	3
	1.288	24
	0.751	3
	1.801	2
	-1.028	0
	2.625	9
	2.227	3
	4.136	2
	1.792	1
	1.141	0
	0.559	1
	-0.645	2
	-0.454	0
	-0.857	0
	0.342	0
	-0.075	0
	0.203	8
	0.503	3
	3.631	1
	2.045	1
	1.363	12
	0.368	1
	0.024	2
	0.571	1
	5.596	9
	-0.621	2
	1.683	8
	5.103	0
	-0.291	5
	0.012	1
	-0.326	3
	3.029	6
	2.601	6
	0.021	0
	2.2	5
	-0.29	8
	2.295	2
	0.115	9
	-2.06	3
	2.256	11
	-2.317	3
	-1.908	6
	2.831	0
	0.006	1
	-0.636	0
	-3.108	17
	0.045	1
	2.935	6
	0.939	5
	-0.162	1
	5.668	3
	-2.977	2
	1.885	0
	6.495	3
	4.739	16
	-1.007	5
	-1.67	1
	1.839	6
	-1.188	1
	2.159	6
	-0.48	3
	1.492	0
	-1.581	4
	0.396	1
	-0.817	1
	0.192	5
	-2.186	4
	-1.478	3
	-0.083	0
	6.197	0
	-0.563	0
	1.613	1
	-0.907	9
	1.723	12
	-0.947	15
	-0.636	13
	-1.592	7
	-0.919	0
	-1.381	1
	3.643	15
	6.015	10
	-0.531	0
	0.353	14
	3.621	1
	2.327	3
	1.257	1
	0.071	4
	1.152	0
	-1.195	3
	-0.724	6
	-2.046	1
	0.382	2
	-0.516	1
	-1.509	0
	-0.292	0
	-0.883	0
	0.657	17
	-1.824	0
	-1.081	11
	-2.265	0
	-0.215	4
	-0.544	0
	0.297	4
	-2.577	0
	3.864	5
	-0.817	2
	-1.33	5
	2.645	3
	2.269	2
	-1.475	6
	0.203	6
	-1.119	0
	0.828	2
	-1.909	1
	-1.156	3
	-0.213	1
	1.178	1
	1.339	4
	-0.043	6
	-0.565	3
	-1.679	1
	-0.096	4
	30.172	3
	-0.43	0
	1.66	0
	-1.507	0
	-0.381	0
	-0.463	2
	-0.976	9
	-0.674	4
	0.407	0
	0.327	2
	-1.593	0
	-3.308	0
	-1.875	3
	0.018	10
	-0.599	4
	-1.414	1
	0.453	1
	1.798	0
	-1.303	2
	1.476	4
	0.423	4
	2.359	13
	1.451	2
	-1.438	1
	0.241	0
	1.602	0
	-1.677	2
	-1.263	1
	-0.613	4
	-1.554	0
	0.285	0
	-0.925	0
	-0.254	0
	-0.501	0
	-1.245	0
	0.608	0
	-0.352	1
	-1.897	0
	-0.368	1
	-1.059	3
	-0.773	0
	-0.809	2
	-2.03	0
	6.212	55
	-1.079	0
	-1.596	3
	2.349	7
	-0.671	5
	-1.227	30
	1.023	1
	8.828	2
	6.93	3
	-1.407	3
	0.353	2
	2.088	5
	-1.07	2
	-0.793	6
	-1.188	0
	-0.167	1
	-2.823	0
	-2.074	2
	0.439	NA
	0.115	1
	0.349	33
	2.299	0
	6.786	6
	-0.741	7
	-2.037	4
	-2.288	9
	-0.721	3
	0.778	1
	-1.285	1
	-0.132	0
	1.985	1
	-0.264	3
	0.124	1
	2.015	0
	-1.298	10
	11.589	17
	0.188	3
	-1.839	1
	-0.764	1
	-0.274	0
	-2.627	0
	12.535	8
	5.299	7
	-0.683	3
	16.886	5
	6.227	10
	-0.393	5
	18.853	2
	0.129	4
	0.441	7
	-2.005	6
	7.816	4
	-0.449	6
	0.731	7
	-2.877	3
	-1.902	0
	-1.003	4
	1.754	2
	-1.473	1
	0.231	1
	1.256	2
	0.096	3
	-1.912	0
	-0.509	0
	1.563	4
	6.596	1
	0.058	2
	1.487	0
	0.153	2
	0.932	5
	-2.111	1
	-1.554	0
	5.251	7
	-0.618	4
	1.872	12
	-0.554	37
	1.102	4
	23.108	15
	4.423	1
	9.143	36
	4.649	2
	-0.522	0
	-0.045	1
	-0.996	NA
	-1.429	3
	-1.314	4
	0.38	7
	4.993	7
	0.234	6
	0.578	0
	0.481	2
	0.628	26
	26.443	27
	-0.799	2
	0.04	5
	-2.005	0
	0.582	0
	5.051	10
	1.084	3
	1.312	NA
	-0.181	1
	1.39	7
	-2.057	5
	-2.753	5
	-1.223	4
	-2.75	14
	0.374	3
	5.614	1
	10.58	20
	-0.066	0
	-1.462	13
	-2.186	0
	-0.059	4
	5.047	4
	-0.923	1
	0.654	3
	-1.529	3
	0.81	7
	-2.35	9
	15.868	6
	-2.453	NA
	-1.8	4
	-3.024	0
	-1.442	1
	-2.257	1
	-0.648	4
	5.387	16
	-0.568	5
	-1.558	10
	25.777	1
	-3.355	1
	-2.657	7
	-3.345	0
	-1.068	3
	4.843	3
	3.349	17
	-0.589	2
	-0.794	4
	0.04	0
	0.065	1
	-0.654	2
	-2.662	1
	1.784	5
	-0.748	0
	-1.393	1
	-1.125	0
	-1.553	5
	-2.341	2
	-2.461	1
	5.43	17
	10.159	12
	17.49	5
	-1.282	2
	-2.943	1
	-0.12	1
	0.064	14
	6.308	23
	2.147	6
	-2.799	1
	-1.238	2
	-3.115	11
	0.143	6
	-0.832	2
	-1.842	0
	-0.686	0
	-2.597	2
	-1.1	0
	-1.631	4
	-1.058	1
	-0.767	2
	2.027	4
	-1.36	9
	1.696	6
	0.483	4
	3.876	3
	-0.678	3
	-1.071	7
	-3.392	0
	2.695	23
	4.261	11
	2.204	4
	-0.6	14
	2.99	4
	3.515	3
	6.818	8
	7.238	5
	2.163	6
	8.864	6
	5.569	5
	-0.429	2
	0.659	8
	2.081	2
	5.24	4
	1.732	1
	1.141	0
	0.209	0
	-1.234	3
	1.538	3
	3.418	2
	0.909	1
	0.305	1
	-0.873	7
	-1.331	9
	-1.981	3
	0.011	2
	1.293	0
	0.563	1
	2.105	14
	-1.056	1
	-0.391	3
	0.068	0
	-0.646	10
	2.084	1
	-0.066	1
	2.587	2
	-1.03	2
	-0.884	1
	2.229	0
	2.438	0
	-1.722	3
	8.916	0
	-2.851	2
	0.588	1
	2.16	2
	-2.721	0
	-0.079	0
	0.629	1
	2.488	7
	2.252	9
	-1.384	4
	-0.891	1
	-1.877	1
	29.504	8
	-2.621	0
	-0.485	1
	0.691	9
	4.577	NA
	-1.155	0
	-0.456	1
	0.824	1
	16.453	10
	3.338	3
	-2.273	1
	5.277	15
	0.008	6
	-1.107	8
	1.714	1
	-0.732	3
	0.02	NA
	-0.508	NA
	0.377	0
	1.216	1
	1.832	1
	-0.816	1
	-1.893	1
	0.946	3
	23.443	2
	-1.041	14
	-0.413	16
	-0.421	1
	-0.608	2
	-2.077	1
	-1.312	14
	-1.483	1
	0.486	3
	1.649	7
	-1.28	5
	-0.529	3
	1.437	8
	-0.305	3
	0.827	0
	1.377	0
	-1.454	0
	-1.189	3
	-2.266	2
	-1.569	1
	0.379	0
	1.626	5
	1.146	0
	1.194	0
	5.549	1
	2.136	1
	-0.841	3
	-0.417	4
	2.477	1
	-1.391	3
	-1.651	4
	-2.996	4
	-2.073	8
	-0.597	0
	-3.64	3
	-1.73	4
	-0.852	0
	-2.312	1
	-0.162	0
	-2.023	3
	2.296	2
	-0.782	18
	-2.656	15
	-1.268	2
	-2.192	1
	-1.587	4
	-2.777	0
	-2.709	3
	-2.92	1
	-3.111	2
	5.466	8
	-0.918	6
	-1.007	25
	-1.725	7
	-1.735	6
	-3.136	4
	5.437	43
	-0.939	4
	-1.966	4
	0.154	2
	-0.68	4
	-0.678	7
	-2.833	4
	-0.345	1
	-1.4	15
	-2.485	20
	-2.655	3
	-1.597	9
	-2.641	5
	-1.822	5
	-1.416	13
	5.061	5
	-1.354	4
	-2.441	6
	-0.574	7
	-1.348	3
	-1.578	6
	-3.578	0
	-0.611	15
	0.405	15
	0.627	9
	-2.292	3
	-1.024	3
	8.371	0
	0.5	5
	-0.223	1
	-2.846	1
	0.039	4
	-1.517	2
	-1.393	1
	-0.167	11
	-1.615	3
	-1.445	1
	-0.972	0
	0.066	0
	-2.131	0
	-2.152	1
	-1.197	0
	-2.322	4
	-0.826	2
	1.193	2
	8.023	1
	1.251	0
	0.702	6
	-1.361	0
	-0.657	25
	-1.157	8
	1.203	0
	-2.428	3
	-0.406	4
	12.327	3
	-2.307	3
	2.227	2
	-3.089	0
	-0.259	4
	-2.15	1
	-0.736	3
	-0.415	6
	-0.466	3
	-0.423	2
	-0.911	10
	-3.148	7
	-0.721	9
	-2.659	15
	-0.198	3
	0.957	9
	-0.264	0
	0.845	2
	-1.506	4
	0.504	2
	3.653	3
	-2.257	4
	0.284	54
	-0.269	2
	-2.186	17
	-2.485	0
	-0.768	11
	-2.448	4
	-2.732	27
	-0.891	5
	-1.197	4
	-1.116	10
	-1.766	2
	-0.829	1
	0.281	5
	-0.999	11
	-2.341	9
	-2.481	1
	4.337	3
	-1.43	13
	-2.015	0
	0.709	4
	-2.239	0
	-2.896	5
	-0.865	3
	-1.18	3
	0.132	8
	0.339	2
	-0.44	0
	-0.989	2
	-1.279	0
	0.722	4
	0.162	0
	1.623	5
	1.429	7
	3.258	1
	-3.068	0
	-0.441	13
	1.127	3
	0.298	3
	0.577	4
	-1.144	2
	-1.049	0
	-2.062	1
	0.793	0
	1.664	1
	0.659	1
	2.73	1
	-1.968	0
	0.585	0
	0.812	0
	1.771	2
	3.988	1
	1.58	3
	1.323	7
	-1.218	1
	24.702	25
	-0.877	0
	3.82	6
	0.414	1
	-0.249	4
	-1.786	1
	1.969	12
	1.104	5
	-2.703	3
	-1.089	1
	-1.462	6
	2.537	0
	8.571	0
	-1.524	0
	4.15	6
	-0.365	10
	-0.878	0
	3.318	4
	1.688	2
	-1.58	5
	1.63	9
	-2.826	8
	-0.829	6
	-0.888	15
	6.907	22
	4.224	8
	0.419	4
	-1.283	2
	0.54	3
	0.373	4
	-1.252	1
	-1.504	5
	-1.598	5
	0.049	1
	0.627	1
	-1.281	0
	-2.6	4
	-0.604	0
	1.776	21
	1.967	28
	-0.312	8
	-0.178	20
	5.463	29
	3.697	5
	-1.395	0
	1.742	3
	-0.544	9
	1.827	33
	-2.161	4
	-1.063	0
	1.723	1
	-2.683	1
	1.388	0
	1.407	0
	-0.662	1
	-1.018	6
	-3.072	0
	-0.646	0
	-2.97	4
	-2.684	1
	-1.893	0
	0.041	0
	2.724	5
	-2.067	0
	0.648	0
	-1.577	1
	-1.901	1
	-2.028	0
	2.274	1
	-1.999	8
	-0.456	2
	-2.099	1
	-0.046	4
	10.152	24
	0.667	0
	0.732	3
	-2.324	6
	1.601	2
	-0.685	5
	0.645	3
	0.083	1
	0.147	2
	-4.488	1
	0.861	4
	-0.431	NA
	-1.249	0
	9.108	6
	-0.605	0
	-2.462	1
	-0.341	1
	0.727	8
	-4.006	0
	3.495	48
	-0.277	2
	2.801	2
	-1.275	0
	-1.574	0
	0.776	4
	-0.125	0
	-1.205	0
	0.435	1
	0.365	1
	-1.739	1
	2.637	2
	0.222	8
	-0.438	2
	0.253	12
	-1.787	1
	-2.009	2
	1.084	1
	-0.515	5
	-1.62	3
	0.15	1
	-0.518	7
	25	20
	1.361	3
	-0.481	1
	-2.04	1
	-0.488	4
	2.671	1
	0.471	1
	-0.624	1
	0.827	1
	-1.495	3
	-0.658	4
	0.603	2
	-1.448	4
	3.233	10
	-1.297	1
	-2.183	4
	0.563	1
	-1.74	0
	-2.16	2
	-1.017	1
	-0.325	2
	0.043	1
	-1.601	1
	-2.493	2
	-1.373	14
	-1.153	0
	0.023	5
	-1.763	0
	-2.312	1
	1.286	3
	-1.814	3
	3.394	16
	2.304	3
	-2.146	NA
	-2.673	5
	-0.531	5
	-0.813	0
	2.374	1
	-1.018	3
	0.156	8
	0.931	3
	0.835	3
	1.84	6
	-1.139	2
	3.291	0
	-0.194	2
	-0.491	4
	1.17	10
	1.169	0
	3.486	6
	7.219	15
	-0.554	3
	-1.759	3
	-3.927	2
	-0.754	8
	5.826	5
	-0.952	0
	-0.496	0
	-0.256	2
	0.107	20
	-0.846	1
	3.394	3
	2.771	1
	-0.483	7
	1.07	2
	-3.174	2
	5.666	58
	0.627	2
	-0.491	2
	0.006	1
	-0.642	0
	0.468	2
	1.278	3
	2.778	4
	-4.751	0
	-1.237	0
	-0.715	0
	0.105	9
	2.461	7
	-1.04	1
	0.378	0
	-0.65	5
	-2.028	0
	-2.084	3
	-1.85	1
	-0.143	4
	-1.915	1
	-2.236	0
	1.772	4
	13.097	23
	2.715	0
	28.769	9
	-1.265	27
	-1.173	0
	2.446	2
	5.971	41
	0.669	7
	3.937	1
	-0.177	17
	-2.423	0
	-1.748	1
	-1.387	1
	-0.379	3
	-0.034	0
	-0.994	8
	1.89	1
	-0.907	4
	-0.391	3
	6.661	17
	-0.626	1
	-0.521	2
	1.35	0
	1.072	7
	3.611	4
	3.021	7
	12.266	23
	1.969	2
	1.085	3
	2.317	1
	0.58	0
	-2.716	2
	-2.762	0
	-0.377	0
	-0.983	0
	-0.284	2
	1.401	4
	-0.236	15
	-1.413	0
	-2.378	4
	0.603	6
	0.388	4
	-3.049	NA
	0.773	5
	-2.197	7
	-0.04	20
	5.614	9
	0.113	2
	-2.955	20
	-0.511	2
	-1.758	0
	1.784	7
	0.274	2
	-2.121	0
	0.72	10
	-2.048	1
	0.193	11
	2.229	1
	-1.639	2
	-1.657	NA
	3.814	2
	3.956	0
	-1.163	1
	1.342	3
	2.962	1
	1.062	6
	-0.795	15
	-0.402	4
	-0.021	6
	0.714	1
	-0.967	1
	4.951	4
	0.588	1
	0.254	0
	3.371	36
	-0.348	2
	0.347	1
	6.562	4
	22.17	15
	11.149	7
	0.292	22
	-1.852	0
	-0.748	9
	0.934	9
	0.412	2
	-2.125	5
	-2.449	0
	-1.011	NA
	0.847	NA
	8.897	2
	12.055	16
	-1.193	0
	8.277	5
	-1.507	6
	-1.991	0
	-1.943	1
	-2.24	2
	-2.03	2
	-1.052	0
	-1.285	1
	-0.929	1
	-1.761	3
	-0.6	1
	1.864	10
	61.049	1
	1.743	5
	-0.159	12
	0.837	0
	13.471	130
	-1.538	0
	-2.541	4
	17.69	5
	1.019	9
	6.941	7
	12.55	3
	1.163	1
	5.594	12
	-2.335	3
	0.205	0
	-2.593	2
	-0.629	0
	-1.313	1
	-0.776	3
	0.289	2
	5.434	25
	2.463	3
	5.45	0
	4.019	13
	0.893	0
	0.715	2
	-4.559	1
	0.337	1
	-0.179	14
	0.25	10
	0.648	4
	-2.478	2
	-0.669	6
	1.702	3
	-0.357	3
	-2.328	1
	-0.386	2
	10.898	4
	9.521	25
	5.042	6
	11.453	6
	6.579	19
	9.966	21
	1.954	0
	2.42	NA
	0.078	0
	0.29	5
	0.42	0
	1.239	6
	-1.136	2
	-1.387	1
	0.277	0
	-0.748	2
	1.947	1
	1.379	0
	2.128	15
	0.61	3
	-1.568	0
	0.082	2
	-0.422	1
	3.994	10
	0.214	1
	-0.923	8
	0.052	1
	0.39	0
	0.244	4
	4.046	6
	0.746	1
	-0.098	2
	11.399	12
	-0.057	50
	-1.736	8
	1.708	0
	19.405	19
	-0.542	5
	0.183	0
	0.102	1
	0.709	1
	-1.202	NA
	2.408	0
	0.997	0
	2.921	2
	2.156	4
	-0.933	7
	3.545	0
	0.256	1
	0.001	4
	1.556	21
	-3.32	0
	-0.43	0
	1.669	2
	-2.369	0
	0.209	2
	-1.304	2
	-0.119	0
	-1.347	18
	0.297	5
	10.498	3
	3.911	5
	-0.712	1
	-0.517	0
	0.991	3
	-2.871	1
	-0.37	2
	-0.058	3
	1.672	2
	-1.249	2
	-0.846	2
	-0.253	6
	11.836	8
	0.378	9
	0.439	0
	2.835	1
	7.771	25
	7.524	7
	6.34	4
	-2.872	0
	0.954	1
	-0.53	15
	0.261	0
	-0.336	0
	-0.908	1
	-1.361	4
	1.216	6
	-2.366	2
	0.851	4
	2.135	3
	-1.466	2
	0.016	1
	2.249	0
	-0.09	4
	0.764	3
	5.756	0
	0.241	2
	-2.188	3
	-2.536	1
	-1.09	3
	-0.89	4
	-0.33	0
	-1.637	0
	-0.323	12
	-0.137	1
	-1.464	8
	0.413	10
	-1.874	0
	-0.053	0
	-1.923	1
	-0.585	4
	-0.274	6
	2.82	1
	0.686	4
	0.042	4
	-2.01	0
	2.761	11
	-2.928	0
	2.521	24
	-1.123	1
	-0.079	2
	-1.21	2
	-2.399	3
	-2.144	5
	-1.082	2
	-1.669	0
	-2.914	3
	-2.44	4
	-3.049	2
	-1.446	1
	-0.446	1
	-1.364	3
	1.075	0
	0.284	1
	2.24	3
	-1.771	1
	1.775	0
	-0.55	0
	-0.627	1
	-1.513	2
	1.005	4
	-2.756	1
	-1.69	0
	-2.882	8
[truncated: 213 more rows]

## Sheet: 5F
	Protein_noise_bins	[-4.85,-3.86]	(-3.86,-2.87]	(-2.87,-1.87]	(-1.87,-0.882]	(-0.882,0.111]	(0.111,1.1]	(1.1,2.09]	(2.09,3.09]	(3.09,4.08]	(4.08,5.07]	(5.07,6.06]	(6.06,7.06]	(7.06,8.05]	(8.05,9.04]	(9.04,10]	(10,11]	(11,12]	(12,13]	(13,14]	(14,61]
	NumOverlaps	10	10	2	0	3	0	1	14	12	1	0	14	15	23	6	24	37	16	3	5
		0	3	1	1	0	2	5	1	4	13	5	NA	15	24	36	12	7	2	6	85
		3	0	2	0	0	1	1	3	0	24	7	0	40	5	14	10	44	23	23	4
		4	2	3	1	0	9	3	15	0	2	4	55	15	5	25	1	12	7	NA	20
		1	2	4	0	7	1	2	5	9	2	7	1	5	0	7	3	6	3	12	24
		1	5	8	5	1	4	7	4	11	6	15	10	9	2	2	10	17	21	130	1
		3	5	0	1	7	1	0	3	4	12	21	2	7	5	3	20	25	8	30	6
		0	0	1	3	3	3	3	1	3	1	7	3	1	0	5	35	NA	7	13	1
		2	1	7	1	3	0	0	1	10	4	16	23	7	4	3	13	8	3	0	10
		5	0	1	4	3	1	0	6	6	1	5	4	10	25	24	4		13	5	2
			0	0	1	5	4	3	4	5	27	3	4	49	2	NA			4		13
			0	0	1	0	6	2	4	1	8	12	3	25	23	9					5
			7	0	9	34	8	0	8	3	6	16	2	4	19	21					5
			5	0	1	3	10	6	1	0	21	0	4	19	6	0					5
			0	1	1	0	6	1	6	4	15	24	19	39	2						21
			2	5	2	NA	2	0	2	7	1	13	1	NA	5						22
			5	14	7	1	1	5	6	3	6	17	NA	29	0						2
			7	5	0	1	9	1	3	15	11	25	17	3	1						32
			4	27	NA	2	1	6	21	17	6	43	4	25							15
			11	8	3	1	2	0	4	34	24	0	6	1							19
			2	0	3	0	2	0	0	3	3	29	8	1							24
			17	0	0	3	2	10	5	36	4	8	16								35
			0	2	1	1	8	1	4	1	0	7	22								15
			1	3	0	2	2	1	0	16	4	1	3								57
			0	3	1	0	3	9	3	3	1	5	7								53
			0	0	1	3	0	1	2	3	12	12									27
			NA	4	2	3	1	13	0	20	6	9									42
			2	1	0	1	2	2	1	2	10	1									15
			0	1	1	6	NA	0	1	2	2	9									2
			4	5	8	2	0	0	16	11	39	5									25
			2	1	6	3	1	0	3	1	35	58									20
			4	15	7	11	2	1	11	6	0	3									3
			20	7	4	7	3	0	3	0	2	18									1
			7	15	9	18	9	1	0	4	3	5									27
			NA	3	7	20	5	6	1	48	NA	0									9
			1	5	1	1	NA	0	0	14	5	10									8
			0	0	3	2	11	0	9	2	NA	5									3
			1	4	2	1	4	6	11	3	41	1									23
			3	0	0	5	8	4	5	7	5	0									1
			0	4	2	0	6	0	2	0	2	9
			5	2	0	2	0	10	1	0	2	3
			8	2	0	6	20	2	2	5	NA	0
			3	2	0	7	2	1	2	5	2	41
			0	0	1	NA	0	6	0	19	4	10
			1	1	2	2	2	3	3	25	1	20
			5	0	1	6	5	3	1	4	NA
				1	0	15	1	24	1	7	12
				2	6	4	4	0	3	1	16
				0	1	6	30	13	2	1	1
				1	1	1	8	3	4	7	17
				4	6	3	1	1	7	0	0
				1	2	5	0	NA	13	15	NA
				2	NA	18	1	1	NA	3	3
				2	1	1	6	NA	1	NA	13
				15	0	8	0	7	0	44	3
				0	0	2	2	2	0	4	4
				2	4	3	4	4	11	2	4
				1	4	0	3	3	0	2	1
				2	2	4	9	0	NA	5	7
				20	0	11	10	0	1	NA	6
				0	1	2	12	0	12	26	4
				1	4	NA	0	6	0	NA	10
				2	22	3	1	2	2	0	5
				1	3	2	8	0	1	10
				1	0	1	1	3	7	2
				1	3	0	0	12	3	0
				2	3	8	4	0	5	6
				NA	4	6	0	0	2	2
				NA	0	2	2	0	1	13
				0	1	0	1	7	2	1
				1	5	9	8	4	7	5
				4	9	2	0	4	1	1
				6	3	0	0	0	6	2
				4	0	7	0	0	24	7
				1	0	2	5	11	5	3
				3	7	2	17	2	6	17
				0	1	3	54	3	0	5
				4	4	3	1	7	NA	1
				0	4	2	0	1	1	3
				1	1	0	0	8	10	6
				7	5	0	2	1	6	5
				3	2	6	5	2	2	0
				0	6	0	22	2	7	NA
				0	1	3	0	4	6	1
				4	0	9	4	NA	NA	3
				1	6	7	5	NA	1	0
				0	0	NA	3	4	9	1
				2	0	0	1	0	2	10
				1	1	1	28	17	3	13
				9	0	11	9	0	3	6
				1	2	5	2	5	1	0
				0	8	4	3	10	15
				2	0	NA	1	3	4
				9	10	3	2	3	23
				3	1	1	0	1	4
				1	0	1	1	0	0
				1	0	2	2	6	3
				6	5	1	2	NA	1
				4	0	29	0	21	5
				3	19	4	1	2	7
				0	2	4	0	4	1
				1	NA	1	1	2	4
				1	7	1	1	3	0
				3	3	0	NA	7	11
				3	0	5	33	2	7
				9	0	3	5	2	1
				1	0	0	14	2	1
				2	3	4	2	3	4
				0	2	17	4	0	4
				0	3	3	8	1	NA
				0	0	7	1	6	2
				4	8	0	2	6	18
				1	0	4	1	NA	0
				4	2	5	9	5	1
				2	2	6	2	2	0
				0	0	4	1	5	5
				0	0	1	4	9	1
				0	2	0	3	10	1
				7	0	4	0	3	7
				1	6	25	0	0	8
				NA	4	2	9	12	2
				3	5	6	0	7	6
				4	3	NA	7	1	1
				0	3	2	2	3	3
				17	0	5	4	0	1
				4	3	4	1	6	5
				1	1	10	0	1	14
				4	1	0	10	2	4
				10	3	2	1	1	10
				2	6	5	2	2	7
				1	1	0	1	2	6
				1	1	0	15	15	3
				NA	1	2	1	8
				5	2	1	0	2
				0	8	4	2	6
				0	13	0	10	12
				5	6	0	1	6
				0	NA	13	1	11
				0	0	1	4	3
				0	1	3	0	5
				2	4	0	4	0
				1	19	1	1	1
				1	1	5	2	0
				1	1	1	NA	12
				0	1	1	0	1
				3	10	1	1	1
				1	0	3	NA	1
				2	3	2	0	0
				7	1	1	7	3
				8	3	4	1	0
				5	2	2	5	5
				0	10	4	1	0
				25	13	15	6	2
				1	3	2	3	3
				3	1	1	2	2
				5	14	0	1	4
				3	13	0	1	9
				NA	4	0	0	0
				2	2	0	3	21
				1	1	14	2	0
				1	0	1	4	1
				1	1	4	4	5
				5	3	0	3	7
				4	0	4	5	1
				0	15	0	3	0
				2	4	2	2	2
				0	0	3	0	1
				0	0	4	22	6
				4	1	6	0	2
				3	1	7	0	1
				9	3	5	7	33
				3	3	3	3	1
				0	1	8	3	6
				2	1	0	NA	6
				0	4	4	1	9
				2	1	2	1	4
				2	14	3	1	3
				3	0	2	0	0
				6	3	37	0	0
				0	0	3	1	10
				8	4	0	4	12
				1	9	NA	NA	4
				0	10	1	4	6
				0	4	0	0	0
				3	3	9	0	13
				4	18	5	1	1
				3	4	3	0	2
				0	0	2	2	0
				4	9	NA	0	18
				0	3	2	1	4
				1	5	0	1	0
				21	10	5	3	1
				1	4	15	NA	1
				0	1	3	11	0
				1	14	4	0	5
				1	14	0	2	28
				1	7	3	3	5
				0	2	2	2	12
				1	2	6	6	2
				0	10	7	0	1
				6	1	0	3	1
				2	NA	3	1	0
				NA	0	1	7	5
				0	4	5	NA	1
				1	1	5	16	16
				0	1	2	9	0
				1	2	0	1	5
				0	2	0	2	4
				1	0	NA	26	17
				1	5	NA	1	3
				10	0	0	3	2
				1	0	0	0	2
				3	0	2	4	16
				0	0	0	1	1
					2	4	0	0
					27	2	3	1
					1	4	2	0
					0	1	3	1
					1	1	1	11
					1	7	0	13
					0	1	17	1
					2	3	8	2
					0	NA	1	1
					9	5	0	5
					2	2	1
					0	1	6
					0	0	7
					NA	3	1
					10	3	0
					3	2	4
					30	2	1
					4	1	3
					4	1	9
					1	1	3
					2	2	6
					0	0	1
					0	1	1
					0	1	4
					NA	6	1
					5	1	1
					0	2	2
					4	5	10
					3	13	4
					22	0	10
					0	5	0
					2	2	8
					3	5	3
					1	2	7
					0	9	3
					3	5	20
					1	0	1
					2	NA	8
					3	NA	2
					4	0	5
					0	0	1
					1	2	3
					1	3	9
					0	2	1
					1	0	3
					14	1	3
					0	1	1
					NA	6	2
					8	4	15
					6	2	0
					3	6	5
					2	16	2
					0	11	NA
					0	4	4
					6	1	4
					1	4	1
					2	3	1
					3	5	0
					NA	3	0
					2	3	0
					2	2	1
					4	9	23
					0	0	2
					1	3	7
					2	0	0
					1	1	3
					0	16	NA
					10	1	0
					0	2	1
					3	2	6
					8	6	0
					4	1	1
					2	10	2
					2	3	3
					0	1	3
					9	8	0
					3	0	7
					NA	4	2
					3	2	NA
					1	1	15
					2	1	4
					2	0	0
					11	NA	4
					0	0	7
					0	6	2
					1	11	6
					1	3	0
					7	2	1
					2	12	1
					3	1	4
					3	5	5
					0	5	3
					4	8	5
					3	0	9
					1	15	NA
					1	3	5
					2	4	3
					1	3	1
					0	1	1
					7	0	NA
					0	3	9
					0	0	0
					14	5	2
					1	8	0
					2	2	3
					0	14	0
					3	0	0
					2	2	3
					1	0	5
					6	6	4
					3	4	NA
					1	NA	2
					4	2	20
					NA	14	9
					9	3	1
					5	0	3
					25	4	7
					0	2	3
					4	2	3
					1	0	0
					11	6	12
					1	6	2
					NA	4	3
					8	15	6
					2	4	1
					0	3	1
					0	4	2
					3	1	7
					1	NA	21
					9	5	0
					0	4	8
					1	1	3
					4	10	1
					3	8	3
					3	1	2
					0	25	4
					15	0
					4	3
					0	15
					7	3
					4	2
					1	1
					0	1
					1	3
					8	2
					0	1
					6	0
					1	2
					4	14
					10	20
					1	17
					9	0
					4	2
					3	NA
					1	2
					1	1
					1	11
					5	0
					4	1
					15	0
					1	0
					0	1
					1	12
					0	0
						3
						0
						1
						4
						5
						1
						0
						0
						1
						9
						0
						1
						0
						24
						6
						0
						1
						4
						2
						4
						5
						1
						15
						4
						2
						0
						0
						0
						2
						2
						0
						2
						NA
						3
						0
						1
						2
						0
						1
						4
						3
						50
						0
						18
						4
						1
						9
						6
						20
						2
						1
						0
						0
						NA
						0
						0
						6
						NA
						0
						4
						4
						1
						1
						6
						2
						1
						1
						10
						NA
						0
						4
						1
						5
						2
						10
						0
						1
						15
						0
						1
						0
						5
						4
						5
						0
						0
						4
						3
						1
						4
						1
						1
						1
						3
						5
						3
						1
						2
						0
						0
						14
						1
						0
						0
						20
						4
						0
						6
						3
						4
						0
						2
						2
						1
						3
						6
						3
						1
						5
						3
						12
						1
						9
						20

## Sheet: 5G
	Protein_noise_bins	[-4.85,-3.86]	(-3.86,-2.87]	(-2.87,-1.87]	(-1.87,-0.882]	(-0.882,0.111]	(0.111,1.1]	(1.1,2.09]	(2.09,3.09]	(3.09,4.08]	(4.08,5.07]	(5.07,6.06]	(6.06,7.06]	(7.06,8.05]	(8.05,9.04]	(9.04,10]	(10,11]	(11,12]	(12,13]	(13,14]	(14,61]
	No. of coexpressing TFs	21	13	27	7	15	17	11	37	38	22	15	53	76	45	20	63	41	56	22	30
		11	37	25	34	15	19	21	23	50	40	40	0	28	60	66	62	41	31	35	92
		18	38	20	12	14	10	19	45	28	50	44	4	69	48	38	38	65	52	43	50
		11	11	9	10	9	24	16	41	11	23	21	83	26	45	57	25	48	68	0	54
		16	13	28	26	21	22	19	29	46	27	37	8	24	29	29	35	53	46	76	108
		15	31	7	38	27	19	12	33	52	16	37	17	30	22	12	39	39	66	88	27
		20	20	15	9	40	39	13	17	26	17	43	44	21	44	32	34	49	31	76	59
		13	10	17	12	19	29	17	27	31	12	29	58	18	8	41	62	0	28	48	10
		29	55	34	10	39	4	14	32	13	27	45	50	40	50	67	42	46	13	24	65
		14	14	29	27	17	9	7	34	40	21	28	52	20	51	35	30		46	23	54
			31	24	27	32	17	15	17	23	49	35	26	56	23	0			47		48
			7	0	8	6	20	6	24	33	48	38	27	65	43	57					30
			26	23	33	50	24	15	38	41	38	61	32	29	74	53					45
			28	8	9	18	22	33	6	10	47	11	38	67	40	26					44
			4	13	18	26	18	20	19	17	49	42	48	51	38						58
			14	16	28	0	21	11	15	32	28	48	6	0	18						68
			19	22	17	20	9	21	42	24	32	47	0	55	12						41
			48	31	17	13	39	42	6	33	50	38	66	28	36						70
			33	46	0	9	58	42	61	73	31	49	22	65							44
			24	47	28	12	12	18	36	43	56	19	46	27							60
			43	21	15	23	19	17	14	21	37	47	41	9							58
			51	24	13	15	40	35	16	42	7	49	58								54
			7	16	17	14	29	21	13	10	19	37	61								66
			26	31	6	12	17	23	8	24	29	14	42								71
			25	16	25	12	18	51	20	27	5	48	57								83
			20	15	11	45	3	23	26	38	75	41									74
			0	18	17	17	5	42	37	50	40	26									54
			35	19	21	31	25	17	10	8	40	23									69
			29	24	13	41	0	6	12	16	40	69									45
			26	23	23	13	33	27	35	42	47	36									60
			13	6	36	14	13	38	18	26	47	101									63
			19	39	45	20	11	25	49	47	2	32									49
			136	40	45	13	9	17	18	7	47	57									19
			15	37	21	36	29	13	15	39	47	14									57
			0	51	52	42	23	35	22	53	0	30									51
			10	42	28	8	0	20	37	41	48	61									44
			12	11	16	29	30	0	30	27	0	31									44
			25	13	17	24	36	28	49	20	55	8									58
			23	5	38	25	30	23	7	18	31	29									20
			5	28	29	10	46	8	36	0	16	44
			7	34	2	18	7	15	7	16	24	38
			13	15	9	21	29	12	20	42	0	23
			15	22	4	19	12	15	32	61	16	70
			19	37	13	0	13	33	23	69	17	59
			15	13	7	17	23	14	24	41	25	56
			31	8	17	42	14	32	11	10	0
				24	10	35	17	38	26	37	43
				18	11	22	21	36	20	32	44
				20	23	18	54	29	35	12	7
				7	8	23	41	36	22	55	72
				35	33	16	17	9	43	16	21
				17	27	40	8	0	30	69	0
				25	0	33	23	12	0	34	26
				19	16	15	7	0	14	0	37
				19	7	36	7	31	15	53	39
				9	14	9	22	15	4	6	18
				23	24	13	36	43	44	13	12
				9	28	8	21	21	41	29	23
				21	14	30	26	6	0	44	33
				40	19	47	73	21	6	0	23
				12	18	20	33	14	33	46	49
				20	18	0	19	32	7	0	40
				14	34	10	16	6	14	8	38
				12	43	18	51	11	37	33
				13	17	9	17	15	59	21
				33	4	6	15	28	29	4
				39	29	34	24	10	54	32
				0	36	27	16	14	27	32
				0	11	7	8	10	12	34
				14	7	22	45	28	33	19
				40	33	37	44	21	24	38
				41	41	22	4	9	26	8
				37	12	11	5	15	47	27
				30	30	27	29	17	45	36
				24	22	8	28	27	33	44
				27	21	20	47	24	21	45
				21	17	36	58	10	7	25
				11	34	26	14	25	0	12
				17	23	10	2	12	5	33
				16	10	13	10	28	26	33
				7	27	12	20	21	31	13
				18	15	24	30	24	38	12
				19	44	10	48	10	21	0
				34	1	13	9	22	29	15
				20	34	31	14	0	0	10
				10	7	56	29	0	21	24
				9	13	0	22	11	42	23
				27	18	8	9	12	9	30
				15	11	11	88	50	19	46
				29	10	22	36	16	37	40
				11	35	41	38	23	33	36
				17	21	29	4	32	33
				14	25	0	18	32	23
				20	15	9	24	33	50
				21	10	7	19	17	22
				17	8	8	19	4	47
				14	12	7	33	34	16
				25	15	5	24	0	32
				26	2	52	23	38	7
				18	26	22	28	24	48
				15	12	17	17	36	13
				40	0	10	22	33	51
				15	22	15	6	18	27
				45	17	21	0	33	39
				34	8	17	61	33	16
				28	12	10	27	12	24
				6	2	4	73	24	10
				24	15	32	23	49	9
				8	28	52	25	19	27
				8	17	37	35	18	0
				23	26	44	15	28	8
				25	26	18	6	40	79
				16	9	18	18	0	25
				36	27	14	29	25	14
				39	14	28	44	18	15
				14	3	9	23	23	20
				18	14	6	26	31	41
				6	44	5	5	34	12
				38	16	34	8	29	51
				27	31	46	9	4	45
				0	34	27	48	37	30
				29	27	31	9	17	24
				31	7	0	24	15	17
				9	13	10	4	13	21
				44	17	28	37	6	27
				20	12	14	19	43	21
				11	6	45	7	13	25
				5	22	19	37	24	46
				53	33	12	16	6	44
				24	33	25	14	12	22
				8	6	7	21	24	33
				33	39	10	46	38	22
				0	40	21	10	44
				21	34	11	14	10
				11	45	34	19	45
				11	30	11	28	44
				12	26	14	19	26
				12	0	33	8	30
				10	6	15	59	35
				24	0	17	16	25
				10	14	15	30	0
				13	43	12	15	42
				43	7	32	24	10
				16	13	12	0	34
				13	23	10	18	28
				17	29	28	14	15
				19	0	23	0	12
				17	8	16	11	5
				30	5	9	13	13
				30	27	32	4	21
				24	20	20	3	30
				6	18	9	18	0
				49	34	44	45	19
				12	20	26	14	29
				42	8	18	21	23
				31	38	20	21	14
				12	35	30	5	30
				0	26	16	14	14
				35	10	10	22	23
				16	25	56	24	15
				27	12	19	31	18
				12	11	34	30	22
				22	17	30	35	26
				17	6	21	31	3
				12	43	15	19	11
				13	42	13	28	25
				26	26	16	7	37
				14	19	20	56	16
				26	15	24	18	22
				33	12	28	27	8
				39	34	23	21	49
				34	38	35	17	18
				19	21	26	31	36
				27	15	22	0	30
				13	27	51	23	22
				8	15	19	4	30
				8	87	15	14	32
				27	3	13	25	5
				20	26	51	7	12
				22	10	30	13	48
				29	23	25	25	44
				19	34	0	0	25
				22	39	26	43	16
				21	36	16	14	11
				27	48	31	22	38
				37	34	17	7	54
				18	20	15	20	15
				8	13	9	16	13
				26	30	0	6	37
				4	15	26	21	23
				9	27	15	16	4
				21	34	30	40	21
				21	15	29	0	11
				9	31	40	48	13
				16	40	24	5	19
				16	36	27	11	39
				28	12	35	37	14
				21	13	34	11	24
				37	16	23	39	9
				42	23	16	10	30
				15	22	0	18	10
				18	0	12	17	14
				0	31	10	11	13
				15	11	44	0	51
				13	14	34	36	44
				1	14	13	31	10
				11	10	17	14	18
				31	9	13	14	53
				27	28	0	48	38
				27	25	0	27	0
				38	7	5	25	44
				10	16	10	7	24
				28	6	12	29	36
				5	15	9	14	18
					25	30	11	2
					43	13	19	42
					10	22	10	6
					11	36	24	30
					16	6	10	20
					18	34	10	30
					4	17	40	7
					8	14	47	28
					17	0	13	45
					22	28	4	42
					12	30	22
					13	5	22
					26	28	29
					0	18	13
					23	39	5
					20	24	16
					52	16	6
					20	15	18
					7	17	44
					21	9	24
					10	12	28
					0	32	15
					4	11	15
					24	8	19
					0	27	20
					76	13	12
					13	26	16
					48	13	29
					12	40	17
					43	6	30
					14	21	36
					37	19	32
					17	27	27
					18	28	38
					7	15	18
					10	40	48
					17	8	35
					9	0	46
					36	0	10
					21	17	23
					24	26	8
					13	8	17
					27	20	44
					12	33	8
					14	19	10
					34	12	9
					23	26	2
					0	23	12
					28	27	35
					19	28	0
					30	30	47
					39	49	14
					12	42	0
					16	29	12
					36	6	10
					26	19	16
					32	2	14
					16	53	29
					0	28	20
					12	31	11
					24	31	4
					27	35	49
					18	9	25
					21	23	25
					10	14	12
					12	23	24
					37	69	0
					35	16	22
					35	14	16
					7	22	33
					47	41	21
					13	6	10
					9	29	20
					31	35	30
					12	6	17
					52	28	5
					24	11	25
					0	10	18
					16	14	0
					21	41	22
					10	22	17
					21	18	9
					35	0	29
					19	20	45
					5	34	27
					19	91	25
					14	30	10
					30	32	17
					19	35	32
					26	13	14
					20	26	31
					11	34	27
					23	24	28
					12	0	45
					12	44	0
					26	29	35
					32	13	13
					16	31	9
					10	10	17
					22	22	0
					18	14	41
					14	12	13
					46	34	17
					15	24	6
					12	24	28
					16	42	25
					27	10	4
					29	22	19
					5	1	37
					8	23	6
					11	32	0
					9	0	6
					25	47	51
					0	40	37
					49	27	13
					32	14	27
					51	34	37
					20	18	22
					6	11	21
					22	6	22
					40	57	43
					14	22	22
					0	22	13
					32	53	39
					28	34	8
					27	20	24
					10	19	30
					11	23	42
					14	0	48
					33	27	20
					40	34	19
					22	22	13
					54	21	14
					22	19	54
					19	16	27
					8	46	25
					55	23
					36	38
					12	36
					26	13
					10	30
					11	27
					11	25
					6	45
					26	8
					9	28
					27	6
					9	7
					23	42
					42	55
					14	38
					27	9
					28	36
					17	0
					8	34
					32	17
					6	61
					52	40
					16	21
					55	25
					13	20
					10	17
					9	50
					25	5
						14
						12
						7
						33
						34
						17
						10
						11
						13
						40
						19
						12
						11
						52
						11
						20
						5
						29
						35
						26
						33
						8
						48
						28
						12
						15
						12
						0
						13
						24
						14
						4
						0
						26
						12
						11
						30
						9
						13
						14
						16
						63
						10
						67
						40
						12
						28
						39
						39
						14
						15
						9
						16
						0
						6
						35
						20
						0
						6
						19
						17
						21
						13
						32
						7
						10
						36
						29
						0
						29
						8
						20
						14
						26
						28
						21
						15
						46
						5
						10
						13
						17
						39
						16
						15
						11
						12
						29
						11
						25
						4
						24
						15
						26
						46
						18
						13
						18
						11
						7
						37
						13
						13
						9
						34
						20
						21
						22
						10
						14
						13
						33
						21
						15
						26
						32
						25
						8
						39
						30
						36
						25
						23
						41

## Sheet: 5H-SAGA
	Protein_noise_bins	[-4.85,-3.86]	(-3.86,-2.87]	(-2.87,-1.87]	(-1.87,-0.882]	(-0.882,0.111]	(0.111,1.1]	(1.1,2.09]	(2.09,3.09]	(3.09,4.08]	(4.08,5.07]	(5.07,6.06]	(6.06,7.06]	(7.06,8.05]	(8.05,9.04]	(9.04,10]	(10,11]	(11,12]	(12,13]	(13,14]	(14,61]
	fraction of genes with SAGA dominance	0.125	0	0.0273224	0.04375	0.0763723	0.0827338	0.0932643	0.100917	0.223684	0.327273	0.282051	0.3	0.45	0.0769231	0.538462	0.5	0.666667	0.333333	0.5	0.666667

## Sheet: 5H-TFIID
	Protein_noise_bins	[-4.85,-3.86]	(-3.86,-2.87]	(-2.87,-1.87]	(-1.87,-0.882]	(-0.882,0.111]	(0.111,1.1]	(1.1,2.09]	(2.09,3.09]	(3.09,4.08]	(4.08,5.07]	(5.07,6.06]	(6.06,7.06]	(7.06,8.05]	(8.05,9.04]	(9.04,10]	(10,11]	(11,12]	(12,13]	(13,14]	(14,61]
	fraction of genes with TFIID dominance	0.875	1	0.967213	0.940625	0.904535	0.899281	0.875648	0.899083	0.75	0.672727	0.692308	0.65	0.55	0.923077	0.307692	0.5	0.333333	0.666667	0.5	0.277778
