# Supplementary material for: Transcription factor binding process is the primary driver of noise in gene expression
Source: PLoS Genet. 2022 Dec 12;18(12):e1010535. doi: 10.1371/journal.pgen.1010535 (PMC9779669; doi:10.1371/journal.pgen.1010535)
Supplement: S1 Source Data — Figure1.xlsx–Source data for Fig 1; Figure2.xlsx–Source data for Fig 2; Figure3.xlsx–Source data for Fig 3; Figure4.xlsx–Source data for Fig 4; Figure5.xlsx–Source data for Fig 5; Figure7.xlsx–Source data for Fig 7. (ZIP) [file pgen.1010535.s013.zip › Source_data_final/Figure7.xlsx]

## Sheet: 7A
	Single_TF				Two_independent_TFs				Competitive_TFs				Cooperative_TFs
		Average	Sd			Average	Sd			Average	Sd			Average	Sd
	Mean Expr	1.18261e+06	11416.8		Mean Expr	1.16614e+06	9414.48		Mean Expr	1.17071e+06	12070.4		Mean Expr	1.14484e+06	12516.8
	Noise (CV)	0.534759	0.00711534		Noise (CV)	0.379251	0.00456927		Noise (CV)	0.577687	0.00626942		Noise (CV)	0.596605	0.0077923

## Sheet: 7B
	Single_TF			Two_independent_TFs			Competitive_TFs			Cooperative_TFs
	Mean_expr	Noise (CV)		Mean_expr	Noise (CV)		Mean_expr	Noise (CV)		Mean_expr	Noise (CV)
	1.10831e+06	0.57		1.09724e+06	0.4		1.09864e+06	0.6		1.06328e+06	0.64
	1.10979e+06	0.57		1.09874e+06	0.4		1.10015e+06	0.6		1.06502e+06	0.64
	1.1113e+06	0.57		1.10008e+06	0.4		1.1018e+06	0.6		1.06657e+06	0.64
	1.11287e+06	0.57		1.10183e+06	0.4		1.10357e+06	0.6		1.06817e+06	0.64
	1.11459e+06	0.57		1.1037e+06	0.4		1.10529e+06	0.6		1.06978e+06	0.64
	1.11615e+06	0.57		1.10553e+06	0.4		1.10692e+06	0.6		1.07125e+06	0.64
	1.11733e+06	0.57		1.10721e+06	0.39		1.10873e+06	0.6		1.07276e+06	0.64
	1.1184e+06	0.57		1.10872e+06	0.39		1.1104e+06	0.6		1.07408e+06	0.64
	1.11946e+06	0.57		1.1102e+06	0.39		1.11205e+06	0.6		1.07535e+06	0.64
	1.12066e+06	0.57		1.11149e+06	0.39		1.11366e+06	0.6		1.07667e+06	0.63
	1.122e+06	0.57		1.11265e+06	0.39		1.11531e+06	0.6		1.07804e+06	0.63
	1.1232e+06	0.57		1.11391e+06	0.39		1.11716e+06	0.6		1.0794e+06	0.63
	1.12438e+06	0.57		1.115e+06	0.39		1.11894e+06	0.6		1080650	0.63
	1.12546e+06	0.57		1.11636e+06	0.39		1.12048e+06	0.6		1.08184e+06	0.63
	1.12645e+06	0.57		1.11727e+06	0.39		1.12189e+06	0.6		1.08308e+06	0.63
	1.1278e+06	0.56		1.11822e+06	0.39		1.12327e+06	0.6		1.08451e+06	0.63
	1.12889e+06	0.56		1.11921e+06	0.39		1.12457e+06	0.6		1.08589e+06	0.63
	1.13006e+06	0.56		1.12039e+06	0.39		1.12561e+06	0.6		1.08712e+06	0.63
	1.13141e+06	0.56		1.12142e+06	0.39		1.12651e+06	0.6		1.08822e+06	0.63
	1.13276e+06	0.56		1.12229e+06	0.39		1.12754e+06	0.6		1.08932e+06	0.63
	1.13393e+06	0.56		1.12321e+06	0.39		1.12838e+06	0.6		1.0904e+06	0.63
	1.13514e+06	0.56		1.12412e+06	0.39		1.12912e+06	0.6		1.09152e+06	0.63
	1.13652e+06	0.56		1.12501e+06	0.39		1.12983e+06	0.6		1.0927e+06	0.63
	1.13783e+06	0.56		1.12596e+06	0.39		1.13045e+06	0.59		1.0938e+06	0.62
	1.13909e+06	0.55		1.12649e+06	0.39		1.13106e+06	0.59		1.09479e+06	0.62
	1.14028e+06	0.55		1.12701e+06	0.39		1.13178e+06	0.59		1.0958e+06	0.62
	1.14126e+06	0.55		1.12757e+06	0.39		1.13244e+06	0.59		1.09696e+06	0.62
	1.14205e+06	0.55		1128065	0.39		1.13313e+06	0.59		1.09792e+06	0.62
	1.14265e+06	0.55		1.12867e+06	0.39		1.13359e+06	0.59		1.09873e+06	0.62
	1.14323e+06	0.55		1.12941e+06	0.39		1.13414e+06	0.59		1.09928e+06	0.62
	1.14392e+06	0.55		1.13001e+06	0.39		1.13458e+06	0.59		1.0998e+06	0.62
	1.1447e+06	0.55		1.13052e+06	0.39		1.1348e+06	0.59		1.10033e+06	0.62
	1.1456e+06	0.55		1.13113e+06	0.39		1.13506e+06	0.59		1.10083e+06	0.62
	1.1465e+06	0.55		1.13212e+06	0.39		1.13528e+06	0.59		1.10149e+06	0.62
	1.14734e+06	0.56		1.13311e+06	0.39		1.13547e+06	0.59		1.10236e+06	0.62
	1.14834e+06	0.56		1.1339e+06	0.39		1.1358e+06	0.59		1.10354e+06	0.62
	1.14923e+06	0.56		1.13471e+06	0.39		1.13621e+06	0.59		1.10486e+06	0.62
	1.15007e+06	0.56		1.13567e+06	0.39		1.13667e+06	0.59		1.10609e+06	0.62
	1.15063e+06	0.55		1.13661e+06	0.39		1.13717e+06	0.58		1.10714e+06	0.62
	1.15115e+06	0.55		1.1372e+06	0.39		1.13792e+06	0.58		1.10796e+06	0.62
	1.15181e+06	0.55		1.13783e+06	0.39		1.13854e+06	0.58		1.10893e+06	0.61
	1.15262e+06	0.55		1.13857e+06	0.39		1.13911e+06	0.58		1.11008e+06	0.61
	1.15333e+06	0.55		1.13928e+06	0.39		1.13966e+06	0.58		1.11096e+06	0.61
	1.15389e+06	0.55		1.13988e+06	0.39		1.14039e+06	0.58		1.11187e+06	0.61
	1.15452e+06	0.55		1.14044e+06	0.39		1.14106e+06	0.58		1.11295e+06	0.61
	1.15507e+06	0.55		1.14137e+06	0.39		1.14165e+06	0.58		1.11419e+06	0.61
	1.15585e+06	0.55		1142102	0.39		1.14234e+06	0.58		1.11532e+06	0.61
	1.15677e+06	0.55		1.14281e+06	0.39		1.14297e+06	0.58		1.11627e+06	0.61
	1.15756e+06	0.55		1.14334e+06	0.39		1.14361e+06	0.58		1.11713e+06	0.61
	1.15807e+06	0.55		1.14382e+06	0.39		1.14437e+06	0.58		1.1178e+06	0.61
	1.15851e+06	0.55		1.14411e+06	0.39		1.14516e+06	0.58		1.11843e+06	0.61
	1.15908e+06	0.55		1.14452e+06	0.39		1.14599e+06	0.58		1.11879e+06	0.61
	1.15966e+06	0.55		1.14489e+06	0.39		1.14679e+06	0.58		1.11916e+06	0.61
	1.16018e+06	0.55		1.14484e+06	0.39		1.14772e+06	0.58		1.11963e+06	0.61
	1.1608e+06	0.55		1.14499e+06	0.39		1.14835e+06	0.58		1.12003e+06	0.61
	1.16144e+06	0.55		1.14525e+06	0.39		1.14928e+06	0.58		1.12044e+06	0.61
	1.16207e+06	0.55		1.14548e+06	0.39		1.15048e+06	0.58		1.12086e+06	0.61
	1.16266e+06	0.55		1.14588e+06	0.39		1.15138e+06	0.58		1.12106e+06	0.61
	1.1632e+06	0.55		1.1465e+06	0.39		1.15241e+06	0.58		1.12137e+06	0.61
	1.16391e+06	0.55		1.14714e+06	0.39		1.153e+06	0.58		1.12176e+06	0.61
	1.16465e+06	0.55		1.14781e+06	0.39		1.15347e+06	0.58		1.12203e+06	0.61
	1.16546e+06	0.55		1.14848e+06	0.39		1.15413e+06	0.58		1.12261e+06	0.61
	1.16647e+06	0.55		1.14928e+06	0.39		1.15465e+06	0.58		1.12326e+06	0.61
	1.16735e+06	0.55		1.15005e+06	0.39		1.15501e+06	0.58		1.12354e+06	0.61
	1.16809e+06	0.55		1.15058e+06	0.39		1.15518e+06	0.58		1.12393e+06	0.61
	1.16855e+06	0.55		1.15092e+06	0.39		1.1552e+06	0.58		1.12434e+06	0.61
	1.16931e+06	0.55		1.15129e+06	0.39		1.15553e+06	0.58		1.1249e+06	0.61
	1.16992e+06	0.55		1.15144e+06	0.39		1.15571e+06	0.58		1.12563e+06	0.61
	1.17027e+06	0.55		1.15143e+06	0.39		1.156e+06	0.58		1.12642e+06	0.61
	1.17069e+06	0.55		1.15178e+06	0.39		1.15583e+06	0.58		1.12731e+06	0.61
	1.17124e+06	0.55		1.15195e+06	0.38		1.1556e+06	0.58		1.12825e+06	0.61
	1.17159e+06	0.55		1.15216e+06	0.38		1.15538e+06	0.58		1.12919e+06	0.61
	1.17193e+06	0.54		1.15226e+06	0.38		1.15527e+06	0.58		1.13005e+06	0.61
	1.17212e+06	0.54		1.15272e+06	0.38		1.15516e+06	0.58		1.13093e+06	0.6
	1.17211e+06	0.54		1.15322e+06	0.38		1.15496e+06	0.58		1.13187e+06	0.6
	1.17221e+06	0.54		1.15385e+06	0.38		1.15456e+06	0.58		1.1326e+06	0.6
	1.17259e+06	0.54		1.15439e+06	0.38		1.15415e+06	0.58		1.13303e+06	0.6
	1.17273e+06	0.54		1.1551e+06	0.38		1.15367e+06	0.58		1.1333e+06	0.6
	1.17275e+06	0.54		1.15568e+06	0.38		1.15353e+06	0.58		1.13354e+06	0.6
	1.17294e+06	0.54		1.15614e+06	0.38		1.15336e+06	0.58		1.13382e+06	0.6
	1.1733e+06	0.54		1.15668e+06	0.38		1.15329e+06	0.58		1.13397e+06	0.6
	1.17346e+06	0.54		1.15758e+06	0.38		1.1532e+06	0.58		1.13392e+06	0.6
	1.17351e+06	0.54		1.15822e+06	0.38		1.15324e+06	0.58		1.1337e+06	0.6
	1.17354e+06	0.54		1.15893e+06	0.38		1.15311e+06	0.58		1.13326e+06	0.6
	1.17357e+06	0.54		1.15966e+06	0.39		1.15317e+06	0.58		1.13286e+06	0.6
	1.17374e+06	0.54		1.16036e+06	0.39		1.15315e+06	0.58		1.13267e+06	0.6
	1.17399e+06	0.54		1.16055e+06	0.39		1.15335e+06	0.58		1.13251e+06	0.6
	1.1742e+06	0.54		1.16083e+06	0.39		1.15364e+06	0.58		1.13263e+06	0.6
	1.1745e+06	0.54		1.16137e+06	0.39		1.15339e+06	0.58		1.13288e+06	0.6
	1.17449e+06	0.54		1.16189e+06	0.39		1.15339e+06	0.58		1.13322e+06	0.6
	1.17469e+06	0.54		1.16225e+06	0.39		1.15319e+06	0.58		1.13355e+06	0.6
	1.17495e+06	0.54		1.16249e+06	0.39		1.15316e+06	0.58		1.13393e+06	0.6
	1.17549e+06	0.54		1.1627e+06	0.39		1.15322e+06	0.58		1.13443e+06	0.6
	1.17594e+06	0.54		1.16306e+06	0.39		1.15312e+06	0.58		1.13502e+06	0.6
	1.17618e+06	0.54		1.16347e+06	0.39		1.15327e+06	0.58		1.13542e+06	0.6
	1.17636e+06	0.54		1.16367e+06	0.39		1.15343e+06	0.58		1.13597e+06	0.6
	1.17668e+06	0.54		1.16379e+06	0.38		1.15382e+06	0.58		1.13662e+06	0.6
	1.17718e+06	0.54		1.16388e+06	0.38		1.15424e+06	0.58		1.13717e+06	0.6
	1.1775e+06	0.54		1.16364e+06	0.38		1.15438e+06	0.58		1.1377e+06	0.6
	1.17775e+06	0.54		1.16366e+06	0.38		1.15468e+06	0.58		1.1384e+06	0.6
	1.17779e+06	0.54		1.16357e+06	0.38		1.1549e+06	0.58		1.13892e+06	0.6
	1.17794e+06	0.54		1.16353e+06	0.38		1.15515e+06	0.58		1.13976e+06	0.6
	1.1781e+06	0.54		1.16351e+06	0.38		1.15555e+06	0.58		1.14069e+06	0.6
	1.1785e+06	0.54		1.16339e+06	0.38		1.15597e+06	0.58		1.14148e+06	0.6
	1.1788e+06	0.54		1.16324e+06	0.38		1.15635e+06	0.58		1.14206e+06	0.6
	1.179e+06	0.54		1.16321e+06	0.38		1.15705e+06	0.58		1.14259e+06	0.6
	1.17931e+06	0.54		1.16315e+06	0.38		1.15774e+06	0.58		1.14321e+06	0.6
	1.17961e+06	0.54		1.16306e+06	0.38		1.1585e+06	0.58		1.14378e+06	0.6
	1.1801e+06	0.54		1.16314e+06	0.38		1.15938e+06	0.58		1.14457e+06	0.6
	1.18043e+06	0.54		1.16313e+06	0.38		1.16018e+06	0.58		1.14527e+06	0.6
	1.18078e+06	0.54		1.16319e+06	0.38		1.16099e+06	0.58		1.14577e+06	0.6
	1.18119e+06	0.54		1.16336e+06	0.38		1.16169e+06	0.58		1.14632e+06	0.6
	1.1818e+06	0.54		1.16353e+06	0.38		1.16239e+06	0.58		1.14681e+06	0.6
	1.18267e+06	0.54		1.16364e+06	0.38		1.16284e+06	0.58		1.14725e+06	0.6
	1.18368e+06	0.54		1.16378e+06	0.38		1.16319e+06	0.58		1.14759e+06	0.6
	1.1844e+06	0.54		1.16379e+06	0.38		1.16344e+06	0.58		1.14763e+06	0.6
	1.185e+06	0.54		1.16381e+06	0.38		1.16346e+06	0.58		1.14741e+06	0.6
	1.18572e+06	0.54		1.16382e+06	0.38		1.16365e+06	0.58		1.14729e+06	0.6
	1.18655e+06	0.54		1.16387e+06	0.38		1.16359e+06	0.58		1.14699e+06	0.6
	1.18706e+06	0.54		1.16385e+06	0.38		1.16379e+06	0.58		1.14668e+06	0.6
	1.18757e+06	0.54		1.16393e+06	0.38		1.16405e+06	0.58		1.14629e+06	0.6
	1.18775e+06	0.53		1.16411e+06	0.38		1.16422e+06	0.58		1.14586e+06	0.6
	1.18753e+06	0.53		1.1642e+06	0.38		1.16426e+06	0.58		1.14567e+06	0.6
	1.18738e+06	0.53		1.16426e+06	0.38		1.16446e+06	0.58		1.14528e+06	0.59
	1.18721e+06	0.53		1.16413e+06	0.38		1.16442e+06	0.58		1.14484e+06	0.59
	1.18676e+06	0.53		1.16427e+06	0.38		1.16455e+06	0.58		1.14455e+06	0.59
	1.18646e+06	0.53		1.16403e+06	0.38		1.16465e+06	0.58		1.14428e+06	0.59
	1.186e+06	0.53		1.1639e+06	0.38		1.16461e+06	0.58		1.14402e+06	0.59
	1.18568e+06	0.53		1.1639e+06	0.38		1.16448e+06	0.58		1.14375e+06	0.59
	1.18558e+06	0.53		1.16396e+06	0.38		1.16445e+06	0.58		1.14329e+06	0.59
	1.18532e+06	0.53		1.1642e+06	0.38		1.16432e+06	0.58		1.14315e+06	0.59
	1.18514e+06	0.53		1.16425e+06	0.38		1.16439e+06	0.58		1.14295e+06	0.59
	1.18536e+06	0.53		1.16445e+06	0.38		1.16412e+06	0.58		1.14281e+06	0.59
	1.18561e+06	0.53		1.16469e+06	0.38		1.16407e+06	0.58		1.14269e+06	0.59
	1.18571e+06	0.53		1.16514e+06	0.38		1.1639e+06	0.58		1.1424e+06	0.59
	1.18598e+06	0.53		1.16551e+06	0.38		1.16392e+06	0.58		1.14219e+06	0.59
	1.1861e+06	0.53		1.16604e+06	0.38		1.16397e+06	0.58		1.14209e+06	0.59
	1.18624e+06	0.53		1.16635e+06	0.38		1.16386e+06	0.58		1.14187e+06	0.59
	1.18629e+06	0.53		1.16643e+06	0.38		1.16388e+06	0.58		1.14178e+06	0.59
	1.18637e+06	0.53		1.16631e+06	0.38		1.16397e+06	0.58		1.14202e+06	0.59
	1.18661e+06	0.53		1.16594e+06	0.38		1.16409e+06	0.58		1.14246e+06	0.59
	1.18683e+06	0.53		1.16562e+06	0.38		1.16412e+06	0.58		1.14283e+06	0.59
	1.18704e+06	0.53		1.16546e+06	0.38		1.16413e+06	0.58		1.14318e+06	0.59
	1.18744e+06	0.53		1.1654e+06	0.38		1.16411e+06	0.58		1.14366e+06	0.59
	1.18761e+06	0.53		1.16536e+06	0.38		1.16436e+06	0.58		1.1443e+06	0.59
	1.18777e+06	0.53		1.16525e+06	0.38		1.16468e+06	0.58		1.14477e+06	0.59
	1.18797e+06	0.54		1.16538e+06	0.38		1.16498e+06	0.58		1.14512e+06	0.59
	1.18812e+06	0.54		1.16524e+06	0.38		1.16554e+06	0.58		1.1454e+06	0.59
	1.18806e+06	0.54		1.16491e+06	0.38		1.16633e+06	0.58		1.14582e+06	0.6
	1.18802e+06	0.54		1.16473e+06	0.38		1.16701e+06	0.58		1.14624e+06	0.6
	1.18804e+06	0.54		1.16451e+06	0.38		1.16742e+06	0.58		1.14681e+06	0.59
	1.18806e+06	0.54		1.16436e+06	0.38		1.16768e+06	0.58		1.14721e+06	0.59
	1.18808e+06	0.54		1.16419e+06	0.38		1.16817e+06	0.58		1.14755e+06	0.59
	1.18803e+06	0.54		1.16414e+06	0.38		1.16884e+06	0.58		1.14807e+06	0.59
	1.18805e+06	0.54		1.16394e+06	0.38		1.16944e+06	0.58		1.1488e+06	0.59
	1.18804e+06	0.54		1.16358e+06	0.38		1.17017e+06	0.58		1.14951e+06	0.59
	1.18801e+06	0.54		1.16346e+06	0.38		1.17077e+06	0.58		1.15009e+06	0.59
	1.18791e+06	0.54		1.16342e+06	0.38		1.17136e+06	0.58		1.15059e+06	0.59
	1.18783e+06	0.54		1.16369e+06	0.38		1.17187e+06	0.58		1.15091e+06	0.59
	1.18762e+06	0.54		1.16394e+06	0.38		1.17205e+06	0.58		1.15116e+06	0.59
	1.18751e+06	0.54		1.16416e+06	0.38		1.17214e+06	0.58		1.15141e+06	0.59
	1.18733e+06	0.54		1.16434e+06	0.38		1.17239e+06	0.58		1.15168e+06	0.59
	1.18689e+06	0.54		1.16434e+06	0.38		1.17273e+06	0.58		1.15191e+06	0.59
	1.18653e+06	0.54		1.16453e+06	0.38		1.17301e+06	0.58		1.15221e+06	0.59
	1.18636e+06	0.54		1.16472e+06	0.38		1.17325e+06	0.58		1.15225e+06	0.59
	1.18619e+06	0.54		1.16498e+06	0.38		1.17349e+06	0.58		1.15229e+06	0.59
	1.18579e+06	0.54		1.16528e+06	0.38		1.17377e+06	0.58		1.15238e+06	0.59
	1.18537e+06	0.54		1.16559e+06	0.38		1.17402e+06	0.57		1.15233e+06	0.59
	1.18489e+06	0.54		1.16568e+06	0.38		1.17409e+06	0.57		1.15228e+06	0.59
	1.1845e+06	0.54		1.16555e+06	0.38		1.17415e+06	0.57		1.1521e+06	0.59
	1.18437e+06	0.54		1.16537e+06	0.38		1.17413e+06	0.57		1.15184e+06	0.59
	1.18457e+06	0.54		1.16514e+06	0.38		1.17439e+06	0.57		1.15159e+06	0.59
	1.18469e+06	0.54		1.16523e+06	0.38		1.1748e+06	0.57		1.15152e+06	0.59
	1.1847e+06	0.54		1.16535e+06	0.38		1.17546e+06	0.57		1.15145e+06	0.59
	1.18471e+06	0.54		1.16559e+06	0.38		1.17623e+06	0.57		1.15131e+06	0.59
	1.18446e+06	0.54		1.16601e+06	0.38		1.17684e+06	0.57		1.15113e+06	0.59
	1.18446e+06	0.54		1.16624e+06	0.38		1.17718e+06	0.57		1.15111e+06	0.59
	1.18435e+06	0.54		1166717	0.38		1.17741e+06	0.57		1.15097e+06	0.59
	1.18437e+06	0.54		1.16699e+06	0.38		1.17751e+06	0.57		1.15076e+06	0.59
	1.18454e+06	0.53		1.16723e+06	0.38		1.17774e+06	0.57		1.15062e+06	0.59
	1.18446e+06	0.53		1.16753e+06	0.38		1.17812e+06	0.57		1.15009e+06	0.59
	1.18429e+06	0.53		1.168e+06	0.38		1.1785e+06	0.57		1.1497e+06	0.59
	1.18413e+06	0.53		1.16846e+06	0.38		1.17871e+06	0.57		1.14937e+06	0.59
	1.18413e+06	0.53		1.1689e+06	0.38		1.17879e+06	0.57		1.14895e+06	0.6
	1.18406e+06	0.53		1.16926e+06	0.38		1.17905e+06	0.57		1.14891e+06	0.6
	1.18412e+06	0.53		1.16968e+06	0.38		1.17964e+06	0.57		1.14899e+06	0.6
	1.18388e+06	0.53		1.17e+06	0.38		1.18018e+06	0.57		1.14927e+06	0.6
	1.18373e+06	0.53		1.17022e+06	0.38		1.18051e+06	0.57		1.14954e+06	0.6
	1.18359e+06	0.53		1.17044e+06	0.38		1.181e+06	0.57		1.14989e+06	0.6
	1.18336e+06	0.53		1.17063e+06	0.38		1.1816e+06	0.57		1.15041e+06	0.6
	1.18341e+06	0.54		1.17085e+06	0.38		1.18211e+06	0.57		1.15092e+06	0.6
	1.18351e+06	0.54		1.171e+06	0.38		1.18276e+06	0.57		1.15118e+06	0.6
	1.18347e+06	0.54		1.17093e+06	0.38		1.18329e+06	0.57		1.15162e+06	0.6
	1.1833e+06	0.54		1.1708e+06	0.38		1.18373e+06	0.57		1.15211e+06	0.6
	1.18304e+06	0.54		1.17094e+06	0.38		1.18421e+06	0.57		1.1525e+06	0.59
	1.18262e+06	0.54		1.17075e+06	0.38		1.18473e+06	0.57		1.15285e+06	0.59
	1.18217e+06	0.54		1.17059e+06	0.38		1.18554e+06	0.57		1.15296e+06	0.59
	1.1816e+06	0.54		1.1703e+06	0.38		1.18643e+06	0.57		1.15311e+06	0.59
	1.18106e+06	0.53		1.16993e+06	0.38		1.18716e+06	0.57		1.15333e+06	0.59
	1.18063e+06	0.53		1.16955e+06	0.38		1.18796e+06	0.57		1.15346e+06	0.59
	1.18029e+06	0.53		1.16902e+06	0.38		1.18854e+06	0.57		1.15374e+06	0.59
	1.17988e+06	0.53		1.16862e+06	0.38		1.18906e+06	0.57		1.15397e+06	0.59
	1.17962e+06	0.53		1.1683e+06	0.38		1.18939e+06	0.57		1.15406e+06	0.59
	1.1797e+06	0.53		1.16824e+06	0.38		1.18967e+06	0.57		1.15389e+06	0.59
	1.17968e+06	0.53		1.16823e+06	0.38		1.18956e+06	0.57		1.15392e+06	0.59
	1.17982e+06	0.53		1.16805e+06	0.38		1.18925e+06	0.58		1.15388e+06	0.59
	1.17969e+06	0.53		1.168e+06	0.38		1.1891e+06	0.58		1.15381e+06	0.59
	1.17938e+06	0.53		1.16781e+06	0.38		1.18925e+06	0.58		1.15389e+06	0.59
	1.17909e+06	0.53		1.16758e+06	0.38		1.18924e+06	0.58		1.15395e+06	0.59
	1.17907e+06	0.53		1.16723e+06	0.38		1.18917e+06	0.58		1.1541e+06	0.59
	1.17889e+06	0.53		1167044	0.38		1.18902e+06	0.58		1.15415e+06	0.59
	1.17896e+06	0.53		1.16679e+06	0.38		1.18898e+06	0.58		1.15411e+06	0.59
	1.17922e+06	0.53		1.16663e+06	0.38		1.18888e+06	0.58		1.1542e+06	0.59
	1.17968e+06	0.53		1.16655e+06	0.38		1.18869e+06	0.58		1.1541e+06	0.59
	1.18024e+06	0.53		1.16619e+06	0.38		1.18856e+06	0.58		1.154e+06	0.59
	1.18072e+06	0.53		1.16578e+06	0.38		1188235	0.58		1.15407e+06	0.59
	1.18131e+06	0.53		1.1656e+06	0.38		1.18807e+06	0.58		1.1543e+06	0.59
	1.1817e+06	0.53		1.1656e+06	0.38		1.18796e+06	0.57		1.15424e+06	0.59
	1.18189e+06	0.53		1.16566e+06	0.38		1.18769e+06	0.57		1.15413e+06	0.59
	1.18199e+06	0.53		1.16602e+06	0.38		1.18743e+06	0.57		1.1539e+06	0.59
	1.18223e+06	0.53		1.16647e+06	0.38		1.18715e+06	0.57		1.15364e+06	0.59
	1.18241e+06	0.53		1.16676e+06	0.38		1.1871e+06	0.57		1.15342e+06	0.59
	1.18261e+06	0.53		1.16707e+06	0.38		1.18708e+06	0.57		1.15335e+06	0.59
	1.18262e+06	0.53		1.16763e+06	0.38		1.18708e+06	0.57		1.15337e+06	0.59
	1.18273e+06	0.53		1.1681e+06	0.38		1.18684e+06	0.57		1.15327e+06	0.59
	1.18301e+06	0.54		1.16858e+06	0.38		1.18666e+06	0.57		1.1528e+06	0.59
	1.18334e+06	0.54		1.16897e+06	0.38		1.18657e+06	0.57		1.15243e+06	0.59
	1.18361e+06	0.54		1.16906e+06	0.38		1.18648e+06	0.58		1.15225e+06	0.59
	1.18371e+06	0.54		1.16881e+06	0.38		1.18645e+06	0.58		1.15202e+06	0.59
	1.18386e+06	0.54		1.16852e+06	0.38		1.18622e+06	0.58		1.15177e+06	0.59
	1.18369e+06	0.54		1.16844e+06	0.38		1.18603e+06	0.58		1.15171e+06	0.59
	1.18359e+06	0.54		1.16866e+06	0.38		1.186e+06	0.58		1.15181e+06	0.59
	1.18346e+06	0.54		1.16876e+06	0.38		1.18579e+06	0.58		1.15205e+06	0.59
	1.1833e+06	0.54		1.16885e+06	0.38		1.18577e+06	0.58		1.15246e+06	0.59
	1.1832e+06	0.54		1.16895e+06	0.38		1.18593e+06	0.58		1.15296e+06	0.59
	1.18337e+06	0.54		1.1689e+06	0.38		1.18579e+06	0.58		1.1535e+06	0.59
	1.18347e+06	0.54		1.1689e+06	0.38		1.1857e+06	0.58		1154127	0.59
	1.1835e+06	0.54		1.16886e+06	0.38		1.18557e+06	0.58		1.15461e+06	0.59
	1.18351e+06	0.54		1.16876e+06	0.38		1.18516e+06	0.58		1.15489e+06	0.59
	1.18354e+06	0.54		1.16851e+06	0.38		1.18499e+06	0.58		1.1552e+06	0.59
	1.1834e+06	0.54		1.16851e+06	0.38		1.1848e+06	0.58		1.1558e+06	0.59
	1.1832e+06	0.54		1.16858e+06	0.38		1.18461e+06	0.58		1.15629e+06	0.59
	1.18293e+06	0.54		1.16879e+06	0.38		1.18444e+06	0.58		1.15648e+06	0.59
	1.18259e+06	0.54		1.16877e+06	0.38		1.18426e+06	0.58		1.15679e+06	0.59
	1.18219e+06	0.54		1.16895e+06	0.38		1.18386e+06	0.58		1.1572e+06	0.59
	1.18179e+06	0.54		1.16909e+06	0.37		1.18361e+06	0.58		1.15757e+06	0.59
	1.18151e+06	0.54		1.169e+06	0.37		1.18334e+06	0.58		1.1577e+06	0.59
	1.18142e+06	0.54		1.1691e+06	0.37		1.18301e+06	0.58		1.15772e+06	0.59
	1.18125e+06	0.54		1.16924e+06	0.37		1.18268e+06	0.58		1.15761e+06	0.59
	1.18125e+06	0.54		1.16955e+06	0.37		1.18229e+06	0.58		1.1574e+06	0.59
	1.18113e+06	0.54		1.16966e+06	0.37		1.18205e+06	0.58		1.15713e+06	0.59
	1181053	0.54		1.16962e+06	0.37		1.1816e+06	0.58		1.15673e+06	0.59
	1.18113e+06	0.54		1.16937e+06	0.37		1181448	0.58		1.15637e+06	0.59
	1.18133e+06	0.54		1.16955e+06	0.37		1.18126e+06	0.58		1.15589e+06	0.59
	1.18145e+06	0.54		1.16967e+06	0.37		1.18112e+06	0.58		1.15537e+06	0.59
	1.18148e+06	0.54		1.16971e+06	0.37		1.18082e+06	0.58		1.15491e+06	0.59
	1.18144e+06	0.54		1.16969e+06	0.37		1.18055e+06	0.58		1.1544e+06	0.59
	1.1815e+06	0.54		1.16986e+06	0.37		1.18013e+06	0.58		1.15368e+06	0.59
	1.18165e+06	0.54		1.17005e+06	0.38		1.17964e+06	0.58		1.15314e+06	0.59
	1.18166e+06	0.54		1.17024e+06	0.38		1.17918e+06	0.58		1.15276e+06	0.59
	1.18158e+06	0.54		1.17013e+06	0.38		1.17847e+06	0.58		1.15252e+06	0.59
	1.18136e+06	0.54		1.17027e+06	0.38		1.17781e+06	0.58		1.15246e+06	0.59
	1180862	0.54		1.17055e+06	0.38		1.17715e+06	0.58		1.15236e+06	0.59
	1.18041e+06	0.54		1.17083e+06	0.38		1.17665e+06	0.58		1.15237e+06	0.59
	1.17999e+06	0.54		1.17091e+06	0.38		1.17608e+06	0.57		1.15233e+06	0.59
	1.17965e+06	0.54		1.17073e+06	0.38		1.17593e+06	0.57		1.15214e+06	0.59
	1.17954e+06	0.54		1170608	0.38		1.17557e+06	0.57		1.15214e+06	0.59
	1.17962e+06	0.54		1.17039e+06	0.38		1.17531e+06	0.57		1.15229e+06	0.59
	1.17994e+06	0.54		1.17013e+06	0.38		1.17494e+06	0.57		1.15235e+06	0.59
	1.17993e+06	0.54		1.17005e+06	0.38		1.17447e+06	0.58		1.15259e+06	0.59
	1.18008e+06	0.54		1.17005e+06	0.38		1.17411e+06	0.58		1152793	0.59
	1.17996e+06	0.54		1.17009e+06	0.38		1.17374e+06	0.58		1.15297e+06	0.59
	1.17981e+06	0.54		1.17029e+06	0.38		1.17352e+06	0.58		1.15335e+06	0.59
	1.17963e+06	0.54		1.17032e+06	0.38		1.17323e+06	0.57		1.15375e+06	0.59
	1.1794e+06	0.54		1.17052e+06	0.38		1.17338e+06	0.57		1.15408e+06	0.59
	1.17895e+06	0.54		1.17046e+06	0.38		1.17348e+06	0.58		1.15425e+06	0.59
	1.17845e+06	0.54		1.17029e+06	0.38		1.1736e+06	0.58		1.15445e+06	0.59
	1.17791e+06	0.54		1.17042e+06	0.38		1.1736e+06	0.58		1.15449e+06	0.59
	1.17753e+06	0.54		1.17055e+06	0.38		1.17363e+06	0.58		1.15459e+06	0.59
	1.17757e+06	0.54		1.17083e+06	0.38		1.17394e+06	0.58		1.15463e+06	0.59
	1.1775e+06	0.54		1.17118e+06	0.38		1.17418e+06	0.58		1.15472e+06	0.59
	1.17725e+06	0.54		1.1715e+06	0.38		1.17425e+06	0.58		1.15449e+06	0.59
	1.17676e+06	0.54		1.1716e+06	0.38		1.17442e+06	0.58		1.15423e+06	0.59
	1.17624e+06	0.54		1.17165e+06	0.38		1.17423e+06	0.58		1.15413e+06	0.59
	1.17584e+06	0.54		1.17149e+06	0.38		1.17431e+06	0.58		1.15394e+06	0.59
	1.17529e+06	0.54		1.17149e+06	0.38		1.17425e+06	0.58		1.15378e+06	0.59
	1.17505e+06	0.54		1.17136e+06	0.38		1.17408e+06	0.58		1.15364e+06	0.59
	1.17489e+06	0.54		1.17119e+06	0.38		1.17402e+06	0.58		1.15386e+06	0.59
	1.1748e+06	0.54		1.17128e+06	0.38		1.17422e+06	0.58		1.15408e+06	0.59
	1.17489e+06	0.54		1.17141e+06	0.38		1.17422e+06	0.58		1.15457e+06	0.59
	1.17501e+06	0.54		1.17174e+06	0.38		1.17423e+06	0.58		1.15511e+06	0.59
	1.17489e+06	0.54		1.17204e+06	0.38		1.17418e+06	0.58		1.15566e+06	0.59
	1.17503e+06	0.54		1.17255e+06	0.38		1.17391e+06	0.58		1.15615e+06	0.59
	1.17543e+06	0.54		1.17288e+06	0.38		1.17404e+06	0.58		1.15649e+06	0.59
	1.17569e+06	0.54		1173248	0.38		1.17401e+06	0.58		1.15693e+06	0.59
	1.17592e+06	0.54		1.17347e+06	0.38		1.17375e+06	0.58		1.15736e+06	0.59
	1.17616e+06	0.54		1.17367e+06	0.38		1.17347e+06	0.58		1.15765e+06	0.59
	1.17642e+06	0.53		1.17405e+06	0.38		1.17315e+06	0.58		1.15788e+06	0.59
	1.17654e+06	0.53		1.17434e+06	0.38		1.17287e+06	0.58		1.15825e+06	0.59
	1.17641e+06	0.53		1.17475e+06	0.38		1.17241e+06	0.58		1.15877e+06	0.59
	1.17642e+06	0.53		1.17504e+06	0.38		1.17193e+06	0.58		1.15926e+06	0.59
	1.17645e+06	0.53		1.17561e+06	0.38		1.17131e+06	0.58		1.15987e+06	0.59
	1.17655e+06	0.53		1.17603e+06	0.38		1.17094e+06	0.58		1.16042e+06	0.59
	1.17698e+06	0.53		1.17634e+06	0.38		1.17071e+06	0.58		1.1609e+06	0.59
	1.17731e+06	0.53		1.17654e+06	0.38		1.17053e+06	0.58		1.16145e+06	0.59
	1.17765e+06	0.53		1.17651e+06	0.38		1.17036e+06	0.58		1.16179e+06	0.59
	1.17791e+06	0.53		1.17654e+06	0.38		1.17008e+06	0.58		1.16217e+06	0.59
	1.17812e+06	0.53		1.17659e+06	0.38		1.16962e+06	0.58		1.16234e+06	0.59
	1.17844e+06	0.53		1.17633e+06	0.38		1.16921e+06	0.58		1.16246e+06	0.59
	1.1788e+06	0.53		1.17601e+06	0.38		1.16897e+06	0.58		1.16265e+06	0.59
	1.17888e+06	0.53		1.17544e+06	0.38		1.16867e+06	0.58		1.16283e+06	0.59
	1.17912e+06	0.53		1.17469e+06	0.38		1.16849e+06	0.58		1.16299e+06	0.59
	1.17906e+06	0.53		1.17395e+06	0.38		1.16831e+06	0.58		1.16292e+06	0.59
	1.17901e+06	0.53		1.1732e+06	0.38		1.16825e+06	0.58		1.1628e+06	0.59
	1.17902e+06	0.53		1.17254e+06	0.38		1.16805e+06	0.58		1.16272e+06	0.59
	1.17913e+06	0.53		1.17207e+06	0.38		1.16784e+06	0.58		1.16249e+06	0.59
	1.17927e+06	0.53		1.1718e+06	0.38		1.16751e+06	0.58		1.16223e+06	0.59
	1.17897e+06	0.53		1.17167e+06	0.38		1.16708e+06	0.59		1.16218e+06	0.59
	1.17887e+06	0.53		1.17142e+06	0.38		1.16681e+06	0.59		1.16205e+06	0.59
	1.17893e+06	0.53		1.1712e+06	0.38		1.16684e+06	0.59		1.16207e+06	0.59
	1.17889e+06	0.53		1.1711e+06	0.38		1.16692e+06	0.59		1.16207e+06	0.59
	1.17903e+06	0.53		1.1709e+06	0.38		1.16712e+06	0.59		1.16194e+06	0.59
	1.17919e+06	0.53		1.17082e+06	0.38		1.16758e+06	0.59		1.16169e+06	0.59
	1.17947e+06	0.53		1.17068e+06	0.38		1.16798e+06	0.59		1.16142e+06	0.59
	1.17954e+06	0.53		1.17059e+06	0.38		1.16856e+06	0.59		1.16125e+06	0.59
	1.17981e+06	0.53		1.1703e+06	0.38		1.16914e+06	0.59		1.16108e+06	0.59
	1.17993e+06	0.53		1.17006e+06	0.38		1.16971e+06	0.59		1.16109e+06	0.59
	1.18021e+06	0.53		1.16985e+06	0.38		1.17015e+06	0.59		1.16102e+06	0.59
	1.18017e+06	0.53		1.16983e+06	0.38		1.17078e+06	0.59		1.16111e+06	0.59
	1.18007e+06	0.53		1.16984e+06	0.38		1.1711e+06	0.59		1.16069e+06	0.59
	1.17987e+06	0.53		1.16984e+06	0.38		1.1712e+06	0.59		1.16014e+06	0.59
	1.17987e+06	0.53		1.1697e+06	0.38		1.17125e+06	0.59		1.15957e+06	0.59
	1.17982e+06	0.53		1.16971e+06	0.38		1.17155e+06	0.59		1.15916e+06	0.59
	1.17984e+06	0.53		1.16993e+06	0.38		1.17166e+06	0.59		1.15909e+06	0.59
	1.17996e+06	0.53		1.16997e+06	0.38		1.17179e+06	0.59		1.15891e+06	0.59
	1.18016e+06	0.53		1.17005e+06	0.38		1.17182e+06	0.59		1.15872e+06	0.59
	1.18046e+06	0.53		1.17016e+06	0.38		1.17187e+06	0.59		1.15849e+06	0.59
	1.18085e+06	0.53		1.17017e+06	0.38		1.17191e+06	0.59		1.15823e+06	0.59
	1.18101e+06	0.53		1.16976e+06	0.38		1.17212e+06	0.59		1.15802e+06	0.59
	1.18114e+06	0.53		1.1691e+06	0.38		1.17237e+06	0.59		1.1577e+06	0.59
	1.18124e+06	0.53		1.16852e+06	0.38		1.17285e+06	0.59		1.15727e+06	0.59
	1.18134e+06	0.53		1.16801e+06	0.38		1.17329e+06	0.59		1.15686e+06	0.59
	1.18153e+06	0.53		1.16729e+06	0.38		1.17351e+06	0.59		1.15658e+06	0.59
	1.18195e+06	0.53		1.16665e+06	0.38		1.17362e+06	0.59		1.15618e+06	0.59
	1.18246e+06	0.53		1.16613e+06	0.38		1.17355e+06	0.59		1.1556e+06	0.59
	1.18276e+06	0.53		1.16593e+06	0.38		1.17351e+06	0.59		1.15513e+06	0.59
	1.18298e+06	0.53		1.16568e+06	0.38		1.17345e+06	0.59		1.15484e+06	0.59
	1.18289e+06	0.53		1.16522e+06	0.38		1.17336e+06	0.59		1.15471e+06	0.59
	1.18284e+06	0.53		1.16469e+06	0.38		1.17332e+06	0.59		1.15464e+06	0.59
	1.18278e+06	0.53		1.16414e+06	0.38		1.17323e+06	0.59		1.15466e+06	0.59
	1.18275e+06	0.53		1.16381e+06	0.38		1173186	0.59		1.15466e+06	0.59
	1.18258e+06	0.53		1.16352e+06	0.38		1.17313e+06	0.59		1.15459e+06	0.59
	1.18226e+06	0.53		1.1634e+06	0.38		1.17301e+06	0.59		1.15446e+06	0.59
	1.18188e+06	0.53		1.16364e+06	0.38		1.17311e+06	0.59		1.15433e+06	0.59
	1.18171e+06	0.53		1.16396e+06	0.38		1.17327e+06	0.59		1.15418e+06	0.59
	1.18164e+06	0.53		1.1643e+06	0.38		1.17343e+06	0.59		1.15421e+06	0.59
	1.18156e+06	0.53		1.16456e+06	0.38		1.17357e+06	0.59		1.15422e+06	0.59
	1.18158e+06	0.53		1.16489e+06	0.38		1.17378e+06	0.59		1.15414e+06	0.59
	1.1817e+06	0.53		1.1653e+06	0.38		1.17404e+06	0.59		1.15409e+06	0.59
	1.18203e+06	0.53		1.16587e+06	0.38		1.1744e+06	0.59		1.15387e+06	0.59
	1.18205e+06	0.53		1.16638e+06	0.38		1.17496e+06	0.59		1.15368e+06	0.59
	1.18196e+06	0.53		1.16717e+06	0.38		1.17554e+06	0.59		1.15351e+06	0.59
	1.18183e+06	0.53		1.16739e+06	0.38		1.17624e+06	0.59		1.15333e+06	0.6
	1.18176e+06	0.53		1.16761e+06	0.38		1.17694e+06	0.59		1.15326e+06	0.6
	1.18176e+06	0.53		1.16785e+06	0.38		1.17772e+06	0.59		1.15317e+06	0.6
	1.18185e+06	0.53		1.16821e+06	0.38		1.17869e+06	0.59		1.15338e+06	0.6
	1.18189e+06	0.53		1.1683e+06	0.38		1.17938e+06	0.59		1.15359e+06	0.6
	1181909	0.53		1.16832e+06	0.38		1.17997e+06	0.59		1.15362e+06	0.6
	1.18185e+06	0.53		1.16815e+06	0.38		1.18049e+06	0.59		1.15367e+06	0.6
	1.1819e+06	0.53		1.16813e+06	0.38		1.18093e+06	0.59		1.15399e+06	0.6
	1.18187e+06	0.53		1.16812e+06	0.38		1.18121e+06	0.59		1.15413e+06	0.6
	1.18181e+06	0.53		1.16809e+06	0.38		1.18159e+06	0.59		1.15418e+06	0.6
	1.18199e+06	0.54		1.16798e+06	0.38		1.18211e+06	0.59		1.15433e+06	0.6
	1.18238e+06	0.54		1.16811e+06	0.38		1.18239e+06	0.59		1.15442e+06	0.6
	1.18264e+06	0.54		1.16818e+06	0.38		1.18277e+06	0.59		1.15442e+06	0.6
	1.18288e+06	0.54		1.16834e+06	0.38		1.18337e+06	0.59		1.15449e+06	0.6
	1.18329e+06	0.54		1.16824e+06	0.38		1.18362e+06	0.59		1.15455e+06	0.6
	1.18366e+06	0.53		1.16808e+06	0.38		1.18403e+06	0.59		1.1545e+06	0.6
	1.18387e+06	0.53		1.16794e+06	0.38		1.18439e+06	0.58		1.15455e+06	0.6
	1.18417e+06	0.53		1.16771e+06	0.38		1.18477e+06	0.58		1.15474e+06	0.6
	1.18429e+06	0.53		1.16747e+06	0.38		1.18494e+06	0.58		1.1549e+06	0.6
	1.18444e+06	0.53		1.16725e+06	0.38		1.18486e+06	0.58		1.15505e+06	0.6
	1.18444e+06	0.53		1.16689e+06	0.38		1.185e+06	0.58		1.15546e+06	0.6
	1.18451e+06	0.54		1.16644e+06	0.38		1.18535e+06	0.58		1.15568e+06	0.6
	1.18486e+06	0.54		1.16602e+06	0.38		1.18549e+06	0.58		1.15575e+06	0.6
	1.18512e+06	0.54		1.16551e+06	0.38		1.18561e+06	0.58		1.15569e+06	0.6
	1.18514e+06	0.54		1.16551e+06	0.38		1.18555e+06	0.58		1.15553e+06	0.6
	1.18509e+06	0.54		1.16546e+06	0.38		1.18569e+06	0.58		1.15526e+06	0.6
	1.18477e+06	0.54		1.16542e+06	0.38		1.18549e+06	0.58		1.15507e+06	0.6
	1.18456e+06	0.54		1.16515e+06	0.38		1.18526e+06	0.58		1.15486e+06	0.6
	1.18423e+06	0.54		1.16502e+06	0.38		1.18524e+06	0.58		1.15444e+06	0.6
	1.18387e+06	0.54		1.16474e+06	0.38		1.18548e+06	0.58		1.15401e+06	0.6
	1.18326e+06	0.54		1.16453e+06	0.38		1.1857e+06	0.58		1.1536e+06	0.6
	1.18298e+06	0.54		1.16435e+06	0.38		1.18591e+06	0.58		1.15293e+06	0.6
	1.1829e+06	0.54		1.16422e+06	0.38		1.18614e+06	0.58		1.15241e+06	0.6
	1.18272e+06	0.54		1.16433e+06	0.38		1.18638e+06	0.58		1.15189e+06	0.6
	1.18242e+06	0.54		1.16444e+06	0.38		1.18623e+06	0.58		1.15135e+06	0.6
	1.18219e+06	0.54		1.16441e+06	0.38		1.18632e+06	0.58		1.15079e+06	0.6
	1.18195e+06	0.54		1.16467e+06	0.38		1.18659e+06	0.58		1.1503e+06	0.6
	1.18171e+06	0.54		1.16505e+06	0.38		1.18706e+06	0.58		1.14989e+06	0.6
	1.18147e+06	0.54		1.16554e+06	0.38		1.18733e+06	0.58		1.1497e+06	0.6
	1.18104e+06	0.54		1.16562e+06	0.38		1.18759e+06	0.58		1.14959e+06	0.6
	1.18071e+06	0.54		1.16551e+06	0.38		1.18769e+06	0.58		1.14951e+06	0.6
	1.18053e+06	0.54		1.16551e+06	0.38		1.18765e+06	0.58		1.14961e+06	0.6
	1.18028e+06	0.54		1.16548e+06	0.38		1.18731e+06	0.58		1.14969e+06	0.6
	1.18012e+06	0.54		1.16568e+06	0.38		1.18724e+06	0.58		1149677	0.6
	1.18009e+06	0.54		1.16575e+06	0.38		1.18728e+06	0.58		1.14953e+06	0.6
	1.18003e+06	0.54		1.16599e+06	0.38		1.18731e+06	0.58		1.14959e+06	0.6
	1.18027e+06	0.54		1.16628e+06	0.38		1.18746e+06	0.58		1.14995e+06	0.6
	1.18028e+06	0.54		1166611	0.38		1.18751e+06	0.58		1.1503e+06	0.6
	1.1804e+06	0.54		1.1671e+06	0.38		1.1877e+06	0.58		1.15054e+06	0.6
	1.1807e+06	0.54		1.16738e+06	0.38		1.18796e+06	0.58		1.1508e+06	0.6
	1.18109e+06	0.54		1.16758e+06	0.38		1.18808e+06	0.58		1.15094e+06	0.6
	1.1814e+06	0.54		1.16789e+06	0.38		1.18831e+06	0.58		1.15092e+06	0.6
	1.18135e+06	0.54		1.16823e+06	0.38		1.18885e+06	0.58		1.15099e+06	0.59
	1.1813e+06	0.54		1.16876e+06	0.38		1.18944e+06	0.58		1.15113e+06	0.59
	1.18129e+06	0.54		1.16901e+06	0.38		1.18954e+06	0.58		1.15127e+06	0.59
	1181445	0.54		1.16913e+06	0.38		1.18987e+06	0.58		1.15122e+06	0.59
	1.18154e+06	0.54		1.16904e+06	0.38		1.19019e+06	0.58		1.15087e+06	0.59
	1.18174e+06	0.54		1.16893e+06	0.38		1.19033e+06	0.58		1.15045e+06	0.59
	1.18212e+06	0.54		1.16857e+06	0.38		1.19046e+06	0.58		1.15005e+06	0.59
	1.18262e+06	0.54		1.16815e+06	0.38		1.19035e+06	0.58		1.14969e+06	0.59
	1.18296e+06	0.54		1.1679e+06	0.38		1.19036e+06	0.58		1.14944e+06	0.59
	1.18338e+06	0.54		1.16774e+06	0.38		1.19029e+06	0.58		1.14911e+06	0.59
	1.18387e+06	0.54		1.16776e+06	0.38		1.19022e+06	0.58		1.14897e+06	0.59
	1.18412e+06	0.54		1.16769e+06	0.38		1.19025e+06	0.58		1.14873e+06	0.59
	1.18424e+06	0.54		1.1676e+06	0.38		1.19029e+06	0.58		1.14861e+06	0.59
	1.18432e+06	0.54		1.16733e+06	0.38		1.19028e+06	0.58		1.14854e+06	0.59
	1.18416e+06	0.54		1.16712e+06	0.38		1.19014e+06	0.58		1.14824e+06	0.59
	1.18414e+06	0.54		1.1669e+06	0.38		1.18992e+06	0.58		1.14812e+06	0.59
	1.1838e+06	0.54		1.16671e+06	0.38		1.18955e+06	0.58		1.14801e+06	0.59
	1.1833e+06	0.54		1.1666e+06	0.38		1.18918e+06	0.58		1.14814e+06	0.59
	1.18287e+06	0.54		1.16653e+06	0.38		1.18876e+06	0.58		1.14827e+06	0.59
	1.1825e+06	0.54		1.1663e+06	0.38		1.1883e+06	0.58		1.14833e+06	0.59
	1.18216e+06	0.53		1.16639e+06	0.38		1.18788e+06	0.58		1.14837e+06	0.59
	1.18173e+06	0.53		1.16618e+06	0.38		1.18744e+06	0.58		1.14834e+06	0.59
	1.18131e+06	0.53		1.16617e+06	0.38		1.18709e+06	0.58		1.14824e+06	0.59
	1.18096e+06	0.53		1.16604e+06	0.38		1.18645e+06	0.58		1.14807e+06	0.59
	1.1807e+06	0.53		1.16596e+06	0.38		1.18587e+06	0.58		1.14794e+06	0.59
	1.18054e+06	0.53		1.16607e+06	0.38		1.18568e+06	0.58		1.14781e+06	0.59
	1.18014e+06	0.53		1.16603e+06	0.38		1.18558e+06	0.58		1.14761e+06	0.59
	1.17963e+06	0.53		1165916	0.38		1.18541e+06	0.58		1.14715e+06	0.59
	1.17924e+06	0.53		1.16581e+06	0.38		1.18538e+06	0.58		1.14663e+06	0.59
	1.17907e+06	0.53		1.16571e+06	0.38		1.1855e+06	0.58		1.146e+06	0.59
	1.17899e+06	0.53		1.16553e+06	0.38		1.18548e+06	0.58		1.14547e+06	0.59
	1.17901e+06	0.53		1.16574e+06	0.38		1.18537e+06	0.58		1.1448e+06	0.59
	1.17918e+06	0.53		1.16594e+06	0.38		1.1851e+06	0.58		1.14434e+06	0.59
	1.1794e+06	0.53		1.16631e+06	0.38		1.18485e+06	0.58		1.14392e+06	0.59
	1.17979e+06	0.53		1.16655e+06	0.38		1.18484e+06	0.58		1.14384e+06	0.59
	1.18018e+06	0.53		1.1668e+06	0.38		1.18469e+06	0.58		1.14358e+06	0.59
	1.18074e+06	0.53		1.16666e+06	0.38		1.18436e+06	0.58		1.14346e+06	0.59
	1.1814e+06	0.53		1.1667e+06	0.38		1.18385e+06	0.58		1.14355e+06	0.59
	1.18237e+06	0.53		1.1669e+06	0.38		1.18348e+06	0.57		1.14362e+06	0.59
	1.18336e+06	0.53		1.16719e+06	0.38		1.18311e+06	0.57		1.14369e+06	0.59
	1.18439e+06	0.53		1.16747e+06	0.38		1.1827e+06	0.57		1.14357e+06	0.59
	1185148	0.53		1.16778e+06	0.38		1.18231e+06	0.57		1.14344e+06	0.59
	1.18576e+06	0.53		1.16806e+06	0.38		1.18157e+06	0.57		1.14365e+06	0.59
	1.18611e+06	0.53		1.16832e+06	0.38		1.18091e+06	0.57		1.14395e+06	0.59
	1.18637e+06	0.54		1.16847e+06	0.38		1.18045e+06	0.57		1.14425e+06	0.59
	1.1865e+06	0.54		1.16852e+06	0.38		1.18017e+06	0.57		1.1447e+06	0.59
	1.18661e+06	0.54		1.1685e+06	0.38		1.17981e+06	0.57		1.14518e+06	0.59
	1.18691e+06	0.54		1.16844e+06	0.38		1.17936e+06	0.57		1.14557e+06	0.59
	1.18723e+06	0.54		1.16856e+06	0.38		1178912	0.57		1.14586e+06	0.59
	1.18732e+06	0.54		1.16864e+06	0.38		1.1786e+06	0.57		1.14595e+06	0.59
	1.1876e+06	0.54		1.16865e+06	0.38		1.17832e+06	0.57		1.1458e+06	0.59
	1.18764e+06	0.54		1.16879e+06	0.38		1.17791e+06	0.57		1.14542e+06	0.59
	1.18783e+06	0.54		1.16874e+06	0.38		1.17734e+06	0.57		1.14516e+06	0.59
	1.18776e+06	0.54		1.16874e+06	0.38		1.17667e+06	0.57		1.14506e+06	0.59
	1.18763e+06	0.54		1.16855e+06	0.38		1.17593e+06	0.57		1.145e+06	0.59
	1.18767e+06	0.54		1.16836e+06	0.38		1.17538e+06	0.57		1.14495e+06	0.59
	1.18773e+06	0.54		1.16811e+06	0.38		1.17453e+06	0.57		1.14517e+06	0.59
	1.18765e+06	0.54		1.1682e+06	0.38		1.17387e+06	0.57		1.14551e+06	0.59
	1.1877e+06	0.54		1.16818e+06	0.38		1.17336e+06	0.57		1.14573e+06	0.59
	1.18783e+06	0.54		1.16807e+06	0.38		1.17273e+06	0.57		1.14565e+06	0.59
	1.18774e+06	0.54		1167926	0.38		1.17234e+06	0.57		1.14553e+06	0.59
	1.18749e+06	0.54		1.16792e+06	0.38		1.17173e+06	0.57		1.14525e+06	0.59
	1.18742e+06	0.54		1.16791e+06	0.38		1.17127e+06	0.57		1.14504e+06	0.59
	1.18711e+06	0.54		1.16795e+06	0.38		1.17082e+06	0.57		1.14486e+06	0.59
	1.18712e+06	0.54		1.16781e+06	0.38		1.17042e+06	0.57		1.14469e+06	0.59
	1.18715e+06	0.54		1.1677e+06	0.38		1.1702e+06	0.57		1.14451e+06	0.59
	1.18721e+06	0.54		1.1675e+06	0.38		1.17011e+06	0.57		1.14404e+06	0.59
	1.18726e+06	0.54		1.16756e+06	0.38		1.17019e+06	0.57		1.14341e+06	0.59
	1.18726e+06	0.54		1.16766e+06	0.38		1.17012e+06	0.57		1.14313e+06	0.59
	1.18717e+06	0.54		1.16759e+06	0.38		1.16992e+06	0.57		1.14293e+06	0.59
	1.18699e+06	0.54		1.16741e+06	0.38		1.16986e+06	0.57		1.14277e+06	0.59
	1.18678e+06	0.54		1.16714e+06	0.38		1.17003e+06	0.57		1.14261e+06	0.59
	1.18673e+06	0.53		1.16691e+06	0.38		1.17025e+06	0.57		1.14264e+06	0.59
	1.18679e+06	0.53		1.16667e+06	0.38		1.17045e+06	0.57		1.14271e+06	0.59
	1.18683e+06	0.53		1.16634e+06	0.38		1.17075e+06	0.57		1.14291e+06	0.59
	1.18681e+06	0.53		1.16642e+06	0.38		1.17093e+06	0.57		1.143e+06	0.59
	1.18671e+06	0.53		1.16647e+06	0.38		1.17133e+06	0.57		1.14309e+06	0.59
	1.18651e+06	0.53		1.16644e+06	0.38		1.17184e+06	0.57		1.14316e+06	0.59
	1.18633e+06	0.53		1.16635e+06	0.38		1.17228e+06	0.57		1.14331e+06	0.59
	1.18618e+06	0.53		1.16639e+06	0.38		1.17238e+06	0.57		1.14362e+06	0.59
	1.18629e+06	0.53		1.16632e+06	0.38		1.17263e+06	0.57		1.14391e+06	0.59
	1.18659e+06	0.53		1.16602e+06	0.38		1.17279e+06	0.57		1.14414e+06	0.59
	1.18663e+06	0.53		1.16584e+06	0.38		1.17295e+06	0.57		1.14434e+06	0.59
	1.18652e+06	0.53		1.16573e+06	0.38		1.17335e+06	0.57		1.14448e+06	0.59
	1.18667e+06	0.53		1.16588e+06	0.38		1.17373e+06	0.57		1.14499e+06	0.59
	1.18661e+06	0.53		1.16593e+06	0.38		1.17416e+06	0.57		1145467	0.59
	1.18683e+06	0.53		1.16578e+06	0.38		1.17447e+06	0.57		1.14591e+06	0.59
	1.18689e+06	0.53		1.16539e+06	0.38		1.17477e+06	0.57		1.14639e+06	0.59
	1.18713e+06	0.53		1.16518e+06	0.38		1.17493e+06	0.57		1.14652e+06	0.59
	1.18717e+06	0.53		1.16503e+06	0.38		1.17528e+06	0.57		1.14672e+06	0.59
	1.18728e+06	0.53		1.16483e+06	0.38		1.17537e+06	0.57		1.14666e+06	0.59
	1.18714e+06	0.53		1.1645e+06	0.38		1.17545e+06	0.57		1.14682e+06	0.59
	1.18725e+06	0.53		1.16408e+06	0.38		1.17567e+06	0.57		1.14693e+06	0.59
	1.18714e+06	0.53		1.16379e+06	0.38		1.17584e+06	0.57		1.14706e+06	0.59
	1.18678e+06	0.53		1.16346e+06	0.38		1.17605e+06	0.57		1.14708e+06	0.59
	1.18629e+06	0.53		1.16322e+06	0.38		1.17622e+06	0.57		1.14721e+06	0.59
	1.18578e+06	0.53		1.16326e+06	0.38		1.17657e+06	0.57		1.14718e+06	0.59
	1.18552e+06	0.53		1.16329e+06	0.38		1.17701e+06	0.58		1.14711e+06	0.59
	1.18541e+06	0.53		1.16329e+06	0.38		1.17711e+06	0.58		1.14701e+06	0.59
	1.18549e+06	0.53		1.16327e+06	0.38		1.17713e+06	0.58		1.1468e+06	0.59
	1.18578e+06	0.53		1.16324e+06	0.38		1.17702e+06	0.58		1.14661e+06	0.59
	1.18601e+06	0.53		1.16327e+06	0.38		1.17669e+06	0.58		1.14654e+06	0.59
	1.18632e+06	0.53		1.16339e+06	0.38		1.17645e+06	0.58		1.1465e+06	0.59
	1.1866e+06	0.53		1.16371e+06	0.38		1.17632e+06	0.58		1.14649e+06	0.59
	1.18682e+06	0.53		1.16395e+06	0.38		1.17615e+06	0.58		1.14635e+06	0.59
	1.18672e+06	0.53		1.16422e+06	0.38		1.17594e+06	0.58		1.14637e+06	0.59
	1.18647e+06	0.53		1.16435e+06	0.38		1.17559e+06	0.58		1.14618e+06	0.59
	1.18611e+06	0.53		1.16452e+06	0.38		1.17521e+06	0.58		1.1462e+06	0.59
	1.18599e+06	0.53		1.16453e+06	0.38		1.17483e+06	0.58		1.14639e+06	0.59
	1.18582e+06	0.53		1.16459e+06	0.38		1.17437e+06	0.58		1.14655e+06	0.59
	1.18582e+06	0.53		1.16468e+06	0.38		1.17373e+06	0.58		1.14672e+06	0.6
	1.18585e+06	0.53		1.16481e+06	0.38		1.17313e+06	0.58		1.14673e+06	0.6
	1.18591e+06	0.53		1.16503e+06	0.38		1.1726e+06	0.58		1.14679e+06	0.6
	1.18578e+06	0.53		1.16511e+06	0.38		1.17225e+06	0.58		1.14669e+06	0.6
	1.18563e+06	0.53		1.16515e+06	0.38		1.17208e+06	0.58		1.14653e+06	0.6
	1.1856e+06	0.53		1.16537e+06	0.38		1.17201e+06	0.58		1.14625e+06	0.6
	1.18577e+06	0.53		1.16559e+06	0.38		1.1722e+06	0.58		1.14589e+06	0.6
	1.18597e+06	0.53		1.16562e+06	0.38		1.17233e+06	0.58		1.14577e+06	0.6
	1.1862e+06	0.53		1.16577e+06	0.38		1.17235e+06	0.58		1.14588e+06	0.6
	1.18639e+06	0.53		1.1661e+06	0.38		1.17232e+06	0.58		1.14601e+06	0.6
	1.18651e+06	0.53		1.16615e+06	0.38		1.17216e+06	0.58		1.14603e+06	0.6
	1.18629e+06	0.53		1.16633e+06	0.38		1.17209e+06	0.58		1.1459e+06	0.6
	1.1863e+06	0.53		1.16638e+06	0.38		1.17218e+06	0.58		1.14562e+06	0.6
	1.18638e+06	0.53		1.16634e+06	0.38		1.17217e+06	0.58		1.14544e+06	0.6
	1.18624e+06	0.53		1.16621e+06	0.38		1.17206e+06	0.58		1.14541e+06	0.6
	1.18593e+06	0.53		1.16619e+06	0.38		1.17199e+06	0.58		1.14537e+06	0.6
	1.18555e+06	0.53		1.16646e+06	0.38		1.17197e+06	0.58		1.14542e+06	0.6
	1.18526e+06	0.53		1.16673e+06	0.38		1.17185e+06	0.58		1.14569e+06	0.6
	1.18498e+06	0.53		1167159	0.38		1.17172e+06	0.58		1.14607e+06	0.6
	1.18478e+06	0.53		1.16765e+06	0.38		1.17166e+06	0.58		1.1465e+06	0.6
	1.18469e+06	0.53		1.16806e+06	0.38		1.17174e+06	0.58		1.14687e+06	0.6
	1.18446e+06	0.53		1.16807e+06	0.38		1.17157e+06	0.58		1.14717e+06	0.6
	1.18415e+06	0.53		1.16822e+06	0.38		1.17152e+06	0.58		1.1475e+06	0.6
	1.18391e+06	0.54		1.16841e+06	0.38		1.17139e+06	0.58		1.14767e+06	0.6
	1.18387e+06	0.54		1.16874e+06	0.38		1.17118e+06	0.58		1.14791e+06	0.6
	1.18386e+06	0.54		1.16887e+06	0.38		1.17114e+06	0.58		1.14817e+06	0.6
	1.18385e+06	0.53		1.16904e+06	0.38		1.17102e+06	0.58		1.14863e+06	0.6
	1.18371e+06	0.53		1.16921e+06	0.38		1.17079e+06	0.58		1.14908e+06	0.6
	1.18356e+06	0.53		1.16952e+06	0.38		1.17064e+06	0.58		1.1493e+06	0.6
	1.18355e+06	0.53		1.16977e+06	0.38		1.17039e+06	0.58		1.14933e+06	0.6
	1.18362e+06	0.53		1.17003e+06	0.38		1.17013e+06	0.58		1.1491e+06	0.6
	1.18355e+06	0.53		1170460	0.38		1.17015e+06	0.58		1.14879e+06	0.6
	1.18363e+06	0.53		1.17097e+06	0.38		1.17027e+06	0.58		1.14862e+06	0.6
	1.18386e+06	0.53		1.17154e+06	0.38		1.17061e+06	0.58		1.14863e+06	0.6
	1.184e+06	0.53		1.17217e+06	0.38		1.17071e+06	0.58		1.1486e+06	0.6
	1.18429e+06	0.53		1.1724e+06	0.38		1.17071e+06	0.58		1.14851e+06	0.6
	1.18475e+06	0.53		1.17247e+06	0.38		1.17081e+06	0.58		1.14842e+06	0.6
	1.18512e+06	0.53		1.17246e+06	0.38		1.17061e+06	0.58		1.1484e+06	0.6
	1.18511e+06	0.53		1.17238e+06	0.38		1.17053e+06	0.58		1.14839e+06	0.6
	1.18515e+06	0.53		1.17238e+06	0.38		1.17031e+06	0.58		1.14817e+06	0.6
	1.18543e+06	0.53		1.17221e+06	0.38		1.17018e+06	0.58		1.14804e+06	0.6
	1.18559e+06	0.53		1.17201e+06	0.38		1.16993e+06	0.58		1.14789e+06	0.59
	1.18567e+06	0.53		1.17177e+06	0.38		1.17001e+06	0.58		1.14767e+06	0.59
	1.1858e+06	0.53		1.17144e+06	0.38		1.17001e+06	0.58		1.14752e+06	0.59
	1.18586e+06	0.53		1.17114e+06	0.38		1.17005e+06	0.58		1.14742e+06	0.59
	1.18565e+06	0.53		1.17099e+06	0.38		1.16986e+06	0.58		1.14725e+06	0.59
	1.18547e+06	0.53		1.17114e+06	0.38		1.16994e+06	0.58		1.14716e+06	0.59
	1.18533e+06	0.53		1.17087e+06	0.38		1.16964e+06	0.58		1.14722e+06	0.59
	1.18521e+06	0.53		1.17058e+06	0.38		1.1691e+06	0.58		1.14727e+06	0.59
	1.18519e+06	0.53		1.17028e+06	0.38		1.16852e+06	0.58		1.14703e+06	0.59
	1.18508e+06	0.53		1.16989e+06	0.38		1.16793e+06	0.58		1.14651e+06	0.59
	1.18488e+06	0.53		1.16944e+06	0.38		1.16734e+06	0.58		1.14589e+06	0.59
	1.18458e+06	0.53		1.16898e+06	0.38		1.16681e+06	0.58		1.14525e+06	0.59
	1.18446e+06	0.53		1.16888e+06	0.38		1.16618e+06	0.58		1.14454e+06	0.59
	1.18439e+06	0.53		1.16865e+06	0.38		1.16574e+06	0.58		1.14372e+06	0.59
	1.18423e+06	0.53		1.16874e+06	0.38		1.16549e+06	0.58		1.14301e+06	0.59
	1.18403e+06	0.53		1.16897e+06	0.38		1.16512e+06	0.58		1.1425e+06	0.59
	1.18403e+06	0.53		1169376	0.38		1.1646e+06	0.58		1.14208e+06	0.59
	1.18407e+06	0.53		1.17001e+06	0.38		1.16418e+06	0.58		1.14208e+06	0.59
	1.18414e+06	0.53		1.17044e+06	0.38		1.1638e+06	0.58		1.14236e+06	0.59
	1.18413e+06	0.53		1.1708e+06	0.38		1.16346e+06	0.58		1.14247e+06	0.59
	1.18435e+06	0.53		1.17118e+06	0.38		1.16302e+06	0.58		1.14229e+06	0.59
	1.18466e+06	0.53		1.17157e+06	0.38		1.16282e+06	0.57		1.14212e+06	0.59
	1.18499e+06	0.53		1.17209e+06	0.38		1.16273e+06	0.57		1.14203e+06	0.59
	1.18516e+06	0.53		1.17261e+06	0.38		1.16249e+06	0.57		1.14195e+06	0.59
	1.18532e+06	0.53		1.17281e+06	0.38		1.1622e+06	0.57		1.1419e+06	0.59
	1.18544e+06	0.53		1.17309e+06	0.38		1.16206e+06	0.57		1.14164e+06	0.59
	1.18544e+06	0.53		1.17305e+06	0.38		1.1619e+06	0.57		1.14121e+06	0.59
	1.18556e+06	0.53		1.17288e+06	0.38		1.16143e+06	0.57		1.14096e+06	0.59
	1.18519e+06	0.53		1.17287e+06	0.38		1.16117e+06	0.57		1.14094e+06	0.59
	1.18483e+06	0.53		1.17286e+06	0.38		1.16089e+06	0.57		1.14081e+06	0.59
	1.18457e+06	0.53		1.17285e+06	0.38		1.16088e+06	0.57		1.14072e+06	0.59
	1.18403e+06	0.53		1.17247e+06	0.37		1.16077e+06	0.57		1.14073e+06	0.59
	1.1837e+06	0.53		1.17209e+06	0.37		1.16036e+06	0.57		1.14076e+06	0.59
	1.18375e+06	0.53		1.17183e+06	0.38		1.15991e+06	0.58		1.14067e+06	0.59
	1.18374e+06	0.53		1.17169e+06	0.38		1.15957e+06	0.58		1.14062e+06	0.59
	1.18378e+06	0.53		1.17147e+06	0.38		1.15939e+06	0.58		1.14064e+06	0.59
	1.18347e+06	0.53		1.17109e+06	0.38		1.15929e+06	0.58		1.14067e+06	0.59
	1.18329e+06	0.53		1.17105e+06	0.38		1.15946e+06	0.58		1.14068e+06	0.59
	1.18311e+06	0.53		1.171e+06	0.38		1.15967e+06	0.58		1.14074e+06	0.59
	1.18287e+06	0.53		1.17118e+06	0.38		1.1599e+06	0.58		1.1403e+06	0.59
	1.18279e+06	0.53		1.17115e+06	0.38		1.16004e+06	0.58		1.13996e+06	0.59
	1.18282e+06	0.53		1.17094e+06	0.37		1.16015e+06	0.58		1.13978e+06	0.59
	1.18302e+06	0.53		1.17076e+06	0.38		1.16029e+06	0.58		1.13957e+06	0.59
	1.18322e+06	0.53		1.17096e+06	0.38		1.16023e+06	0.58		1139363	0.59
	1.18352e+06	0.53		1.17107e+06	0.38		1.1601e+06	0.58		1.1391e+06	0.59
	1.18391e+06	0.53		1.17122e+06	0.38		1.15982e+06	0.58		1.13899e+06	0.59
	1.18437e+06	0.53		1.17112e+06	0.38		1.15944e+06	0.58		1.13903e+06	0.59
	1.1847e+06	0.53		1.17102e+06	0.38		1.15894e+06	0.58		1.13911e+06	0.59
	1.18463e+06	0.53		1.17092e+06	0.38		1.15864e+06	0.58		1.13937e+06	0.59
	1.18424e+06	0.53		1.17094e+06	0.38		1.15806e+06	0.58		1.13955e+06	0.59
	1.1837e+06	0.53		1.17082e+06	0.38		1.15774e+06	0.58		1.14002e+06	0.6
	1.18326e+06	0.53		1.17073e+06	0.38		1.15762e+06	0.58		1.14042e+06	0.6
	1.18294e+06	0.53		1.17086e+06	0.38		1.15745e+06	0.58		1.14091e+06	0.6
	1.18263e+06	0.53		1.17092e+06	0.38		1.15736e+06	0.58		1.14142e+06	0.6
	1.18219e+06	0.53		1.17098e+06	0.38		1.15744e+06	0.58		1.14167e+06	0.6
	1.18167e+06	0.53		1.17105e+06	0.38		1.1576e+06	0.58		1.1419e+06	0.6
	1.18092e+06	0.53		1.17088e+06	0.38		1.1579e+06	0.58		1.14206e+06	0.6
	1.18012e+06	0.53		1.17078e+06	0.38		1.15808e+06	0.58		1.14219e+06	0.6
	1.17954e+06	0.53		1.17082e+06	0.38		1.1585e+06	0.58		1.14237e+06	0.6
	1.17892e+06	0.53		1.17069e+06	0.38		1.15895e+06	0.58		1.14254e+06	0.6
	1.17833e+06	0.53		1.1705e+06	0.38		1.15963e+06	0.58		1.14271e+06	0.6
	1.17776e+06	0.53		1.17037e+06	0.38		1.16011e+06	0.58		1.14285e+06	0.6
	1.17744e+06	0.53		1.17027e+06	0.38		1.16045e+06	0.58		1.14288e+06	0.6
	1.17722e+06	0.53		1.17041e+06	0.38		1.16069e+06	0.58		1.14276e+06	0.6
	1.1771e+06	0.53		1.17069e+06	0.38		1.16094e+06	0.58		1.14265e+06	0.6
	1.17716e+06	0.53		1.17124e+06	0.37		1.1612e+06	0.58		1.14276e+06	0.6
	1.17712e+06	0.53		1.17173e+06	0.37		1.1614e+06	0.58		1.14285e+06	0.6
	1.17702e+06	0.53		1.17248e+06	0.37		1.16182e+06	0.58		1.14281e+06	0.6
	1.17684e+06	0.53		1.17294e+06	0.37		1.16204e+06	0.58		1.14267e+06	0.6
	1.17685e+06	0.53		1.17322e+06	0.37		1.16206e+06	0.58		1.1425e+06	0.6
	1.1769e+06	0.53		1.17313e+06	0.37		1.162e+06	0.58		1.14235e+06	0.6
	1.17685e+06	0.53		1.17298e+06	0.37		1.16203e+06	0.58		1.14232e+06	0.6
	1.17689e+06	0.53		1.17291e+06	0.37		1.16188e+06	0.58		1.14238e+06	0.6
	1.17709e+06	0.53		1172693	0.37		1.16192e+06	0.58		1.14243e+06	0.6
	1.17714e+06	0.53		1.17254e+06	0.37		1.16208e+06	0.58		1.14279e+06	0.6
	1.17707e+06	0.53		1.17228e+06	0.37		1.16252e+06	0.58		1.14317e+06	0.6
	1.17693e+06	0.53		1.17228e+06	0.37		1.16296e+06	0.58		1.14354e+06	0.6
	1.17699e+06	0.53		1.1719e+06	0.37		1.16363e+06	0.58		1.14397e+06	0.6
	1.17724e+06	0.53		1.17178e+06	0.37		1.1641e+06	0.58		1.14421e+06	0.6
	1177456	0.53		1.17164e+06	0.37		1.16443e+06	0.58		1.14414e+06	0.59
	1.17761e+06	0.53		1.1714e+06	0.37		1.16481e+06	0.58		1.14422e+06	0.59
	1.17787e+06	0.53		1.17126e+06	0.37		1.16466e+06	0.58		1.14421e+06	0.59
	1.17801e+06	0.53		1.17128e+06	0.37		1.16454e+06	0.58		1.14404e+06	0.59
	1.1781e+06	0.53		1.17135e+06	0.37		1.16446e+06	0.58		1.14396e+06	0.59
	1.17809e+06	0.53		1.17146e+06	0.37		1.16438e+06	0.58		1.14385e+06	0.59
	1.17791e+06	0.53		1.17172e+06	0.37		1.16435e+06	0.58		1.14377e+06	0.59
	1.17774e+06	0.53		1.17222e+06	0.37		1.16421e+06	0.58		1.14363e+06	0.59
	1.17749e+06	0.53		1.17257e+06	0.37		1.16409e+06	0.58		1.14349e+06	0.59
	1.17748e+06	0.53		1.17273e+06	0.37		1.16396e+06	0.58		1.14361e+06	0.59
	1.17752e+06	0.53		1.17269e+06	0.37		1.16363e+06	0.58		1.14366e+06	0.59
	1.17742e+06	0.53		1.17265e+06	0.37		1.16331e+06	0.58		1.14348e+06	0.59
	1.17729e+06	0.53		1.17246e+06	0.37		1.16299e+06	0.58		1.14358e+06	0.59
	1.17697e+06	0.53		1.17238e+06	0.37		1.16257e+06	0.58		1.14363e+06	0.59
	1.17692e+06	0.53		1.17229e+06	0.37		1.16231e+06	0.58		1.14383e+06	0.59
	1.17701e+06	0.53		1.17196e+06	0.38		1.16169e+06	0.58		1.1439e+06	0.59
	1.17711e+06	0.53		1.17178e+06	0.38		1.16101e+06	0.58		1.14414e+06	0.59
	1.17717e+06	0.53		1.17168e+06	0.38		1.16031e+06	0.58		1.14429e+06	0.59
	1.17712e+06	0.53		1.17128e+06	0.38		1.15936e+06	0.58		1.14454e+06	0.59
	1.17737e+06	0.53		1.17076e+06	0.38		1.15891e+06	0.58		1.14485e+06	0.59
	1.17785e+06	0.53		1.17029e+06	0.38		1.15863e+06	0.58		1.14513e+06	0.59
	1.17812e+06	0.53		1.16984e+06	0.38		1.15846e+06	0.58		1.14539e+06	0.59
	1.17839e+06	0.53		1.16967e+06	0.38		1.15826e+06	0.58		1.1456e+06	0.59
	1.17853e+06	0.53		1.16959e+06	0.38		1.15808e+06	0.58		1.1456e+06	0.59
	1.17888e+06	0.53		1.16965e+06	0.38		1.15796e+06	0.58		1.1457e+06	0.59
	1.17905e+06	0.53		1.16958e+06	0.38		1.15793e+06	0.58		1.14608e+06	0.59
	1.17936e+06	0.53		1.16962e+06	0.38		1.15787e+06	0.58		1.14652e+06	0.59
	1.17964e+06	0.54		1.16971e+06	0.38		1.15807e+06	0.58		1.14712e+06	0.59
	1.17983e+06	0.54		1.16951e+06	0.38		1.15823e+06	0.58		1.14747e+06	0.59
	1.1801e+06	0.54		1.16917e+06	0.38		1.15847e+06	0.58		1.14778e+06	0.59
	1.18018e+06	0.54		1.16877e+06	0.38		1158708	0.58		1.14797e+06	0.59
	1.18013e+06	0.54		1.16861e+06	0.38		1.15889e+06	0.58		1.14817e+06	0.59
	1.17995e+06	0.54		1.16821e+06	0.38		1.15916e+06	0.58		1.1484e+06	0.59
	1.17997e+06	0.54		1.16804e+06	0.38		1.1592e+06	0.58		1.14842e+06	0.59
	1.18007e+06	0.54		1.16777e+06	0.38		1.15937e+06	0.58		1.14843e+06	0.59
	1.18004e+06	0.54		1.1674e+06	0.38		1.15958e+06	0.58		1.14844e+06	0.59
	1.18004e+06	0.54		1.16698e+06	0.38		1.1598e+06	0.58		1.14849e+06	0.59
	1.1799e+06	0.54		1.16667e+06	0.38		1.16001e+06	0.58		1.14839e+06	0.59
	1.17976e+06	0.54		1166426	0.38		1.16028e+06	0.58		1.14834e+06	0.59
	1.17963e+06	0.54		1.16604e+06	0.38		1.16036e+06	0.58		1.14846e+06	0.59
	1.17979e+06	0.54		1.16551e+06	0.38		1.16058e+06	0.58		1.1485e+06	0.59
	1.17998e+06	0.54		1.16499e+06	0.38		1.16057e+06	0.58		1.14854e+06	0.59
	1.1801e+06	0.54		1.16481e+06	0.38		1.16068e+06	0.58		1.14852e+06	0.59
	1.18035e+06	0.54		1.1647e+06	0.38		1.16075e+06	0.58		1.14871e+06	0.59
	1.18046e+06	0.54		1.16491e+06	0.38		1.16096e+06	0.58		1.14915e+06	0.59
	1.18032e+06	0.54		1.16515e+06	0.38		1.16146e+06	0.58		1.1494e+06	0.59
	1.18e+06	0.54		1.1654e+06	0.38		1.16175e+06	0.58		1.14968e+06	0.59
	1.1799e+06	0.54		1.16556e+06	0.38		1.162e+06	0.57		1.14994e+06	0.59
	1.18005e+06	0.54		1.16582e+06	0.37		1.16233e+06	0.57		1.15016e+06	0.59
	1.18025e+06	0.54		1.16591e+06	0.37		1.16242e+06	0.57		1.15003e+06	0.59
	1.18061e+06	0.54		1.16584e+06	0.37		1.16266e+06	0.57		1.14984e+06	0.59
	1.18089e+06	0.54		1.16586e+06	0.37		1.16281e+06	0.58		1.14962e+06	0.59
	1.18132e+06	0.54		1.16578e+06	0.37		1.16306e+06	0.58		1.14918e+06	0.59
	1.18167e+06	0.53		1.16578e+06	0.37		1.16326e+06	0.58		1.14869e+06	0.59
	1.18191e+06	0.53		1.1655e+06	0.37		1.16337e+06	0.58		1.14817e+06	0.59
	1.18218e+06	0.53		1.16514e+06	0.37		1.16366e+06	0.58		1.14763e+06	0.59
	1.18243e+06	0.53		1.16482e+06	0.37		1.16389e+06	0.58		1.1471e+06	0.59
	1.1828e+06	0.53		1.16431e+06	0.37		1.16402e+06	0.58		1.14674e+06	0.59
	1.18293e+06	0.54		1.16391e+06	0.37		1.16409e+06	0.58		1.1465e+06	0.59
	1.18306e+06	0.54		1.16368e+06	0.37		1.16424e+06	0.58		1.14625e+06	0.59
	1.18312e+06	0.54		1.16356e+06	0.37		1.16462e+06	0.58		1.14595e+06	0.59
	1.18322e+06	0.54		1.16355e+06	0.37		1.1649e+06	0.58		1.1457e+06	0.59
	1.18343e+06	0.54		1.16351e+06	0.37		1.16499e+06	0.58		1.14564e+06	0.59
	1.18337e+06	0.54		1.16344e+06	0.37		1.16521e+06	0.58		1.14567e+06	0.59
	1.18368e+06	0.54		1.16359e+06	0.37		1.16533e+06	0.58		1.14572e+06	0.59
	1.18417e+06	0.54		1.16388e+06	0.37		1.16536e+06	0.58		1.14576e+06	0.59
	1.18451e+06	0.54		1.16426e+06	0.37		1.16556e+06	0.58		1.14574e+06	0.59
	1.18492e+06	0.54		1.16465e+06	0.37		1.16594e+06	0.58		1.14582e+06	0.59
	1.18543e+06	0.54		1.16498e+06	0.37		1.16617e+06	0.58		1.14586e+06	0.59
	1.18567e+06	0.54		1.16507e+06	0.37		1.16645e+06	0.58		1.14592e+06	0.59
	1.18589e+06	0.54		1.16515e+06	0.37		1.16664e+06	0.58		1.14565e+06	0.59
	1.18593e+06	0.54		1.16535e+06	0.37		1.16702e+06	0.58		1.14554e+06	0.59
	1.18594e+06	0.54		1.16558e+06	0.37		1.16727e+06	0.58		1.14551e+06	0.59
	1.18574e+06	0.54		1.1657e+06	0.37		1.16721e+06	0.58		1.14548e+06	0.59
	1.1855e+06	0.54		1.16577e+06	0.37		1.16706e+06	0.58		1.14565e+06	0.59
	1.18541e+06	0.54		1.16575e+06	0.37		1.16685e+06	0.58		1.14579e+06	0.59
	1.18539e+06	0.54		1.16564e+06	0.38		1.16616e+06	0.58		1.14607e+06	0.59
	1.18534e+06	0.54		1.16573e+06	0.38		1.1657e+06	0.58		1.14634e+06	0.59
	1.18522e+06	0.54		1.16573e+06	0.38		1.16555e+06	0.58		1.14669e+06	0.59
	1.18502e+06	0.54		1.16549e+06	0.38		1.16542e+06	0.58		1.14697e+06	0.59
	1.18491e+06	0.54		1.1653e+06	0.38		1.16559e+06	0.58		1.14707e+06	0.59
	1.18485e+06	0.54		1.16494e+06	0.38		1.1657e+06	0.58		1.14708e+06	0.59
	1.18467e+06	0.54		1.16446e+06	0.38		1.16576e+06	0.58		1.14711e+06	0.59
	1.18445e+06	0.54		1.16457e+06	0.38		1.16578e+06	0.58		1.14709e+06	0.59
	1.18429e+06	0.54		1.16465e+06	0.38		1.16583e+06	0.57		1.14703e+06	0.59
	1.18431e+06	0.54		1.16476e+06	0.38		1.16584e+06	0.57		1.14709e+06	0.59
	1.1845e+06	0.54		1.16464e+06	0.38		1.16578e+06	0.57		1.147e+06	0.59
	1.18467e+06	0.54		1.16465e+06	0.38		1.16573e+06	0.57		1.14689e+06	0.59
	1.18482e+06	0.54		1.16471e+06	0.38		1.16598e+06	0.57		1.14683e+06	0.59
	1.18502e+06	0.54		1.16468e+06	0.38		1.16611e+06	0.57		1.14675e+06	0.59
	1.18512e+06	0.54		1.16491e+06	0.38		1.16596e+06	0.57		1.14671e+06	0.59
	1.18526e+06	0.54		1.1649e+06	0.38		1.16588e+06	0.57		1.14631e+06	0.59
	1.18528e+06	0.54		1.16478e+06	0.38		1.16596e+06	0.57		1.14581e+06	0.59
	1.1851e+06	0.53		1.16447e+06	0.38		1.16599e+06	0.57		1.1455e+06	0.59
	1.18499e+06	0.53		1.16453e+06	0.38		1.16606e+06	0.57		1.14521e+06	0.6
	1.1852e+06	0.53		1.1644e+06	0.38		1.16605e+06	0.57		1.14499e+06	0.6
	1.18537e+06	0.53		1.16424e+06	0.38		1.16619e+06	0.57		1.14492e+06	0.6
	1.18547e+06	0.53		1.16371e+06	0.38		1.16621e+06	0.57		1.14477e+06	0.6
	1.18552e+06	0.53		1.16337e+06	0.38		1.16653e+06	0.57		1.14461e+06	0.6
	1.18528e+06	0.53		1.16318e+06	0.38		1.16666e+06	0.57		1.14416e+06	0.59
	1.18494e+06	0.53		1.16276e+06	0.38		1.1667e+06	0.57		1.14372e+06	0.59
	1.1847e+06	0.53		1.16241e+06	0.38		1.16667e+06	0.57		1.14326e+06	0.59
	1.18453e+06	0.53		1.16242e+06	0.38		1.16638e+06	0.57		1.14281e+06	0.59
	1.18453e+06	0.53		1.16249e+06	0.38		1.16598e+06	0.57		1.14241e+06	0.59
	1.18459e+06	0.53		1.16255e+06	0.38		1.16566e+06	0.57		1.14204e+06	0.59
	1.18471e+06	0.53		1.16253e+06	0.37		1.16544e+06	0.57		1.14199e+06	0.59
	1.18466e+06	0.53		1.16234e+06	0.37		1.1653e+06	0.57		1.14204e+06	0.59
	1.18474e+06	0.53		1.16211e+06	0.37		1.16521e+06	0.57		1142149	0.59
	1.18482e+06	0.53		1.16171e+06	0.37		1.16496e+06	0.57		1.14223e+06	0.59
	1.18493e+06	0.53		1.1614e+06	0.37		1.16472e+06	0.57		1.14223e+06	0.59
	1.18519e+06	0.53		1.16128e+06	0.37		1.16444e+06	0.57		1.1424e+06	0.59
	1.18541e+06	0.53		1.16122e+06	0.37		1.16428e+06	0.57		1.14242e+06	0.59
	1.18553e+06	0.53		1.16124e+06	0.37		1.16432e+06	0.57		1.14249e+06	0.59
	1.18539e+06	0.53		1.16112e+06	0.37		1.16408e+06	0.57		1.1425e+06	0.59
	1.18543e+06	0.53		1.16113e+06	0.37		1.16393e+06	0.58		1.1424e+06	0.59
	1.18544e+06	0.53		1.16131e+06	0.37		1.16377e+06	0.58		1.1421e+06	0.59
	1.18562e+06	0.53		1.16168e+06	0.37		1.16402e+06	0.58		1.14158e+06	0.59
	1.18593e+06	0.53		1.16218e+06	0.37		1.16433e+06	0.58		1.14101e+06	0.59
	1.18627e+06	0.53		1.16267e+06	0.37		1.16458e+06	0.58		1.14022e+06	0.59
	1.18666e+06	0.53		1.16324e+06	0.37		1.16466e+06	0.58		1.13939e+06	0.6
	1.187e+06	0.53		1.16357e+06	0.37		1.1652e+06	0.58		1.13884e+06	0.6
	1.1874e+06	0.53		1.16396e+06	0.37		1.16542e+06	0.58		1.13826e+06	0.6
	1.1878e+06	0.53		1.16436e+06	0.37		1.16566e+06	0.58		1.13772e+06	0.6
	1.18808e+06	0.53		1.16468e+06	0.37		1.16607e+06	0.58		1.13739e+06	0.6
	1.1881e+06	0.53		1.16496e+06	0.37		1.16635e+06	0.58		1.13705e+06	0.6
	1.18818e+06	0.53		1.16536e+06	0.37		1.16644e+06	0.58		1.13673e+06	0.6
	1.18823e+06	0.53		1.1658e+06	0.37		1.16669e+06	0.58		1.13652e+06	0.6
	1.18851e+06	0.53		1.16621e+06	0.37		1.16681e+06	0.58		1.13659e+06	0.6
	1.18879e+06	0.53		1.16659e+06	0.37		1.1671e+06	0.58		1.13667e+06	0.6
	1.18907e+06	0.53		1.16701e+06	0.37		1.16751e+06	0.58		1.13701e+06	0.6
	1.18933e+06	0.53		1.16742e+06	0.37		1.16817e+06	0.58		1.13739e+06	0.6
	1.18951e+06	0.53		1.1678e+06	0.37		1.16874e+06	0.58		1.13788e+06	0.6
	1.18944e+06	0.53		1.1682e+06	0.37		1.16907e+06	0.58		1.13833e+06	0.6
	1.18963e+06	0.53		1.16866e+06	0.37		1.16952e+06	0.58		1.13872e+06	0.6
	1.18962e+06	0.53		1.16897e+06	0.37		1.16994e+06	0.58		1.13908e+06	0.6
	1.18958e+06	0.53		1.16923e+06	0.37		1.17038e+06	0.58		1.13928e+06	0.6
	1.18956e+06	0.53		1.16941e+06	0.37		1.17097e+06	0.58		1.13913e+06	0.6
	1.18961e+06	0.53		1.16926e+06	0.37		1171365	0.58		1.13912e+06	0.6
	1.18964e+06	0.53		1.16908e+06	0.38		1.1718e+06	0.58		1.1394e+06	0.6
	1.18975e+06	0.53		1.16889e+06	0.38		1.17236e+06	0.58		1.13971e+06	0.6
	1.1899e+06	0.53		1.16865e+06	0.38		1.17281e+06	0.58		1.13969e+06	0.6
	1.18991e+06	0.53		1.16845e+06	0.38		1.17302e+06	0.58		1.13949e+06	0.6
	1.19005e+06	0.53		1.16823e+06	0.38		1.1732e+06	0.58		1.13931e+06	0.6
	1.19025e+06	0.53		1.16809e+06	0.38		1.17326e+06	0.58		1.13921e+06	0.6
	1.1903e+06	0.53		1.1678e+06	0.38		1.17323e+06	0.58		1.13921e+06	0.6
	1.19044e+06	0.53		1.1674e+06	0.38		1.17303e+06	0.58		1.13919e+06	0.6
	1.19069e+06	0.53		1.1669e+06	0.38		1.17299e+06	0.58		1.13913e+06	0.6
	1.19105e+06	0.53		1.16646e+06	0.38		1.17316e+06	0.58		1.13915e+06	0.6
	1.19156e+06	0.53		1.16609e+06	0.38		1.17298e+06	0.58		1.13915e+06	0.6
	1.19197e+06	0.53		1.16577e+06	0.38		1.17277e+06	0.58		1.13932e+06	0.6
	1.19243e+06	0.53		1.16573e+06	0.38		1.17241e+06	0.58		1.13955e+06	0.6
	1.19301e+06	0.53		1.16582e+06	0.38		1.17237e+06	0.58		1.13987e+06	0.6
	1.1935e+06	0.53		1.1656e+06	0.38		1.17227e+06	0.58		1.14003e+06	0.6
	1.19388e+06	0.53		1.16538e+06	0.38		1.1723e+06	0.58		1.14026e+06	0.6
	1.19414e+06	0.53		1.16561e+06	0.38		1.17228e+06	0.58		1.14044e+06	0.6
	1.1942e+06	0.53		1.16591e+06	0.38		1.17238e+06	0.58		1.14037e+06	0.6
	1.19426e+06	0.53		1.16631e+06	0.38		1.17242e+06	0.58		1.13998e+06	0.6
	1.19441e+06	0.53		1.16666e+06	0.38		1.17254e+06	0.58		1.13974e+06	0.6
	1.19451e+06	0.53		1.16702e+06	0.38		1.17247e+06	0.57		1.13945e+06	0.6
	1.19465e+06	0.53		1.1671e+06	0.38		1.17233e+06	0.57		1.13897e+06	0.6
	1.1949e+06	0.53		1.16713e+06	0.38		1.17255e+06	0.57		1.13861e+06	0.6
	1.19498e+06	0.53		1.16729e+06	0.38		1.17282e+06	0.57		1.13818e+06	0.6
	1.19512e+06	0.53		1.16722e+06	0.38		1.17323e+06	0.57		1.13779e+06	0.6
	1.19545e+06	0.53		1.16716e+06	0.38		1.17348e+06	0.57		1.13731e+06	0.6
	1.19574e+06	0.53		1.16699e+06	0.38		1.17376e+06	0.57		1.13678e+06	0.6
	1.19594e+06	0.53		1.16688e+06	0.38		1.17387e+06	0.57		1.13634e+06	0.6
	1.19612e+06	0.53		1.16676e+06	0.38		1.17419e+06	0.57		1.13595e+06	0.6
	1.19646e+06	0.53		1.1666e+06	0.38		1.17459e+06	0.57		1.13576e+06	0.6
	1.19711e+06	0.53		1.16634e+06	0.38		1.17498e+06	0.57		1.1357e+06	0.6
	1.19795e+06	0.53		1.16619e+06	0.38		1.17531e+06	0.57		1.13575e+06	0.6
	1.19877e+06	0.53		1.16614e+06	0.38		1.17557e+06	0.58		1.13586e+06	0.6
	1.19922e+06	0.53		1.16622e+06	0.38		1.17566e+06	0.58		1.13611e+06	0.6
	1.19963e+06	0.53		1.16619e+06	0.38		1.17555e+06	0.58		1.13624e+06	0.6
	1.20004e+06	0.53		1.16658e+06	0.38		1.17546e+06	0.58		1.13614e+06	0.6
	1.2004e+06	0.53		1.16692e+06	0.38		1.17532e+06	0.58		1.13617e+06	0.6
	1.20084e+06	0.53		1.16734e+06	0.38		1.17534e+06	0.58		1.13629e+06	0.6
	1.20136e+06	0.53		1.1677e+06	0.38		1.17557e+06	0.58		1.13631e+06	0.6
	1.20186e+06	0.53		1.16799e+06	0.38		1.17585e+06	0.58		1.13646e+06	0.6
	1.20199e+06	0.53		1.16845e+06	0.38		1.17589e+06	0.58		1.13661e+06	0.6
	1.20186e+06	0.53		1.16868e+06	0.38		1.17587e+06	0.58		1.1369e+06	0.6
	1.20149e+06	0.53		1.16877e+06	0.38		1.17595e+06	0.58		1.13715e+06	0.6
	1.2011e+06	0.53		1.1688e+06	0.38		1.17576e+06	0.58		1.13744e+06	0.6
	1.20064e+06	0.53		1.16905e+06	0.38		1.17559e+06	0.58		1.13761e+06	0.6
	1.2e+06	0.53		1.16927e+06	0.38		1.17557e+06	0.58		1.13782e+06	0.6
	1.19951e+06	0.53		1.16932e+06	0.38		1.17566e+06	0.58		1.1382e+06	0.6
	1.19913e+06	0.53		1.16942e+06	0.38		1.17563e+06	0.58		1.13856e+06	0.6
	1.199e+06	0.53		1.16935e+06	0.38		1.17526e+06	0.58		1.13911e+06	0.6
	1.19889e+06	0.53		1.16947e+06	0.38		1.17459e+06	0.58		1.13978e+06	0.6
	1.19857e+06	0.53		1.16956e+06	0.38		1.17377e+06	0.58		1.14038e+06	0.6
	1.19824e+06	0.53		1.16975e+06	0.38		1.1732e+06	0.58		1.14111e+06	0.6
	1.19782e+06	0.53		1.16995e+06	0.38		1.17272e+06	0.58		1.14176e+06	0.6
	1.19733e+06	0.53		1.17013e+06	0.38		1.17202e+06	0.58		1.14243e+06	0.6
	1.19691e+06	0.53		1.17051e+06	0.38		1.17142e+06	0.58		1.14302e+06	0.6
	1.19651e+06	0.53		1.17065e+06	0.38		1.17084e+06	0.58		1.14356e+06	0.6
	1.19619e+06	0.53		1.17102e+06	0.38		1.17028e+06	0.58		1.14403e+06	0.6
	1.19588e+06	0.53		1.17125e+06	0.38		1.16986e+06	0.58		1.1446e+06	0.6
	1.1955e+06	0.53		1.17122e+06	0.38		1.16951e+06	0.58		1.14517e+06	0.6
	1.19521e+06	0.53		1.1711e+06	0.38		1.16936e+06	0.58		1.14567e+06	0.6
	1.19484e+06	0.53		1.17112e+06	0.38		1.16914e+06	0.58		1.14607e+06	0.6
	1.19459e+06	0.53		1.171e+06	0.38		1.16904e+06	0.58		1.14667e+06	0.6
	1.19418e+06	0.53		1.17094e+06	0.38		1.16927e+06	0.58		1.14739e+06	0.6
	1.19393e+06	0.53		1.17061e+06	0.38		1.16937e+06	0.58		1.14803e+06	0.6
	1.19402e+06	0.53		1.17039e+06	0.38		1.16964e+06	0.58		1.14858e+06	0.6
	1.19401e+06	0.53		1.16986e+06	0.38		1.17004e+06	0.58		1.14895e+06	0.6
	1.19399e+06	0.53		1.16941e+06	0.38		1.17068e+06	0.58		1.14925e+06	0.6
	1.19402e+06	0.54		1.169e+06	0.38		1.17127e+06	0.58		1.14949e+06	0.6
	1.19411e+06	0.54		1168698	0.38		1.17186e+06	0.58		1.14981e+06	0.6
	1.19377e+06	0.54		1.16838e+06	0.38		1.17199e+06	0.57		1.14985e+06	0.6
	1.19343e+06	0.54		1.16787e+06	0.38		1.17214e+06	0.57		1.14963e+06	0.6
	1.19294e+06	0.54		1.16731e+06	0.38		1.17223e+06	0.57		1.14935e+06	0.6
	1.19243e+06	0.54		1.16691e+06	0.38		1.17249e+06	0.57		1.14903e+06	0.6
	1.19205e+06	0.53		1.16656e+06	0.38		1.17269e+06	0.57		1.14879e+06	0.6
	1.19167e+06	0.53		1.16624e+06	0.38		1.17302e+06	0.57		1.14871e+06	0.6
	1.19114e+06	0.53		1.16618e+06	0.38		1173370	0.57		1.14834e+06	0.6
	1.19054e+06	0.53		1.16638e+06	0.38		1.17355e+06	0.57		1.14796e+06	0.6
	1.19021e+06	0.53		1.1665e+06	0.38		1.17355e+06	0.57		1.14774e+06	0.6
	1.19001e+06	0.53		1.16659e+06	0.38		1.17335e+06	0.57		1.14744e+06	0.6
	1.18976e+06	0.53		1.16679e+06	0.38		1.17308e+06	0.57		1.14725e+06	0.6
	1.18951e+06	0.54		1.16691e+06	0.38		1.17292e+06	0.57		1.14721e+06	0.6
	1.18944e+06	0.54		1.16687e+06	0.38		1.17274e+06	0.57		1.14714e+06	0.6
	1.18917e+06	0.54		1.16669e+06	0.38		1.17264e+06	0.57		1.14688e+06	0.6
	1.18897e+06	0.54		1.16625e+06	0.38		1.17246e+06	0.57		1.14688e+06	0.6
	1.18886e+06	0.54		1.16592e+06	0.38		1.17262e+06	0.57		1.14668e+06	0.6
	1.1888e+06	0.53		1.16581e+06	0.38		1.17288e+06	0.57		1.1466e+06	0.6
	1.18882e+06	0.53		1.16567e+06	0.38		1.17321e+06	0.57		1.14637e+06	0.6
	1.18882e+06	0.53		1.16577e+06	0.38		1.17365e+06	0.57		1.14622e+06	0.6
	1.18858e+06	0.53		1.16592e+06	0.38		1.17422e+06	0.57		1.146e+06	0.6
	1.18823e+06	0.53		1.16593e+06	0.38		1.17494e+06	0.57		1.14591e+06	0.6
	1.18798e+06	0.53		1.16583e+06	0.38		1.17559e+06	0.57		1.14595e+06	0.6
	1.18762e+06	0.53		1.16555e+06	0.38		1.17615e+06	0.57		1.14583e+06	0.6
	1.1873e+06	0.53		1.16557e+06	0.38		1.17651e+06	0.57		1.14554e+06	0.6
	1.18715e+06	0.53		1.16589e+06	0.38		1.17686e+06	0.57		1.14536e+06	0.6
	1.18685e+06	0.53		1.16614e+06	0.38		1.17722e+06	0.57		1.14521e+06	0.6
	1.18687e+06	0.53		1.16611e+06	0.38		1.1777e+06	0.57		1.14523e+06	0.6
	1.1873e+06	0.53		1166148	0.38		1.17809e+06	0.57		1.14517e+06	0.6
	1.18746e+06	0.53		1.16627e+06	0.38		1.17813e+06	0.57		1.145e+06	0.6
	1.18766e+06	0.53		1.16639e+06	0.38		1.17783e+06	0.57		1.14502e+06	0.6
	1.1876e+06	0.53		1.16646e+06	0.38		1.17766e+06	0.57		1.14514e+06	0.6
	1.18764e+06	0.53		1.16663e+06	0.38		1.17743e+06	0.57		1.14523e+06	0.6
	1.18759e+06	0.53		1.16673e+06	0.38		1.17721e+06	0.57		1.14532e+06	0.6
	1.18759e+06	0.53		1.16681e+06	0.38		1.177e+06	0.57		1.14562e+06	0.6
	1.18769e+06	0.53		1.16695e+06	0.38		1.17712e+06	0.57		1.14585e+06	0.6
	1.18773e+06	0.53		1.16693e+06	0.38		1.17744e+06	0.57		1.1461e+06	0.6
	1.18765e+06	0.53		1.16687e+06	0.38		1.1777e+06	0.57		1.14642e+06	0.6
	1.18777e+06	0.53		1.16677e+06	0.38		1.17774e+06	0.57		1.14686e+06	0.6
	1.18777e+06	0.53		1.16653e+06	0.38		1.17789e+06	0.57		1.14746e+06	0.6
	1.18767e+06	0.53		1.16638e+06	0.38		1.17797e+06	0.57		1.14807e+06	0.6
	1.18767e+06	0.53		1.16605e+06	0.38		1.17779e+06	0.57		1.14892e+06	0.6
	1.18754e+06	0.53		1.16577e+06	0.38		1.17759e+06	0.57		1.14973e+06	0.6
	1.18763e+06	0.53		1.16551e+06	0.38		1.17745e+06	0.57		1.15039e+06	0.6
	1.18802e+06	0.53		1.16528e+06	0.38		1.17716e+06	0.57		1.15071e+06	0.6
	1.18851e+06	0.53		1.16527e+06	0.38		1.17673e+06	0.57		1.15117e+06	0.6
	1.1892e+06	0.53		1.16509e+06	0.38		1.17658e+06	0.57		1.15158e+06	0.6
	1.18999e+06	0.53		1.16501e+06	0.38		1.1765e+06	0.57		1.15218e+06	0.6
	1.19078e+06	0.53		1.16466e+06	0.38		1.17625e+06	0.57		1.15241e+06	0.6
	1.19146e+06	0.53		1.16462e+06	0.38		1.17607e+06	0.57		1.15253e+06	0.6
	1.19227e+06	0.54		1.16461e+06	0.38		1.17606e+06	0.57		1152358	0.6
	1.19301e+06	0.54		1.16474e+06	0.38		1.17649e+06	0.57		1.15193e+06	0.6
	1.19363e+06	0.54		1.16503e+06	0.38		1.17685e+06	0.57		1.15154e+06	0.6
	1.19428e+06	0.54		1.16545e+06	0.38		1.17732e+06	0.57		1.1513e+06	0.6
	1.19493e+06	0.54		1.16563e+06	0.38		1.17734e+06	0.57		1.15107e+06	0.6
	1.19547e+06	0.54		1.1659e+06	0.38		1.17734e+06	0.57		1.15077e+06	0.6
	1.19606e+06	0.54		1.16627e+06	0.38		1.17738e+06	0.57		1.15048e+06	0.6
	1.19647e+06	0.54		1.16635e+06	0.38		1.1772e+06	0.57		1.15032e+06	0.6
	1.19678e+06	0.54		1.16608e+06	0.38		1.17731e+06	0.57		1.15023e+06	0.6
	1.19707e+06	0.54		1.16577e+06	0.38		1.17732e+06	0.57		1.15005e+06	0.6
	1.1978e+06	0.54		1.16558e+06	0.38		1.17733e+06	0.57		1.15007e+06	0.6
	1.1985e+06	0.54		1.16534e+06	0.38		1.17743e+06	0.57		1.15009e+06	0.6
	1.19918e+06	0.54		1.16521e+06	0.38		1.17757e+06	0.57		1.15012e+06	0.6
	1.19973e+06	0.54		1.16505e+06	0.38		1.17776e+06	0.57		1.15009e+06	0.6
	1.2004e+06	0.54		1.16511e+06	0.38		1.17791e+06	0.57		1.15004e+06	0.6
	1.20082e+06	0.54		1.1652e+06	0.38		1.17808e+06	0.57		1.14999e+06	0.6
	1.20118e+06	0.54		1.16529e+06	0.38		1.17827e+06	0.57		1.15008e+06	0.6
	1.20136e+06	0.54		1.16528e+06	0.38		1.17813e+06	0.57		1.15001e+06	0.6
	1.20122e+06	0.54		1.16506e+06	0.38		1.17781e+06	0.57		1.14963e+06	0.6
	1.20102e+06	0.53		1.16491e+06	0.38		1.17756e+06	0.57		1.14931e+06	0.6
	1.20099e+06	0.53		1.16479e+06	0.38		1.17718e+06	0.57		1.14916e+06	0.6
	1.20096e+06	0.53		1.16475e+06	0.38		1.17703e+06	0.57		1.14891e+06	0.6
	1.20093e+06	0.53		1.16458e+06	0.38		1.17711e+06	0.57		1.14877e+06	0.6
	1.20077e+06	0.53		1.16457e+06	0.38		1.17715e+06	0.57		1.14862e+06	0.6
	1.20058e+06	0.53		1.16485e+06	0.38		1.17706e+06	0.57		1.14871e+06	0.6
	1.20048e+06	0.53		1165002	0.38		1.17684e+06	0.57		1.14909e+06	0.6
	1.20062e+06	0.53		1.1652e+06	0.38		1.17689e+06	0.57		1.14964e+06	0.6
	1.20047e+06	0.53		1.16514e+06	0.38		1.177e+06	0.58		1.14989e+06	0.6
	1.20023e+06	0.53		1.16527e+06	0.38		1.1772e+06	0.58		1.15016e+06	0.6
	1.19966e+06	0.53		1.16542e+06	0.38		1.17736e+06	0.58		1.15043e+06	0.6
	1.19912e+06	0.53		1.16566e+06	0.38		1.17752e+06	0.57		1.15069e+06	0.6
	1.19857e+06	0.53		1.16586e+06	0.38		1.17757e+06	0.57		1.15071e+06	0.6
	1.1981e+06	0.53		1.16622e+06	0.38		1.17752e+06	0.57		1.15073e+06	0.6
	1.19781e+06	0.53		1.16656e+06	0.38		1.17754e+06	0.57		1.15091e+06	0.6
	1.19763e+06	0.53		1.1668e+06	0.38		1.17738e+06	0.57		1.15127e+06	0.6
	1.19713e+06	0.53		1.16687e+06	0.38		1.17711e+06	0.57		1.15158e+06	0.6
	1.19659e+06	0.53		1.1672e+06	0.38		1.17693e+06	0.57		1.15178e+06	0.6
	1.1963e+06	0.53		1.16774e+06	0.38		1.17685e+06	0.57		1.15198e+06	0.6
	1.19625e+06	0.53		1.16802e+06	0.38		1.17661e+06	0.57		1.15213e+06	0.6
	1.19615e+06	0.53		1.1679e+06	0.38		1.17654e+06	0.57		1.1521e+06	0.6
	1.19607e+06	0.53		1.16823e+06	0.38		1.1765e+06	0.58		1.15189e+06	0.6
	1.19613e+06	0.53		1.16861e+06	0.38		1.1765e+06	0.58		1.15162e+06	0.6
	1.19616e+06	0.53		1.16887e+06	0.38		1.17638e+06	0.58		1.15137e+06	0.6
	1.19596e+06	0.53		1.16912e+06	0.38		1.17635e+06	0.58		1.15101e+06	0.6
	1.19579e+06	0.53		1.16944e+06	0.38		1.17642e+06	0.58		1.15065e+06	0.6
	1.1957e+06	0.53		1.16966e+06	0.38		1.17621e+06	0.58		1.1503e+06	0.6
	1.19576e+06	0.53		1.16994e+06	0.38		1.17618e+06	0.58		1.15003e+06	0.6
	1.19583e+06	0.53		1.1701e+06	0.38		1.17623e+06	0.58		1.14994e+06	0.6
	1.19566e+06	0.53		1.1702e+06	0.38		1.17646e+06	0.58		1.14977e+06	0.6
	1.19569e+06	0.53		1.17036e+06	0.38		1.17699e+06	0.58		1.14995e+06	0.6
	1.19583e+06	0.53		1.17033e+06	0.38		1.17719e+06	0.58		1.15018e+06	0.6
	1.19603e+06	0.53		1.17043e+06	0.38		1.17728e+06	0.58		1.15022e+06	0.6
	1.19637e+06	0.53		1.17052e+06	0.38		1.17742e+06	0.58		1.15036e+06	0.6
	1.19678e+06	0.53		1.17075e+06	0.38		1.17747e+06	0.58		1.15062e+06	0.59
	1.19701e+06	0.53		1.17086e+06	0.38		1.17743e+06	0.58		1.15109e+06	0.59
	1.19717e+06	0.53		1.17079e+06	0.38		1.17753e+06	0.58		1.15149e+06	0.59
	1.19713e+06	0.53		1.17052e+06	0.38		1.1777e+06	0.58		1.152e+06	0.59
	1.19691e+06	0.53		1.1702e+06	0.38		1.17815e+06	0.58		1.15259e+06	0.59
	1.19664e+06	0.53		1.16996e+06	0.38		1.17843e+06	0.58		1.15327e+06	0.59
	1.19629e+06	0.53		1.16999e+06	0.38		1.17882e+06	0.58		1.15381e+06	0.59
	1.19579e+06	0.53		1.17025e+06	0.38		1.17937e+06	0.58		1.15446e+06	0.59
	1.19559e+06	0.53		1.17012e+06	0.38		1.17987e+06	0.58		1.155e+06	0.59
	1.19537e+06	0.53		1.17022e+06	0.38		1.18031e+06	0.58		1.15545e+06	0.59
	1.19522e+06	0.53		1.17016e+06	0.38		1.18097e+06	0.58		1.156e+06	0.59
	1.19491e+06	0.53		1.17017e+06	0.38		1.18169e+06	0.58		1.15638e+06	0.59
	1.19463e+06	0.53		1.17007e+06	0.38		1.18225e+06	0.58		1.15664e+06	0.59
	1.194e+06	0.53		1.17017e+06	0.38		1.18274e+06	0.58		1.1568e+06	0.59
	1.19361e+06	0.53		1.17038e+06	0.38		1.18271e+06	0.58		1.1569e+06	0.59
	1.1934e+06	0.53		1.17039e+06	0.38		1.18262e+06	0.58		1.15716e+06	0.59
	1.19308e+06	0.53		1.17039e+06	0.38		1.18233e+06	0.58		1.1574e+06	0.59
	1.19298e+06	0.53		1.1701e+06	0.38		1.182e+06	0.58		1.15767e+06	0.59
	1.19302e+06	0.53		1.16985e+06	0.38		1.18164e+06	0.58		1.1579e+06	0.59
	1.1931e+06	0.53		1169631	0.38		1.18108e+06	0.58		1.15833e+06	0.59
	1.19295e+06	0.53		1.16953e+06	0.38		1.18042e+06	0.58		1.15888e+06	0.59
	1.19266e+06	0.53		1.16945e+06	0.38		1.17995e+06	0.58		1.15918e+06	0.59
	1.19244e+06	0.53		1.16921e+06	0.38		1.17945e+06	0.58		1.15943e+06	0.59
	1.19207e+06	0.53		1.169e+06	0.38		1.17912e+06	0.58		1.15973e+06	0.59
	1.19137e+06	0.53		1.1686e+06	0.38		1.17884e+06	0.58		1.15983e+06	0.59
	1.19087e+06	0.53		1.16832e+06	0.38		1.17867e+06	0.58		1.16001e+06	0.59
	1.19041e+06	0.53		1.16798e+06	0.38		1.17857e+06	0.58		1.16012e+06	0.59
	1.19011e+06	0.53		1.16754e+06	0.38		1.17853e+06	0.58		1.16016e+06	0.59
	1.18978e+06	0.53		1.16701e+06	0.38		1.1787e+06	0.58		1.16019e+06	0.59
	1.1895e+06	0.53		1.16669e+06	0.38		1.17882e+06	0.58		1.16013e+06	0.59
	1.18927e+06	0.53		1.16666e+06	0.38		1.17888e+06	0.58		1.15984e+06	0.59
	1.18884e+06	0.53		1.16664e+06	0.38		1.17884e+06	0.58		1.15953e+06	0.59
	1.18855e+06	0.53		1.1666e+06	0.38		1.1789e+06	0.58		1.15922e+06	0.59
	1.18827e+06	0.53		1.16674e+06	0.38		1.17913e+06	0.58		1.15888e+06	0.59
	1.18801e+06	0.53		1.16717e+06	0.38		1.1794e+06	0.58		1.15849e+06	0.59
	1.18779e+06	0.53		1.16761e+06	0.38		1.1798e+06	0.58		1.15818e+06	0.59
	1.18767e+06	0.53		1.16804e+06	0.38		1.18021e+06	0.58		1.15775e+06	0.59
	1.18746e+06	0.53		1.16844e+06	0.38		1.18052e+06	0.58		1.15734e+06	0.6
	1.18731e+06	0.54		1.1685e+06	0.38		1.1807e+06	0.58		1.15692e+06	0.6
	1.18727e+06	0.54		1.16847e+06	0.38		1.18098e+06	0.58		1.15672e+06	0.6
	1.18711e+06	0.54		1.16842e+06	0.38		1.18131e+06	0.58		1.15669e+06	0.6
	1.18695e+06	0.54		1.16831e+06	0.38		1.18129e+06	0.58		1.15658e+06	0.6
	1.18707e+06	0.54		1.16856e+06	0.38		1.18096e+06	0.58		1.15633e+06	0.6
	1.187e+06	0.54		1.16858e+06	0.38		1.1807e+06	0.58		1.15603e+06	0.6
	1.18668e+06	0.53		1.16855e+06	0.38		1.18037e+06	0.58		1.15569e+06	0.6
	1.18638e+06	0.53		1168691	0.38		1.18026e+06	0.58		1.15546e+06	0.6
	1.18601e+06	0.53		1.16875e+06	0.38		1.1801e+06	0.58		1.15526e+06	0.6
	1.18572e+06	0.53		1.16893e+06	0.38		1.17989e+06	0.58		1.15513e+06	0.6
	1.18553e+06	0.53		1.16875e+06	0.38		1.17977e+06	0.57		1.1548e+06	0.6
	1.18518e+06	0.53		1.1688e+06	0.38		1.1798e+06	0.57		1.15437e+06	0.6
	1.18476e+06	0.53		1.16887e+06	0.38		1.18004e+06	0.57		1.15403e+06	0.6
	1.18437e+06	0.53		1.16908e+06	0.38		1.18003e+06	0.57		1.1536e+06	0.6
	1.18389e+06	0.53		1.16967e+06	0.38		1.17988e+06	0.57		1.15319e+06	0.6
	1.1837e+06	0.53		1.1703e+06	0.38		1.17944e+06	0.57		1.15286e+06	0.6
	1.18356e+06	0.53		1.17093e+06	0.38		1.1791e+06	0.57		1.1528e+06	0.6
	1.1832e+06	0.53		1.17142e+06	0.38		1.1788e+06	0.57		1.1526e+06	0.6
	1.1826e+06	0.53		1.17175e+06	0.38		1.17857e+06	0.57		1.15243e+06	0.6
	1.18215e+06	0.53		1.17174e+06	0.38		1.17837e+06	0.57		1.15219e+06	0.6
	1.18162e+06	0.53		1.1716e+06	0.38		1.17828e+06	0.57		1.15176e+06	0.6
	1.18099e+06	0.53		1.17127e+06	0.38		1.17834e+06	0.57		1.15142e+06	0.6
	1.18045e+06	0.53		1.17102e+06	0.38		1.17843e+06	0.57		1.15106e+06	0.6
	1.17999e+06	0.53		1.17067e+06	0.38		1.17846e+06	0.57		1.15068e+06	0.6
	1.17922e+06	0.53		1.17035e+06	0.38		1.17823e+06	0.57		1.15016e+06	0.6
	1.17864e+06	0.53		1.17004e+06	0.38		1.1781e+06	0.57		1.14958e+06	0.6
	1.17818e+06	0.53		1.16973e+06	0.38		1.17791e+06	0.57		1.14926e+06	0.6
	1.17808e+06	0.53		1.16933e+06	0.38		1.17787e+06	0.57		1.1487e+06	0.6
	1.17783e+06	0.53		1.16903e+06	0.38		1.1781e+06	0.57		1.14827e+06	0.6
	1.17746e+06	0.53		1.16899e+06	0.38		1.17837e+06	0.57		1.14788e+06	0.6
	1.17744e+06	0.53		1.16862e+06	0.38		1.1784e+06	0.57		1.14751e+06	0.6
	1.1777e+06	0.53		1.16837e+06	0.38		1.17837e+06	0.57		1.14743e+06	0.6
	1.17817e+06	0.53		1.16778e+06	0.38		1.17859e+06	0.57		1.14735e+06	0.6
	1.17879e+06	0.53		1.16735e+06	0.38		1.17897e+06	0.57		1.14721e+06	0.6
	1.17941e+06	0.53		1.16702e+06	0.38		1.17924e+06	0.57		1.14713e+06	0.6
	1.17993e+06	0.53		1.1666e+06	0.38		1.17957e+06	0.57		1.14694e+06	0.6
	1.18033e+06	0.53		1.16608e+06	0.38		1.17999e+06	0.57		1.14667e+06	0.6
	1.18084e+06	0.53		1.16587e+06	0.38		1.18066e+06	0.57		1146234	0.6
	1181337	0.53		1.16591e+06	0.38		1.18116e+06	0.57		1.1457e+06	0.6
	1.18185e+06	0.53		1.16581e+06	0.38		1.18148e+06	0.57		1.14537e+06	0.6
	1.18228e+06	0.53		1.16565e+06	0.38		1.18182e+06	0.57		1.14531e+06	0.6
	1.18243e+06	0.53		1.16528e+06	0.38		1.18213e+06	0.57		1.14533e+06	0.6
	1.18259e+06	0.53		1.16526e+06	0.38		1.18242e+06	0.58		1.1454e+06	0.6
	1.18269e+06	0.53		1.16509e+06	0.38		1.18247e+06	0.58		1.14534e+06	0.6
	1.18301e+06	0.53		1.16478e+06	0.38		1.18236e+06	0.58		1.14512e+06	0.6
	1.18322e+06	0.53		1.16467e+06	0.38		1.18219e+06	0.58		1.14485e+06	0.6
	1.18324e+06	0.53		1.16451e+06	0.38		1.18184e+06	0.58		1.14467e+06	0.6
	1.18336e+06	0.53		1164360	0.38		1.18146e+06	0.58		1.14458e+06	0.6
	1.18346e+06	0.53		1.16453e+06	0.38		1.18118e+06	0.58		1.14464e+06	0.6
	1.1835e+06	0.53		1.16483e+06	0.38		1.18087e+06	0.58		1.14473e+06	0.6
	1.1837e+06	0.53		1.16518e+06	0.38		1.18048e+06	0.58		1.14502e+06	0.6
	1.1839e+06	0.53		1.16547e+06	0.38		1.18007e+06	0.57		1.14552e+06	0.6
	1.18397e+06	0.53		1.16562e+06	0.38		1.17969e+06	0.57		1.14625e+06	0.6
	1.18382e+06	0.53		1.1658e+06	0.38		1.17933e+06	0.57		1.14676e+06	0.6
	1.18373e+06	0.53		1.16606e+06	0.38		1.1787e+06	0.57		1.14727e+06	0.6
	1.1837e+06	0.53		1.16634e+06	0.38		1.1779e+06	0.57		1.14765e+06	0.6
	1.18356e+06	0.53		1.16637e+06	0.38		1.177e+06	0.57		1.14814e+06	0.6
	1.18346e+06	0.53		1.16662e+06	0.38		1.17659e+06	0.57		1.14857e+06	0.6
	1.18311e+06	0.53		1.16661e+06	0.38		1.17614e+06	0.57		1.14896e+06	0.6
	1.1827e+06	0.53		1.16669e+06	0.38		1.17586e+06	0.57		1.14952e+06	0.6
	1.18253e+06	0.53		1.16683e+06	0.38		1.17564e+06	0.57		1.14987e+06	0.6
	1.18222e+06	0.53		1.16709e+06	0.38		1.17553e+06	0.57		1.15042e+06	0.6
	1.18216e+06	0.53		1.1673e+06	0.38		1.17524e+06	0.57		1.15111e+06	0.6
	1.18213e+06	0.53		1.16747e+06	0.38		1.17492e+06	0.57		1.15168e+06	0.59
	1.18233e+06	0.53		1.1675e+06	0.38		1.17476e+06	0.57		1.15208e+06	0.59
	1.18255e+06	0.53		1.16747e+06	0.38		1.17463e+06	0.57		1.1525e+06	0.6
	1.18259e+06	0.53		1.16743e+06	0.38		1.17461e+06	0.57		1.15269e+06	0.6
	1.1824e+06	0.53		1.16718e+06	0.38		1.17457e+06	0.57		1.15283e+06	0.6
	1.1823e+06	0.53		1.16716e+06	0.38		1.17451e+06	0.57		1.15311e+06	0.6
	1.18239e+06	0.53		1.16714e+06	0.38		1.17449e+06	0.57		1.15335e+06	0.6
	1.18221e+06	0.53		1.16708e+06	0.38		1.17462e+06	0.57		1.15335e+06	0.6
	1.18201e+06	0.53		1.16701e+06	0.38		1.17498e+06	0.57		1.1536e+06	0.6
	1.18192e+06	0.53		1.16703e+06	0.38		1.17501e+06	0.57		1.15388e+06	0.6
	1.18176e+06	0.53		1.1671e+06	0.38		1.17538e+06	0.57		1.15399e+06	0.6
	1.18152e+06	0.53		1.16721e+06	0.38		1.17572e+06	0.57		1.15409e+06	0.6
	1.18117e+06	0.53		1.16723e+06	0.38		1.17584e+06	0.57		1.15411e+06	0.6
	1.18092e+06	0.53		1.16745e+06	0.38		1.17577e+06	0.57		1.15425e+06	0.6
	1.18081e+06	0.53		1.16769e+06	0.38		1.17573e+06	0.57		1.15417e+06	0.6
	1.18076e+06	0.53		1.16784e+06	0.38		1.17577e+06	0.57		1.15407e+06	0.6
	1.18063e+06	0.53		1.16818e+06	0.38		1.17564e+06	0.57		1.15402e+06	0.6
	1.18045e+06	0.53		1.16811e+06	0.38		1.17557e+06	0.57		1.15398e+06	0.6
	1.1804e+06	0.53		1.16796e+06	0.38		1.17555e+06	0.57		1.15404e+06	0.6
	1.18042e+06	0.53		1.1679e+06	0.38		1.17561e+06	0.57		1.15444e+06	0.6
	1.18046e+06	0.53		1.16759e+06	0.38		1.17581e+06	0.57		1.15494e+06	0.6
	1.18063e+06	0.53		1.16724e+06	0.38		1.17614e+06	0.57		1.15534e+06	0.6
	1.18058e+06	0.53		1.16702e+06	0.38		1.17637e+06	0.57		1.15553e+06	0.6
	1.18048e+06	0.53		1.16664e+06	0.38		1.17646e+06	0.57		1.15551e+06	0.6
	1.18055e+06	0.53		1.16634e+06	0.38		1.17622e+06	0.57		1.1555e+06	0.6
	1.18068e+06	0.53		1.16651e+06	0.38		1.17596e+06	0.57		1.15517e+06	0.6
	1.18083e+06	0.53		1.16681e+06	0.38		1.17551e+06	0.57		1.15486e+06	0.6
	1.18081e+06	0.53		1.16693e+06	0.38		1.17529e+06	0.57		1.15457e+06	0.6
	1.18075e+06	0.54		1.16713e+06	0.38		1.17498e+06	0.57		1.15413e+06	0.6
	1.18078e+06	0.54		1.16729e+06	0.38		1.17487e+06	0.57		1.15392e+06	0.6
	1.18079e+06	0.54		1.1672e+06	0.37		1.17476e+06	0.57		1.15372e+06	0.6
	1.18092e+06	0.54		1.16724e+06	0.37		1.1747e+06	0.57		1.1538e+06	0.6
	1.18119e+06	0.54		1.16705e+06	0.37		1.17474e+06	0.57		1.15381e+06	0.6
	1.18147e+06	0.54		1.16706e+06	0.37		1.17486e+06	0.57		1.15334e+06	0.6
	1.1819e+06	0.54		1.1669e+06	0.37		1.17509e+06	0.58		1.15268e+06	0.6
	1.18213e+06	0.54		1.16704e+06	0.37		1.17509e+06	0.58		1.15212e+06	0.6
	1.1823e+06	0.54		1.16725e+06	0.37		1.17527e+06	0.58		1.15157e+06	0.6
	1.18264e+06	0.54		1.16764e+06	0.37		1.1755e+06	0.58		1.15075e+06	0.6
	1.18293e+06	0.54		1.16779e+06	0.37		1.17551e+06	0.58		1.14989e+06	0.6
	1.18324e+06	0.54		1.16789e+06	0.37		1.17538e+06	0.58		1.149e+06	0.6
	1.18367e+06	0.54		1.16795e+06	0.37		1.17512e+06	0.58		1.14811e+06	0.6
	1.18399e+06	0.53		1.16824e+06	0.37		1.17487e+06	0.58		1.14744e+06	0.6
	1.18411e+06	0.53		1.16862e+06	0.37		1.17433e+06	0.58		1.14682e+06	0.6
	1.18439e+06	0.53		1.16881e+06	0.37		1.17367e+06	0.58		1.14616e+06	0.6
	1.18445e+06	0.53		1.16896e+06	0.37		1.17323e+06	0.58		1.14566e+06	0.6
	1.18468e+06	0.53		1.1693e+06	0.37		1.17286e+06	0.58		1.1453e+06	0.6
	1.1848e+06	0.53		1.16951e+06	0.37		1.17246e+06	0.58		1.14504e+06	0.6
	1.18491e+06	0.53		1.16973e+06	0.37		1.17199e+06	0.58		1.1449e+06	0.6
	1.18508e+06	0.53		1.1699e+06	0.38		1.17147e+06	0.58		1.14466e+06	0.6
	1.18518e+06	0.53		1.16985e+06	0.38		1.17123e+06	0.58		1.14423e+06	0.6
	1.18525e+06	0.53		1.16984e+06	0.38		1.1708e+06	0.58		1.14379e+06	0.6
	1.18547e+06	0.53		1.16968e+06	0.38		1.17055e+06	0.58		1.14352e+06	0.6
	1.18554e+06	0.53		1.16986e+06	0.38		1.17026e+06	0.58		1.14349e+06	0.6
	1.18554e+06	0.53		1.1702e+06	0.38		1.16999e+06	0.58		1.14329e+06	0.6
	1.18549e+06	0.53		1.17033e+06	0.38		1.16972e+06	0.58		1.1432e+06	0.6
	1.18543e+06	0.53		1.17031e+06	0.38		1.16934e+06	0.58		1.14289e+06	0.6
	1.18516e+06	0.53		1.17034e+06	0.38		1.16889e+06	0.58		1.14247e+06	0.6
	1.1849e+06	0.53		1.17035e+06	0.38		1.16862e+06	0.58		1.14214e+06	0.6
	1.18488e+06	0.53		1.17059e+06	0.38		1.16863e+06	0.58		1.1419e+06	0.6
	1.18519e+06	0.53		1.17078e+06	0.38		1.16853e+06	0.58		1.14174e+06	0.6
	1.18552e+06	0.53		1.1709e+06	0.38		1.16845e+06	0.58		1.14142e+06	0.6
	1.18597e+06	0.53		1.1706e+06	0.38		1.16824e+06	0.58		1.14134e+06	0.6
	1.18641e+06	0.53		1.17038e+06	0.38		1.16801e+06	0.58		1.14103e+06	0.6
	1.18691e+06	0.54		1.17038e+06	0.38		1.16758e+06	0.58		1.14078e+06	0.6
	1.18724e+06	0.54		1.17043e+06	0.38		1.16701e+06	0.58		1.14034e+06	0.6
	1.18788e+06	0.54		1.17046e+06	0.38		1.16679e+06	0.58		1.13997e+06	0.6
	1.18838e+06	0.54		1.17056e+06	0.38		1.16653e+06	0.58		1.13962e+06	0.6
	1.18873e+06	0.54		1.17067e+06	0.38		1.16658e+06	0.58		1.1394e+06	0.6
	1.18884e+06	0.54		1.17054e+06	0.38		1.16681e+06	0.57		1.13933e+06	0.6
	1.1889e+06	0.54		1.17032e+06	0.38		1.16705e+06	0.57		1.13937e+06	0.6
	1.18884e+06	0.54		1.17036e+06	0.38		1.16725e+06	0.57		1.13947e+06	0.6
	1.18882e+06	0.54		1.17052e+06	0.38		1.16778e+06	0.57		1.13967e+06	0.6
	1.18878e+06	0.54		1.17054e+06	0.38		1.16828e+06	0.57		1.14019e+06	0.6
	1.18901e+06	0.54		1.17061e+06	0.38		1.16871e+06	0.58		1.14112e+06	0.6
	1.18911e+06	0.54		1.17059e+06	0.38		1.16893e+06	0.58		1.14176e+06	0.6
	1.18906e+06	0.54		1.17067e+06	0.38		1.16923e+06	0.58		1.14253e+06	0.6
	1.18908e+06	0.54		1.17047e+06	0.38		1.16957e+06	0.58		1.14331e+06	0.6
	1.18916e+06	0.54		1.17031e+06	0.38		1.1699e+06	0.58		1.14384e+06	0.6
	1.18914e+06	0.54		1.17008e+06	0.38		1.17004e+06	0.58		1.14426e+06	0.6
	1.18934e+06	0.54		1.17e+06	0.38		1.17e+06	0.58		1.14469e+06	0.6
	1.18932e+06	0.54		1.16992e+06	0.38		1.16992e+06	0.57		1.14508e+06	0.6
	1.18942e+06	0.54		1.16994e+06	0.38		1.16994e+06	0.57		1.14546e+06	0.6
	1.18957e+06	0.54		1.16952e+06	0.38		1.17004e+06	0.57		1.14587e+06	0.6
	1.18982e+06	0.54		1.16907e+06	0.38		1.1703e+06	0.57		1.14633e+06	0.6
	1.18977e+06	0.54		1.16866e+06	0.38		1.1705e+06	0.57		1.14666e+06	0.6
	1.18986e+06	0.54		1.16822e+06	0.38		1.17076e+06	0.58		1.14692e+06	0.6
	1.18996e+06	0.54		1.16779e+06	0.38		1.17113e+06	0.58		1.14695e+06	0.6
	1.1899e+06	0.54		1.16766e+06	0.38		1.17132e+06	0.58		1.14711e+06	0.6
	1.18986e+06	0.54		1.1677e+06	0.38		1.17132e+06	0.58		1.14718e+06	0.6
	1.18974e+06	0.54		1.16744e+06	0.38		1.17131e+06	0.58		1.14711e+06	0.6
	1.18978e+06	0.54		1.16757e+06	0.38		1.17119e+06	0.58		1.14713e+06	0.6
	1.18972e+06	0.54		1.16762e+06	0.38		1.17094e+06	0.58		1.14717e+06	0.6
	1.18975e+06	0.54		1.16784e+06	0.38		1.17073e+06	0.58		1.1472e+06	0.6
	1.18954e+06	0.54		1.16795e+06	0.38		1.17057e+06	0.58		1.14737e+06	0.6
	1.1893e+06	0.54		1.16815e+06	0.38		1.17045e+06	0.58		1.14749e+06	0.6
	1.18915e+06	0.54		1.16841e+06	0.38		1.17e+06	0.58		1.14774e+06	0.6
	1.18903e+06	0.54		1.16881e+06	0.38		1.16951e+06	0.58		1.14808e+06	0.6
	1.18898e+06	0.53		1.16889e+06	0.38		1.16921e+06	0.58		1.14836e+06	0.6
	1.189e+06	0.53		1.16887e+06	0.38		1.16914e+06	0.58		1.14874e+06	0.6
	1.18899e+06	0.53		1.16878e+06	0.38		1.16889e+06	0.58		1.14886e+06	0.6
	1.18895e+06	0.53		1.16882e+06	0.38		1.16862e+06	0.58		1.14898e+06	0.6
	1.18902e+06	0.53		1.16881e+06	0.38		1.16849e+06	0.58		1.1491e+06	0.6
	1.189e+06	0.53		1.16876e+06	0.38		1.16814e+06	0.58		1.14906e+06	0.6
	1.18912e+06	0.53		1168820	0.38		1.1679e+06	0.58		1.14924e+06	0.6
	1.1893e+06	0.53		1.16875e+06	0.38		1.16763e+06	0.58		1.14918e+06	0.6
	1.18936e+06	0.53		1.16881e+06	0.38		1.16757e+06	0.58		1.14897e+06	0.6
	1.18965e+06	0.53		1.1691e+06	0.38		1.16754e+06	0.58		1.14873e+06	0.6
	1.1901e+06	0.53		1.16943e+06	0.38		1.16761e+06	0.58		1.14845e+06	0.6
	1.19054e+06	0.53		1.16964e+06	0.38		1.16784e+06	0.58		1.14819e+06	0.6
	1.19102e+06	0.53		1.17024e+06	0.38		1.16816e+06	0.58		1.1478e+06	0.6
	1.19146e+06	0.53		1.17082e+06	0.38		1.16863e+06	0.58		1.14728e+06	0.6
	1.19187e+06	0.53		1.17153e+06	0.38		1.16901e+06	0.58		1.14698e+06	0.6
	1.19216e+06	0.53		1.17183e+06	0.38		1.16903e+06	0.58		1.14679e+06	0.6
	1.19226e+06	0.53		1.17222e+06	0.38		1.16898e+06	0.58		1.14656e+06	0.6
	1.19241e+06	0.53		1.17245e+06	0.38		1.16879e+06	0.58		1.14651e+06	0.6
	1.19241e+06	0.53		1.17273e+06	0.38		1.16868e+06	0.58		1146303	0.6
	1.19257e+06	0.53		1.17283e+06	0.38		1.1685e+06	0.58		1.1462e+06	0.6
	1.19251e+06	0.53		1.17294e+06	0.38		1.16832e+06	0.58		1.14613e+06	0.6
	1.19266e+06	0.53		1.17298e+06	0.38		1.16797e+06	0.58		1.14621e+06	0.6
	1.19288e+06	0.53		1.17307e+06	0.38		1.16762e+06	0.58		1.14631e+06	0.6
	1.19309e+06	0.53		1.17284e+06	0.38		1.16715e+06	0.58		1.14669e+06	0.6
	1.19341e+06	0.53		1.17254e+06	0.38		1.16676e+06	0.58		1.14713e+06	0.6
	1.19376e+06	0.53		1.17242e+06	0.38		1.16656e+06	0.58		1.14736e+06	0.6
	1.19399e+06	0.53		1.17192e+06	0.38		1.16635e+06	0.58		1.14756e+06	0.6
	1.19397e+06	0.53		1.17139e+06	0.38		1.166e+06	0.58		1.14769e+06	0.6
	1.19385e+06	0.53		1.17085e+06	0.38		1.16577e+06	0.58		1.14795e+06	0.6
	1.19366e+06	0.53		1.17069e+06	0.38		1.16553e+06	0.58		1.14799e+06	0.6
	1.19342e+06	0.53		1.1703e+06	0.38		1.16532e+06	0.58		1.14791e+06	0.6
	1.19301e+06	0.53		1.1702e+06	0.38		1.16514e+06	0.58		1.14773e+06	0.6
	1.19268e+06	0.53		1.17005e+06	0.38		1.16508e+06	0.58		1.14772e+06	0.6
	1.19254e+06	0.53		1.17005e+06	0.38		1.16497e+06	0.58		1.14781e+06	0.6
	1.19253e+06	0.53		1.16967e+06	0.38		1.1648e+06	0.58		1.14782e+06	0.6
	1.19253e+06	0.53		1.16929e+06	0.38		1.16469e+06	0.58		1147722	0.6
	1.19241e+06	0.53		1.1692e+06	0.37		1.16481e+06	0.58		1.14754e+06	0.6
	1.19232e+06	0.53		1.16905e+06	0.37		1.165e+06	0.58		1.14726e+06	0.6
	1.19214e+06	0.53		1.16908e+06	0.37		1.16501e+06	0.58		1.1471e+06	0.6
	1.19228e+06	0.53		1.16915e+06	0.37		1.16506e+06	0.58		1.1468e+06	0.6
	1.19226e+06	0.53		1.16919e+06	0.38		1.1655e+06	0.58		1.14673e+06	0.6
	1.19203e+06	0.53		1.16941e+06	0.38		1.16596e+06	0.58		1.14662e+06	0.6
	1.1918e+06	0.53		1.16952e+06	0.38		1.16645e+06	0.58		1.14648e+06	0.6
	1.19178e+06	0.53		1.16947e+06	0.38		1.16676e+06	0.58		1.1464e+06	0.6
	1.19201e+06	0.53		1.16955e+06	0.38		1167059	0.58		1.14637e+06	0.6
	1.19228e+06	0.53		1.16948e+06	0.38		1.16726e+06	0.58		1.14649e+06	0.6
	1.19261e+06	0.53		1.16915e+06	0.38		1.16719e+06	0.58		1.14652e+06	0.6
	1.19292e+06	0.53		1.16915e+06	0.38		1.16722e+06	0.58		1.14656e+06	0.6
	1.19328e+06	0.53		1.16925e+06	0.38		1.16724e+06	0.58		1.14665e+06	0.6
	1.19354e+06	0.53		1.16944e+06	0.38		1.16728e+06	0.58		1.14692e+06	0.6
	1.19349e+06	0.53		1.16942e+06	0.38		1.16745e+06	0.58		1.14738e+06	0.6
	1.19322e+06	0.53		1.16947e+06	0.38		1.16746e+06	0.58		1.14738e+06	0.6
	1.19289e+06	0.53		1.16957e+06	0.38		1.16751e+06	0.58		1.14731e+06	0.6
	1.19252e+06	0.53		1.1697e+06	0.38		1.16754e+06	0.58		1.14715e+06	0.59
	1.19208e+06	0.53		1.17003e+06	0.38		1.16734e+06	0.58		1.14699e+06	0.59
	1.19149e+06	0.53		1.17033e+06	0.38		1.16706e+06	0.58		1.14694e+06	0.59
	1.19109e+06	0.53		1.1703e+06	0.38		1.16687e+06	0.58		1.14703e+06	0.59
	1.19069e+06	0.53		1.17026e+06	0.38		1.16659e+06	0.58		1.14706e+06	0.59
	1.19014e+06	0.53		1.17007e+06	0.38		1.16653e+06	0.58		1.14709e+06	0.59
	1.18959e+06	0.53		1.16984e+06	0.38		1.16658e+06	0.58		1.14701e+06	0.59
	1.18934e+06	0.53		1.16985e+06	0.38		1.16659e+06	0.58		1.14704e+06	0.59
	1.1891e+06	0.53		1.1697e+06	0.38		1.16637e+06	0.58		1.14695e+06	0.59
	1.18881e+06	0.53		1.16959e+06	0.38		1.16632e+06	0.58		1.14672e+06	0.59
	1.18859e+06	0.53		1.16947e+06	0.38		1.16613e+06	0.58		1.14642e+06	0.59
	1.18839e+06	0.53		1.16947e+06	0.38		1.16633e+06	0.58		1.14597e+06	0.59
	1.18815e+06	0.53		1.16949e+06	0.38		1.16671e+06	0.58		1.14552e+06	0.59
	1.18783e+06	0.53		1.1696e+06	0.38		1.16696e+06	0.58		1.14523e+06	0.59
	1.18752e+06	0.53		1.16972e+06	0.38		1.16699e+06	0.58		1.14489e+06	0.59
	1.18721e+06	0.53		1.16955e+06	0.38		1.1667e+06	0.58		1.14465e+06	0.59
	1.18696e+06	0.53		1.16939e+06	0.38		1.16665e+06	0.58		1.14438e+06	0.59
	1.18683e+06	0.53		1.16899e+06	0.38		1.16654e+06	0.58		1.14415e+06	0.6
	1.1868e+06	0.53		1.16849e+06	0.38		1.16625e+06	0.58		1.1438e+06	0.6
	1.18692e+06	0.53		1.16822e+06	0.38		1.16592e+06	0.58		1.14345e+06	0.6
	1.18697e+06	0.53		1.16814e+06	0.37		1.16574e+06	0.58		1.14318e+06	0.6
	1.18705e+06	0.53		1.16814e+06	0.37		1.16576e+06	0.58		1.14289e+06	0.6
	1.18718e+06	0.53		1.16806e+06	0.37		1.16556e+06	0.58		1.14252e+06	0.6
	1.18675e+06	0.53		1.16824e+06	0.37		1.16536e+06	0.58		1.14229e+06	0.6
	1.18646e+06	0.53		1.16822e+06	0.37		1.16555e+06	0.58		1.14221e+06	0.6
	1.18615e+06	0.53		1.16816e+06	0.37		1.16573e+06	0.58		1.14218e+06	0.6
	1.18587e+06	0.53		1.16824e+06	0.37		1.16589e+06	0.58		1.14206e+06	0.6
	1.18575e+06	0.53		1.16814e+06	0.37		1.16604e+06	0.58		1.14172e+06	0.6
	1.18553e+06	0.53		1.16808e+06	0.37		1.1664e+06	0.58		1.14138e+06	0.6
	1.18527e+06	0.53		1.16819e+06	0.37		1.16664e+06	0.58		1.14104e+06	0.6
	1.18508e+06	0.53		1.16835e+06	0.37		1.16686e+06	0.58		1.14055e+06	0.6
	1.18491e+06	0.53		1.16865e+06	0.37		1.16694e+06	0.58		1.14009e+06	0.6
	1.1845e+06	0.53		1.16906e+06	0.37		1.16707e+06	0.57		1.13975e+06	0.6
	1.18399e+06	0.53		1.16922e+06	0.37		1.16701e+06	0.57		1.13948e+06	0.6
	1.18352e+06	0.53		1.16949e+06	0.37		1.16689e+06	0.57		1.13951e+06	0.6
	1.18309e+06	0.53		1.1696e+06	0.37		1.16688e+06	0.57		1.13987e+06	0.6
	1.18254e+06	0.53		1.16994e+06	0.37		1.16688e+06	0.57		1.14017e+06	0.6
	1.18208e+06	0.53		1.1703e+06	0.37		1.16717e+06	0.57		1.14071e+06	0.6
	1.18178e+06	0.53		1170595	0.37		1.16752e+06	0.57		1.14098e+06	0.6
	1.18142e+06	0.53		1.17085e+06	0.37		1.16781e+06	0.57		1.14136e+06	0.6
	1.18126e+06	0.53		1.17144e+06	0.37		1.16842e+06	0.57		1.14159e+06	0.6
	1.18109e+06	0.53		1.17206e+06	0.37		1.16914e+06	0.57		1.14176e+06	0.6
	1.18076e+06	0.53		1.17281e+06	0.37		1.16968e+06	0.57		1.1419e+06	0.6
	1.18061e+06	0.53		1.17351e+06	0.37		1.16998e+06	0.57		1.14211e+06	0.6
	1.18027e+06	0.53		1.17407e+06	0.37		1.17027e+06	0.57		1.14251e+06	0.6
	1.17958e+06	0.53		1.17445e+06	0.37		1.17092e+06	0.57		1.14293e+06	0.6
	1.17889e+06	0.53		1.17473e+06	0.37		1.17164e+06	0.57		1.1432e+06	0.6
	1.17807e+06	0.53		1.17511e+06	0.37		1.17231e+06	0.57		1.14339e+06	0.6
	1.17724e+06	0.53		1.17541e+06	0.37		1.17294e+06	0.57		1.14354e+06	0.6
	1.17634e+06	0.53		1.17564e+06	0.37		1.17356e+06	0.57		1.14381e+06	0.6
	1.17556e+06	0.53		1.17562e+06	0.37		1.17416e+06	0.57		1.14409e+06	0.6
	1.17497e+06	0.53		1.17545e+06	0.37		1.17489e+06	0.57		1.14445e+06	0.6
	1.17443e+06	0.53		1.17518e+06	0.37		1.17566e+06	0.57		1.14469e+06	0.6
	1.17364e+06	0.53		1.17501e+06	0.37		1.1765e+06	0.57		1.14499e+06	0.6
	1.17296e+06	0.53		1.17482e+06	0.37		1.17704e+06	0.57		1.14537e+06	0.6
	1.17239e+06	0.53		1.17454e+06	0.37		1.1775e+06	0.57		1.14586e+06	0.6
	1.17194e+06	0.53		1.17421e+06	0.37		1.17772e+06	0.57		1.1463e+06	0.6
	1.17165e+06	0.53		1.17395e+06	0.37		1.17789e+06	0.57		1.1466e+06	0.6
	1.17152e+06	0.53		1.1737e+06	0.37		1.17811e+06	0.57		1.14675e+06	0.59
	1.17143e+06	0.53		1.17338e+06	0.37		1.17834e+06	0.57		1.14651e+06	0.59
	1.17119e+06	0.53		1.17315e+06	0.37		1.17855e+06	0.57		1.14623e+06	0.59
	1.17105e+06	0.53		1.17287e+06	0.37		1.17875e+06	0.57		1.14562e+06	0.59
	1.17115e+06	0.53		1.17276e+06	0.37		1.17907e+06	0.57		1.14518e+06	0.59
	1.17126e+06	0.53		1.17265e+06	0.37		1.17945e+06	0.57		1.14472e+06	0.59
	1.17166e+06	0.53		1.17221e+06	0.37		1.17982e+06	0.57		1.14433e+06	0.59
	1.17223e+06	0.53		1.17191e+06	0.37		1.1803e+06	0.57		1.1438e+06	0.59
	1.17272e+06	0.53		1.17179e+06	0.37		1.18068e+06	0.57		1.1432e+06	0.59
	1.17309e+06	0.53		1.17175e+06	0.37		1.18096e+06	0.57		1.14271e+06	0.59
	1.17334e+06	0.53		1.17161e+06	0.37		1.18113e+06	0.57		1.14222e+06	0.59
	1.1734e+06	0.53		1.17153e+06	0.37		1181364	0.57		1.1419e+06	0.59
	1.17349e+06	0.53		1.17135e+06	0.37		1.18136e+06	0.57		1.14163e+06	0.59
	1.17343e+06	0.53		1.17109e+06	0.37		1.18127e+06	0.58		1.14133e+06	0.59
	1.17338e+06	0.53		1.17118e+06	0.37		1.18097e+06	0.58		1.14109e+06	0.59
	1.17368e+06	0.53		1.17101e+06	0.37		1.18059e+06	0.58		1.14095e+06	0.59
	1.17383e+06	0.53		1.17095e+06	0.37		1179852	0.58		1.1408e+06	0.59
	1.17394e+06	0.53		1.17103e+06	0.37		1.17891e+06	0.58		1.14065e+06	0.59
	1.17407e+06	0.53		1.17103e+06	0.37		1.17795e+06	0.58		1.14062e+06	0.59
	1.1744e+06	0.53		1.17108e+06	0.37		1.1771e+06	0.58		1.1405e+06	0.59
	1.17464e+06	0.54		1.17118e+06	0.37		1.17623e+06	0.58		1.14043e+06	0.59
	1.17487e+06	0.54		1.1714e+06	0.37		1.17566e+06	0.58		1.14059e+06	0.59
	1.17495e+06	0.54		1.17151e+06	0.37		1175083	0.58		1.14076e+06	0.59
	1.17539e+06	0.54		1.17163e+06	0.38		1.17456e+06	0.58		1.14075e+06	0.59
	1.17596e+06	0.54		1.17183e+06	0.38		1.1739e+06	0.58		1.14096e+06	0.59
	1.17646e+06	0.54		1.17211e+06	0.38		1.17328e+06	0.58		1.14112e+06	0.59
	1.17694e+06	0.54		1.17255e+06	0.38		1.1727e+06	0.58		1.14119e+06	0.59
	1.1773e+06	0.54		1.17269e+06	0.38		1.17247e+06	0.58		1.14145e+06	0.59
	1.17773e+06	0.54		1172898	0.38		1.17267e+06	0.58		1.14157e+06	0.59
	1.17803e+06	0.54		1.17306e+06	0.38		1.17289e+06	0.58		1.14149e+06	0.59
	1.17834e+06	0.53		1.17305e+06	0.38		1.17295e+06	0.58		1.14129e+06	0.59
	1.17851e+06	0.53		1.17278e+06	0.38		1.17325e+06	0.58		1.14115e+06	0.59
	1.1785e+06	0.54		1.17258e+06	0.38		1.17334e+06	0.58		1.14094e+06	0.59
	1.17847e+06	0.54		1.17257e+06	0.38		1.17353e+06	0.58		1.14097e+06	0.59
	1.17835e+06	0.54		1.17242e+06	0.38		1.17343e+06	0.58		1.14108e+06	0.59
	1.17819e+06	0.54		1.17224e+06	0.38		1.17343e+06	0.58		1.1409e+06	0.59
	1.17812e+06	0.54		1.1724e+06	0.38		1.17357e+06	0.58		1.14072e+06	0.59
	1.17798e+06	0.54		1.17252e+06	0.38		1.17389e+06	0.58		1.14039e+06	0.59
	1.17779e+06	0.54		1.17255e+06	0.38		1.17421e+06	0.57		1.13988e+06	0.59
	1.17762e+06	0.54		1.17245e+06	0.38		1.17465e+06	0.57		1.13946e+06	0.59
	1.17763e+06	0.54		1.1726e+06	0.38		1.17491e+06	0.57		1.13895e+06	0.59
	1.1776e+06	0.54		1.17273e+06	0.38		1.17511e+06	0.57		1.13834e+06	0.59
	1.17762e+06	0.54		1.17262e+06	0.38		1.17542e+06	0.57		1.1378e+06	0.59
	1.1778e+06	0.54		1.17235e+06	0.38		1.17593e+06	0.57		1.13755e+06	0.59
	1.17784e+06	0.54		1.17193e+06	0.38		1.17642e+06	0.57		1.13705e+06	0.59
	1.17784e+06	0.54		1.17172e+06	0.38		1.17686e+06	0.57		1.13663e+06	0.59
	1.1778e+06	0.54		1.17163e+06	0.38		1.17716e+06	0.57		1.1362e+06	0.59
	1.17771e+06	0.54		1.17148e+06	0.38		1.17738e+06	0.57		1.13582e+06	0.6
	1.17766e+06	0.54		1.17148e+06	0.38		1.17755e+06	0.57		1.13551e+06	0.6
	1.17769e+06	0.54		1.17172e+06	0.38		1.1777e+06	0.57		1.13522e+06	0.6
	1.17765e+06	0.54		1.17192e+06	0.38		1.17775e+06	0.57		1.13492e+06	0.6
	1.17751e+06	0.54		1.17193e+06	0.38		1.17785e+06	0.57		1.13469e+06	0.6
	1.17757e+06	0.54		1.17176e+06	0.38		1.17751e+06	0.57		1.13439e+06	0.6
	1.17783e+06	0.54		1.17148e+06	0.38		1.17724e+06	0.57		1.13417e+06	0.6
	1.17807e+06	0.54		1.17143e+06	0.38		1.17729e+06	0.57		1.13411e+06	0.6
	1.17833e+06	0.54		1.17112e+06	0.38		1.17711e+06	0.57		1.13406e+06	0.6
	1.17853e+06	0.54		1.17089e+06	0.38		1.17679e+06	0.57		1.13427e+06	0.6
	1.17869e+06	0.54		1.17082e+06	0.38		1.17636e+06	0.57		1.13457e+06	0.6
	1.1788e+06	0.54		1.17044e+06	0.38		1.17589e+06	0.57		1.13487e+06	0.6
	1.17873e+06	0.54		1.17031e+06	0.38		1.17548e+06	0.57		1.13519e+06	0.6
	1.17904e+06	0.54		1.17031e+06	0.38		1.17499e+06	0.57		1.13561e+06	0.6
	1.1796e+06	0.54		1.17012e+06	0.38		1.1745e+06	0.57		1.13597e+06	0.6
	1.1798e+06	0.54		1.17003e+06	0.38		1.17417e+06	0.57		1.13625e+06	0.6
	1.17989e+06	0.54		1.17005e+06	0.38		1.17385e+06	0.57		1.13645e+06	0.6
	1.18015e+06	0.54		1.17035e+06	0.38		1.1734e+06	0.57		1.13657e+06	0.6
	1.18026e+06	0.54		1.17073e+06	0.38		1.17316e+06	0.57		1.13664e+06	0.6
	1.18037e+06	0.54		1.17102e+06	0.38		1.17308e+06	0.57		1.1369e+06	0.6
	1.18039e+06	0.54		1.17129e+06	0.38		1.17297e+06	0.57		1.13734e+06	0.6
	1.18055e+06	0.54		1.17129e+06	0.38		1.17303e+06	0.57		1.13801e+06	0.6
	1.18077e+06	0.54		1.17126e+06	0.38		1.17316e+06	0.57		1.13873e+06	0.6
	1.18072e+06	0.54		1.17111e+06	0.38		1.17309e+06	0.57		1.13948e+06	0.6
	1.18036e+06	0.54		1.17078e+06	0.38		1.1734e+06	0.57		1.14016e+06	0.6
	1.17989e+06	0.54		1.17062e+06	0.38		1.17378e+06	0.57		1.14088e+06	0.6
	1.17942e+06	0.53		1.17065e+06	0.38		1.17396e+06	0.57		1.1415e+06	0.6
	1.17904e+06	0.53		1.17061e+06	0.38		1.17426e+06	0.57		1.14206e+06	0.6
	1.17893e+06	0.53		1.17077e+06	0.38		1.17468e+06	0.57		1.14266e+06	0.6
	1.17896e+06	0.54		1.1705e+06	0.38		1.17527e+06	0.57		1.14318e+06	0.6
	1.17906e+06	0.54		1.17018e+06	0.38		1.1757e+06	0.57		1.14359e+06	0.6
	1.17916e+06	0.54		1.16986e+06	0.38		1.176e+06	0.57		1.14409e+06	0.6
	1.17919e+06	0.54		1.16953e+06	0.38		1.17622e+06	0.57		1.14465e+06	0.6
	1.17917e+06	0.54		1.16911e+06	0.38		1.17654e+06	0.57		1.145e+06	0.6
	1.17906e+06	0.54		1.1687e+06	0.38		1177004	0.57		1.14524e+06	0.6
	1.17928e+06	0.54		1.1684e+06	0.38		1.17718e+06	0.57		1.14535e+06	0.6
	1.17945e+06	0.54		1.16809e+06	0.38		1.17745e+06	0.57		1.14531e+06	0.6
	1.17974e+06	0.54		1.16772e+06	0.38		1.17785e+06	0.57		1.14518e+06	0.6
	1.17989e+06	0.54		1.16718e+06	0.38		1.17816e+06	0.57		1.14529e+06	0.6
	1.18004e+06	0.54		1.16667e+06	0.38		1.17828e+06	0.57		1.14537e+06	0.6

## Sheet: 7C
		Competitive TFs						Single TF
		No. of competing TFs	Avg_Mean_expr	Sd_Mean_expr	Avg_NoiseCV	Sd_NoiseCV		Avg_Mean_expr	Sd_Mean_expr	Avg_NoiseCV	Sd_NoiseCV
		2	1.17023e+06	10603.7	0.5761	0.0055		1.18402e+06	11630.2	0.5349	0.0058
		3	1.16747e+06	10434.9	0.5643	0.0065		1.18013e+06	11239.3	0.5362	0.0061
		4	1.17452e+06	11596.5	0.5767	0.0071		1.18295e+06	12119.4	0.5368	0.0045
		5	1.17041e+06	9916.22	0.5691	0.008		1.18107e+06	10226.5	0.5351	0.0047
		6	1.1713e+06	12109.5	0.5751	0.0056		1.18043e+06	12078.8	0.5355	0.0057
		7	1.17486e+06	11867.6	0.5691	0.0052		1.18046e+06	11442	0.5358	0.0047
		8	1.1703e+06	11928.9	0.5759	0.007		1.18077e+06	10488.5	0.5361	0.0052
		9	1.16914e+06	13179.4	0.5731	0.0054		1.1806e+06	13332.6	0.5361	0.0063

## Sheet: 7D
		Competitive TFs						Single TF
		No. of competing TFs	Avg_Mean_expr	Sd_Mean_expr	Avg_NoiseCV	Sd_NoiseCV		Avg_Mean_expr	Sd_Mean_expr	Avg_NoiseCV	Sd_NoiseCV
		2	1.17223e+06	13434.3	0.5754	0.0065		1.1829e+06	11281.4	0.5358	0.0058
		3	1.16993e+06	11650	0.5644	0.0061		1.18069e+06	12197.9	0.5368	0.0056
		4	1.16967e+06	12761.1	0.609	0.0067		1.17773e+06	12653	0.5361	0.0052
		5	1.16652e+06	10224.2	0.5956	0.0069		1.18164e+06	11688.4	0.5358	0.0065
		6	1.16953e+06	12332.9	0.6497	0.0072		1.1788e+06	11551.5	0.5347	0.0053
		7	1.1693e+06	11288.1	0.6347	0.0069		1.18286e+06	11881.9	0.5356	0.0064
		8	1.16584e+06	15840.9	0.7005	0.0085		1.17875e+06	12000.2	0.5345	0.0054
		9	1.16777e+06	11338.3	0.6816	0.0083		1.1801e+06	10088.8	0.5348	0.0063

## Sheet: 7E
			Cooperative TFs
	NumTF	Offrate lowering factor	Avg_Mean_expr
	2	1	303929
	2	2	985385
	2	3	1.58797e+06
	2	4	2.0504e+06
	2	5	2.41995e+06
	2	6	2.70095e+06
	2	7	2.93727e+06
	2	8	3.12279e+06
	2	9	3.28012e+06
	2	10	3.41411e+06
	3	1	81407
	3	2	450307
	3	3	904428
	3	4	1.32322e+06
	3	5	1.68826e+06
	3	6	1.99931e+06
	3	7	2.26283e+06
	3	8	2.47684e+06
	3	9	2.67171e+06
	3	10	2.82914e+06
	4	1	23214.8
	4	2	210706
	4	3	523062
	4	4	865009
	4	5	1.18736e+06
	4	6	1.48174e+06
	4	7	1.74096e+06
	4	8	1.96968e+06
	4	9	2.17121e+06
	4	10	2.34868e+06
	5	1	7046.24
	5	2	101197
	5	3	306672
	5	4	569740
	5	5	837289
	5	6	1.10403e+06
	5	7	1.34469e+06
	5	8	1.5674e+06
	5	9	1.76715e+06
	5	10	1.95565e+06
	6	1	2251.39
	6	2	49184.5
	6	3	181591
	6	4	374518
	6	5	595342
	6	6	823041
	6	7	1.04345e+06
	6	8	1.25389e+06
	6	9	1.44502e+06
	6	10	1.62117e+06
	7	1	718.027
	7	2	24461.3
	7	3	108797
	7	4	247275
	7	5	425590
	7	6	618382
	7	7	808905
	7	8	1.00257e+06
	7	9	1.18214e+06
	7	10	1.35186e+06
	8	1	251.91
	8	2	12359.8
	8	3	65407
	8	4	166761
	8	5	303260
	8	6	462248
	8	7	631640
	8	8	800978
	8	9	964649
	8	10	1.12716e+06
	9	1	81.1129
	9	2	6250.58
	9	3	39786.5
	9	4	111667
	9	5	218303
	9	6	349803
	9	7	493641
	9	8	642084
	9	9	790904
	9	10	940764

## Sheet: 7F
	Cooperative TFs							Single TF
	NumTF	Offrate lowering factor	Avg_Mean_expr	Sd_Mean_expr	Avg_NoiseCV	Sd_NoiseCV		Avg_Mean_expr	Sd_Mean_expr	Avg_NoiseCV	Sd_NoiseCV
	3	4	1.32322e+06	15982.8	0.5786	0.0065		1.18098e+06	14028.4	0.5356	0.006
	4	5	1.18736e+06	12571.1	0.6186	0.0071		1.18217e+06	11892.6	0.5349	0.0055
	5	6	1.10403e+06	13917.8	0.6439	0.0073		1.18344e+06	9620.62	0.5353	0.0049
	6	8	1.25389e+06	15949.8	0.6132	0.0076		1.18414e+06	12852.8	0.5339	0.0057
	7	9	1.18214e+06	17513.5	0.6323	0.0081		1.18086e+06	9081.99	0.5352	0.0057
	8	10	1.12716e+06	16125	0.6493	0.0095		1.18222e+06	10731.7	0.5347	0.006

## Sheet: 7G
Mean expression range			1.0 - 1.1 x 106				1.1 - 1.2 x 106				1.2 - 1.3 x 106				1.3 - 1.4 x 106				1.4 - 1.5 x 106
		Cm	Cp	Si		Cm	Cp	Si		Cm	Cp	Si		Cm	Cp	Si		Cm	Cp	Si
		0.5301	0.6554	0.9297		1.6802	1.4216	0.8662		1.7123	1.5397	0.9805		1.1277	0.5302	0.7886		0.9086	1.0735	1.4959
		1.1248	1.2863	0.6957		1.4447	1.2516	0.8304		1.5238	1.0688	0.522		1.0749	0.5095	1.8666		1.0597	1.2691	0.5179
		1.4308	0.267	1.674		1.0788	2.0128	0.5102		1.3802	1.6565	0.3248		0.8779	1.6409	0.7479		2.1042	1.3408	1.5374
		1.2314	0.7455	0.4341		0.8226	1.5537	0.6063		0.5651	1.0003	0.6609		0.871	1.4863	1.6392		0.8002	0.8038	0.7521
		0.7764	1.3453	1.0608		1.2912	1.1514	0.7531		1.2921	0.6083	1.2259		0.9769	0.8206	0.5054		0.7572	0.7841	1.2106
		1.2803	0.5924	0.4433		0.5164	0.6211	1.0144		1.3259	1.2288	1.6766		1.2966	0.5913	1.1739		0.5866	0.8936	1.1007
		1.0446	1.1734	1.0739		1.2432	0.4606	1.5516		1.1031	1.3163	1.219		0.7152	0.9541	0.9534		1.2023	1.4274	0.8718
		0.831	0.8839	0.9447		0.747	1.5167	1.2615		1.2245	1.229	1.7754		1.3729	1.4682	1.2711		1.1335	1.3058	1.1072
		0.9907	0.5387	0.5221		0.9641	0.5373	0.5764		1.1861	1.0038	1.1591		0.4652	1.443	0.7893		1.1104	1.2198	1.2645
		1.1868	1.0995	0.4328		0.9445	1.217	1.3324		0.7455	0.4796	1.5411		0.9071	0.9869	0.9105		1.2621	1.7972	0.867
		1.0296	1.3398	0.8438		1.4611	0.9941	1.2728		0.7109	0.6812	0.7285		0.9896	1.3021	0.9984		0.9184	0.6631	1.6897
		1.0317	0.7951	0.6632		1.19	0.5451	1.3176		1.4689	0.7365	0.7832		0.9005	0.8539	0.4123		1.2627	0.8691	1.2287
		0.8743	1.3253	0.9982		0.9913	1.0784	0.9602		0.9581	0.7524	0.8849		1.316	0.7344	0.8755		1.3245	0.9566	1.0335
		0.6233	1.6772	1.4857		0.8242	1.6021	1.0559		1.2364	0.6596	0.6844		0.9697	1.1508	0.472		1.5679	1.1258	0.4278
		0.6612	1.1573	0.754		1.1363	1.3424	0.9264		0.7809	1.5949	1.7462		0.9774	1.6724	1.4707		0.7206	0.652	0.3067
		1.5135	1.3797	1.3123		1.8989	1.7799	1.1188		0.9794	0.7381	0.9428		1.4873	0.8349	0.4017		0.7425	1.6953	1.0752
		0.9329	0.908	1.816		1.3372	1.0097	0.9734		1.293	0.9093	1.4016		0.6978	0.8798	1.7748		1.2233	1.6748	0.9561
		1.0419	1.3302	0.94		1.0669	1.5399	1.6113		1.1359	0.66	1.1112		0.9224	0.5021	0.5131		0.5474	1.1271	0.6999
		0.9955	0.7313	0.8208		0.8387	0.5677	0.5481		2.3265	1.4476	1.0046		0.763	0.8111	0.9454		1.7477	1.337	0.788
		1.6369	1.6953	1.0277		0.5111	1.4109	0.5373		0.6421	0.8538	0.7841		0.9975	0.8136	0.7749		1.1903	1.051	0.8368
		0.8837	1.3257	1.8656		0.9485	0.5128	0.7087		1.2839	1.1933	0.7849		0.6512	0.9317	0.8373		1.2076	1.0343	1.0078
		0.677	0.6577	1.3289		2.0531	1.2207	1.2331		0.8277	0.4777	0.6938		1.0373	1.1421	0.5511		1.6469	0.9363	1.169
		0.7958	0.3822	0.8759		0.7387	0.9678	0.7721		1.1399	1.3424	1.0701		0.3099	0.7836	1.3732		0.6902	0.6208	1.7418
		1.2426	1.3558	0.9133		1.3547	1.0831	1.3726		1.1894	1.5559	1.1399		0.7708	0.7864	0.5469		1.1174	1.0927	0.4671
		0.8225	0.8165	1.17		0.4783	1.2569	0.8295		1.2235	0.6494	1.2993		0.9697	0.7459	0.7749		1.1491	1.7891	1.0032
		1.9297	1.03	0.4855		0.9255	1.6865	1.04		1.0959	2.0742	1.6567		1.2332	0.6863	0.9764		0.6453	0.4741	0.5406
		0.9277	0.5716	0.8461		1.6415	0.5302	0.79		0.9321	1.007	1.0142		1.3	1.6325	0.8682		0.7659	1.4601	1.619
		0.6549	1.543	1.264		0.8498	1.2415	0.6565		0.8061	1.4302	0.7902		0.8349	0.5738	1.1871		1.3087	0.5198	0.7513
		1.0306	1.2827	0.7409		0.5883	0.8122	0.5819		0.6855	0.875	1.0664		0.7981	1.6707	0.2231		0.8496	1.1229	1.1697
		0.467	1.7046	1.6987		0.6837	1.0168	0.7009		0.9094	1.1633	0.4267		1.0182	1.6191	0.3957		1.309	1.2538	1.2446
		1.0134	0.85	1.8803		1.1313	1.5843	1.197		1.0978	1.5363	0.9463		1.3095	1.2905	0.9092		0.7853	0.4227	0.5267
		0.6452	0.6682	1.5337		1.4514	1.3333	1.0045		0.8777	1.3065	0.9258		1.1897	0.9198	0.931		0.7937	1.2923	0.8576
		1.3754	1.1812	0.5605		0.9571	0.6582	0.952		0.6449	0.7369	1.2398		1.8624	0.6828	1.1471		0.8979	0.8889	0.4421
		1.0742	0.6407	0.4229		2.2444	0.5277	1.4409		1.2291	1.7983	0.5458		0.9772	1.314	1.3023		1.3308	0.9563	1.3841
		0.508	1.2903	1.2628		1.3592	0.8224	0.7403		1.146	0.7021	0.6476		0.8226	1.1045	1.3126		1.1089	0.3624	1.9203
		0.9742	0.4404	0.9309		0.3794	1.8703	0.6498		1.2843	0.5434	1.5171		0.818	0.5638	1.0618		1.2406	2.1064	0.943
		1.4061	0.9354	0.9782		0.8288	0.8402	1.0978		1.7092	1.4695	0.8899		1.6881	1.2809	1.0151		0.8087	1.1889	0.7544
		1.2189	0.5011	1.4077		0.7504	1.483	1.3451		1.2072	0.5832	0.6352		0.6833	0.5429	1.2476		0.9059	1.267	0.652
		1.1209	0.9553	1.5917		1.2998	0.781	1.5565		0.8602	1.653	0.8949		1.4574	1.1341	1.1475		0.9864	0.5822	1.206
		1.1511	1.6284	0.6963		1.6458	0.384	0.711		1.7636	1.055	1.2889		1.2336	0.8906	0.9125		1.297	0.2949	1.063
		1.2094	1.1894	0.731		0.4061	1.2418	1.344		1.502	1.0378	0.9883		1.8774	0.4202	1.509		0.7945	1.9246	1.1998
		0.8521	0.4876	0.614		0.8801	1.0734	1.137		0.5648	0.4427	0.6945		0.917	0.75	0.4947		0.5362	1.2505	0.8139
		1.0819	0.5525	1.1133		0.617	0.5202	0.7263		0.3346	1.5353	0.7368		1.5061	1.1418	1.5106		0.7051	1.9632	0.7334
		0.6308	1.365	0.2884		0.851	0.6694	1.1563		0.9142	0.5549	1.3806		0.9191	1.396	0.366		1.4976	1.117	1.1162
		1.0988	0.7049	0.4248		1.0057	1.0522	0.9196		0.7885	1.6539	1.101		2.075	1.3656	0.6155		0.7725	1.2879	0.9674
		1.1485	1.1493	0.7795		0.6834	0.4775	1.3456		0.6912	2.1689	0.9645		0.8011	1.353	0.6358		1.0609	1.3561	0.9202
		0.8133	0.7346	1.1157		0.9923	1.7783	0.4197		1.6382	1.3338	0.7674		0.8134	1.2809	1.3619		0.941	0.6484	1.0385
		0.8678	0.7373	0.7221		0.9639	1.5732	1.0708		1.7517	1.151	1.2934		1.3438	0.746	0.9207		0.9239	0.6361	0.6663
		1.1389	1.6754	0.9685		1.4734	1.4382	0.2913		1.0217	1.2842	1.4408		1.0162	1.651	0.6402		1.6837	0.886	0.5196
		1.5485	2.027	0.5312		1.2181	1.1268	0.8376		1.8901	1.5182	0.948		2.0684	1.2896	0.9202		1.4708	1.3786	0.6393
		0.7906	0.6144	0.9416		1.3207	0.9428	0.7887		0.8292	0.7664	0.7652		0.615	0.6993	0.8891		1.2691	0.9756	0.9434
		1.1506	1.1307	0.8202		1.6624	1.3904	1.2364		1.3984	0.5002	1.6821		0.7085	0.5701	1.622		0.7954	1.3967	1.1465
		1.2137	2.1453	0.5663		1.0635	0.672	0.5886		1.0671	1.0119	0.8		0.6407	1.1324	1.0247		0.6603	1.2929	0.7583
		2.1408	2.0921	1.4763		0.7162	1.3304	1.1907		0.6967	1.0192	0.6008		0.4938	1.0387	0.6924		0.8666	1.5465	0.9937
		0.6946	1.1376	0.7195		2.5491	1.0577	0.5177		0.9529	1.6711	1.4917		1.2701	1.2456	1.2405		0.8693	1.3744	0.9053
		0.8078	1.7022	1.5331		0.9233	1.2011	0.4712		0.7119	1.0526	1.0596		1.3495	1.6073	0.542		1.3777	0.681	1.1315
		0.9036	0.9525	1.077		1.3249	0.896	0.7811		0.7931	0.4744	1.1717		1.0188	0.6743	0.9876		0.6248	0.5008	0.811
		1.5722	0.9814	1.0864		1.0941	0.8039	0.9365		0.8463	0.5412	0.522		1.7167	0.7247	1.2101		0.2345	1.2798	0.5714
		0.7308	1.3138	0.6216		0.8704	0.4978	0.6759		0.7843	0.6582	0.8077		0.9601	0.5841	0.6766		0.8492	1.8285	0.2714
		2.0318	1.4503	0.7893		1.1969	1.1935	1.2253		1.5137	1.7873	0.713		1.3736	1.5023	0.6647		0.967	0.7409	1.5883
		0.9642	0.9314	0.2521		0.9319	1.6979	1.7316		1.4236	0.8277	0.8812		0.867	1.4604	0.529		0.7262	1.1212	0.7584
		1.742	1.3679	1.1451		1.2331	1.1642	1.215		1.1386	0.7045	1.1686		1.5636	1.3958	1.3411		1.5952	1.9956	0.8156
		0.772	0.8944	0.4532		1.6598	0.4708	0.5679		0.7603	0.7539	1.3478		1.2777	0.9922	0.7607		1.8312	0.6201	0.7528
		0.9513	1.1822	0.6929		0.2347	1.2389	0.7356		1.4665	0.409	0.5519		1.3089	0.5284	1.8216		1.4577	0.8086	1.6863
		0.8319	1.2172	0.9009		1.8189	1.0216	0.9332		0.5527	0.7507	0.9245		1.4212	0.5174	1.1073		0.6775	1.6012	1.0021
		0.842	1.3357	0.8434		1.2936	1.2213	0.688		0.764	0.7587	0.5815		1.196	0.8177	1.1219		1.137	1.3926	0.8848
		0.8259	0.6769	1.0202		0.893	1.0219	0.4926		0.631	1.7264	1.2894		1.8155	1.537	0.9234		1.0957	1.2834	0.909
		0.9492	0.908	1.1004		0.9844	0.7538	0.7782		1.5088	0.717	1.3726		0.7553	0.3676	1.5398		1.5083	1.2612	1.2768
		0.779	0.767	1.0678		0.7574	0.6867	0.6637		1.0608	1.4255	0.8115		1.0226	1.3618	1.1217		1.182	1.4069	0.9598
		0.7547	1.6341	0.6832		1.1005	1.2625	0.4367		0.711	0.4926	1.0509		0.5115	0.9092	0.6643		0.5762	1.1419	0.4638
		1.0233	1.0391	0.93		0.9746	1.429	0.8108		0.8526	0.6744	1.3978		0.7839	1.0181	0.7953		0.3342	1.0367	1.5827
		0.9988	1.1247	0.7154		0.5399	1.6745	0.6686		1.6016	1.0576	0.9639		1.266	1.5233	1.2247		0.9349	0.439	1.0464
		0.9264	1.7689	0.7488		1.708	0.2916	0.9008		1.1151	0.728	1.0856		0.4949	1.191	0.7843		1.1044	1.5002	0.9256
		0.9931	0.4811	0.6931		1.233	0.7599	1.3115		1.0923	1.2712	1.1516		1.088	1.1842	0.5121		0.8083	1.0311	0.2241
		0.7886	1.2553	0.5708		0.9649	1.3397	0.9818		0.8495	0.942	0.813		0.9696	1.4478	0.5779		0.9931	0.9708	0.6604
		0.7939	0.9288	0.5683		1.0884	1.202	0.8081		1.1376	1.4539	2.0268		0.8906	0.4971	0.6997		0.9197	0.9242	1.0279
		0.6902	0.3305	0.823		1.007	0.8335	0.8428		0.8116	1.2423	0.5495		0.5649	0.8063	1.1718		1.4047	0.7873	0.5653
		1.3122	0.428	0.682		1.034	0.7537	1.4343		0.9103	0.9859	0.5819		0.6688	0.7463	1.6301		0.9893	0.4945	0.781
		1.2204	1.1629	1.2839		0.6351	1.2885	0.4386		1.555	1.8049	0.8631		1.5671	1.1707	0.8		1.117	1.0863	1.1924
		0.9009	1.8524	0.7883		0.6704	0.8092	0.9478		1.0394	0.483	1.7691		0.952	1.4261	0.4187		1.0279	1.1972	0.6931
		1.956	0.9072	0.8127		0.7578	1.7165	1.0026		0.5822	1.5122	0.6267		1.1262	0.7991	0.567		0.8476	0.7585	0.8061
		0.8181	1.77	1.2857		1.5362	0.5656	1.0334		0.8637	0.9244	0.562		1.2168	0.5787	1.3423		0.5553	0.9801	1.5904
		1.7217	1.0777	1.75		1.1742	0.9146	0.8677		1.3808	1.2944	0.8415		1.4707	1.2183	0.9452		1.0337	1.8006	0.8399
		1.4296	1.6746	1.2818		0.54	0.7269	0.7302		0.7027	1.0338	0.9912		1.0157	1.0849	1.3063		0.9628	0.6129	1.164
		1.0883	0.6224	0.9353		1.943	0.5887	0.5804		1.4455	0.7951	1.2402		0.6864	0.8512	1.332		1.4384	0.8544	1.158
		0.8879	1.7422	0.7707		0.6467	0.6912	0.9819		1.4226	0.599	1.1419		0.9957	0.6693	0.9257		1.2597	1.3784	0.9994
		0.7578	0.9178	0.5397		1.2676	1.0683	2.1131		0.711	1.8428	0.8311		1.018	0.7342	0.8869		1.9129	0.8694	0.6752
		1.749	0.4411	1.2847		1.0925	0.8706	0.5075		2.0922	0.3074	1.2128		1.6774	1.3094	0.8148		1.7856	1.4003	0.3973
		1.064	1.0414	0.8017		1.1811	0.7956	0.7593		1.093	0.6801	0.8521		1.026	1.2349	1.2124		1.2662	0.9493	1.0441
		1.0866	0.7326	0.533		1.7676	1.7405	0.9454		0.9619	1.2707	0.4424		0.5916	1.628	1.3127		1.2603	1.0975	1.1999
		0.8201	1.1163	1.0059		0.9846	1.8371	0.662		1.6263	1.6748	0.968		0.9516	1.0346	1.0757		0.7113	1.3112	1.0015
		1.0527	1.6818	2.0325		1.3162	1.864	1.6325		1.3765	1.4484	0.4348		1.6296	1.9243	0.5603		1.4016	1.4177	0.6122
		1.0609	0.8315	0.867		0.8348	1.7125	0.8249		1.2454	1.3767	1.2816		0.771	0.8293	1.1166		1.2776	0.8351	0.7587
		1.7615	1.6847	0.6042		0.7785	1.7007	1.0182		1.4306	1.2845	0.6364		1.3105	0.2493	1.5223		1.1402	1.3558	0.5399
		0.6582	1.3354	1.8625		1.4122	1.4631	0.4814		0.835	1.6585	0.6466		0.9062	1.5962	0.631		1.0659	0.6632	0.5603
		1.2704	0.6108	0.814		0.9861	0.9957	0.7795		0.9616	1.2534	0.644		1.1571	1.1321	1.0054		0.6186	1.17	1.0721
		1.1823	0.627	0.8005		1.0212	0.9255	1.3783		0.6536	0.6512	0.4309		1.1925	0.9559	1.8426		1.5161	1.1576	1.0597
		1.3053	0.8892	0.5129		0.617	1.386	1.6959		1.7347	0.8323	1.4445		0.8448	1.6401	0.3429		1.5228	0.6642	0.9541
		1.28	1.4634	0.4804		0.7118	1.3535	0.4855		1.9183	0.7764	0.4675		0.7584	1.0133	1.205		1.2523	0.7145	0.7832
		1.8502	0.3474	0.9346		1.1742	1.59	0.8861		1.7169	1.4024	0.6261		1.1104	1.1179	1.0055		0.3316	1.4236	0.612
		0.9512	0.6608	1.211		1.9927	0.61	1.4161		1.2732	1.0274	0.9174		2.3175	0.5278	0.871		0.2942	0.7796	0.7096
		1.1811	1.0502	1.2323		0.6874	0.6425	1.1252		0.7993	1.6425	0.516		1.8029	1.2884	1.1281		0.801	0.9065	1.2343
		1.3961	0.9275	1.1599		1.1524	1.3958	1.8361		1.0952	0.6574	0.5634		0.7167	0.8366	0.719		0.9826	0.5093	1.0201
		0.9624	1.3865	1.1401		1.6012	0.9249	0.8864		1.0909	0.8089	0.6745		1.659	1.6061	1.1746		0.8824	0.9349	0.4105
		1.4756	1.0688	1.1274		1.3445	0.9984	1.299		0.9087	1.7764	0.5195		2.3636	0.8142	0.865		1.2572	1.1514	1.5331
		0.6065	0.8896	2.074		1.0053	1.1358	0.7633		0.9554	0.5741	1.0565		1.1068	0.8733	0.9558		1.2486	0.6655	0.6623
		1.782	1.474	0.9241		0.4067	0.7474	1.0835		0.9378	0.9616	1.7909		1.186	0.8066	0.6024		1.1918	1.3264	0.5111
		1.2761	1.8514	1.0261		1.5499	1.5194	0.3329		1.5355	1.2935	0.8458		0.9837	1.2648	0.9473		0.8021	1.0954	0.4697
		0.6484	1.1809	0.7528		1.0027	0.587	0.9608		2.3476	1.7368	0.7213		1.1855	1.29	0.8		1.5864	1.7091	0.9571
		0.7726	0.5636	0.7149		0.6644	0.873	1.1114		1.1333	0.73	0.7855		0.938	1.7547	1.1096		1.6937	0.7732	0.9747
		0.8851	0.8367	0.5322		1.3535	0.9093	1.3701		0.8358	0.7908	1.1815		0.7273	1.0864	0.7792		1.3612	1.1187	0.9436
		1.1966	1.2365	1.0283		1.3657	1.0379	1.033		0.9134	1.2645	0.9078		1.5138	0.4228	0.8214		1.0979	0.6253	1.0982
		0.5833	1.003	1.0888		1.0313	1.2809	0.9555		1.8292	1.6976	1.0152		0.9145	1.2671	0.5585		1.3227	0.7275	0.5012
		1.2934	0.5319	1.1854		1.7668	0.8955	0.7392		0.6053	1.1368	0.9891		0.6985	0.6571	0.6548		1.3931	0.6032	0.7376
		0.6803	0.4198	1.0568		0.3927	0.9524	1.5165		0.936	0.3556	0.9977		1.2947	1.1438	0.9065		0.5606	1.2918	0.4243
		0.6815	1.3721	1.0299		0.8772	0.7239	0.9267		0.6946	1.6874	0.7653		1.0343	1.256	0.7321		0.8886	0.6301	1.1367
		0.7512	0.7814	0.6317		1.2597	0.6518	1.3123		1.6464	1.1782	0.938		0.9251	1.5382	1.1764		1.4869	1.2921	1.1637
		1.1998	1.028	0.4792		0.8984	0.6242	0.9535		1.5622	1.5231	1.1129		0.53	1.1	0.624		1.0179	0.4907	0.3298
		1.7883	1.246	1.5987		0.4405	1.3362	0.7337		1.8466	1.1961	1.4297		1.2259	1.3641	0.4563		0.8605	1.3256	1.1907
		0.8197	1.497	0.6006		0.5929	0.3791	0.9949		0.6575	1.5662	1.3264		0.8654	0.5021	1.1441		1.2072	0.2891	0.7159
		0.5374	1.2658	1.109		0.9139	1.0239	1.6691		1.3251	1.6782	0.7411		0.84	1.0868	1.1821		0.885	1.3641	1.1154
		1.0841	1.3758	1.0529		0.6352	1.4022	0.9615		0.8796	1.3602	0.9658		1.1276	1.1057	0.9401		0.6689	1.12	0.8831
		1.225	1.7174	1.0671		1.291	0.9191	0.8218		1.2637	0.8052	0.8042		1.3711	1.2516	0.5301		0.9845	0.591	0.9439
		1.2616	0.8465	0.7267		0.7355	0.6289	0.5452		0.9625	1.2052	1.3764		1.8835	0.9209	1.1942		1.0955	1.5247	0.6262
		0.9391	1.2515	0.7324		0.4578	0.4594	0.9231		0.8991	1.9239	1.0716		0.7407	0.7593	2.2318		1.4981	0.7194	0.5577
		1.1837	1.7158	0.9382		1.197	1.2206	1.1687		1.3931	2.1481	0.8073		0.5595	0.4716	0.6055		1.2244	1.5205	0.9452
		0.9932	0.4194	0.7448		1.5558	0.761	0.8257		1.5541	1.4157	1.1395		0.9617	1.8334	1.0033		1.956	0.765	0.982
		0.6025	0.6194	1.3827		0.7193	1.1064	0.6309		0.9899	1.0218	0.6893		1.7117	1.0085	1.024		0.9502	0.6723	1.2301
		1.2849	0.8727	0.5212		0.8016	0.5445	1.2118		1.0084	1.4231	0.5195		1.1092	1.4562	0.8079		0.8868	0.8794	1.6353
		1.0402	0.9863	1.0421		1.1074	1.6044	1.2025		1.3302	0.7446	0.3702		1.1041	0.8486	0.6587		1.0374	1.1786	1.0291
		0.9673	1.4772	0.6318		0.9043	1.9352	0.9258		0.7289	0.8811	0.7664		0.9916	1.1326	0.6581		0.5812	0.6652	0.5784
		1.3894	0.9914	0.9964		0.9597	0.8988	1.5275		1.1203	1.2254	0.5681		0.8877	1.5707	1.3936		1.4014	1.4636	0.8978
		1.3429	1.1926	0.5635		0.4859	1.8889	0.4916		1.134	1.2273	1.1759		0.8574	1.1365	0.6341		1.0773	1.6458	1.3562
		1.2155	0.5201	0.9012		0.9819	0.8545	1.1061		2.0797	1.3906	1.007		1.0066	0.8224	1.304		1.6342	1.4362	1.1398
		1.9295	0.5219	0.7027		0.74	1.3091	0.777		1.5114	1.6676	1.9065		1.4113	1.3168	1.146		0.7302	1.0483	0.5926
		1.7888	0.7697	1.2737		1.6694	0.9263	1.4017		0.991	0.8949	0.5748		0.8834	1.5922	0.7637		1.0161	0.9048	1.3432
		0.8464	0.6732	1.0622		2.1328	1.2953	0.4722		0.9732	1.1985	0.6517		0.5951	1.3369	1.1031		0.6244	1.4607	1.0201
		1.9229	0.6575	0.947		1.5589	0.5048	0.9034		1.0074	1.4138	0.8467		1.0355	1.082	0.8395		0.7877	1.0548	0.9529
		1.0828	0.9872	0.3591		1.3952	1.2136	0.5779		0.7436	1.3168	1.2826		0.9372	0.927	1.2123		0.9886	1.5643	1.1328
		1.6734	1.1344	0.8842		0.4113	0.975	0.6065		1.3042	1.6498	0.5068		0.911	1.0351	1.0916		1.6149	1.3694	0.9814
		1.0024	1.3085	1.2166		0.7868	1.4796	0.4558		0.7869	1.247	1.013		1.128	0.584	1.0187		0.6708	0.5338	0.6643
		0.6488	1.5661	1.0675		0.5115	1.2044	0.9905		1.4975	1.2041	0.7203		0.5582	0.9456	1.2991		0.8652	0.9625	0.667
		1.2886	1.6587	0.4352		0.2764	0.8487	1.2444		0.569	0.5188	0.6551		0.6361	0.607	1.5276		1.4323	1.1833	0.8213
		1.6781	0.928	0.9315		1.1829	0.7282	1.6478		0.7794	0.9859	0.7584		0.6728	1.504	1.492		0.9708	1.2892	0.523
		1.0021	1.5712	1.1822		0.8257	0.9369	0.5399		1.7023	1.0687	0.9435		0.781	0.7751	1.0673		0.9584	1.2151	0.5845
		0.6799	1.101	1.2213		0.8731	0.4271	1.5283		0.9427	1.1141	0.8735		2.3805	0.7309	1.3808		0.7238	1.1364	0.7722
		1.4739	0.6644	0.5292		0.6669	1.2564	1.0045		0.5827	0.8091	0.8853		0.6388	1.0499	0.6768		1.0988	1.2105	0.8037
		1.4338	0.5283	1.2853		1.0054	1.3905	0.3407		1.0383	1.2582	0.6384		0.5797	0.4445	0.756		0.6748	1.4933	0.7976
		1.1243	0.975	0.7037		1.2791	0.8569	0.9359		0.6256	1.7484	1.6869		1.2872	1.0581	0.6515		1.7978	0.4639	1.2953
		1.8923	1.2316	1.1427		0.8696	0.4389	1.0259		1.4414	0.8225	0.8812		1.3556	0.9099	1.2087		1.2825	1.2455	0.9043
		1.2439	1.2408	0.7753		0.5416	1.0953	0.9221		0.8987	0.7333	0.5369		1.1053	1.5871	1.4481		1.4044	0.9484	1.5337
		1.7795	1.665	0.3247		1.1565	1.474	0.5725		1.3526	0.6599	1.1289		0.7031	0.5681	0.8338		1.5111	1.072	1.3681
		1.0819	1.1568	0.6971		0.9322	0.8603	1.0271		1.0993	0.5384	0.8269		0.7511	0.6539	0.6363		1.5473	1.4078	0.7826
		0.7945	0.9289	0.8387		0.3997	0.7558	0.9779		1.0875	1.4627	0.9645		1.0665	1.2223	0.9352		0.8687	1.1025	0.753
		1.8377	1.4394	1.3043		0.9427	1.2166	1.1031		1.1881	1.4495	0.567		0.5406	1.3119	0.6195		0.3513	0.4367	0.5665
		0.8367	1.578	0.7273		1.1173	1.3668	0.7027		1.3421	0.9895	0.8403		0.861	0.8228	1.0297		0.5918	0.9244	0.6522
		1.0439	0.3966	0.9461		1.2083	0.8852	1.0922		1.8019	1.5983	1.083		1.1162	0.6811	1.1856		0.9985	0.7303	2.0356
		0.8073	1.0529	0.8581		0.936	0.886	1.0516		0.8376	1.4201	0.9529		1.2169	0.713	0.8548		1.136	0.8511	0.8248
		1.0787	2.0761	1.6807		0.9625	1.0197	0.8796		2.2448	0.4017	0.7574		1.3834	1.5808	1.2078		0.8342	1.4842	1.6959
		0.828	0.5567	1.0079		1.066	0.7683	0.4438		0.6597	1.2265	0.7335		1.1226	0.694	0.3361		1.4897	1.2017	0.9071
		1.283	1.2908	0.7282		0.936	1.0083	1.0388		1.0667	1.1905	0.8504		0.8852	1.1767	0.4585		1.0564	1.4748	0.6139
		0.8502	1.2526	1.1188		1.1273	1.568	1.1677		1.3428	0.8579	0.8338		1.5917	0.69	0.4899		0.95	0.9949	0.7298
		1.3778	0.6714	0.8616		0.7743	0.4682	0.9784		1.6343	0.3997	0.7516		1.1838	0.7323	0.7217		0.7795	0.909	0.6986
		1.4793	1.202	1.7936		0.5644	1.6052	0.8315		0.8897	1.1248	1.9286		0.5337	1.6449	0.5308		1.4838	1.5529	1.5174
		1.9728	0.9431	0.4667		0.9542	1.2706	0.8531		1.0539	0.6536	0.9979		0.8771	1.0622	0.5847		0.4213	0.9346	0.441
		1.5459	1.6571	0.8564		0.7952	0.6372	0.8967		0.9152	1.1368	0.8516		0.4557	1.7722	1.0075		0.7018	0.9204	0.7226
		0.8485	0.948	0.2665		0.8396	1.118	0.664		1.601	0.8395	1.2269		0.9552	0.9438	0.3423		0.9265	1.5334	1.2015
		1.1689	1.4871	1.4975		1.2315	1.5352	1.5465		0.4368	1.0895	1.207		0.6884	1.4929	0.7695		1.1728	1.4181	0.9561
		0.7228	0.8906	1.1245		0.9929	1.2046	0.8946		0.5499	1.5992	0.9365		1.3752	0.9462	0.7254		1.4045	0.6154	0.9347
		1.1233	0.6301	0.4387		0.3382	1.0333	0.4697		1.5688	1.4069	0.9024		0.6217	1.2706	1.0562		1.0401	1.8562	0.456
		0.8971	1.3292	0.726		0.6325	0.8211	0.9462		0.937	1.1953	0.612		0.7646	0.8995	0.8057		1.1286	0.711	0.966
		0.6208	1.4773	0.8946		0.7979	2.0154	0.6327		1.07	1.6076	0.6228		1.1224	0.3119	1.3748		0.9172	1.2659	0.6472
		1.09	0.9563	0.4658		1.1039	0.6356	0.8833		0.4097	1.6605	0.7371		1.052	1.0678	0.3726		1.4044	1.612	0.7518
		0.7601	1.221	1.0689		0.8908	1.6164	0.602		0.839	0.8163	1.1726		0.9383	0.5617	0.5198		0.958	1.6078	1.0301
		1.365	1.6402	0.9981		0.9725	1.6414	0.815		1.5676	1.6183	0.4697		0.9377	1.7565	1.1594		1.298	0.8659	0.8634
		1.3175	1.833	0.8884		0.7994	0.7929	1.047		0.9958	0.4556	0.8841		0.6279	0.6479	0.9278		1.1035	1.0167	1.1237
		1.3145	0.6456	1.0292		1.0683	0.5417	1.3679		1.2448	1.7528	0.8436		1.184	0.6357	1.4998		1.1002	1.5748	0.864
		1.0003	1.1594	0.7731		1.2073	1.3169	0.8179		0.6902	0.4854	0.593		1.3808	1.0619	0.3931		0.9097	1.8927	0.7128
		1.643	0.9554	0.6564		0.7089	0.8481	0.661		0.9386	0.7397	0.9404		0.855	0.6276	0.5486		0.9119	0.79	1.0237
		1.2464	1.0102	0.6894		0.5843	0.967	0.4945		0.8369	0.6685	0.8953		0.573	1.4687	0.881		0.3726	1.1304	1.5297
		1.454	1.6325	1.1184		0.8224	1.2873	1.0763		1.4244	1.1338	1.7288		0.4147	0.8155	0.8514		0.954	1.5995	1.17
		0.945	0.9347	0.7205		1.1704	1.6657	1.2486		1.2802	2.0273	0.7448		0.7825	0.8101	0.5668		1.5023	1.1096	0.4755
		1.3231	0.751	0.2814		0.9782	0.734	1.058		1.5403	0.5	0.548		0.87	1.8804	0.5806		0.9413	1.2799	0.9943
		0.55	1.2563	0.83		1.0476	0.6874	1.5745		0.8946	0.9163	0.3643		0.9909	0.536	0.9039		0.7973	0.6611	1.0181
		1.5697	1.2107	0.833		1.197	0.9676	1.7325		1.3101	0.774	0.6447		0.9637	1.2267	1.2115		1.3604	1.3281	1.2322
		1.2879	0.7783	1.4345		1.2998	1.4707	0.6969		0.937	0.5225	0.9948		0.661	1.4451	0.8945		0.4961	0.6503	0.3189
		0.8777	1.8508	0.7591		0.9285	1.2001	1.0484		1.1187	0.7843	0.4862		0.6889	0.437	1.713		0.8713	0.5771	0.9743
		0.8724	1.2578	1.0632		1.853	0.8263	0.7542		0.733	0.794	0.6491		1.1224	1.6823	0.7726		0.9273	1.0097	0.616
		1.0055	0.4314	0.8795		0.5248	0.7496	1.0421		2.4285	0.8945	0.4482		2.1431	0.7853	1.0321		1.3426	0.8074	0.6425
		2.3054	1.0633	0.703		0.9945	0.5161	0.9107		0.8384	1.9205	1.07		0.5718	0.8061	1.5678		1.0945	0.8618	1.2213
		1.0756	0.9179	1.6999		0.7036	1.0506	0.9796		1.5894	1.3175	1.8087		1.1	1.509	0.5404		0.9886	0.5495	0.9594
		0.7754	1.8088	1.1732		0.7418	1.4613	1.2769		0.6296	0.7848	0.882		0.7437	0.487	0.7598		0.9691	1.3652	0.5312
		1.6093	0.7614	1.5725		1.6717	1.4963	1.1003		0.9157	0.5399	0.3375		0.9062	0.9861	0.894		0.5311	1.0729	1.1727
		1.0295	0.3597	0.605		0.8378	0.9098	1.4695		1.2546	1.6586	0.6422		1.2094	1.2968	0.9173		1.0906	0.4807	0.9293
		1.4422	1.5589	0.9173		1.1442	1.2427	0.8095		1.1606	0.6797	0.9808		1.2536	0.8716	0.9552		1.8772	0.6197	0.6576
		0.7576	1.2414	0.9948		0.9864	0.8139	1.1794		1.3345	0.5166	1.4596		0.9653	1.2266	1.2797		0.538	1.1769	0.7167
		1.5037	1.344	0.8067		1.3306	0.6383	0.5898		1.0404	0.9298	1.0404		1.0579	0.661	0.8877		1.1263	0.7893	1.8458
		0.5071	1.7702	0.9469		0.5671	1.2966	1.1413		1.0969	1.5305	0.504		0.5689	1.2654	0.9651		0.5227	0.7016	1.1026
		0.8378	1.595	0.8295		1.2597	1.4903	0.8688		1.55	0.9533	1.6261		1.1271	1.6377	0.4771		1.128	0.5438	0.5882
		0.8749	0.6803	0.433		1.3941	1.388	1.7786		0.4687	1.5672	0.656		0.8591	1.6747	1.2854		1.2766	0.6928	0.8594
		0.5463	1.7096	1.7715		1.235	1.4045	1.79		0.7456	0.7424	0.4601		1.0171	1.3261	1.7847		1.1831	1.088	1.2462
		1.3354	1.7433	1.4403		0.8184	1.062	0.3408		1.3939	0.4805	1.0758		1.1338	1.3654	0.8622		1.3981	1.037	0.4507
		2.1606	0.7448	0.6161		1.5613	0.9816	0.8834		0.6367	0.902	0.9129		1.3052	1.4344	0.9314		1.0159	1.099	1.5796
		0.8456	0.9285	0.8381		0.7144	0.8461	0.9125		0.868	1.0135	1.4483		0.8451	0.5457	1.4147		1.1993	1.1656	0.7988
		0.8666	1.5576	1.5035		1.8968	0.6343	0.6629		1.761	0.7763	1.4436		1.0914	1.5531	0.4467		0.778	1.0605	0.8368
		0.9101	0.5987	0.7096		0.9163	0.8181	0.9798		0.3895	0.4351	0.2616		0.7555	0.5582	0.4008		1.3869	1.1155	0.6116
		0.8475	1.4098	0.7409		0.365	1.7707	1.245		0.8962	0.4219	0.8856		0.9451	1.0943	0.6826		0.8346	1.3878	1.3658
		1.1985	1.0192	1.0718		1.7778	1.2198	1.6471		1.1519	1.0492	0.5867		1.3005	0.4009	0.9273		1.0575	0.6346	0.582
		0.5726	0.6896	0.8695		1.6927	1.0162	0.8905		1.2466	1.1506	0.9414		0.89	1.0498	1.1388		1.1316	0.9507	0.7925
		1.643	0.5486	0.6268		0.788	0.7245	1.7603		1.4777	1.671	1.0254		1.4999	0.5944	0.5649		1.2608	0.671	0.8209
		0.7576	1.1802	0.9248		1.4463	1.4165	1.0838		0.7775	1.1847	0.4412		2.0674	0.476	0.5118		0.9276	0.4617	0.9915
		0.8654	1.1154	0.5478		1.0581	1.6758	0.6357		1.5561	0.5023	0.8734		1.0454	1.3357	1.1165		0.9665	1.5177	1.0391
		1.0518	1.0884	0.5477		1.305	1.1988	1.0888		0.643	0.7895	1.0039		1.0446	0.818	1.5912		1.0469	0.5725	1.6934
		0.3838	0.7593	1.6436		0.8983	0.5025	0.9878		0.9304	0.7577	1.0434		1.0702	0.5707	0.7587		1.2349	1.5266	1.6887
		0.7563	0.9694	0.9767		0.9511	1.1118	0.8907		1.4276	1.4156	1.2777		0.746	0.9531	0.5266		1.5726	0.761	0.7962
		0.557	0.7867	0.7431		0.9629	0.3758	1.0849		1.1694	0.9152	0.6856		1.1202	0.7962	0.9062		1.1183	0.5433	0.8726
		0.9873	0.8284	0.4847		0.6432	0.695	0.8201		0.4044	1.2735	0.9172		1.1993	0.7818	0.6378		0.5983	0.7952	0.7506
		0.6901	1.1863	0.6654		1.471	1.5142	1.0602		1.4943	1.0108	1.0378		1.1883	1.2088	0.9783		0.9083	1.0018	1.3572
		0.591	1.1594	1.2042		1.0006	0.9523	1.181		1.2032	0.5654	0.5089		1.0335	0.659	0.5182		1.0758	0.965	0.8515
		1.4155	1.3567	0.7089		1.101	1.8527	0.5934		0.9537	1.8291	1.3665		1.5941	1.1662	0.868		0.8509	0.9731	0.8958
		1.404	0.7941	0.7983		1.3328	0.7347	0.6438		0.8068	1.5572	1.3037		0.7708	0.6862	1.1654		0.9746	1.0004	1.4089
		0.9814	1.1708	0.4447		1.1964	1.2856	0.8421		1.5892	1.1841	1.0516		0.5863	1.5113	0.4932		0.719	0.9934	0.7024
		1.1182	0.7274	0.9141		1.7248	1.0288	0.7649		0.8307	0.7965	1.253		0.5909	0.9566	0.4967		1.002	1.2588	0.6669
		1.9107	1.3359	0.7631		0.8272	0.5573	1.5611		1.241	0.4976	1.0413		0.7308	1.778	0.8302		0.8807	0.7722	0.7955
		0.6011	1.295	0.3461		0.8878	1.1027	0.444		1.2545	0.239	0.5252		0.626	1.0672	1.1106		1.0317	1.5764	0.9071
		1.3129	0.6137	0.4899		1.1858	1.1321	0.8292		0.9863	1.1715	1.1647		0.6948	0.7822	0.9391		1.451	1.2731	1.0029
		0.9978	1.1234	0.9368		0.7199	0.8306	0.8976		0.5551	1.6893	1.0497		0.9202	1.2205	1.1115		1.4834	1.7679	0.5824
		0.802	0.7042	1.017		1.0664	1.1215	1.2422		0.8966	0.8014	1.3675		0.9396	0.6205	0.7395		0.6483	0.721	0.7545
		0.9214	0.5629	0.8672		1.4753	1.4344	1.8445		2.0377	0.8474	1.4182		0.9419	0.98	0.854		1.2584	1.5362	0.8909
		0.7239	1.1849	0.8165		2.7065	1.1399	1.174		1.1526	1.4014	1.2655		1.1934	1.1831	1.0908		0.9568	1.0552	0.8265
		0.9154	0.6084	0.7315		1.9611	1.7234	0.5553		2.1587	0.5628	0.7004		1.0775	0.3391	1.3706		1.3883	1.2147	1.6534
		1.0685	0.5285	0.5213		0.5405	0.584	0.8929		1.3885	1.2234	1.4049		0.8126	0.9658	0.5797		0.2973	1.0324	1.1937
		1.1704	1.5487	0.6611		0.7011	1.5715	0.5606		0.6041	1.6382	0.7749		0.4145	1.6966	1.0962		0.8381	1.1813	0.5785
		1.4231	0.6853	0.6035		0.5393	1.1226	1.2516		1.1985	0.8419	0.8134		1.0109	0.5615	0.7917		1.1529	1.1574	0.7428
		0.3583	0.8769	1.2019		1.291	0.9432	1.4062		0.6919	0.4484	2.2048		0.5014	1.879	1.2126		0.6609	1.3355	1.1493
		1.7366	1.1709	1.0266		1.5135	1.3291	0.4605		1.0384	1.1492	0.8927		1.0108	1.2675	0.9437		0.6241	0.2929	1.1215
		1.149	1.3509	0.7465		1.5699	0.7475	0.741		0.849	1.4767	1.0938		1.0477	1.2294	0.6608		0.3175	0.7984	1.5655
		1.164	0.4421	1.0994		1.077	1.4388	1.2394		0.8538	1.0458	0.7713		1.5476	1.4316	0.6049		0.6652	1.6478	0.9619
		1.6566	1.3041	0.8926		1.4783	0.9197	0.9456		0.948	0.9243	0.5743		1.1224	0.5813	0.7258		1.0906	1.0546	0.5919
		1.2985	0.9152	1.2112		0.7735	1.6314	0.9679		0.8309	0.5589	0.87		1.1385	0.4891	1.0357		0.7195	1.1361	0.9679
		0.9942	1.093	1.023		1.9836	0.8283	0.9554		1.0914	1.8925	0.7826		1.415	0.9621	0.778		0.6922	1.3585	0.8363
		0.7758	1.2434	0.7043		0.8463	1.4917	0.7881		1.6555	0.4347	1.2416		1.1142	0.9103	0.7049		0.9653	0.928	0.3413
		0.9171	2.045	1.0483		0.7846	0.8573	1.5589		1.7456	1.4962	0.6635		0.9116	1.7385	1.5122		1.1571	1.8585	1.3471
		1.4934	1.4448	0.6113		0.8708	1.7951	0.5662		0.869	1.5024	1.81		1.6052	0.3394	0.8048		0.8083	0.9881	0.5572
		0.8532	0.7205	0.8514		0.4486	0.6476	0.5551		1.7324	0.8457	1.3945		0.8006	0.9412	0.7783		0.9685	1.3005	1.0386
		1.4373	0.6471	0.7687		1.3088	0.7804	1.1814		0.81	0.5464	1.0325		1.1041	1.0357	0.7615		1.0232	1.2599	1.2363
		0.5546	1.7589	1.5388		1.2267	0.5357	1.8479		0.7596	0.6087	0.5411		1.6755	0.6006	1.1017		0.7487	0.3442	0.6376
		1.0157	1.0886	0.7495		1.5609	1.302	0.8117		0.9008	0.7982	0.7588		0.8387	1.1296	0.8859		0.3821	1.2517	1.1796
		1.0242	1.2038	0.6435		1.5643	0.9704	1.1491		0.4548	1.4689	0.5105		1.2053	0.464	1.2109		1.3295	1.5199	1.023
		1.7342	0.701	0.8254		1.4556	0.7918	0.8676		0.6477	0.7133	0.5421		1.4544	1.5701	0.7934		0.9523	0.6222	0.7425
		1.1827	0.4829	0.5537		1.9894	1.5186	1.0255		1.4049	0.7971	1.0762		1.2413	1.08	1.0231		2.38	0.8968	0.6399
		0.8239	1.2698	0.8972		0.8853	1.395	1.555		0.7259	1.111	0.8393		1.6504	1.2338	0.5197		0.7125	0.9328	0.6835
		1.2798	0.914	0.5788		0.7273	1.6943	1.0147		0.9528	0.8556	1.687		1.2494	1.4612	1.7516		0.9671	1.4083	0.5244
		1.4147	1.0311	0.596		1.8884	1.3977	0.8366		1.4239	0.7082	1.1454		0.849	1.3999	0.7443		1.1454	1.1948	0.7749
		0.7771	1.4213	1.3013		0.9421	1.2963	1.4012		0.9917	1.2145	0.9861		0.2809	1.2246	0.6843		0.8735	0.9627	0.7796
		0.8166	1.5406	1.3246		1.2883	1.2157	0.8738		1.0049	1.0069	0.6699		1.1612	1.3393	0.4814		0.7137	0.715	0.818
		0.7896	0.6363	0.7544		0.6021	1.6191	0.9001		0.9088	1.0837	0.6517		1.3702	0.8184	1.3384		1.4155	0.9006	0.7503
		1.5181	0.9944	0.5338		2.0322	1.5176	1.2024		1.0824	0.6751	0.8752		0.7537	1.2689	0.8182		1.0868	1.1369	0.6255
		1.203	0.7712	0.7082		0.9515	1.1588	0.7349		0.9101	1.3808	0.7373		1.3493	0.7337	0.7672		0.9913	0.7565	0.6287
		0.8138	1.1397	0.9963		0.8545	1.4382	0.6334		1.6383	0.9009	0.6803		0.8141	0.8657	1.0711		1.8027	1.1691	0.7892
		2.0563	0.6672	0.6824		1.0669	0.5008	0.4513		0.7998	0.9677	0.6637		0.6769	1.1983	0.6016		0.8682	1.3267	0.9923
		2.0244	1.2003	1.1911		0.6625	1.1708	0.5898		0.9387	1.2219	0.4101		0.872	1.2501	0.7744		0.341	0.5699	1.8829
		1.5566	0.4757	0.6715		1.5969	0.955	1.8613		0.5588	0.5645	0.9797		0.5664	1.0724	0.6598		1.0556	1.1539	1.0002
		0.6549	1.6768	0.9143		1.2977	0.9646	0.8174		0.579	0.7989	0.5181		1.8967	1.3114	1.4352		0.5438	1.0405	0.7198
		0.5745	1.1836	0.6212		1.5413	0.7917	0.9985		0.8848	1.4982	0.4241		1.2072	0.8032	1.2196		1.0088	0.438	0.8585
		0.3174	0.8992	1.2971		2.0138	1.0848	0.5764		1.2664	1.1139	0.4957		0.7341	0.8463	1.566		0.5162	0.6613	1.5852
		0.6284	1.3428	1.6621		0.7585	1.487	1.5778		1.0152	1.2117	1.1938		1.3282	0.3987	1.2837		0.5549	0.7646	0.6108
		1.4528	1.173	1.1576		1.1365	0.6194	0.8541		1.3355	1.8372	0.5802		0.5122	1.4426	1.3033		1.0533	1.4906	1.1675
		0.8863	1.1517	0.7186		1.2069	1.4364	1.9645		1.4818	1.4543	1.3695		1.7206	0.6338	1.2309		1.3831	0.7859	0.396
		0.8984	0.7489	0.7213		1.4206	0.6465	1.361		1.0246	1.2308	0.7476		1.014	1.4128	0.9612		0.9999	1.7678	0.7727
		1.6212	1.4648	0.8192		1.5066	1.2092	0.8803		1.1423	0.969	1.3154		1.5067	0.8252	0.9498		1.1793	0.7063	0.9924
		1.1493	0.687	1.5471		1.0945	0.7006	1.4536		1.262	0.4411	0.8534		1.71	1.7177	1.18		0.7186	0.2937	0.8142
		0.8886	1.2646	1.5704		0.7471	1.337	1.5353		1.4005	1.53	0.5572		1.3934	1.6465	0.6395		0.5841	1.3713	0.6169
		1.5518	0.6118	0.8755		0.4751	0.4887	0.4806		1.4281	0.4605	0.9275		1.7605	0.6062	0.5503		1.8632	0.4574	0.4136
		0.864	1.4017	1.3938		1.4623	1.1721	1.4199		1.624	0.3542	1.2398		1.0919	0.8918	1.0227		0.8458	1.1259	0.6407
		0.9887	0.935	0.5117		0.7754	2.0654	1.1438		0.7755	0.6921	0.7269		1.2548	0.383	1.6648		1.0779	0.3684	0.9098
		0.8392	1.8415	0.7913		1.3762	0.7898	1.0109		1.1749	1.1782	0.8085		0.7986	1.0081	1.3756		1.2886	0.9834	1.0743
		0.9225	1.0261	0.4532		0.7218	0.7962	0.9989		1.1496	1.5764	1.219		0.8056	0.6499	0.7745		1.2934	0.7676	1.1229
		0.5664	0.7328	1.2667		0.7094	1.4107	1.8463		0.793	1.5228	0.5747		0.6836	0.9173	1.3427		0.5839	1.1411	0.8168
		0.9107	0.4005	0.648		1.6446	1.6412	0.2955		0.9093	1.0684	0.5397		0.8904	1.0827	0.6808		0.6461	1.2044	0.9632
		1.216	0.766	1.1669		0.7963	1.3302	0.7609		0.9472	0.5296	0.6604		1.2635	1.7067	0.8682		0.4484	0.5617	0.737
		1.0029	0.9692	2.1663		1.291	1.4104	0.8102		1.7475	0.5014	1.4488		1.0205	1.3781	1.3915		1.4667	0.9631	1.0958
		0.8914	0.6931	0.6377		0.8914	1.0973	0.5806		0.9703	1.0688	0.35		1.0478	1.4506	0.7734		0.8909	1.0676	1.2772
		1.0342	1.1965	0.637		0.685	0.4114	0.9061		0.5564	1.3731	0.4459		0.9034	0.7302	0.7149		1.1202	1.7833	0.5679
		0.6895	1.2286	1.0732		1.4484	1.4679	1.043		1.1386	0.5707	0.857		1.4533	1.0442	0.9129		0.5284	1.6059	1.2893
		1.0206	1.4873	0.8653		0.9349	0.4422	0.6956		1.1549	0.9359	1.7954		1.3997	0.9137	0.8711		1.1108	1.2519	0.7685
		2.3111	1.2875	1.6161		1.0475	0.3681	1.4891		1.9657	1.2199	2.1371		0.9536	1.5281	0.6732		0.6179	1.0326	0.8214
		1.134	0.8603	0.8794		1.3456	1.4897	0.9909		1.9965	0.9587	0.7927		0.7494	1.0674	0.6917		0.7531	1.0094	1.326
		1.5615	1.3288	1.5053		0.7799	0.5786	0.4752		0.8007	0.8153	1.4541		1.4688	1.1546	1.0104		0.9769	1.399	0.4048
		0.6078	0.4842	0.8539		0.5613	1.0308	1.0557		1.0121	0.6731	1.2322		1.1255	1.0705	1.1228		0.4684	1.0953	0.936
		0.502	1.1076	0.9703		0.6228	1.1049	1.5209		1.5046	1.3791	1.2128		1.6769	0.3225	1.0334		0.8296	0.3504	0.8471
		1.1993	1.1647	1.0066		0.9439	0.995	1.1099		0.5434	1.1744	0.7151		0.7443	0.8313	0.4518		0.6102	1.047	0.5082
		1.2778	1.438	0.5956		1.2152	0.6452	0.6607		1.4077	1.2209	1.0262		0.8631	1.0412	1.4067		0.6086	1.4764	0.7782
		0.9401	0.5351	0.75		0.8006	1.5143	1.1847		0.5767	0.882	0.7108		1.314	1.3962	1.1179		1.1257	1.4119	0.7633
		0.4001	0.7139	1.515		1.0635	1.614	1.0872		0.6965	0.4112	0.9939		0.9652	0.9106	0.9661		0.7911	1.1367	0.7378
		0.9655	0.7254	1.0281		1.1668	0.8244	1.1363		1.4053	0.1722	1.1688		1.0965	1.3995	0.5067		0.6761	1.1302	0.3577
		0.7552	1.2441	1.0552		0.6263	1.5092	1.242		0.7552	0.9662	1.8258		0.7645	1.9502	0.7838		1.2695	1.4537	0.9194
		0.8145	0.9018	0.8895		0.6637	0.9555	0.7374		1.7584	0.6397	0.8327		1.221	1.1862	0.7495		1.0779	0.7671	1.0896
		0.8854	1.1343	0.7677		1.5595	1.6778	1.5706		1.2115	0.6305	1.1865		0.8039	0.5627	1.3857		0.8697	0.5868	0.3458
		0.5988	0.494	0.9089		1.4989	0.6097	0.9498		1.0763	0.4823	0.8821		0.8407	1.3595	1.5541		1.2632	1.1239	0.2596
		0.7143	0.4627	0.7608		1.6925	1.5809	0.5454		0.76	0.5481	1.9568		1.0442	1.4413	1.3969		0.8504	1.07	0.7235
		1.4392	1.1565	0.721		0.8024	1.7213	0.6284		0.5855	1.5726	1.2046		1.6357	1.6838	1.0834		0.8448	0.7007	0.6974
		0.9902	1.8881	0.5098		0.9874	1.5617	0.7198		1.6503	0.4989	1		1.2407	0.7863	0.6693		0.8331	1.4756	1.3652
		0.9195	0.48	1.0068		1.3609	1.4553	1.418		0.7544	0.6061	0.6757		0.4178	1.1686	1.7898		0.8689	1.0536	0.8277
		1.1451	0.7161	0.9687		1.4475	1.465	0.998		1.0046	1.6129	1.0153		1.0821	0.7103	0.9286		0.4351	1.0548	1.0105
		0.8278	1.4058	0.7956		1.6964	0.7846	0.3979		1.2413	0.9445	0.9618		0.6404	0.3467	0.9517		0.7626	1.1614	0.717
		0.6647	1.6806	0.7638		0.9833	1.0905	0.7339		0.4729	0.4308	0.5159		1.0701	0.5628	0.92		0.3187	1.1287	1.002
		2.155	0.2445	0.5561		1.6876	0.4489	0.8954		0.6786	0.9131	0.6595		0.8193	0.7013	1.184		1.4032	0.8826	0.982
		1.5029	1.6823	1.0047		1.535	1.7301	0.9329		1.1944	2.0892	0.8333		1.0542	1.6789	1.0554		1.3132	0.8086	1.1956
		0.8928	0.9764	2.1049		0.9948	0.5731	0.6151		0.7247	1.1016	0.9155		1.6011	0.5812	1.0746		1.1253	0.7621	0.3797
		0.888	0.4683	0.9865		1.3695	0.3918	1.0227		0.6326	1.7308	0.9869		1.3451	0.6662	0.9838		0.8756	0.4371	0.9249
		1.1106	0.8549	0.5394		0.7901	1.2592	0.9274		0.9792	0.4707	0.8878		1.3592	1.146	0.4542		1.1494	1.6738	1.1278
		1.133	1.1304	1.2255		1.5627	0.6119	1.0855		1.0424	0.9883	1.2732		0.7829	1.3918	0.6198		1.1787	1.1527	0.9391
		0.9988	1.1566	0.6311		1.0919	0.4955	1.2863		1.1885	0.5435	1.1203		0.8732	0.7824	0.4527		0.7154	1.3158	0.7835
		0.9545	1.7495	1.1922		1.2324	0.7644	1.5213		1.124	1.2221	0.6017		0.7568	0.3627	0.9675		0.7699	0.6695	0.6947
		1.5256	0.5629	1.4488		0.791	1.6684	0.4556		1.8549	1.5144	0.9637		0.6726	0.2809	0.8527		1.4952	0.4766	0.5498
		1.339	1.0479	0.7963		1.0264	1.2711	0.918		1.0192	1.2159	1.151		0.9975	1.2329	1.3585		1.4802	0.4732	0.4342
		0.7654	0.7563	1.1925		1.0777	1.587	1.0601		0.4026	1.3874	0.7563		0.7034	1.5063	0.4497		1.2456	0.9032	0.8019
		0.618	1.7761	0.5285		0.8992	2.1735	0.6871		0.9559	0.9214	1.6404		1.9002	1.1777	0.7301		0.9644	0.9194	0.5601
		1.2228	0.511	1.3485		0.8063	1.6927	1.3842		0.8379	1.0867	1.6661		0.8426	1.4817	0.8584		0.6963	0.5546	0.879
		0.6868	0.7105	1.8707		1.6806	1.2229	0.5636		1.7481	1.2693	0.5968		0.8251	1.1419	0.5219		0.7485	0.3572	0.7634
		0.8554	1.0336	0.5468		1.3547	0.3843	0.5102		0.8889	0.6055	1.1002		0.7085	0.8414	0.5267		0.8608	0.7515	0.4136
		1.613	0.5138	0.53		0.719	1.5599	1.172		1.6236	1.0169	0.6807		0.9208	0.6541	0.5719		0.8279	0.5239	0.6357
		1.2089	0.7787	0.7163		0.6797	0.9937	1.3539		1.0777	1.0492	0.5611		0.9023	0.9552	1.1931		1.5182	1.6569	1.0218
		1.1143	0.4459	0.9784		0.8751	0.9689	1.0492		0.9769	1.3741	1.3434		0.6002	0.7283	1.639		1.5799	1.7418	0.2927
		1.6019	0.7895	0.8235		0.5583	1.1702	0.6058		0.7882	2.0305	1.4019		1.1121	0.962	1.212		0.9456	0.9194	0.4626
		0.8578	0.5145	0.5733		0.7545	1.3236	0.9754		0.486	1.6731	1.4904		1.7527	0.9618	1.248		1.3432	0.5633	0.8399
		2.1685	1.4999	1.2015		0.8142	0.746	1.7112		1.5903	0.5557	1.6837		1.4411	1.3881	0.7547		1.4297	1.3615	0.7539
		1.3477	1.0566	0.6902		0.7577	0.8162	0.7095		1.9445	0.9019	1.9057		1.4537	0.869	1.0369		0.81	0.5558	0.4365
		1.3176	1.1001	0.9966		1.6646	0.5138	0.6816		1.3289	0.7725	0.7565		0.8667	0.6001	0.9385		1.3382	1.4908	0.7805
		1.2065	0.7026	1.1798		1.0891	0.5482	1.203		0.8387	1.3997	0.4913		0.4644	0.6002	0.6973		1.3518	0.3768	1.1586
		0.8232	1.4345	0.9097		0.9905	1.3037	0.9289		0.9227	1.2707	0.9756		1.4685	0.8509	0.7892		1.794	1.8628	0.6767
		1.1653	0.9891	0.9982		0.6566	1.4959	1.0189		1.1575	1.5505	0.7767		1.4541	0.9548	0.9072		0.9412	1.6381	0.6521
		1.9245	0.5911	0.8118		1.1836	0.5472	1.0141		0.8356	1.0015	0.7839		1.4404	0.8913	0.5132		0.9667	0.54	1.0745
		1.7279	0.548	0.5327		1.1685	1.2628	1.3802		1.0214	1.598	0.8076		0.6948	0.6682	1.0983		1.3654	0.5494	0.8035
		1.0543	0.7722	0.7887		1.0977	1.5709	0.6957		0.7217	0.479	0.599		0.6579	0.4552	1.5611		1.6125	1.2174	1.0704
		1.1512	1.2184	1.2411		1.3446	1.52	0.7306		1.3312	0.9711	0.6131		1.3834	0.361	1.4464		0.7978	1.3336	1.2683
		0.5437	0.9439	0.7902		1.3589	0.9633	1.5414		1.4605	1.0415	1.564		1.4407	0.8328	0.8534		0.821	1.4839	0.8261
		0.8125	0.778	0.9195		1.0812	0.8967	1.0349		1.03	0.7551	0.6335		0.9168	1.0058	0.3894		0.968	1.4916	1.271
		0.9674	1.5971	1.9604		1.0423	1.9674	1.3019		1.1904	1.8498	1.2729		0.751	1.0266	0.7656		0.7859	1.0714	0.9163
		1.4106	0.6788	0.8166		0.8207	0.6871	1.4108		0.7083	0.7178	0.424		0.846	1.331	1.4221		1.1221	0.545	0.9256
		0.9757	0.7623	1.6367		0.3871	1.3404	1.2772		1.1111	1.0103	1.166		1.1702	0.7389	0.8604		2.3239	1.1649	1.2138
		0.9271	0.4187	0.7946		0.5339	1.0741	0.2915		2.3743	0.704	0.6819		1.1789	0.8244	0.9345		0.9784	0.4633	0.8242
		1.0746	0.5613	0.7697		0.6502	2.0956	1.4604		1.371	1.184	0.52		1.9401	0.4026	1.0711		1.5182	0.6589	0.7771
		0.8717	1.3716	0.7932		0.7216	1.5728	0.9169		1.4129	0.764	1.0234		0.7178	1.0815	0.8437		1.0651	0.6908	0.8968
		0.5575	1.559	0.865		1.5238	1.426	1.5779		0.6506	1.0973	0.9822		0.7692	1.0029	0.5692		1.1078	0.8884	0.6932
		0.6198	0.6837	1.5419		0.7461	0.5403	1.1435		0.8491	0.7922	0.8755		1.2959	1.204	0.5538		0.5995	0.9021	0.8388
		1.2825	1.3934	1.117		1.2117	0.972	1.0993		0.993	1.497	0.8876		0.6781	0.8264	1.0045		0.7463	1.0455	0.6752
		1.5102	1.2558	0.8136		1.2182	1.6794	0.5171		0.4896	1.3356	0.6098		0.5356	0.3679	0.7229		0.8009	1.5667	0.713
		0.7959	1.4991	0.9206		2.0701	1.0156	0.6705		0.5408	0.7229	0.7342		1.7809	1.3788	0.502		1.0112	0.6569	1.1071
		1.2246	1.9187	0.8002		0.6368	1.0827	1.1434		0.8007	1.1175	1.2944		0.7532	1.022	0.7874		0.546	0.9124	0.5251
		0.7267	0.5537	0.841		1.1072	0.4744	0.767		0.741	0.7402	1.2796		1.5459	1.484	0.6821		1.4118	0.8346	0.6268
		1.2514	1.2137	1.2413		0.684	0.5253	0.6795		1.0558	0.9617	1.0415		0.4393	0.5409	0.9602		1.0853	0.5367	1.0658
		0.6075	1.0078	0.6125		0.4722	0.9373	0.9543		0.3095	1.3389	0.6015		1.1714	0.652	0.3746		1.0536	0.591	1.4831
		1.2075	1.2396	0.8278		0.7438	1.3646	1.4063		1.139	1.0518	0.6315		0.5696	0.6792	1.8851		1.2303	0.4269	1.513
		1.0972	1.2603	0.4835		0.8596	0.2991	0.4746		1.0213	1.0386	1.1552		0.6544	1.5638	0.8403		1.1597	1.0841	1.1186
		1.8788	1.2439	0.7487		0.8248	1.0614	0.8855		1.1898	1.0293	0.4057		0.8809	1.5585	0.8438		0.6366	0.8513	0.8368
		0.9836	1.4061	0.7905		1.2983	0.8319	1.6361		1.2144	0.7942	0.4599		0.4768	1.0597	1.0983		0.4016	1.6204	0.6795
		0.5617	0.4908	1.1676		1.4925	0.7468	0.7915		1.5699	1.4886	1.2721		0.7814	1.2617	0.4775		1.0588	0.3068	0.7589
		1.0536	1.188	1.9033		1.51	0.3521	1.7644		1.6048	1.1092	0.7854		1.059	0.9767	0.9163		1.3962	2.0078	0.9473
		1.1562	1.4265	1.3471		0.9278	0.8831	0.8292		1.3245	0.9264	1.1129		0.7108	1.1471	0.7215		0.9563	1.0921	0.5599
		0.7949	1.7541	0.4538		1.092	0.7492	0.8324		0.8949	0.8397	0.8666		0.8904	0.8722	1.6709		1.0381	0.6415	1.5032
		1.2273	1.316	1.5329		1.5225	0.7562	1.3072		0.8619	1.126	1.4583		0.8242	1.3493	1.3563		1.1794	0.8238	0.9027
		0.8732	1.334	1.3666		0.9602	0.8389	0.6128		1.2828	0.8082	1.1357		1.1303	0.7939	1.5216		1.4069	0.828	0.9987
		1.3091	0.6853	0.9306		1.0005	0.9237	1.2698		1.1913	1.0286	0.5282		0.6426	1.279	1.1143		0.7876		0.85
		0.6246	0.7344	1.685		0.7046	1.1885	0.6088		1.2521	0.6045	1.055		0.9664	1.0674	0.5933		1.2855		0.7321
		0.3989	1.13	0.8978		0.8334	1.539	1.1384		1.28		1.2489		1.0649	1.4216	0.8547		0.7896		0.8261
		1.1202	1.1566	0.7581		0.7442	1.4409	1.4817		1.3502		1.3974		1.0461	2.005	0.7334		0.6016		0.7647
		0.6421	1.6596	1.0505		1.8504	1.7828	0.6205		0.8642		0.4788		1.2245	1.2051	1.2034		0.9704		0.6392
		1.339	1.8259	1.4773		1.3229	1.414	0.5724		1.0029		0.673		0.9272	0.8543	0.9472		1.4376		0.9193
		0.9056	0.6997	1.3674		1.5177	0.8687	0.651		1.1769		1.5736		1.9124	0.7073	0.8731		0.2995		0.7714
		0.6287	0.89	1.1947		0.6469	1.2527	1.2255		1.4888		0.8208		0.7709	0.9992	0.7962		0.7406		0.4973
		1.0214	0.4328	1.9108		1.2309	0.5451	0.8741		1.0851		0.5629		0.8077	1.1849	0.6215		0.391		0.6659
		0.8162	0.6675	1.7384		1.34	0.3667	0.4272		0.9908		1.1483		1.2951	0.5778	1.2521		0.8145		0.6226
		1.1032	1.8561	1.1035		1.9719	0.9153	0.6149		0.9174		0.6197		0.9922	0.9072	0.5318		1.4985		0.8989
		1.6376	0.3597	0.6535		1.0772	0.8233	0.5802		0.5433		1.0891		0.9123	0.6941			1.6406		0.6309
		0.6636	1.019	1.138		1.4108	1.3535	0.7864		0.8538		0.3951		0.7098	1.5277			0.7431		1.3013
		0.9937	1.5412	0.6058		1.4394	1.0059	0.7861		1.5949		1.3724		1.6311	0.2339			1.0602		0.6822
		0.6858	0.8428	1.9029		1.7613	0.7952	0.8518		0.5808		1.5991		0.9299	1.1337			0.6733		1.0341
		0.3545	0.9522	0.6176		2.1419	1.2698	0.8776		1.4104		0.5755		0.6353	0.588			1.5716		0.3839
		0.7585	1.0641	0.8473		0.884	0.7336	0.376		1.4154		0.3854		1.1882	0.9287			0.9709		0.9027
		0.7522	0.7224	1.0295		0.8794	0.9383	0.6916		1.0241		0.7542		1.6636	0.5954			1.8629		0.6942
		0.9747	0.8757	0.8915		0.9118	1.7171	2.0815		1.381		0.6041		1.5352	0.6608			1.191		0.4405
		1.2793	0.6925	1.3859		0.9912	1.1579	1.1096		1.2929		0.6498		0.6752				1.6141		0.7285
		0.9886	0.3513	1.1491		0.7641	1.6861	1.0838		0.8175		1.0127		1.0345				1.574		1.2778
		1.7299	1.8467	0.9308		2.2524	0.6232	1.0665		0.6008		1.137		1.4678				0.6515		0.9381
		0.7826	1.1371	1.0093		1.0348	0.8648	0.668		0.3889		1.2381		1.3397				1.1091		1.0672
		0.6642	0.8792	0.9007		0.748	0.5572	1.144		1.2879		1.5426		1.305				1.1688		1.3626
		0.8073	0.9445	1.1709		1.5101	1.414	0.954		1.3239		1.2449		0.8449				0.8948		0.7327
		0.639	1.152	1.2159		1.09	0.9847	1.0426		0.9021		0.8234		0.9738				0.7978		0.9353
		1.6278	0.574	0.8846		1.7597	1.282	1.0569		1.0895		0.9601		1.4832				0.5621		1.6259
		1.0763	0.8871	0.8733		0.7384	1.5055	0.6235		0.957				0.6222				0.5517		0.6069
		1.3706	1.4078	1.3611		1.5788	0.4495	1.3577		1.802				1.5204				0.8286		0.8759
		0.8395	1.3824	0.8483		1.0491	1.3457	1.2455		0.8448				0.4425				0.7172		0.4997
		1.3092	0.2797	0.8757		0.6561	1.5767	0.7219		1.0178				0.9367				0.8309		0.6517
		2.2528	0.7582	0.5918		1.3337	1.288	1.0825		0.9883				0.9143				1.1113		0.3852
		0.6576	1.4813	0.9621		1.7382	0.7046			1.1341				1.3525				0.8727		1.055
		1.2211	1.8792	0.9625		0.884	1.0124			1.2037				0.6199				1.8441		0.8011
		0.9609	1.0029	0.7885		1.105	0.3967			0.3711				1.0602				1.9804		0.5261
		0.7877	0.7145	0.5979		0.6787	0.8605			1.8784				1.1626				0.8321		1.4526
		1.0934	1.7639	0.7809		0.9224	1.503			0.5516				0.6038				1.3654		0.6638
		1.129	1.5234	1.4113		1.1636	0.8112			0.8167				0.7121				1.0251		0.8337
		1.8152	0.6359	0.9253		0.7051	1.5135			1.1034				0.6864				0.9034		0.8313
		0.8869	1.7741	1.2549		0.5141	1.0314			0.6725				0.4801				0.7978		1.3211
		0.5264	0.2941	0.8897		1.6482	0.6601			0.9508				1.1094				0.8542		0.6507
		0.6773	0.8566	1.056		1.2226	0.5631			0.9154				1.3097				0.9152		1.4707
		0.9978	1.555	1.6758		1.3323	0.6469			0.7208				1.5237				0.9307		1.4163
		1.5145	1.3652	0.746		0.7639	0.4955			1.5275				0.9796				0.7032		0.9355
		1.4111	0.5372	0.6985		1.478	2.0993			0.9015				1.1627				1.1581		0.2914
		0.834	0.4157	1.0872		0.7108	0.5334			0.5123				1.0365				1.4481		0.8622
		1.0964	1.18	1.4142		0.5863	0.5289			0.7911				0.7038				1.3219		0.6967
		1.3288	1.1346	0.6574		0.7974	1.0436			1.2499				0.6974				0.5887		0.8952
		0.9206	0.4349	1.2783		1.7167	1.6695			1.5928				1.6925				0.9405		0.499
		0.7447	1.1752	0.4993		0.9944	0.3798			0.6682				0.7709				1.1321		0.8044
		1.3506	1.3353	0.6346		1.2113	0.584			1.4482				0.8092				0.8123		0.7241
		1.1253	1.2228	1.0593		0.9012	1.0396			1.8615				0.535				1.0166		1.237
		0.9098	1.5454	1.7887		0.6939	1.3386			1.3777				0.9032				0.7723		0.6494
		1.1961	1.0841	0.8708		1.2556	1.3013			0.483				1.5693				0.7051		1.3478
		1.9348	1.5756	1.1398		1.2232	0.9153			1.161				1.6497				1.2134		0.6074
		0.5745	0.4896	0.3901		0.6791	1.841			0.6972				1.1133				1.0094		0.7698
		1.3065	1.9974	1.2303		1.3602	0.9059							0.6799				0.7958		0.5344
		0.9284	0.6828	1.5691		1.3161	1.2874							1.0875				0.62		0.9984
		1.148	1.107	1.788		1.2369	0.4023							1.6357				1.5021		0.8212
		1.1019	1.0949	1.674		0.7686	1.1631							1.1009				0.5657
		1.0057	0.938	1.1916		1.1416	1.3018							0.8843				1.1399
		1.0748	1.2416	0.6465		0.9694	0.8227							0.9652				1.1164
		1.0045	0.7868	0.5152		0.7196								0.9139				0.427
		1.1034	1.6332	0.5758		0.7337								0.6244				1.4207
		1.1204	1.3979	0.7166		0.9281								0.7648				1.1129
		1.23	1.5664	1.0705		0.6575								0.9112				1.3419
		0.7278	1.6025	0.7657		1.0179								0.7522				0.6365
		1.5224	0.9191	0.4043		0.9589								0.7741				1.4952
		1.0285	0.9554	0.6645		0.8337								0.5708				0.5125
		0.5882	0.6748	1.2675		1.8169								0.8168				0.7848
		1.1655	0.35	0.7045		1.466								1.2755				1.1214
		0.4126	0.2187	0.2386		1.0178								0.9321				1.5912
		0.7277	1.2172	1.3114		1.6261								1.4848				1.3425
		0.6962	1.7901	0.6155		0.938								0.3894				1.0374
		0.8886	1.1577	0.7127		2.0375								0.6702				1.3419
		0.4457	0.8653	1.1861		0.8077								1.5393				1.8806
		1.0559	1.3669	0.5264		1.6014								1.7688				0.5598
		0.7357	1.1791	0.8701		1.2028												1.5622
		1.0747	1.7845	0.8285		0.6287												1.1876
		0.7872	0.9713	0.9974		1.0446												0.9679
		0.8131	0.4716	0.6253		0.754												0.7727
		0.868	1.1859	0.5445		0.831												0.6906
		0.9776	1.296	0.1809		1.0155												1.1024
		1.0765	1.4484	0.8755		0.9305												0.9085
		1.0771	1.2645	0.9286		1.3257												1.0722
		0.8321	0.7764	1.1635		1.2149												0.821
		0.8741	0.7404	1.4199		1.307												1.5661
		1.5447	0.4946	0.5397		0.7253												0.7954
		0.8727	1.6525	0.8647		0.9918												0.8754
		1.5114	1.349	0.2569		1.4537
		0.8634	0.8409	0.9941		1.1647
		1.0375	1.6912	1.0996		0.6207
		0.8629	0.6379	1.0244		0.7214
		0.6238	1.141	0.9187		1.0752
		0.8195	1.4107	0.5872		0.8479
		0.4343	1.3319	1.0968		0.8713
		0.9688	0.5285	0.8354		2.1249
		0.7138	0.8078	0.8784		0.6988
		0.9738	0.5694	1.5488		0.8894
		0.9393	0.9842	0.5312		0.6068
		1.0081	1.6704	0.911		1.0612
		1.1046	0.8615	1.1038		0.7518
		1.1337	0.6011	0.8729		1.5247
		0.7779	1.1833	0.9241		0.8188
		1.0521	0.7417	0.9198		1.2982
		1.2139	1.6702	0.5419		1.4417
		0.8052	1.5269	0.8492		0.5402
		1.3095	0.827	0.7365		1.1928
		1.4185	0.6843	0.4098		0.8889
		0.5483	0.6173	0.486
		1.8999	1.071	0.4743
		0.8297	0.6483	1.0995
		1.0321	0.9627	0.3969
		1.3466	1.3541	0.5568
		0.6534	0.7602	0.993
		1.0874	0.8643	1.0072
		1.8749	1.8346	0.9604
		1.2236	1.092	0.8835
		1.5109	0.8217	1.4186
		0.5647	1.4594	1.1361
		1.9049	0.8476	0.5648
		1.2495	0.2918	1.4833
		0.577	1.7397	0.2933
		1.9193	1.2564	1.1337
		0.6869	0.4635	0.7355
		1.0261	2.0885	1.3556
		1.2679	1.1259	1.4267
		1.5381	1.0507	0.7011
		0.6997	1.2158	1.7695
		1.1154	1.5416	1.0636
		2.0245	0.4569	1.5234
		0.9048	0.5286	1.1708
		1.6271	1.3026	0.7492
		1.4581	1.3068	1.2767
		1.0225	1.2782	0.7421
		0.5499	1.5556	1.0299
		0.5437	0.6046	0.7509
		0.7335	0.5896	1.3113
		1.2887	0.6113	0.65
		0.9418	1.7264	0.4141
		1.455	0.6133	0.8557
		0.9018	0.9975	0.9671
		1.183	0.973	1.0854
		1.3255	1.5517	1.2399
		0.9934	2.0582	1.0608
		0.6726	0.6406	0.9263
		0.6314	0.7928	0.5896
		0.9455	0.971	0.8973
		1.5977	1.0102	0.9118
		0.8635	0.6462	0.8692
		0.9606	1.3118	1.5182
		0.6174	1.4138	0.7324
		1.2997	0.7985	1.2689
		1.2927	1.1818	1.2782
		1.2493	0.9283	0.7597
		1.1216	1.6575	0.6406
		0.818	0.683	1.5986
		1.272	1.7023	0.791
		1.5234	1.588
		2.0154	1.6468
		1.2025	0.5611
		1.1518	1.353
		1.1221	0.7172
		0.5293	0.8591
		0.6617	1.6799
		0.6876	1.0987
		1.1098	1.3054
		1.4077	0.7967
		1.0308	0.6021
		1.0476	1.1234
		1.5056	0.9255
		0.8957	0.9166
		1.7392	1.0684
		0.7117	1.1648
		1.5684	0.4094
		1.2575	1.0934
		0.9566	1.7274
		0.7985	0.4971
		0.5321	0.7669
		1.2045	1.5362
		1.5036	0.9848
		2.0331	1.5667
		1.3463	1.3995
		0.9301	1.3577
		0.7196	0.6396
		0.7803	0.472
		0.8621	1.5404
		0.9301	0.6682
		1.9528	1.3058
		0.8066	0.5437
		1.2898	0.3688
		0.6597	1.0895
			1.5801
			0.7978
			0.7049
			1.4233
			1.5755
			1.1619
			0.6294
			1.8067
			0.9014
			1.2201
			0.5406
			1.5843
			1.3226
			1.2298
			1.4288
			1.1125
			1.4334
			1.7972
			1.2301
